# Supplementary material for: De novo characterization of the gametophyte transcriptome in bracken fern, Pteridium aquilinum
Source: BMC Genomics. 2011 Feb 8;12:99. doi: 10.1186/1471-2164-12-99 (PMC3042945; doi:10.1186/1471-2164-12-99)
Supplement: Additional file 1 — Unigene builds. Unigene sequences in FASTA format, compressed zip file. [file 1471-2164-12-99-S1.ZIP]

Archive with 1 entries (1 files):
- 1.Ptaq_unigenes.fasta
