# Supplementary material for: De novo characterization of the gametophyte transcriptome in bracken fern, Pteridium aquilinum
Source: BMC Genomics. 2011 Feb 8;12:99. doi: 10.1186/1471-2164-12-99 (PMC3042945; doi:10.1186/1471-2164-12-99)
Supplement: Additional file 1 — Unigene builds. Unigene sequences in FASTA format, compressed zip file. [file 1471-2164-12-99-S1.ZIP › 1.Ptaq_unigenes.fasta]

>Contig1
CCGCGCAGGTTAAGAGAAGATCTAGATTCTCTAAAGACACTAGTACAATTGATATTCTTT
TTGATGGAAATCATCACTTCTTTTGGGATGAATCCGACTGATGATCAACATCAAGGTCCT
TGATCCCAGTATCAATATCCTTCATGGCAACTGAGATATCTTCTTGCTTGATCTTTCCCA
TATCTTTCAGCTTGTATAAAATGAAATCAGCAGCACCATAAACCTGGTCGTTTTCAGGAT
TATCAGCTGCTTCCAGGTCTTTCTTGGCAATGATGTCGCTAGTAAGAACCGACTTGACTA
GTTTCTTGGTTTCGATATCTGTATACACCTCTGCAATGTAGAGAAGCAGCTGGCCTAAAC
AGGAAGTACCTGTGGCAATCCAAACTATACCAAACGTGCGTCCGAACTCACTGGAGAAGC
TCTCATCTCCGAAGCCGACGGTTGTCATGGTGGTGCAAGCACAGTAGATTGCATCAGTGA
AATCCATTCCTTCGACTGTAACCAGGACGAAG
>Contig2
CCCCGCAGGTAGGCCTTCAACACTCAGAAATGCAACCAAGCATAAAATCTTCCCTTATTT
TGGCTAGTTCCATTTAGATGCCAAAACCCCTGTGCTCGCGAAACACTAACCTAAACGAGA
ATCAGGTACTCATCAAATTTCCACCTAAAGAGTAAGTTACTATTCACAAATCAAGGCAGC
ACTAAAAATCCAACAACCAAAGTTTTGTTACCAGTATTAATCCTATATCCAAACTCTTTG
GAAGACTTAATCTCACAAATTTCTCGACCTTCTCATATACAAGTAAAAATAGATATTAGC
CCCTAAGCCACTGTTCACTAAACATCCTAGTCACATCTCCCGCATTCATTCTCATAACTT
GTCCTTCTGCTTAACCATCCTCTCCATTATAATCACCAGAAATCACTTTTTTTAAGGTCT
CATCAAACATAATTTCTGTTCTAACAGTAATGCATCATACCATCACTTTTTCTCTCTCAA
GATTTGTAGCATTAACCAAGTATACAAATTAATAACCTTTATAACTGTCTTTCTCTATGC
AACTT
>Contig3
CCGCGCAGGTTTCTTCAAGAACTTGGGCTCCTTCTCAAGCTCCTTACCAGAACGCCTGTC
AATCTTGGTCAAGAGCTCAGCAAACTTTACAGCAATGTGGGAGGTGTGGCAATCAAGAAC
AGGGGCATAACCATTTCCAATCTGCCCTGGGTGGTTCATGATGATGACTTGGGAGGTGAA
GTTGGCTGCCTCCTTGGCAGGATCATCCTTTGAGTTTGAGGCAACAAAACCACGCTTGAG
ATCCTTGACAGCAACGTTCTTCACATTGAACCCAACATTGTCACCAGGAAGAGCCTCCTG
AAGAGCCTCGTGGTGCATCTCAACAGACTTAACTTCAGTGGTCAATCCGGAGGGACCGAA
TGTAACAACCATACCAGGCTTGAGCATACCGGTTTCAACACGACCCACTGGGACAGTTCC
AATACCTCCAATCTTGTACACATC
>Contig4
CCCGCAGGTGACTACGGGTATGCCATTCAGCATGTCAATCGTATAATTTAGCATGCGGAG
CTTCACTAGACTGTGCAGACCAAACTCTCTTTAGCAGTGAAGAGGAAGGTGAGGGCCAAT
GCACAGGCTCTGGCGAGTTGAAGCTTTCGTGGTTTAATCGCTTGCGAAGTAGTTTATTTT
CAAGCAATACGTCTTTGAAAGGAACGTCTGTAAAGTATAGGCAGTATTAGCGCACCCCCT
CCCTCTTTTCTTTTTGTTCTTCCAATCTCCCCCTCCTTTTGTTCTTCTAATTTTGGCTTG
TAATTTTTCTAGGCTTCGATTGTAGGAAAAGGTGGCACTCATTACTGTGCCTTAGAATGT
AGAGTTTCTGTGTTTTAGCCCAAAAGTCAGTTAGAAATATATGGGCAAGGATCATCAGGC
TTTCCAAAGATGAAAGCCTCTTGTAGAGAAAGTTGAAAATGTATTGAAAAGTACCCAAAA
GGAGAAAAGGAAAAAACAACAAGGGAGTAGACCAGATGTTGGCCGAAGGCCTT
>Contig5
CGATCAGAATACGAATAAGATCAAAAAGGCCATCATTAGGGCAAACAATGCAATAGCTTC
GGTTAGAGCAAAGCCCAAAATGGCATAACCAAATAATTGTTTAGCCAATGATGGATTTCG
CGCCACGGAATGGATCAAAGAACTGAATACGTTTCCAATACCGACAGCAGCTCCCGCTAA
AGCAATTGTAGCAGCTCCGGCACCCATTAATTTTGCACCTTCTAACATCTCGGGTTGAGA
ATTCTCGTCACGCTTTTTTTTTCATTCACGATTTTATGTTATGTTATGGATTCCTTGTAG
ATTCTTCCCCCTTCGTTTCCCTTTTTATC
>Contig6
ACAGGAAAAATCTGCGATTAATACTACTGCAGTTGGGATTTGCACTTAAGATGAATTTGG
ATATGCTCGATTGCTCATTAAGCAGCAAGAAGAGAATAGACATTTCAAAGAGTACTGACA
GGAGCTTTCTCAATCGCTAGCTCCCGATCTCTCATCAAACAGGACTTATGATAAAAACAT
TAAATGACATGCAAGAAAATATAACACAAGTTGGCAGCAGCCCTTATTCGTAGTTACTAA
TCTATCTATATGGCCATAGTAGCTCATGTTGTTCGGATGGCTTGGTGATGGGGGCTAGTT
TTATGGCTTCCCCATTGGAGGGTGTCCTGGATAGTGACCATAAGGTGGCTCATACACCGG
TGGTTTCTTAGGAGGTTCATATACTGGTGGCTTCTTCGGAGGTTCGTAAACCGGTGGTTT
GGGCTCTGGCTTCTCTTTCTTCGGAGGTTCATAAACTGGCGGTTTTGGTGGCTTAGGTTC
ATATACTGGTGGTTTTGGTGGCTTAGGTTCATACACTGGAGGCTTCTTTGGAGGCTCATA
TACTGGTGGTTTGGGCTCCGGCTTCTCCTTCTTTGGGGGTTCATAGACAGGGGGTTGGGG
TTCTGGCTTCTTTGGAGGTTCGTAAACTGGTGGTGGTTTGTAAATTGGGGGTGGCTTCAC
CTCGGGAGGTTTGTAAACAGGAGTAGGTGGTTTCCCATAGCCGGGTAACTCGTAGGTACC
AAGGGAGGGAGTGGCGAGAACCACCACTCCCAGGAGCAGTACTAGTAAGTGTGTAAGAGA
CATCTTGGAGCTCTC
>Contig7
GGAAATGAAATGAACACATATTAACATTATAATTTAGGACAAGATAGCTCTTTGAAGTTC
AAATTACCATTAAAATCTGCAATATTGATTTTAAGAAGCATAAATAGGTAAAAACTTAGT
ACAAATTGTGAAGATAAATTCTCTTGTTGATACAATAATAATCACTTGAACAGTTCATGA
TTCAAAAGGAACTTTCCCTTGGCTCAAGGCATTATTATATTAGTGGCATCCACTCAATGC
ATGTTTTGTTGAAGTTAACCATTTTTCTTTGATGATCCGGATGGATTTGCATGAGTACTT
GGGTAATCATCACCGAGCTCCCTCTCAATCAAATTCCTCTCAATCCTTGATGTAGCCTGC
AACTCGTTTAGAATGAAGTTTGGGCGTAGTTTGGGATGCTCTCCAAAGGAGCCGTGGGAA
GCGTACTCAGAAGGACCAGACTCAGCTCCTGAGAGAAGCATCCTTCCATGAGCCGCACTT
GTCAAAAGTGCTCCAAACAGGCCGAAGAGTAGAAGCAGAAGTAGAGCACGAGCCATTGAA
GATCTCTGCGCAACTGCTTGGTATGCCCCGCGTACTCTACCTGCGCGG
>Contig8
CCGCGCAGGTCAAAGAGGGCTTGCGGTTTCACCAAGCTGTGTCCTTCCACTGACTGAGGA
GAATGTGGAGAAGATTTTGGATGAGGTACGGCCTAGCTTAATGGCTGATGGAGGGAATGT
GGCTTTGCACGAAATAGATGGCCTTGTTGTGGTATTAAAGTTGCAAGGGGCATGTGGCTC
ATGTCCAAGCTCAACAATGACCCTAAAGATGGGAATTGAAACACGCCTCCGAGATAAAAT
TCCGGAAATTCTGGAAGTAGAGCAGATCATGGATACTGAGACAGGGCTTGAGCTAAATGA
AGAAAACGTTGAAAAGGTTCTTGATGAGATTAGACCGTACCTGGTAGGCACTGGAGGTGG
GGAACTTGAGCTTGTTCAGATAAATGACTACGTTGTAAAAAGTTCGGCTTAGTGGGCCTG
CAGCTGGCGTTATGACCGTGGCCGCTCG
>Contig9
CCGCGCAGGTCCAGTTCCTCTCCAAGTGTACGCATCCTTGCCAAACCAGTCTGATAGTTT
GGACCACCTCTTCGAACATAGACATGCATTCTTGCTGCTTTTAACTTGGCTTCCTTCTCT
CTCAATGCTCGAATAATTCCATTGAAAGTAGCAGCAACATCAGTGAAGTTAGCAATGCCA
CCTCCAATGAGAAGGGCTCTCTTACGACCATCAGGGTTTGCAGTGGCACAATCAACAACA
ACTCTTGCATATTGCAAGACCTCCTCCTCATTTGGAGCTCCACTATACTCTGCATAGTTG
CCGAGTTCCGATGCATAACCTAAATCTCCAACAGTATCAGCATATATGACACTAGCACCA
CCTCCGGCAACCATTGTCCAGATACGCCCTTTTGGATTCAAGACAGTGAATTTCAGAGAT
GCGCTCGTCTTTCATCCAAGGAATGAATAAATCCTTCTGTGGGCTCATGACTCTTCCAAA
AGGCAGAGGGAACTCTATGTCACCCACCTGCGCGG
>Contig10
CCGCGCAGGTCTCGCAGAGTTAAATGACCCACTTGGTGACATAGGGGGTGAATCGGAAGG
CGGGGATATTGGAGGAGCCGCGCAGGATGGAAGTTGGTGAAGAAACAAAGTCTAGACGGT
GGCGTATGGGTGATCCAACATAATCCAAATCACCCGAACCGGCCCCATTTCCTCTCGGAC
TCTGCTGGGGTAAGACCCGAAGCTGCTCCGGCGTGTGAGCGAAAAAACAAACCCTTCTTT
TACAACTGGTACCGTCTTTGCAAGGCTGAGTACGGTAACGAGCAGGATGGAGCCAACACT
CAAAAACGCCATGAGCAAACTCACAGGAATCTCCTTTCTTACAGTTTCCCTTGCGAAAAT
CAGGGCAAGCAGTTCCAGAGTAATGGAACTTTCTCGGGTCTCTTCTTCGGGCTTTCTCAC
CAGGGTGGGCGTACGGACACTCAGTCCAGTCATGTGACCTGCCACGCGCGCACCTCCTCA
CTTTGAACTCGTACATACGGAAATGGTCGCATGAGAATGCGTCGACCGGTAAGTCGGAAT
CATCACTCAGCGAGTCAGACTCGAAGTCGTTTGACGGAAGGTAACGGTGGAGGGACGTGA
GGTAGTCGACGGGGCAAGGACTGTTGGGTGCATTACAGTTGTAGTTAACGGAAGGAAAGT
TAGCCGCCGGATCGTTGAATGGGTCCCACGCGGGGATTTTGATGGTGGGATTTGGTCGGG
TTGGTTCTCCGATCATCATTTTTGGACATCGTTCTCTCATTCTC
>Contig11
GCCAGGATAAACAAAACTCTCATGAAAGAAAAGTTGATTTCTTGACAAAACCTAATAAAA
CCTGCATTGATGCTGTGCAATTCAGCTGATTTTACCACAACAGTAGCCGACAGTGGGCTG
TATCCCATCCAAAAATTGCTCTTCCCAGAAAATGTTCTTAAACTAACCCATCTAGGCATT
TTTTCCTCATTTTGATCAGTGCAAAAGCCTACTCATCTTCCTGGCTGCGAAGCCTGGCAG
ACCCATTGGTAACAGCAATGTTAAGCTGCGCAGCACGCTCCACAATCGACTTTCGCTTCA
AAGTAGAGACATTATGGGCTATCTCAGCGCAGAACTTTCTGTTGTGCATCATGAGCAAAT
CCAACTCCGCCGGATTGTGCACTAAAAACTTCTTGAACCCATTTGGAAGCACATGCCTCG
TCTTCTTGTTGGAACCGTACCCGATGTTGGGCATCAACATGCATCCTTTAAACTTTCTCC
TGACCCGAGAATCGATACCCTTGGGCCTGCGCCAGCTTGGCTTGACACAGATCTTGCGAT
CGCTCTGGGCGCGAATGAACTTCTTGACGCGCTTCTTCACGATCTTGGGCTTCACTAGAG
GAGACACCATGGCTGCTTGCTCTCACCCTAAGCCAG
>Contig12
GGTAGTAAACCAGCCRYNCAAACCCGTGCCTCGAACTCTTCAAATTCTGCTTACAAACAA
AGGAGAGACAAAACAAGTGCAGAATAACAATGAAAATAGTTGATGGGTAGGTAGAAAACC
AGCCATTCAAAACCGGGCCTCTGCGTAATATTCCAAAATTTTCCGTACAATAACATAAAG
AGAGTTCATTCTGAGCTACCTCAAAGCAAACAACAGAACAAGACCTAAGGATCTGCAAGC
CAAAATGCAGACCAGGCAAACCTGTAGAAGGTGTTTAATTCTCAGGGATTTCGACTTCAT
TGTCGTCGATCTCCGTCTGCAGGTCCTTGGGGTCCTTGCCATCCACACTGCAACCCACAG
ACACACAGGTACCCAGGATCTCCTTGACAGTACCCGCGAGCTCCTTAGCCATGGATCGAG
GTCGCATGACCCTTGCAATCTCGATCACATCATCCAAGGTGATGCTCCCATTGTGCTTGA
TGTTCTTGGTCTTCTTGCGATCTCGCTCGGGCTCCCTCAGTGCCTTGATCACCAGCGCTG
CTGCACTCGGCACCACTGCTACCTTGGCTTGCCTGTTCTGCACCGTTAGCTTCACTGTCA
CCCGCAGACCCTTCCAGTCCTTTGCTGTTTCCTTCGCTATGTCTTCTCCCACCTTCTTGG
GTGACAGACCCAATGGGCCTATCTTCGGCGCAAGCGATGATGCTGCTCCCACCTCTCCAC
CTGTCACACGCACGAAGACCTCCACCACCTGCGAGGGGTCCAACTTGGGCGGCATGGCTG
CTCACTCACGCGCACACAGGAACCGGCGAGTAGGGAGAGCTACACAGAGAAACCCTAGCT
TTGGAGCCCCGCGTAC
>Contig13
CCGCGCAGGTTAGTAGGAATAATGTTGAATTTAATTTTAAAAGAATAAAAGACTTAAAAC
AGATTCCAGGTTCAAACATTCATCGGTGTAATCTGTTGAAGTTGCCAGCTTTTGATCAAT
TTTGTAAGGCATAAATTTCCTAGTAATCTGTCACTCATCTTAGAGGGATCAGTGGGACTT
TAAACACAAAGTCTATTTTCTTAAGATGGCCTCAACACAATCTTAAAGAAAGTAAATTAA
GTTTGCTGGCAAAGCAAGACCTTGATATGGGATGCTTACTGGAAAGATCATCGTTGGTCC
TATTATTATGAGTGTGGTATCATTATAATTAAATTAGTATTCCTACATCTGTAGAATTTT
CAATTCCAAGTTGGTTGATCCACGATTAATTCCCTTGTATTTCACATTTTCATTCATGTA
CTTTATAAATATTCCACAATTGCTTTTATCCCTTGTATTTCGGTCATATGATCATCAAAG
CTTCGGGAATATCCCTTTTACTTAGGTAAAGTCGATTTTTGTATTGGATTTAATTCTTTT
AAGAT
>Contig14
GTACTCGTTAGGTAAAATGCAAAATTCAACAAAATTGAGCACTAGCAAAAAAGCTAATTT
AAGTAATCAGAGAAGAATCTCAACCATACACAGAGTTCTGGCAAAATTAAAGCCACATGT
ATCTTTCCAAGACTAACTCAAAACGATGGTGGCACTGCATTAGGAAACCAAAATAAGGAC
TGGAACTCGGCAGTGAGCCTCTGCGTTTCTCCATTTTGGAGAACCAAGAAGAAGTAGCAA
AGGCATCCTGCACTCCTCTGGTAAAACTTAACGGTAGGACTTCTGGAAGCGTGCACGGGC
ACCTCTACCCCCAAACTTCTTAGGCTCACAACGACGGGGATCGGCAACAAGCAGAGTTCT
GTCATACCTGACAAGGATGTCGCGGATCTCCTTCTTGGACTGCTCGTCAACGAACTTCTG
GTAGAATGCTACCAGGGCTTTGGCTATGGCTTGGCGGATAGCATAGATCTGCGAAGTGTG
CCCTCCTCCGCGCACTCTGATTCGCATATCCACTCCTGCAAAACGATTGCGTCCCAGCAA
TAGCACGGGCTCGTAGGCCTTGTAACGTAGAATCTCTGGCTCCACCAGCTCTATCGGGCA
CCCGTTGATCTTGATCAAGCCTCGCCCGCGCTTGCAGTGGCACACCGCCACTGCTGTCTT
CTTCCTCCCAAAGCACTGCACGGACTCGACGGCTGCTGCCATCGCTGCGCCACCAAGCCG
ATGAAGCTCGCGATATCCGTCTGCGTGAAGAGGCCAAGACTAGGGCGATGGCGAGAGAGA
CCACCGATGCTCCTTCACAATAATTAAAGCCCCGNGTACNCTG
>Contig15
CCGCGCAGGTATTTCCTTGCTGGGTAGAGACACCAAAACATTGACCCCATTGTTTTCATC
AACATCGGGGAATAGCAAGATAATGTCTTTCCTGTGGAAGACCACAGGGCAACTATACCT
AGGCCTTCCCCATGGATAATCCACCTCATCAAATCCTAGTTTCCACCAGGATGAAACCAG
GAACTCACCATTCGGGAAACCTTGGTATATCTCTCCCCAGTCTATCGCTGACCTTGCGTA
CTCATCCGTCATTCTTTTTGCTCCCTCCGACACCATCTCCACCAATCTTGAAAATGGCCA
TTCCTCTATCTCCTTGCACTTGGCTGTTGCATAAGCAGTTAACACCGCGTTTCCCGTGTA
TGATCTTGGCAGTGGAGGGATCAGCCTAGGCCTTATGTTTACCGCGTACAGCAATGTGGA
CTCCCTATCAGCATTATTATTCCTTTCTTGCGTAGTTTCTTCGTCCCATGACAAGGCCTT
GCAAAGCCATACAAGCGCCGTCACCACGTTGAATCCCGTAATGCCGCGTCCTTGTGGGTT
CCACCAGACGCTTTGGCCTTCTCCTTGAGGTCGGCAATGTTGCCCGATGTCAGCCGGAAA
ACCTTGAAGTCTAGGGCTTCGGAAGTTGCATCAAAGACACCTGCGCGG
>Contig16
CCGCGCAGGTCAAGATACATGAGTAAGCCCGCACAAGATAACAGGGCATAACGAGGTCGT
ACCAGAAATTGGGCGATTGGTGGCACGGCGCGGCGTGAAGCGTCGATCAAAGCGCCGCAC
GGAGGGTAAGGCCTGTCTTGTGTGAGAAATCAGAGAGGATGCGGGAAGCTTCATCTGTGT
GGGCGGTATGGGCATCAGGCGCATGCCACGATTTCCAATGAGGGAGAAGGGTAGAGAGGA
GCTCCACAAACAAGCGCTTGGCCTGGGGCTTGCTCATAGATCCCAGGGCTTTCCACGCCT
CCTGCTTTCTGGCGAGGGCATGGTCCAAGAAAGACGAGGTATGGGCCTCCACCTGCTCTG
CAAGAGGGCCTTCCATCGCCTGCGCATCCAGCGCTTGAAGCATCGCCTTCGGCTCTTCTT
TCAAGTACTGTAGCGTTGCTGATGGCCCCTTGGCCATGAAAAGCTTCGCCGCTTTCCACT
CTTCTTCTGCATTCCCCTGCACTTCTACCCTCACTGCCTTGCCCCTCTCCCATTGAACAA
TATCTTCTTCCCTCCCCCGCGTACCTCT
>Contig17
CCGCGCAGGTGTACACATCTTCTTCATCAATGGGAACTCCTGGGACTGTATATGGAATAG
GCGGGGGCTCCAACTCCTTTTTGTACACTTTCTGCATTTCTTGTGCCACAGCAAGTCCCA
ACGCTTCCTGATGGTCTTCGAAGGATGGATTATAGGAGCAACCAGGTACATCGATTTCCA
CAGCTGCAGCATAGCGATGAGTGCCTCCACCTTTCTTTGGCTTCACCTTTTCACTGGCAC
TGTCCTTGTTATTATGACTATCTTCAGAATTCCAAATGTCATAGGCATGTCGAACGCTCT
TTCCTTTAATCTCTCCACCATCATTTGCTAGAGTTTTTGCCTTGATTGATTTGGCTTTCT
TGACCTTTTTCTTGGGTGCCAATAGGGTGGGCACAAGAGATTGCCTTTCAAGAATGACAT
CAGATCGAAGGACCTTTTCTCTGTGCTTTGCTGTTCTCTTTACAAGAGACACGTCTGAAG
ATTTGTCTACAAAGAAGAGGTTCTCGTTGGGGATGGAGTCTAGAGGGCCGCCACTCCGCT
CCTCACGGGCTGCTCTCTCCACATAATCGTCCAACTCCTTGTTGCTGATGTTCGCTCTCC
AAGCCTTCTTCCCCTTCCGAGATGCCTTCTTCTTGCCTTTCGCCATCGCTCGCCAGCCGT
GCTCGCTGCTGAAGAGCCCCGCGTACTCTGCCGTTGAT
>Contig18
CCGCAACCAAAATCACTTGCTATGAACTACTTAAAATCAGCCAAGCCCCCAAAAGGCTAG
GGCATTGTCCCGCGCAGGTTAAGGAATGAAATGGAAGACACTCTTAACCTTCATTGACAA
AGATAAAATCCATGTTAAATGCCTACATTATCATCTCATTTTATCAAAATTCTTTAGTCC
AATAAAAGACTCCTTCCTTAGTTGCGAGCAGACTTCCTTGCAGACTTCTTCTTGGAAGCA
CCCGACTTGGCCACACGCAAGCTTTTGTGTACAGTGCACAGCTTAGCTAGAGCAGCCTTC
TTCAAATCAGGGCGGTAGCCGTTAGCCTCGACCTGGTTCACTACTACAGTTGCCATGCGC
CTGACATCCCTTTTCAAATGTGATTTGTTAACAGACTCCTTCGGCTTACTGCCTTTCTTT
GTTTTCGTTGTAGCTAGGTAAACAGAAAGGTCGCTTGCAGGTACAATAGACACCGTTTTC
TTGTTTGCCAGCCCTGAGTGCTTAAAGGTGTTGAGATTGTAGAGGTTGTTAGATTCACTA
CTAAACTGCACAGAAGCGCTGCAGTTGCCGTTCCTCTTCACAAGAAATCTGTTGTTATTC
TTTACTAGCAGCCACAGCAGATCGGAAGAGACACCAGCCATTGCTGGGGACAGACAGCTC
CCGCAAAAACCCTGCACAGGAGTGGGATGAACGCCTTCTGCTCGGCGCTTGATCAACGAG
TACAAGCTAAAGAGACCYCGCGTACTCTGCGACCTGCGCGG
>Contig19
CCGCGCAGGTCATCTGAAATTACTTTCTCTGTGACACTATATTCAACAATTCTTGATTCA
CTAAAAACCTTAGACAGTGAATAAAATGCTGATTTGATCTGCTTCACTCCATGGGCACAC
ATGAGTGGGTCTTCAAAAGAAGCATCCACATGATATATTTCGAAGTCGCATGATGTGGCA
CAAGATCCATACAAGTTAAGAAGGTGAGGCATTATATGATCAGAAAGACGCTTCATTTTC
ATTGAATCAGGGTCACATGCTTCCTTTCCCACACATTCTGCTTCTCTCATGGAATCCCTT
TTGTCTTCTAGCTTTGAGTATTCCACTTTCTCCATGGAAAATTCTGAAATTTTCTTGGCA
GCCAAACCGCAAGTGGAGAGTTGAGAAGGAAATTTGGAGAAGTTGTGAGGACGAAGAGCG
AGGGTCATGGTTTCAAACACAGCCA
>Contig20
CCGCGCAGGTTTTCCTCTTCATCATCATCATCATCATCATCTTCTTCTTCTTCTTCTCCT
TCTTCATCATCATCATCTTCTTCTTCTTCTTGTCCTTCTTCTTTGTGATCTTCTTTTGCT
TCTTCCTCATCTATCTCTTGGGCATGAACCTCTGTCTTAGCAAGAAGCAAAAGCCTTACG
GCTTCAGGAAGAGGGGCTTGCTGACTAGGATCCAAGTCAGCCTCCTCGATGGAATCAGCA
AGCCACGTGGCATTGTGCGTGTGGATAGCCCAGTTGTGCATTTTGTGGTTGGAGGCCACG
TCAGAGCCATGAGCTTTGTTGCGCTGGCCCTTCATCTTCTTGAGGGCCTTGTAGCCAGGA
CGCCCGGCCTTGTCCTGCGGGCATTTGGACCGGAATTTTGATCGGTTTGTGGGCTGCCTG
CTCGCCTTCACGCGCTTGTGGGACTCCTCTCTGTCAAATTCATAGCCATGGAGGCGCCCT
TCTCTCCTCATGCCCTCTCTCTCTCTCTCTCTCTCTCACACACACACACACACACACACA
GACCAGCGCGACTGAATGCATGGCCATGAGTATGATCAGGAAGTTGATGATTAATACTGT
GGGTAATAAAGAGGAGGTCAATGTCTACAACAAAGGCTTGAAATTCAAGTAACATCTCTG
GCTGAGGAGGTTCAAAACCTTCAGAACCAGGTACTTGTTTTGAAGCAAGACTTGGGTAAG
CAAAATAGGCTTAAGCTAGCATTCAAATTACATGCGGGAAACCTAGGGCAGTACCTTAAG
GTTTGTCTACAAGCATTACAAGCGAAGGGTATACAAGAGCATATGTTAAGAGAGTCATTC
GATGATAGTGGCGGTGATGATGACAAGCTTAGACCTGATCAACGAGTTTCGTCGTTGAAG
GAGCAAGCCTGTCGAAATGGATGGTACATCTCAGCAAACGAGATTGAGCTAGGCAATGAG
ATGGTGGGCTCGGGTGCGACTTCCGACACTTACAAGGGAATATGGCATGGCCTAGAAGTT
GCGGTGAAGTGCGTTCGTCCAAGTTTCTTTCATGATGAGTATCTGCATGAATGCAATCCG
AAAATACTTCACCGCGATCTTAAGCCAAGTAATGTATTCATGGACAAGAACAACGACATT
TGCATTTCGGACTTTGGGTTTGCAAAGCTTGTCGACAACAGTACCCAAGCGGCTCTTACT
GGTGAAACAGGAACCTACGTATATATGGCACCAGAGGTGGTCCGCCATGAGCCGTACAAC
GACAACCTGCGCGG
>Contig21
CCGCGCAGGTCAAGTCGGTACTTTTTTCTTTTTTGTGGCAGAAGAGAGAATCATGAATTT
GTTTATAAAAGTAGTGTAGCCTCTAATATGGCAAATTTAAAACAAGTTGGCTTTTGACTT
CATAGTGGTTCATCATAGTTTTAGTCCATACAACATGCGCCATGGGCCATGAAAGGTTAA
CCCCTTTAACAAGTGCCTATAGTGATATCACTTCTTACCACTTTTCTTTAAACCTGCCCC
AGCAAAAGTGCCCTTGCCAGATGCTTTGGCTTTCAGATCTTTCATGGCCTTCTCTTCATC
CTTCTTCTTCTGTAGAAAAGCCTTCTCATTCTCGTCATACTCTTTCTTCTCAACCTTGGG
GGCCTTCAAGGGCTTGGCTTTCCCACCCTGCTTGGTAGACATTTTTGTGATTTCTCGAGT
GCTGCTCTCTCTCTCTCTCTCTCTCTGTGCGTGCAAATTCCTCCCCCGCTCTCTGCGTTG
NTACCATGGCCGCTCGT
>Contig22
CCGCGCAGGTCATTATTCCCCCCATCATGTAAAAAGAGAACCTTTCGTACTATCAAAAAC
CTTGCAATGCTCACTCACTGCCTCATGTCCAAGAATTGATGTAGGATTTCGTTAACCATC
GTTGCATCACATTGTACATTCTAGTGCTAGTTGCATCACAAGGTGGAGACTTAGTAAGAA
CTTAGCATGATTGGGTGTAGTGGAGGCTATGAGATGTTTGTGCAATTAGGTGCCCAAGGC
TACTTATGAGAACGTATGGGCAGGAGTGGGTGCATTGCATGCATGTGTATGTGTGCACAT
GTGCGTGCATGTGTGTGCATGCACGCACATATGGGTGTGCACTGCTAAGGTTGACCATTA
TCAGTACTCTCTGGGTGCTTTGCAGCGGTGGCAATCAAGGTGTGCCAATGAGTGTGGAAA
TGGTGAAATACGTTTTGCCCTTCATTAGGAATTTCCAAAAAGACGCCACTTTTGGTCAAG
GTTCGCGTTTGCAGGTCTGGGAAGAAGACACGGTACTTGGACGGAGATTCTTCAGCTGGT
GGCCACATCTGCCAGCAGAAGATCCGGTGGTTGTGCACGAACTGGTGGTGGAAATGTAAG
TGGTCTGACTCCACATAGAGGGCCGTTTTACTTAGTACGGTGGATGAAGTCACCTGGATT
TGTATAGGATCATTGTCTACTGCGCAGTGGTTCAATGAGAGGGAGGTTGGCTCCTGTTTA
TGCATGTGCACGTGGCTATGCTGGAAACCATTATGGTCTGGAAATGGATCAGTACGTATT
TGTTCGGTAAAGTGGCTAGTTGTGAGTTCTTCATTGGAAAATTCGTAAATGTGGTGGTGA
TGATACGTCATGACAACTGGATAATTCTGATAGTTTCCTTGAGGAAAAGGCCGCACGCAA
CGGGGCATTCTAGACGCCATTTCGCATGTCGCAAGCACCTATCACAATAATCTCACAAGA
AAACCTGTGTACTGCATCAGCGAGCCATCGAGCCAAGACCCTTTGTGTGTCGAGAGGGTG
TACGTGTGTCTGCGCGTCTATGTTTGTGTGTCTTTCTCGAGCGCACCTTCAAGAGATGCA
ACG
>Contig23
GCAGCNNGAAAATCTGAGCAATATGTGAAACACCAAGCAATGTGTCAAATTTAAGAAGTC
GATAGCATTTATCTTCTCGTATAATATGTCAGCTAGCAAAGTTTTATACTAGCAAATAAC
ATAAGCTTTACCATCCGTGCATCAATTTATAATTCTCAATAGCCCCCTATGGGTGCACCT
TAACCAGGTGGCCATTTCATCTGCCTCCCTCCAATAAGATGAAGGTGCAGATGGTATACG
GATTGACATCCATTCGGCCCATCATTGATCACAACCCTATATCCCTCTTCAAGGCCTTCT
TGAACAGCAATGAGTTTTGCAGCATACAGCAGATGCCCCAAGACCTCCTTGTGTCTCTCC
TCCGCCTTAATAAGTTGAGTCAAGCCATCTCTATTTTTTGGAATTATCAAAATGTGGGTA
GGTGCTTGAGGAGAAATATCTCTAAATGCATAAACCAAGTCGTCTTCATAGACTGCTGTT
GAGGGAATCTCTTTCTTGAGAATCTTATTGAATATGGTGGGGGTTCCAGTGTCTCGCAAG
GGAGCCGCAGCCTTGGCAGCTGATTCCTCCTCGTCGGCCATCTCCACTGCGCCTCGAATG
TGGGCGCCTAATACTCTCAGCCTCCTGCCCTCCAGCCTCAACTCTTACCCCCGCGTACCT
CTGCGTT
>Contig24
CCGCGCAGGTGTCGGTACTTTTTTCTTTTTCAGGGGTTCGGTAGATTTCCATTTTTCTTT
TTAAAGTGAAAAACAAACTGCCAGTTGGCAAACTCTGAATGGATATGCGGTCTCCTGGCG
ACACAATGTGGAGGACACTTTAATGAAGCATCAAACCTAATTGAGCAGTTCAGTAATGAC
GGTGGCTCTGCACATCCAGATGAAGTATGATGAGGTGCTGCTGCCTATCAGCACCAGCTG
CTAGTTAAGGTCCCACATGCATACATCAGAATGAGCTCCAATAAGAGAATCTACATGAAG
GCGGGCACTATGCCACTAGAAAAGCAGAATTACCACTCGACTTGGCCACATTGACAGAAA
GGACTCTCTCCGTAATGTTGAAGCTTGGGCTGAGATGGGTACCTTTCAGAACCCCTTCAG
CAACAAAGGAAGCAAATGATTCGACGGGATGAATGGTGTCCCAGACAATGTACAACGTCG
GATCTTCACACTTCGTCCATTCAGTATATGTCCCATTTATATACTTTGCAGTCTGACCAC
ACAACACTTCACTATTCACATTGTATTCGCCCCCCGCTCCACAGCAAGCTTGGAAAGGAT
ACTTAACCCCATATTTTGATGGGTTGCGATAACCATCTAAAAATATGCTGTGAGCATCAA
AAAGAATCCATTCAGCTGCTGGAAATGACGTACGCAGGTCATCAAGAAGCTCAATAAGAT
ACTTGTTGTGCAAGTTCACGAGATCCATCCAATCAGCCTTGCAATTATACTCGTCCCAGG
TACCATTGCCGCGCACATCATTCAAAATACCAGGAGAACATCCTAATGGGGTGACATTCA
TAACCAAAAATGTTCTAGCTCCCAAACCATACAAGGCCTCAAATGCTAGTCTCATAGAAG
CGATGGTTGCCAACACGCTAGCNACNGGGGATCATAATCATCTGAAACGAAAAGCATATG
TAGAATAATCATTGCTGCCTTGTTCGAAAAGTAGATGGAACCTGAAAACCACTGTTCATG
CGTAATTTGCTACCTGCGCGG
>Contig25
CTCGCTTTACTATTACATGAAAATATGTCTATAGTATAAACCACCGCGCAGGTTTCTATC
CATGATATAATGTACACTTTTGTTGGGCTTCTATACTAACATAATCGCCTTGTTTCAACC
CTTCTAGCCTACATCGAGCTGTGGTCATTGATACCCAAGTATTCATCAACAGACATTGCC
TTTGCCCCACCATACCAATCTATAAGAAAGATGGCTTGTATCTTTAACCCATAAAACTTA
AAATTATGATGCTTTGGCCATCCTTTCATTTCGGGGTGCTTCGAAAATAAAGCAAGGGTA
GCAAAATCAGATTCCTCTGTATTCTCGTCTACTGAATACATCTGTCCAGAGAGAGTAATC
TTGGCACAAGTAGGGTTTTCAACATCTTTGATACCACAAGTGCCTAGTGGAGCCTCACTG
ATAGTCAATGATGCGTAAGGAATCACAGCCACATCTTTTGGAGTGGGATCAAGTGCTGAC
AAGTAGAAATATGGTACACCAGTGGAATTCCCAACAGGCCCATCACTGTATGAAGCTACA
TTCCCAAATGGTATCCCGTTTAGATGAATGGACACAGTGCTGACGACGCCCCAAGCATTA
GAACTGACAAGCCATCGCGCCATGGTAGAGGCATCTGCAGGACTGGGGCGGTGCGAATGG
TGCGCCTCTTCTGCATGCACAGTAAGTGCCATAGCCACCATCATCACCATCACCATCACA
GTCACTGCTGTGCGAGAGCCTTCCATTTCTCCTTGTGAGACTTGAAAATATAGATCTTTG
CTTGCTATCAAAGAATACAACAAGTGTTGGGGCATAAATACAGAGGATTCATTAT
>Contig26
CCGCGCAGGTAGATTGATAGATAGGCGTGTGCCTTGAAACAAAAATAAGAGCCCACAAGC
TTGTAGCCCCAATGAGTGCATAGGTTTCAGCACTGTTGTTACATTCAAAATTTTGAAAAA
ATAGTAGAAAAGGCAAGCCATCATACAATGTTACAGACGAACACGACAGAGTGACCTTAG
AAAGGCCAGTAGACGTCCAGATCCAAGCGGTAGACCTGGTTGAAGGTCCTGACATCGATG
GGGACTATGGTGGCCGTGCCCTGAGCGAACATGAAGCTTCCAGTGCCGCCGGATATGGCA
TGCGGCTGGGGCTTGATCACGTTCACGAGCCCGAAGACGTTGAGCGTGCCGTGAAGCCCC
TTCATCTGGCTGGGACACTCAGGCGCTGAAGTTGCCGTGGAGTTGATCAGCACAGTGAAG
GTGCAGAAATAGGTGACGCCGTCGTAGGAGGCGTCTGTGGAGAGGCCCGAAATGGCTCCC
AGCCACGCCGAGTTCGGGTCATGGCTGGCCGTTATGCGGTCATTGATGACGAAAATGGAG
CCGTAGGGCGCCGCCGTCTGCGTGATCGCGCCGGGAGCGTGCTCCGCTATCAGCACGTCC
GTCACGTTGAGCTTGTCGTGGAAGAAGACGTGCAGCTTCATGTGGCGCGCCATTCCACGA
GCCGAAGCCGCAGGCATGGCAGACATCATCAGCATGCACAGTACGAGAAGAAGGCCAGAG
AGCATGGAGCTAGAAGAAGCCATGGCGAGCTACAGCAGAAGAAAACTGCGAGTGCGGAAG
CAGAAGCTTGCTGTAGTGCGCTTTC
>Contig27
CCGCGCAGGTTCCCAGTCACAGTTTATTGGTCACCTTAGACCAGAAACAGTCTCTAAATG
AAATAAACTATCCAATCATACGTCTCTTCTAGTCTTCTTCAGCTTCACAGTGTAACAGAA
ACAGCCTTAAGCCTTGCTTGCAATGTTGTTAGAGAGCCAATCTAATCCTTCGTAAAGACC
TTCCCCAGAGGTAGCACATGTGCTCTGAATATACCAGTGGCGCTGGCGAAGAGAATGCAA
GCCCAACTTATCCGTAATTTCCGCTGCATTCATAGCATTTGGAAGATCCTGCTTGTTAGC
AAAAACAAGCAGCACGGCATCCCTAAGCTCATCCTCATTGAGCATCCTATGAAGTTCATC
TCGTGCTTCCACTACACGATCTCTATCGTTACTATCAACCACAAATATAAGCCCTTGTGT
GTTTTGAAAGTAATGCCTCCATAGCGGGCGAATCTTGTCTTGACCTCCAACATCCCACAC
TGTAAAGCTGATGTTCTTATATTCCACTGTTTCCACATTAAATCCTATAGTTGGAATGGT
GGTGACAATCTCGCCGAGCTTGAGCTTGTAGAGAATGGTGGTTTTACCGGCTGCATCGAG
ACCGACCATAAGGATGCGCATCTCCTTCTTGGCGAAGAGGCGTTGGAAGAGCTTGGTGAA
GGAGAGGCCCATGCTGGAAAGCCTGAAATGGACCTCTGGCTATGGCGATTTTCCTGCGAG
CGAGGGTTTCTGGTCTTCTTCACACTGCGGTTTTGTATAGTGTGTGAGGAGAACACCGCG
TGCAGAAGAAGCTGTTTTGGAATGTTTTGGACACTTTAATCTTTTCAACTATC
>Contig28
AACTAGTGGAAATGGGCGGTAGAGATTTTCAATTCTTGAATGGAAATACTGATTGTTATC
AGACATGACGGGATCACTATCAAACACCACAGATTGGAACTAAAAGTAATGCACCAATTA
AGCATGAAACAAATGTCACTGGATTGAAAGTTAACAAGGTGATTTGTAGCATTACATGTC
TCAAAACCAAAAGAAGATACATACAATGAAAAGCTTATAAGAGTTCCACTAAATTAGATC
TTGCCACGTGGCCCAGGCTTTGGTGGAAGTTGTGGGCCCTTCTTGATTGGTAGAAGGTCA
TCAGAAGCAGTGGCACTGAGGAAAAGGAGGAGGGAACCACCTCCCAAGAGCAGGAACTTG
AGCAACAATCCTCTCTTGGTGAATGGAGCTGCAAATGTCTCAAAGAACTTGCTCTGAAGA
GAGTTGTATGGTGAAGAAGCATCAGACCCATACAAGTCCCATTGCCCTGTTGTGTTGCCC
AAATCCTCCAAATCAAAGTACACGCTCTTATCACCATACTTTGCTACCACAGCACCAGCC
CTGTAGTTTTTGGGTTTGAAACTCTGGCGACTTGGCTTGACAAAGAGCTTGGTTCCACTG
AGGGAGCTTCCACCAAGGCCCTTGATGGTCGTGGGTTGAACAGCAGCTAAGGTTGCAACA
GAAGCCATGGCCTTGGTTTGGTTCCTGACTATTTTCTTGCGGGTTTAGTTC
>Contig29
GTCAAAAAACTCCTTGTGAACTGCTGCAAAAAGAACGAGTGTGTATCCAAACCAAGTACT
AGACACAAAGTAACCCACCATCGAACTGCAATGAATCCAGATTATTAAAGAAACTTCAAA
TCCGGTAATCAAGTAGGCGCAGACACTTGTAGCTTCTAGATTCATAAAAAGAGATCAGGC
TACCAATGATGAAACTTTGTAAACTTATGATTTGAACCCGCCAGTATGTGAAGTTGTCCT
ACATAACAAGCATTTGTAGTCCCCCTTTACACGACTACTTCTTGTACTTTGGAAGGTCCT
CATGATTGGGGTAGTGCCCCATAAGCCGGAACGTCGAGTTTTGATACGCATACATGATTC
CTCCAGCTAACCCAAGCAAACCAGCTGTGTACATTGACGGACCTCTCATGTTGCAGCTGC
CACCTGCAAGGTAGCCATAGACAAGGGAGGCGGAGGTGAAGGTGGTGATCCGGAGGTAGT
CGGTGATGTTGAAGTTGGAGTAGATACTGGAGACGGTAGGGTCTCTGTCGATGACAGGAT
ACTTGGGCTCCTCGTATGTGATCCCCATCTTACAAAGCTATCTCCTGTGCAAAAACCTCG
CTCTCTTCTCTCTCTCTCTCTCTCTCTCTCTCT
>Contig30
CCGCGCAGGTCCAACCCTATCATGAAAAGTCANNNTTGCCCTAATCATCATTGAATTACC
CACATCAACACTCCCATTTGGAGTGTTAGCAGCATCAACTTCCTAGAATTTCTGTGCTTA
TTTCCTTATAGCTCCATTGTTTGGTACAACTCAAAAAGAAGTGAATCTCCATTCACGTAG
CATGCTTTTATAACATCAGTTGATAGCACCATAAATTAATATAAACCATGAAGTTGTAAA
AACCCTACTGTGGCATACAGTAATACACCATTTGAAGATGGATTCAGTGTAGACATCACA
CTATGGATGAAGCAGCTCATTCACCAACACTACTACATTGCAGTTATTAGCGTGACCGGC
AACCACATTCTTATAGCAGCTGTCCTCACCTCAGCTTTCCAGAGTCCTTATCTACCTTGG
GGCTTTGCCATGGTTTCACATTTATGAGGTACGTAGAGGTCATGACGGCGACGAAAACAC
TCCCAAGGATAACCACAGGGCCGGTCGCTAAGCTCCACTTGCTGGCGATCACCATGGCGC
TCTCCTGCAACTCTCTCCCTCTTTCTCTCTCTCTCTCTCTCCTCCCCGCGNCCTGCGCGG
>Contig31
CCGCGCAGGTTTCTTAGGCAGTTTCCTGTACTAGGGTNCNCGCGAACACAACTTCCTTCC
CGGTCAGCTTCTTGTAAACACCACTGAATGTTTCCAGCTTATATTCAGTGCTGTTCCTCT
CCTTTGGGTCCAAGTAAACCCGCATGATCCTCGAACCATCGAGACGGAAGCGCACCCGTT
TGCCAACAATCTCAGCAGGGTAGACCAAATCTTCAAGGATTGCTTCATGAACAGACGTCA
ATGTGCGGTTGCGAGGACGAGCAACAGCAGTGCCTTTCTTGGGGGGCCTCATAATCCGCC
TGGTGGCAATCATGATAACATCCTTCCCACTGAACTTCTTCTCCAACTCCCGGACAAGTC
GGGAATGGATCTTTCTAAATGCCTTTCTGAGCCTGTAAGGCACATGGATAATGACAGCCT
TCCTGCTACCTGATATATCAACCTGCTTTGCAGAATTGATGAACAAGTCCCTGAGATCAC
TCTTGAGCTCCTGATTTGAGTTCTCCAGGTCAAAAAGAGCCTGGGCCACGGACTCCTCAA
AGTCATCTGGTTCGAGCCCTTTCTCCTTGTGGATTTTCCTGCGGGCGGTATACATGGCGA
CGGATGGACCTTGCAGTCTCTCTGGCGCAGAGAGAGCTTCGAGTGCCTACTCTG
>Contig32
CCGCGCAGTTAAAGAAACGCTCTCTGATCACCATTATGGGGCATATTTGACGCCTATTTC
AACTTCTCACAGAACYCGNGCACCGCGCAGGTACATTGACGCGTGAATTTTCAGCTGCCG
CTTCCCTCTCAGAGGCAGTGTTATACCCCCATGTACCTAGATACAAGTTCCATTTGTCCA
ATAATGGCTCTTTGATCACGTTGTGTAAAGTGGCAAGCCTGTCTTCTACAAAATGTAGTA
TCAAGTCTTGATGTTCAGGTTGGCTTTGAAGCTTTTTCAGCACCTCAACCTTTGGTCCTG
ATCCAAGTCCATAAATAAAACTGGGAGGCAAATCCACGCCTGCAAGTTCCTTCAGCAAGG
TCTGAGCAAAACGTGCTTGCTTGGTTGTAACAATGTAGATTTTTGATGTTGCAAACTTGA
GAGCATCTGTAACTCCAGGATAAAACCTGTTCGCCAAAATCCACCCTTGCAAATCCTGCG
AAATCCAATCATCTCGAACTTGCCCAAAAAGTTCAACCAACACATCTCGACTATCTTCAC
CCCAGTCCTTCATGATAACAGGCTTTATACTTGTCCATTGCTCCAAAATCTTCTCAACGG
TCAGTCCCTCTGCTACTGGCGTTCTTTTTGATCCTGGGATTCTTGATTCCAGCAGCAAGC
GCACAAGCAGCAGGTTTTCATATCCTGTCTCTACTACTGGCCTAACCGTATGCATAGTTT
CTAGAATCCATGATTCCGTATGATCATCAATATCAACAAAAACTTCCGGCCATCTCACTT
TTGCAGCCTTAAGAGCGGAGATGGAGCTTTCGCCGCAACTATCGCAGAGAATGCCGTCGA
AGTCGAGCGCGTACAGATGGCCTCTTGCCATCCCGTGGTTCCTGTTTCTCTCTGTTTCTC
AGCACTATGAACACCGTGTGTATGTGCGTGTGCGGGCAGCGTATCGTGATCCTTCCCTTT
TC
>Contig33
AGACCAGACCAATACTCACTCAAACAACACTCTCCACTCCGACCGGTGGATTCTTGATCA
GACAGTAAGCATGCCGTTCAGAAACATAGCCGTTGGCCGGCCCGAGGAGGCTGCACACCC
AGATGCTCTTAAGGCAGCTTTGGCTGAGTTCATATCAACCCTAATCTTTGTCTTCGCTGG
ATCAGGCTCGAGCATGGCGTATAACAAGTTGACCGACAACGGAGCAAGCACCCCGGCCGG
TCTCGTAGCCGCCTCCCTAGCTTACGGCTTCGCCCTTTTCGTCGCTGTCTCTGTTGGCGC
CAACATCTCCGGAGGCCACGTCAACCCAGCCGTCACCTTCGGTGCTTTCGTTGGCGGGAA
CATCACTCTTTTACGTGGCATCCTCTACTGGATCGCCCAACTCCTTGGCTCAACCGTAGC
TTGCCTGTTGCTTAAGTTCGCTACCAACGGCCTGTCTATACCAGCCTTTGGATTATCCTC
CGGAGTGGGGGTCTGGAATGCCTTTGACCTGCGAGATCGTGATGACATTCGGATTGGTCT
ACACAGTCTACGCCACAGCCGTTGATCCTAAGAAGGGAAGTGTGGGACCTGCGCGGACCA
TTGGCTATTGGTTTACCTGCGCGG
>Contig34
GAATTCTAAGATTGCTGTTTACAAGGAGATATTTATATAACATATAGTCACATGACTTTG
GATAACAAAAGATTGAAATGGAAAGCTGATGAGCTCCAAATGTTTAACACTAGCATTGCA
TTCACTCGAGTAAGAAAAAAATTTACATTTTAAGTACAAGAAATTTCCCAAGATGCCTCC
CTTCCACAAACAATATTCAGTCTAAAGCACACCGTCTTCCGTACCATCCCAGTGTTCGTT
CCATTCAATCTCTGAGGAGATTACACGTCCTTGGCAATCAGGTCACCATTGACAAGGTCT
CTGTAGGCTGCGACAGGCCAGATGAAGCCTCTAAAGAGCAGACTGCTAGCCAAAGGCACA
TCGATGATGATCTCCTTCATGGCTGGCTTCTTGTCATCCCTTATAGCAATGAGGTAGCTT
CTTCCAACCCACCCGATCCATCCAGCGATGTACAAGAACAAAAGGCCTGGTGTGATGAAC
TCACCCCAGTGCCTCTGGTCACCGTTCACTATCAAATGAGGCAACCCATCAGAGCCACAA
AGCAGCCCGTATTTCCCATAGTTGTCGAACCTTCTCTTGGTTTTCTCGATGGTTGCTTTG
ATAGCCAGAGCTGGAGCGCTGTCAGGGGCGTAAAGATTCAACGATGACTCGAGCTTCTTG
ATCTGCTGCTTTTCACGTTTGGCGAACTGCTTGGACTCCTTGCATGGGGTGAGCCCTGAA
ATGTCAGCTACAGCAGGCTGTGGAGCTGAAAGAAGAATGGAAGAAAGAGCAAGAGCAGCT
GAGAAGGCTTGGAGCGGCGAAGCCGAGGGTGATGTCGAACTCTTGTCTGAGGATGGAGTG
CTTGAGCACACCACCAACGATCTTGAAACTTTGGGGGTAACCTGGGAGTTTAGCTTTGGC
TTCAAAAGCGGTTTTGAGAGATTAGTTGGGATTGTAAGAGACATCTTGGGCTTCTATATT
TCTGGGGTTTCCTCTTTTGCTTTGAT
>Contig35
CCGCGCAGGTGACCTTTGTGGCCTTCACCTGTGAAAGGGCCCTTATGAGCTTCCAAAATT
TCTTTTTTGCTATGTCCAATACCCCAATTGGTTCTGTACATGTGACCAGCTATCAAAAAA
AGAACCGCAATGGCTAGGTGGTGATGCGCGGTATCAGTCAGCCACAAACCCCCTGTTACT
GGGTTCAATCCTCCCCGGAAAGTCAAAAAATCGGAGTATTCTGCCCAGTCAAGAGTGAAG
AACGGTATTAACCCCTTTGCAAAACTCGGATATGCTTGAGCTAGAAGATCACGATTAAGA
ATAAATTCATGAGGAAGGGGTATTTCCTTAGGGTCAACTCCTGCATCTAATAGTTGGTTA
ATTGGCAGTGAAACGTGTATCTGGTGTCCCGCCCACCCTAGAGATCCCAACCCCAATAGA
CCTGCCAAATGGTGATTTAGCATGGATTCAACGTTTTGGAACCAAACTAGTTTCGGAGCA
GCCTTATGGTAGTGAAACCAACCGGCAAAAAACATTAATCCAGCAAAAATTAAAGCACCA
ACGGCTGTGCAATAGAGCTGTAACTCACTAGTTATTCCAGAAGCTCGCCAAAGTTGGAAG
AATCCGGACGTTATCTGTATGCCCTGAAATCCCCCGCCTACATCTCCATTAAGTATCTCT
TGACCTACTACCGGCCAAACAACCTGAGCACTGGGTTTCACGTGAGTGGGATCATTCAGC
CACGACTCGTAATTGGAAAAACGGGCCCCGTGAAAGTACATGCCGCTCAGCCAAATGAAA
ATAATAGCTAGTTGACCAAAATGGGCACTAAATATTTTACGAGATATATCCTCCAAATCA
TTGGTATGACTGTCGAAATCATGAGCATCAGCATGTAGGTTCCAAATCCATGTAGTAGTA
CTGGGACCCTTAGCTAAATTTCTCGAGAAATGTCCAGGTTGGGCCCATCTCTCAAAAGAG
GTTTTCACGGGATCCTTTTCCACCATAATCTTGACTTCTGGTTCTGGCGAACGAATAGTC
ATCGAGACTCTCCTCTCTTCGGACAGGGGATAACAACAACCTACCAACGGAAGATACAAA
ACTTCTGAGAACTAGAATTTTTACCAGCGTGTAGTAATTTCTTTCCTCTCCCCTTGAGTT
TGGAACTCGAACAGCTGCGAGAAAGAAGTTATGCGGGGTAGGCATTTGATGGTATTATCA
CACGACTCATCAGTGCCTAATGGACTTTAGAAAATGGACTTTAGAAAATTGATCATCCGT
TCGGTAGGGAGCGGGCTGGCTGCGTCGGTATCGAGCAAGCAGGATTTTCTATCTCTTAAC
TCTATTTACTACACCTTTTTGTCTCATGCCGCGCTGCTCTTCCTTTCTTACTAATTAAAA
AGAAGAGCGTCCTGTAATTTTTAACCAATTCTGTGCTTCAATGTAATTACCGGGGGAAAG
TGCTACTGCCTGCTTCCAATACTCAGCGGCCTGATCAAACCAAGCTTCTGAAATCTCTAA
ATCTCCTTGTTGAATGGCCTGTTCCCCTCGATCGGGATGGATGATTCGCTCGCAATCTCC
TCCTTGAGAACCGAACTTGGGGGTTTCCCGCCTCACACGGCTCAGACGACTCCGTTACTG
GCTTCTTGTCCCGAACCAGAAAATAGGGATGACTCCCGAATTTCGGAGGAACTAATAACA
GTCGGGTTTCTGATTTCATTCGTCTTGAATGAAATCTTTCCGTACTCCCAGTTAGTAAAA
AAGAGTGATGATCTTTTTCAAC
>Contig36
CCGCGCAGGTTTCAGATTATGGCTATTCAAGAGCACTCGTATTATGCTAGCTTTGGGTAT
CACGTGACAAACTTCTTTGCACCAAGCAGCCGCTTTGGAACCCCTGATGATCTTAAGTCG
CTGATAGATAGGGCTCATGAGTTGGGTCTACTTGTTCTTATGGATATCGTGCACAGCCAT
GCATCTAATAACGTGTTGGATGGATTGAACATGTTTGATGGAACTGATGGTCATTACTTC
CACTTGGGGTCAAGGGGTCACCACTGGATGTGGGATTCTCGCCTTTTTAACTATGAAAGC
TGGGAAGTACTAAGGTTTCTTCTTTCAAATGCAAGATGGTGGTTGGAAGAATATAAGTTT
GATGGTTTCAGATTTGATGGTGTGACTTCAATGATGTACACCCATCATGGGTTGGAGGTA
GCATTTACTGGAAATTACAATGAATACTTCGGATTTGCTGG
>Contig37
GAAAGCAATCAAAGCATTACCTTAATAATCAGAGGATTAACACTTTTCTGCAGGATAAAT
ACTAATTAGGACGCCTATATATCCATGTATAAATTCTAATTGGTTAGACAAGAGAGTCAT
CTTACAAATTGAAGAGCTTTTCTAATCTCTATAAATTAACAAATCAAACTTTAATTTTGT
ATTATTGCTAATTATTTTCCTGAATCACATGTATTGCAAACGAAAAAGTTAGCAACAAAG
GATGATTAAATTCTTCTTCTATTTCTTCTGCAACTTCATTTTTGAATCTGATCATATAAT
AGGTCTGTATGCATGCTACAATGCAGCTTTAATCTGTTCATATAATGCCCACAACACGAT
GCCAATCAACGTATCTCTGGCCAAGCTCCTGAGATGACCTTCAACCCAGCCATTAGACTC
AGCCTCAGATGGAGTCTTAC
>Contig38
AAAAGGAATGCATTTGGCTTTTATACCCAACACCAGTTAGCAGACCGGAGAAAGTACATT
AACAAAACCAACTTCAAATTTCACTAAAATTGGAAATTAAGAGCAGGAATTACAAATCAC
CAAAGAAAAAAAACCGCGCAGGTAATCTATAATTTCTAGTAATTCAATAAACCCACCTTA
ATTACAAACACTAACCCAAACCCTAAGCTCAAACATTCTTGACAGCAAGACTTCAAATCC
CCAATTCTTCCCCTACCCATATGATAATTCATTTAACCGCCGAATCCGTACAAAGTCCTA
CCCTGCCTCTTCAGTGCATAGACCACATCCATAGCAGTCACAGTCTTCCTCCTCGCGTGC
TCAGTGTAGGTGACGGCATCACGAATCACGTTCTCCAAGAAGATCTTCAGAACTCCACGA
GTTTCCTCGTAGATTAAACCGCTGATTCGCTTGACTCCTCCCCTACGAGCCAAACGCCGG
ATTGCCGGCTTAGTGATCCCTTGGATGTTATCACGGAGGACCTTACGGTGTCGCTTTGCT
CCTCCCTTGCCCAGTCCCTTACCCCCCTTTCCTCTTCCCGACATCTTTGTTTTTACCTGA
GATTTGGTGATTTGGCGGTTAAATTGGAAACCCTC
>Contig39
CCGCGCAGGTCACATTACTTCTTGCCTTCATGGATCGTCTGTATGGCATGCCGGGTAGGT
TCCGCGCAGGTCGTAGCAGCCCGTCAACAAGAACTTCAAAGTTTTGAAAAGATAATCCAC
CTCAGCTGCATGCTCTGTAGTGCTAAGACTCAGAAGCTGGTTTATTACCAAATTGAAGGA
TAGCCGTGCTGCTTCTTCCTGAAAGTGAATGACTCGGCCCTCCCAGGACTCCATTTTCTT
GAGGACTTGTGCCGATATAAAGCTCAGCGTTTGGTCACTGCGAATTCGGGTGCCAACCAC
ATTCAAGACTGCATTCCTTACTGCCTTGTGGGTTTCTCCGTGAATTTCTGTGGTATTCTG
CTTGCCTATGATGTTGAGAATGGAGCGCGGGTAACTGCTTTTGAAGAGAGTTCCCTCTTT
TTGCAAAATGAACTGGTTAAGTTTGGCATCTGTACATAAGATGATGGGTTCTCCAAATAG
GTGCGATTTAAACAACTTTCCGTATCGTTGGATTCGGTGATTGAGGAAGGGTCCCGGCTG
AAGGCTGTAGTTTGGGCGAGCGTACTCCAGAGTTTCTCCTATAACGGGCAGGCGACCCAT
AGTGCCTGGCGGCAGCTTATGCTCACCTGTGCTCCGCCATGATCTACGGTTAACCACGTA
AATCAGGATGCAGGTGAGCACTAGTAGTGCGGCGGTCACTATGAGCTGCTCTGCATCCAC
CATTCTCATCGTTGTGCAAATCTGATAAAGATTCGGAATTCGTGCGCCCACAGTCACTGC
TTCAATCTCAACATTACGGGTTAAAACTTAACGGGTCATTAGCCAGAATC
>Contig40
GAGAGAAAGAAGAAACACAAATTGACGAAACAAATATCACAAAAACCTTTTCGCAAATCA
AAGATTAAAGTACTCAAAAGTGCAGACTTCCACAACCATGAGAGGCTTTCGGTCAAAAAT
AGTTAAGTCAAATCTGAAACTACAATATCATCAAAATGGAGACAGCCAGGCCTTCACCAG
AACAGTTCAGCACAGAAACGAGCCAACTGTCACAGGACAAGTTACTCTCTCTTTACCAAA
TGTCACGTGACAAACTACTCTCTCATGCCATTGCTGCAGCCTTTGACTGTTTGGAAGGTG
CAGCAGTACCCTCTCTAAAGTTGTTCTTGAAAAGTCTAGGAATGTGGCGGAGATGGCGCA
TCCTTCCAGTTCCTGTTGTCTTCCTCCTAATAGCCTTAACACTCCAGTTGTAGCTGCGAA
TTCGCTTGGCAGGGTATGCACAAGCTGCACACCGGCTTTTCTGAATGTGAAAACTGGTGC
GCCCACACCTTCGGCACAAGGTGTGGGATTTGTTCCTTCGCTTACCGAAACTTCCTGTAC
CCTTGCCCATTGTTGCTCGACAAGCCGCTGCCGGAAGAAGCTTGGACGCGAGAGCTTGGA
AGAAGCCTACCTGCGCGG
>Contig41
CTAGTTCATAGAACATGATATTTAAATGCATAGTTCAAGCTCAATGCAGATATCCCTATT
TTCCAAAGTAAGGTAGCTTATGAAGCAAAAGTAAGGTGAACTGATAAAATGCACATACAG
ACTTCAATGTTAGAACTACAGATTAAAGACAAATCAGGCTCCATCTGGCTGGATGAAAGG
ATTAGCAATCTCATCTGTACCATCAGTTGGTGACACGAGCATAACAGCTGTACCCCTACA
AACTATCAAGCCAAGACGCCTGGTCTGATCAGTAGTCTTCAATGGATCATCTGGATCGCG
TAGAAATTCCACAGCTTCATCCAGGACGAGATTTAGTAGCTGGTCATATCCTTTTAAGGT
CCCTGTGACTTGTCTACCACCAGTGAGTTTGACCTGAACA
>Contig42
CCGCGCAGGTCTCTTCTTCCTCTTTGGGATTGTGAATAGTTACATTGTCAGGAAGAGGTG
TAGCTGGCCCTTGTTTTCCCTTCGGATCCCAATCCAGCATGATTTTCACTTTAATACCTA
AAACTCCCTGACGCAAGAGGACAAGTGGCGCACGGAGCGAGAATCGATGTACAAATTGAC
AGGATGGCCAGATGAGATCATATATCCATCTTTGAATTTCATAGACTTTGCACGTTGGGC
TCTAAGCTTGCCACTAACAATGACCTCACAACCTTTAGCACCACTCTCCATAATAAACCT
CAGAACACCATAACAGGCCCTCCTGACAGCGAGTCCACCCAAAAGTTTGTATCGCAAGGA
TTCGGCTTGTGCAATAGCACACAGACCACGATTATTCACTTTCTCTGCATAGAGTTCGAC
GGTCCCTTCCGGAAAATTGAACCTTTTTTGCACTAAGGAAGTCAACTCTCTGATTCTTCT
CCCCTTCTCACCAAGGACGTTCTGAGTCCTGGTAGCGCGGATGATAATTTCAGTTCGCAT
GGGAGTGACACGAACCTCCACACCTGAATAGCCATCCTCAGCCAGCTCTCTTGTCAAAAC
CTCATTCAGCTCAGCAAAGAAAACGCCATCTGCCACAAACTTGCGCTTCTTGCTCATTTG
CTGTGCCGCCATCCTGCCTCACTGCCAGCGCGGAAGGGACAACACGACACAGGGAGAGAA
AAGGATGAGTTATGAAAACCCTAAGCCTTAAGAAGAATGCACAGTTGTCCGGACTTATGA
CGTTCTGGACAATGTGAAATCTACATATTATTTTACGGAAACAGCAGCGGCCACCAATTA
GATGCCCCCGCGTACCTCTGC
>Contig43
AGAAACCAAAAGCCATTAATTAATTCGAGCAAAATTTACGAATGAGAAAAGAGAGAGCCC
ATCAGCAACTACCAATATCAAGAACTACAAAATCAGGGCCTTGAAAAGGATTTCAAAAAG
TGCTTGTGTTCAATAATTACTTTTTTCACCACAACATTGATACACTTATCCCAAGCAAAA
AAACAAAAAACATTCTCGTTCGGTTTAAGGCCAATGGAGACAGCCCATCAAATCCAAATT
CGCAAAACATCCTAAGACAGACTAACAGCTGGAGCTTAGTCGACCTCCTCAATCTTGGGT
CCTGCTCCAGCAGAAGCACCAGCCCCCGCATCATCTCCATAAGCACCAGGTGGCATGTCA
GGACCAGCACCACCTTGGTACATCCTCGCAATGATGGGGTTGCAAACACTCTCCAGCTCC
TTCATTTTGTCATCAAACTCATCAGCTTCAGCGAGCTGGTTGTGGTCGAGCCACTGAATG
GCTTGCTCCACTGCATCTTCAATCTTCTTCTTATCAGCAGCATCTAACTTACCTGCAATC
TTATCATCCTTGATAGTGTTCCTCATGTTGTAGGCATAGTTTTCCAAAGAATTCTTAGAC
TCCACTTTCTTCTTGTGCTCCTCATCCTCAGACTTGTACTTCTCAGCATCCTGCACCATC
TTCTCGATCTCTTCCTTGCTTAATCTTCCCTTGTCATTGGTAATGGTAATCTTGTTCTTC
TGCCCAGTGGTCTTGTCCTCCGCAGACACATTCAAAATACCATTGGCATCAATGTCAAAG
CAAACAGTAATCTGGGGCACACCACGAGGAGCTGGAGGGATACCGGAGAGCTCAAACTTG
CCAAGCAAGTTGTTATCCCGGGTCCTCGTCCTCTCTCCTTCATAGACCTGAATGAGCACT
CCAGGCTGNNYRNCGGAGTAAGTGGAGAAACTTGCTCTTTTGGTAGGAATGGTTGTGTTA
CGTGGAATCAACACAGTCATCACACCACCGGCTGTCTCCAAACCAGAGACAAGGGAGTTA
C
>Contig44
CCGCGCAGGTTGTACTCGTGGATGGTCCTGTATGGAGGGTACTCGTATCTTTTCACTTCT
ACCTTAATGTCACCNGCRCTNNNTTCCTTCTTTTCTCCTTTTTCTCGTCTTTCTTTTCTT
CGCCCTCCGCTTTCTTTTCCTCTTCCTTCTTTTCCTCTTCTTTCTTTTCTTCCTTCGGAG
GTGGTGGCGGTATAACTTGGCAATGCTTGCCACACTTTCTTACTTTCTCACACAGTTTTT
CGGCATCCAATCCTTTCCCTTTCACCACAACTTTATCGCTAGCTAAATCTTCGTGCACCT
CTGTGACCCCATTGACCTTCAAAAGCTTCTTCTTTATCTCTTTGGCACAAGCTCCACAAT
GCATTTTAACTCTCAGCTCCACGGTAACATCAGGGGGCGGTTCCTCCTTTGCCTTTTCCT
TTTCCTTCTCCTCTTCTTTTTTCTTCTCCTCTTCCTTTGACAGCTGGGGGTACACCAATA
CAGTCCTCTTTCCACACTTTTGCTTCACCGCCTCAAAAACCTTCTTTGCATCCACCTTTC
CCTTTACGGTCACCTTACGCTCTCCGGCATCCAAATCTACCTTCTCCACACCTGGAAAGT
TCTTCAAAACCTTGTTTACTTTGTTCTTGCATGCATTGCAATGCATGTCCGTTGTCAGGA
CAACCTTGTCTTCTTCCTTTTGCTCTTGCTTCTCCTCCTCAGGCATGATTCTTGTCCAGT
AATGGAAATCTTGGTTGGGGTGAGGGAGAGTGGGGAGGCAGGTGGAGAGAGTGTGTATGT
GTGTGTTTGTGTGTGTGTGTGTGTGTTGGAGAGGGGAGAGGGGGTTGGGGGCTTTCCTTG
CAACTACAAAAGTAAATTGGCTT
>Contig45
CGCATAAATAACTTCCCATGTTCATGTTCAACTTCTACCAGAGCAATATTGTCTTTCCAG
AAAGAGAGTAACACTGAAATGAAAAATGTGTTTAAGTATTGAAACGCCTGCATAAAGCTT
TTTACCAAAATTGATTAAACAAGTTTGCTCACAGGCACAATGTCTATGCCAAACAAAACA
ACAAGTCTCTGGTGACTACAAATTTCTGCAACAGTAAGCTTGTTCCAAAGGACTACACAA
TAGCATTTGCAGCACTAGCAATCCTTGGCCACAGATCTGCGCACTCCTTTCCAATGGGAC
CAGTAATTGCAGACCCTTTCATCTCGCCCTTCGGATTGACTATCACTCCCGCATTGTCTT
CAAAGTACATGAAAACACCGTCCTTTCGTCTCCAGGGCTTGCGCTGGCGGACAATCACGG
CAGGCATGACCTTCTTCCTCAGATCAGGTTTCCCCTTCTTGACAGTAGCCATCACCATGT
CGCCTACACAAGCAGCAGGCAGCCTGTTGAGGCGACCTTTCACGCCTTTGACGGAGATGA
CATACAGATTCTTGGCTCCAGTGTTGTCCGCACAGTTCACAACCGCTCCCACTGGCAGAC
CAAGAGACATGCGAAACTTGTTTCCGGAAGAGCCTCCACGCCCTCGTTTCGACATGGTCG
CTTCAGTAGTAGCAACAGAGAGAAAGACTAAAACCCTAGTTTCTGAAACGGCTTTAAAGG
GCCTGCCTGCCTGCCGAGTTTTCACATTGTGGACGAAAAATGAATC
>Contig46
CCGCGCAGGTCATTTTCCCATAGCCAGGAAAGTAGTCGATGTCTATGACATAAAAATGAT
CTCTGGTCCCATGCTCCCGGATAATGTCCAGGTTAAATAGCCGAAGACCCAGTCCACGTC
GAAGTTCTTTGGCTAGTCTTTCAAGTAAAGGGCGAGGAGGAAGCTCAGCCACACTAGGGT
CCAAATCTGCATCATCTGCAGAAGCTGCAGCACAGGAAACCCGTGGAAACCGAAAAACAC
CCGCATTTTTAGAGAGCTCTCGTTTAGTTACATCAGGTAAAGAGAAACGCCTGACCACTT
TAATAGCTTCTCCAACGATATAAACCTTGAAGAGAACACCTCCATGGTTAACAAACTCCT
GCAGAACAAGTGGAGGTTCAAGTTTCTGAAGGGAGTATTGATCATAAGCAAGTGATAGTT
CATGTGACTTTGCACTTCCATCAGCAACCAATGGTTTTGCAACAAGGGGCAGTGTCAACC
CAGCTTTGGCTACAGCATCAGGAATGGATGATGCATCTCTTTTAATGACCAATTGCCTGG
GAACACCAACTTTTCCATAAGAATCAGATAAATTCATATCTGCAACACATTGTAGCATTG
ATTGGCGATTGTGTAAATGTTGTATAGCATCAGGAGGATCAAGAACTGTGACTTCTGGAT
GTGTTCGTCTATATTCCTCAAGAATTTTGGCGCCACTCTTTTCCGGTCTAACTTGTGCAG
TACAATATCAAAAGGACCTTGATCCGAAAGAGGTCTGTTTTGATCAATTGCAACAAACAA
TATACCCTTA
>Contig47
CCGCGCAGGTTTCCTCCGGCGGGCAAGGCAACTGCGATTGGTCATAACCGGTTGAACCAC
CCCTTCCTTTTGGGTCCAAGAAAGATGAGCCACGGTAGGATGGTACAAGAAAGTCTCCTC
CAAAGCTCTCAGGTTTGCCTGATGCCACCAATTGCTTGATGGCGAAAAGGCCGCGCGGGT
GCTCACCCCCAGGAAGCTGAACTGTCACAGCAGCGTAGTCAATTCCATCTTTCTCCTCAA
ACTTGACTGTGCCATCAGTAGATACTTCGAAAGGTCCCTCGATTTCATCAAGGGTGTAGG
TTAAACGGGTCATGAGCTTGGTTCTTTGGAACTCCGGTGGGGCATTCTTGCTAACACCCT
CAGCCTTGACAGTGAAGGAAGTAGGCTCTAAGCAGAACTTCTTGGCGTAGTATTTGCCAG
GCTTGAAGGCAAATGAGTCAACACCACCGTCGATGGTTGGGCACTGGTTAGCAGTTCCTG
TTCCTTTTACTTCCATGTATGTCTTGCTCTGGATTTCATCGTAGGTTAGCCTCTTTGGAA
CTCCTTCAGCGTTTGCTCCCGAGACAACAAGAGCAGATGTAGCGAGAGCGAAACCAGCGA
TCTTGGTAGCATCAACACACTTTTGAGCCAAGTCCTTAAGGTCAGATTGCAAAGAGCAAG
TCAGCCTAGCTCCAACAGGCTCCAAACCAAAGGCCTTAGAAACGCTCTGGGAGGACCTAA
GCTGCACGCTGGTCCTAGATGGCACACCAACCTTGGTTGGTTGCATGAGGGTAGCTGCTG
CTTGTAGTGAGGCTGCCATGGCTTTCAAACTGCAAATTAGAAAACCCCCTTGTTCTTTAC
TGTGATTGTGTCAGGGAACTCGGAACCTCCAAAATAGGAGTGATGTTACTAGTGAGAGTC
>Contig48
CCGCGCAGGTAGAAAGTCAAAGATATACTATTTCACGCACAAAAGATCTGAAATTTTAAT
TATACAATAGCCCCAAAGATAAGCAGTTAAATTACATCTGCAGTCGAGATATTCAACACA
TGCCACGTAGTGATTAATTTTACAGCTTTCAAAGACATACCATTGATCTATCTAAGTTGT
TCATTTTCCGGGGACAAAGTTAGTGGCATAAGCCCATGCATTGTTGGTCGCCGGATCAGC
AAGGTGGTCGAAAAGGTTCTCAATGGGACCCTTTCCGGTGACAATAGCCTGGACGAAGAA
TCCAAACATGGAGAACATTGCCAGGCGGCCATTCTTGATCTCCTTAACCTTCAACTCTGC
GAAGGCATCAGGATCATCAGCCAATCCAAGTGGGTCAAAAGCACCACCTGGGTAAATTGG
GTCAAGTCCTTCACCGAGTGGTCCACCACCGACTCTGTATCCTTCAACAAATCCCATGAG
CACAACTTGGCAAGCCCAGATTGCAAGAATGCTCTGAGCATGGATAAGGTTTGGGTTGCC
AAGGTAGTCAAGGCCACCCTCGGAGAAGATTTGAGATCCAGCCTTGAACCAAACTGCCTC
TCCAAACTTGACACCGTTCCTTGAACGGAATTTCAGGGAAGACGCAGCCAAGGGCACCAA
GCATAGCCCATCTGCAGTGGATCACCTCAAGCTCACGGTTCTTAGCAAATGTCTCTGGGT
CAGCTGATAATCCAGCGGTGTCCCACCCGTAGTCCACCTAGGGAATTCCTCCAGTTAGGT
ATGATGGGTATTTGGTCAGAGAATGGACCCAAGTACTTTGGGCGG
>Contig49
CCGCGCAGGTTCCACTACGTAGACATTCATAAACTGCTCTACCGTAGTTCTTAGCGGATA
ACCCCAATTTAGGTTTAATAGTACATCCCAATAGGGGACGACCGTACTTGTTCAATTTAT
CTCTTTCAACCTGGATGCCATGAGGCGGGCCTTGGAAAGTTTTAATATAAGCAGTAGGGA
TTCGCAGATCCTCTAGACGTAGAGCGCGCAGGGCTTTGAACCCAAATACATTACCCACAA
TGGAAGTAAACATGTTAGTAACAGAACCTTCTTCAAAAAGGTCTAAGGGGTAAGCTACAT
AACATATATATTGATTTTCTTCTCCAGCAACGGGCTCGATGTGGTAGCATCGCCCTTTGT
AACGATCAAGGCTGGTAAGCCCATCGGTCCACACGGTTGTCCATGTACCAGTAGAAGATT
CAGCAGCTACCGCGGCCCCTGCTTCCTCAGGCGGAACTCCGGGTTGAGGAGTTACTCGGA
AGGCTGCCAAGATATCAGTATCTTTGACTTCATATTCAGGAGTATAATAAGTCAATTTAT
ACTCTTTAACACCAGCTTTGAATCCAACACTTGCTTTAGTCTCTGTTTGTGGTGACATAA
GTCCCTCCCTACAACTCATGAATTAAGAATTCTCGCAACAACAAGGTCTACTCGACATAA
ATTAGGAGTTAATGAAACCTTTTCGCAGGAATCTTTCACAAAATTATCAACTAATATTAT
CAACTAATCAGAATGGTTCCTTATTAGACCATGGTATTTGATTCGCCAAATACCCCGCGT
ACCTGCGCGG
>Contig50
CCATATTAGTTATATGCGGTAGATACTATCTATTTCCCACATTTATTATACCGATAATTT
TGAAAATTTCAAGATAGGATGGAGTAAATAATTCAAACGAGTTTAGTGGTTTCTGTAAAT
ATTTGTATCCAAAACTGGAATTAGGTTATCGGGAATTTCAAATTGTTATTGTCGAGGAGA
CCCGCACATACCCCATCCACCTTAACAAGGTTTCTCTGCTCCAAGCAGAGCGGTAGGATC
AAATTGCCCAATTGGATGGGCGAACGACGGGGATTGAACCCGCGCGTGATGGATCCACAA
TCCATTGCCTTGATCCACTTGGCTACGTCCGCCCCCTCTCTCTGTTAATTGACTCTCCGA
ACGTGAACAAGATCCATCCGTTAAGCTAGATAGATACGTCTTTCGATTGATACACATACA
TATTATGTGTATGTATATAACAAGACAATAGAAAATTTACGAAATGAGGAATGTACTCCC
AATTTATTTGATCCATAAGGTTGGTAGATTACAAGCATTCTGTAAATCAGAATAGAAAAC
TTCCTAATCTATTAAAACCCAGTTAAAGGATATTCCAACTATTTTTCAGAGTTCAAGGTT
GGAAACTGATGATCGTGAGATTCTGACAAGCCATTGTACTCTTCTCTATTCGTTCTGCCG
TACGAACCTTCACTTCATTGAATACCAAACCTTCTCTTCCGAAGTTAAAAGGTTTGGTAT
CCAGTTATGCTGCATAACCAGACGGATATTATCCGTTTATAGAAGGAGCTTCAACAGAAG
CTAAGTCTAGAGGGAAGTTATGAGCGTTACGTTCATGCATTACTTCCATACCTAGGTTGG
CACGGTTTATGATATCAGCCCAGGTGTTTATAACACGACCTTGGCTGTCAACCACAGATT
GGTTGAAGTTAAAACCATTCAAGTTGAATGCCATAGTGCTGATGCCTAAAGCGGTGAACC
AGATGCCTACTACAGGCCAAGCAGCTAAAAAGAAGTGTAGAGAACGAGAATTGTTGAAGC
TAGCATATTGGAAGATCAAACGACCAAAATAGCCGTGAGCAGCTACGATGTTGTAGGTTT
CTTCTTCTTGACCAAACTTATAACCTGCATTAGCAGACTCATTCTCAGTAGTTTCTCTGA
TCAAACTAGAAGTTACCAAAGAACCATGCATAGCACTGAATAGAGAGCCGCCGAATACGC
CAGCTACACCCAACATGTGGAAGGGATGCATAAGGATGTTGTGCTCAGCCTGGAATACGA
TCATGAAGTTGAAAGTACCAGAAATGCCTAGAGGCATACCGTCAGAGAAACTTCCTTGAC
CAATTGGGTAGATCAAGAAAACGGCGGTAGCAGCTGCGACAGGAGCTGAGTAAGCAACAG
CGATCCAAGGACGCATACCTAAACGGAAGCTTAGTTCCCACTCGCGACCCATGTAGCAAG
CTACACCAAGTAGGAAGTGAAGAACGATCAGTTCGTAAGGACCACCATTGTAAAGCCATT
CATCAACAGAAGCTGCTTCCCAGATTGGGTAGAAGTGTAACCCAATAGCTGACAGAAGTA
GGGATGATAGCACCAGAGATAATATTGTTACCGT
>Contig51
CTCTGAAAGACAAGTACCATAACACCAAAACGATATAGCGTTTAATGCAACAGGCAGAAA
TATGTAGAATCCGTAAGGGCTATTCCAAATACAGTAAGCTATGATCAACAACAGGAAAAA
TTTACAGCAATAAAATGGCAAACAACCAGGACGGAGCAGTGGATTGACCGCTTACAAAGG
GAGCATTTGGGCTACGACAATCCGCAGAGCGGTCAATAAGAGCGAGGATGACGAAATCCA
CTTACCTCACAAATCGAAGGTGTTCTTGCCAGTAAACTTGACGGTGACGGGGTTAGCGTT
CTCACCAATGGAGCGGAAGTTCTGTCCGACACCCTTGCGGCCGGGATTTACCTTCTCGGG
GTACACGCCGTCCTTAGGGTGGAGGTACTGAACTTCTCCATTGGGAAAGACACGGTAGAA
TTGGTAGTTGATCTTGAATTTGGAACGGAGCTTGGTACCTAGGGCAAGGCATTGCTCCTT
GCGGGCAAGCTTCAGCAGGTTAGGGCCGGACCTCATGATCGCTGCCCCTCCTGTGGGAAG
CTCAAAGATCTGCTCTTTCGGGGATTCCCATGTTATCACATAGAACTCCTCTACCTGCGC
CTTGCGCAGAAGACCCCCAGTGCTTCCCCCAAAGATTGGCGATGGCGTGTCGGGCTTCAG
CTGTGGTGGTGTGAATCCTGCCGGGGCCTCCTCAGTGGCCGTCTCCATTACTACCCTCCC
CATGTTCGCCATCGCTACCTGCGGTAGCTTCACTTGTTGCCCTCCGATTGCGCCAGCTTG
CTTCCATGAAAGAGAAGCCGGAGCAACCTTAGCTGCAGACAGAGCTGAGGCAGTTGTCAA
GGACGCCATTACTCTAATCTCTCTGAGACAAGGTGCAGCAAACCCTAAGAAGTCTGTGAG
AGATACGGCTTGGAATGAGGCACACACGACAGTCACGCGCCCGTAGATAGGTATTTTCTT
CGCTGCTTCCACTGATCCTCAGTGAGAGGAGTGCATTAGGATAAGGTACTCCCTTCCAGC
CAATCAAGCCTCT
>Contig52
CCGCGCAGGTTTGAATTGTTAGGTCCTTGGCAGGTTGTGTTTTGAGGGCAGGGGCTCGTC
CCAAGTCCTACAGTGAAGAAAATTTCTTGTCCACAGTTTTTGGTACGTTAGCAGGGAATT
TAGCATTGGCCAAGCTACGGAATTTCCCTGTAAAGTTTGCAACAAATGCTGTGGCATTAA
TAGGAGGGAGGGTTGGTTGAAGTAAGGTAAGGTTTTTAGAGGATTTGTGATGTTTTGGAT
GTTCATATTCAAGAATTCCCACAGTGGTGGAGTTATCAATGGTGCCTTGGCCAGTGAAGT
AAGGTCTAGCAGCCATGAGGAAGGAGGCATTGGGGAATTCAGGCTTGGTTTTGAGGAGAA
CGTTTGTGGTTTGGCCTGGCGTGATGAGGAGCTTGTCAGTTTCGAAAGGTTTGGTATATA
TGGCGTCTCCTTCGACCACCGTCACGGTGTGGTTGGCGATGCTGAAGAAAAGCTCATCGT
TGAGTGCAGCGTTGATTAACCGGAGGAGATATGTCTTTCCTGGCTTCACCTTCAGCTTAT
ATGTGTCTTTGGAAGANCAGTTGTAGAGTGGCCCTGGAAGACTATTGATGGTATATRCNT
NNGNRRCAACCTGCGCGG
>Contig53
CCGCGCAGGTACATTYCCGAGNNTGCTCCAAGCCNGCTGCAGAGAAGGTACCTTGAGCTG
TAACAGAGGTGTTGAGGGTAAAGGTCTCGGAGACGAAGAGCGTCGTGCCCGGCGCGGCCA
GTGACACAAACACATAAGTGCCTTGCACTACCCCCAATAGTGTCGAATTCAAGTCTTGCT
CCAATAGCAGCGGCATGTCGAAGCAAAATGACCTGCCGAATGAATTTGGCTGCGCCGACA
CCGGCTGTCCGCATTGCGCCGTGTTGTACCCAGTCGTGCTGTTTGGCCCTTGGATTGCTA
GATAGTTGTACACAGTTATGTTCTGTGGTGCGGTCCCTCCGCACTCACACGCCTTCCTAT
GATAACTATGGTTAGCTGATACTACAGTTATGGGCAGCTGCATTGTTAGTAATAATAGTC
CACAGTACATGGCTATGCCAATGACTATGGATTGAGAATTTGCCTGCAGTAGGTTTGCCA
TATCTGTCTCTCTAGCTCTGAGATAGCTCTTTCAATGGTTTCTCCTTCTCTCTCACTTTC
TCTCTCTCTCTCTCTCTCTCACACACACACACACAGATACACACACAGTGGTCTCTCAAT
GAGCTCTCTGCTTCTATCGCAATTTCTCTTCCTCCCG
>Contig54
CCGCGCAGGTAGCATGACACTAACATATCTCCGCGCAGGTCTCCAGGATTTAAGGCGACC
ACTGTCAGACCTTGAGGGACCTCTTTAGCTACTGCTTGTGTGAGACCTTCAATGGCCCAT
TTTGATGCACAATATGGAGCAACATCAGCAGCACCGATACGTCCCCATCCTGAGGTAATG
TTGACAAGTAATCCTTGTTTCATCATAAGAGGAAGAAAATGCCTCATCACATTAGCAGCT
CCTTTGACGTTGATATCTACAACAGCATCAAACTCGGCAGCTGACAATTCCCAAAGCTTT
CCATTTCGGTTGATGATGCCTGCAAAATTAATGACTATAGCAGGAGCACCCTTTGCTTCC
ATTACTGTCTTGGAAAACTCTTTGACACTGCTATCAGAAGCCACATCCACTTTCTTAAAA
ATATGCTTTGACCCTTGACTTAAAGCCTTCTCTAACTCCAAAAGCTTTTCTTCATTTCGA
GCGCAACCAACCACACTGTGGCCCCTCTGTGCTAATTCCAAGGCAAGAGCTCGGCCTAGT
CCTCTAGTCACACCAGTAATCACCACAACTTTCTCTGACGGGGGAGCTTGCTGGCGCATG
CTAGGGTTTGCCTGCATGATGTGTAGTTGCCTGCTCGCCGGATTAGAGGCCCTCCTTCCC
TTGAAGTGAGTACGTGGAAGGAACAATACACCACACCTACAAATTTCATGAGTACGTGGA
GGGAACATCAAAGCCATTGTAGCCCTTCAAACCCCTGACACCATACGCCACGGGCTCCTA
ATT
>Contig55
CAAAGAGTGAACAGGTAATAATTTAAGGATATTGAATAAAATGGTGGGTTCATACATTAC
ATCATTCTCATGAGGAACACAAGAAGAAAACAAATATATCAAAATCTACACAAGCAATTA
CAAAGAGCAGTAGCAAATCAACATCAACATATACTTACTATATAACCATGCAGTGGGCCT
CCCTTTCATGCCGACACATAGAAGTCTTATTAATTCTTCTTCCTTTGACAAGGGCAGTAT
AACAATAAGGTTGGCTAACTAATAGTACACAAAGCTCAAGAAGATTCAATCTTGGGAGCA
ACGGTTGGGTTGAATGCAACCTGCTCAGCACAAGTTAGCTCGTCATGTGGCCCTGCCTCC
TCTCGCCCTATGCCCATCAGGTCAAGGTAATACAGGTAGTGGGAGACAATGGTGTTCATG
GGATCGTTGTCACCCTTCCCACAAAGATAATCTCCATAAAGAACGTTCATGGTGGTGCCA
AATGCAGGACCCCGCTTGGCCAAAGTGTCATTCTTGGTAGGTTTCCAGTTGCCTACAAAG
ATGTCATGCGCTGAAGGTTGTTTCTTCTTGATTGGGGTTATCCACCTCCAAATGGCAGCC
TGGAAGGCAAGAGTAGCATTCTGCTCTATGTACTCAGGATGGTTCAACAGATCCACTTTC
AGAGCTTCCCCAACAGCTCCATAGTTGTAGTTCCAGTAAATTGGCAAGGCACCGCGGCCA
TAGTATTGAGCTCCAGGAGCACAGGGATACACATACTTGTAGGAGTCATCACAGTAATCC
TGGCTAGGGCTCATTGCGCGGTCGTAGCAAAGCCCCCAAGCCAACGGTCCTCCYGTTGCC
ACCCCATATCCACAAGATGTCTTGGCGTCGACATACCTGCGCGG
>Contig56
ACGAGCGGCCAAAAATGAACAAACTGATAGCAACTCTCTTGTGTTGAAAATGAAGTACAT
ATGAGTGTTGAAGGCACTCCTTCAAATTTAGTGCACCTCCAATAGATCTTGTTAGGTTCG
TATCCTACGTCTAAAAGCCTCATACACGTTCCTCATTAGTGAAGGCCATGTTGCCAAATC
ACAAGGGAAGCTCCCCACTGTCTGCAATGGTCACTTTCCGCTTCGGGGATCCACTTTGGG
TACCCTCTGCTTCTATTTTATAGACTATGTCCATTCCACTTATTACCTTCCCAAAAACTA
CGTGCCTACCATCCAGCCAGCTAGTTTTTACAGTGGTGATAAAAAACTGAGATCCATTTG
TGTTGGAGCCGGCATTTGCCATGGATAGAACCCCTGGGCTTGTATGTTTGATCTTGAAGT
TTTCATCGGCAAACTTTTCACCATAAATCGACTCGCCGCCTCTTCCGTCACCCATTGTGA
AGTCCCCACCCTGAATCATGAAGCTAGGAATTATACGGTGGAACTTAGACCCCTTGAAGT
GAAGGGCCTTGCCACTAGTTCCTACTCCTTTCTCTCCCGTGCACAGGGCCCGGAAATTCT
CTACAGTCTTTGGAACAGTTTTCCCGAACAACCCCATGACCACCCTCCCAGCAGGCTTTC
CATCGATTTCAACATCGAAGAAAACTTTGTGTGTTATCTCCTCTAGTTGTTCATTCTTTT
TGGCCTGAGCTGAGGAACAAGAAGCAAGGGCAAGAATGGAAGCGAGGCACACAGTGATCA
AGAGCCTGTATTTCTCCATAACTCACGCACACACTCTCTCTCTCTCTCTCCTCCCGCACC
GGCCGTAGTTTTTCGATGCTCACACTCACTAACA
>Contig57
CCGCGCAGGTTAAGATGCAACCAACACTCCATATGTCACACGGATAACTCCATCCAAGTC
CAAGAATAACCTCCGGAGCACGATAATGCCGCGTGGAAACAATGTAAGTCTGATCTTGAC
GCTCGTAAGTTGTGCTACCAAAATCTATTACCTTAATAGCACTTGACTTTGGTAATCTTT
TAAAGTAAGAATTATCCTTTGGGGATCGTGATGTACTCTTGTAATCAGGAACTTTAACAT
ACTCTGGAGAGACTAGAAGAATGTTTTCTGGCTTCAAGTCCGTGTGTATCAGATGCAAAT
CATGCATAAATGCTACACATTCCAATAGTTGTCTGCCAATCTCACGGACAAGATCAATGG
GAAATGAGCGATAATTGTTTTTCCGTAGAAAATCGTATAAGCTTGGTCCAAGCTTCTCAA
AGACAATACAGATATGGTTACGATAGTCAAACCAGTTCCGTATTTGCACACAACGATTGC
CCCTTTATCATGTTTCCAAGCTGTTG
>Contig58
CCGCGCAGGTCATCTAGGATGCATTTTAGGGAAGACTTAGCGCGCCACTTGCGACTGAGT
TGAGAAGAGATGGAGAGAGGGACTTGGGACCCACGAGCCACTGCAGAATACCACTCGCGA
CATTCTCGTTCTCCAGGCTGAACTCAAAGGTGCTTGGGACAGCGGCAGCATCAGTCTCAT
TGCACACGCTCACCTGCAGGCACTGGCTGGTAGGCCAGTGCAGGAAGATTGCGGAGCCCT
GTGTAAGCCAGGCCTTCTTCTGGAAGAATTCCACCAGCTTGTCCAGTGCTTCCTCCTCTT
CCTCCTCGTACAGGTCCGCATATGCCAGCCTGTCCCTCACGCTAGACTGCAAAGGTGTCG
CAAATTGGCTGCCCTTTACCTCTTTTATTATCACCAGCTTCAACAGCTTTTCCACGGGAG
CTTTGCAAAAACTGTCGAAGAAGCCACTATCCTCCGCCACAACCTCACTCTCGCTCTTCC
CTTTCCACGCTTTCAGATGCTGTGCAATCTCGGCTTCAGCGTAAGCCCCCATGGCATAAA
ATTTGATCTGGAGGAAGTGAATTTCTGTGTCGTAGATCCCGTTGCCCAGAAGCACCAGAG
TTTTCGGAGACGAGGGGGATGCGATGGCTGTGGGATAGCTTGTTCCTTCGAAAACCACAG
ATTCCGAGCCCATGTTTCAAGGTATTAGAGAAGCAAGTAGATCGAAGGTAGCGGAAACGC
TTTTTGCGGCACCTCACAC
>Contig59
CCGCGCAGGTCAGTCGGTACTTTTTTCTTTGAGGAGAGAAATGCAGTTCATGTAAGTAAG
AAGTGGTTAAAGGTACAATTAAGGGTTATACAAGAGTGAGTATGGATGGCAACCATGGCA
AAGAGACAAGGACAATACAATAAGTGATTTTAAAAGAGGAGACAGCAAGCCTCCAGAACA
TGCCATCACATGCTGATGTACTGGCGCGCGCATGATGCTACATGAGAGGCGGAAAATCTA
TATGCATCATCCACTGATTATGCATCACTTCACTGTAAGACAAGAAGATCAAGAAGCAGA
TGAGGTTATTAATACCAGATGTTGAGATGCTGCACAAATTGACCATGATCAGGATGAGTC
TATGCCGCAGCGCGCAATGGTAAGGCAGCCACGCTTGTAAGAGTTGACAGGACCCGTGGC
AGTGCGGCAATCGGGATCGTAGTATGACCGGCCTGATTGGGGCGGGCAGCGCACCCGGTC
TGCCTGCAGCACACCATAGCTTATGTGCGGAGCCACGCCCACAAGCAGCCTTTGCACCCT
CATCATCTGCTCCTCCTCCTGCCCTATACCTAACTCTGCTTGCCCTTTATCACCAGGAAA
ACCCTGGAACTTGTTGTACATAAACCCCTCTTCCGCAGAAGCAGAAGAAGAAACCCTAAC
CTGGGTTAACAGGACCACACAGAGAAGAACAAGAAGAAGCGCAGCCTTGCGTCGCTCCAT
AGCTGTGTAGAGCTCTCTGAGCTTAGATCTGGTACGCAAGTTGCCTGCCCCGCGCNTCTT
GCAAGGAAGAAGCTGTAAAGAGACTAGAGGT
>Contig60
CCGCGCAGGTTTGTCATGGCAATCCGCCAAGTGGCAATGGCACTGATACAGCCTGCGCAC
AGTCGTCATCACTCACAACCGTGAGTTCCTTTGGGGACAGTGTTTTATTGATTGTTGCCC
TTGTGCTTCCATTCAGTCTTCGAGGGCATTGCGATTGGAGTTGCAAAGACAGAAGCCGAT
GCCTGGAAGGCATTGTGGACGATCTCCTTGCACAAGATATTTGCAGCAATTGCGATGGGG
ATAGCACTGCTCCGGATGATCCCTGACCGTCCACTGCTGTCGTGTGTAGCCTACGCTTTC
GCATTCGCCATTTCAAGTCCTGTCGGAGTGGCCATTGGGATCATAATCGATGCCACAACT
CAGGGTGCTGTGGCTGATTGGATCTTCGCCATATCGATGGGCTTAGCATGTGGAGTGTTC
ATCTACGTATCAATAAACCATCTGCTATCCAAAGG
>Contig61
CAACTCAAGGCAGCTTTCGGCACCATAAAGCAAATAACTGTACCACAGCTTAGAAGTTCA
CAAAATAGATACAAGTAAAAAACACAGAGCAGTAGGGCAAAAACGTCCTCTAAGCTATCC
AATCAATTAAGAAAAACCATAGCCATGAAACAAGCTTGGCCTGGAATTACACGTTCCGCA
TTAAATAGACCTCCTTTGACACTAAATCCTACATCTTCCAAAAAAGTCGCTCACTTCCTG
GCAGCAGGAACATTGACACGGGGATTCTGAGTCTGTGTATCCTCCTTTCGCCTGAAGCGC
AGTGGAGGCTCACGCACCCTCCTTGCTGTGCGGGATCTCACACGCACAACATGAGAATGA
ATAGCACATGAGACACAGTACTGCATCTTTGCATAAAGTTTGGGAAGCACATATCCTTCA
TAGACACAAGCTTCTTGAACATCCCGAACAGCAGCCTGCTCCACAATGTTCCTCACAAGA
AAGCGTTTCACTGCCTTGTCCTTGGGAACACATCGCCCGCAGTTGGAGCACCTGATCGGG
TTTGTATGTCCCCTTCCATGCTTGTTGCGGCCACCATTTCTACGCTTCACCGTCATGGCT
GCACGCAGAGCTTGACGATGAGCACAAGGTGTGAAG
>Contig62
GTGTATAAGAAAATAGAAATTTCAGAATTCACAGGGTCTCAGCCACAAATTACACGCACT
CAGAAGACACAGTTCATTAATGGAAACATCGAACACATACATAAACAGGGATTTTTTTCT
CTCCAAAAAAGAAAAAATTCACTGCATCCCAGAATTATATGGCTCAGCTACGCTTGACAG
GGTCGAAGTTGGCCACACCAATCACGGCTCCAACAAGGACAACAAGCACTACACCACCAG
CTACAATGCTAAGCAAGAAGTTCTTGAGGGATGGGGTAACTCCATCGGCGGCTTGAGCCA
CCTCGGGGATCACCATGGATGTTGTCAGTGCAGCAGCCGTCAACCCAGCGACAGCCTTCT
CCTTGAGTGAAGAAGCCTTGACTTCCAGCCTCCCATTTGGTCTTGCAGTAGCCACTGCCC
TCGATGGCTTGACTGGCGGTGGCTTGAAGAAAGCCTCGGAGCTTGGCACCCTCTTTTGGC
TAGCACGAGTTAATGGCAGAGCCATTGAAACAGCTGAAGTGGAAGCCATTGGTTTTCTCC
TGTGTCTCGCCCTGAGTCTAAAACCAACACCTTCTCTTCTTGTGAAAATTTTCTTCTATC
GAAATC
>Contig63
GATAAAGAGACTTAATAACAACCATGAAAACTCAACCTCGTAAGCAAAACATTTCTGAGT
AATTCATTATAACTTATCATTTTAATAGGTATTTAATATCATACAATCAAGCTCAGTCTT
AAGACGCCTTGATTTAGCATGAGGCAAGCTCATTTTTTGGCTGAGTAGTCTCGAGGTCCA
AATATTGTAGACCCAATTCTAACATTTGTGCTTCCCATTTCAATTGCTTGCTCAAAATCC
CCAGACATTCCCATCGACAGCTCAAGTTCATCTTCTGGAATCTCAAGTTCCTTTGACACG
CATGCCCTGCAGTCAACCAGAGTCGTAAAATTTTCAGGACGTGAACTGTAATCCGGCATT
CCAATGGTCATCAACCCCGAAAACTTCAAGTTTGGACATTGAAACTTGACATGCTTTGCA
AGCTCAACACAGTCCGAGGGCTCCACACCATACTTTGATTCTTCCCCACTCGTATTGACT
TGAACAAGAACCTTCAGAGGAGGTCTCTGAAGGCCTGCGACTGCTTTGTCAAGATTATTT
GCCACCTTGGCATTGTCAACTCCCTCAATCATGAAAAGGTTGGGAACACCAGCTAGCAGT
GCCTTCGCCTTGTTGCTTTGTAAGTGACCAATAAAATGCCACTGAATGTCATCTGGAAGC
TCAGGAGCCTTATCAAGAAGTTCTTGAACATAATTCTCCCCAAAGTGTCTGTGGCTTGCA
TCATACAGTTCTCTGATCATTGAAGAAGGCTTCGTTTTGCTAACTGCAACAACTCTAACC
TGAGGGGCACAGCGGCCAGATCTGAGCGCAGCCTGAGAGACTCGATGAAGAACGTTGCGG
AGAGCTTGGGCCGCCGCGCCCTCCGCAACCGCAGCCATGGCAGAGCTGTTGATTGCGTTC
TCCAGCTTGCTGACCTCCAAACTTCCATCCATATATGTTCTACCTGCTCATC
>Contig64
CCGCGCAGGTCTTTTTTCTTCAAAGATGCAAATTCCACTATGAATATTCTAAAGCAGTAA
ATATCTATTTATACATTGGAAAAGCTTGTGTCCATACTTGACACATTACATATACAGCTG
GTCTTTAGTTTATTACATACAAAACATTAAGAACCAGTATAAGTTTCTATGTCTTAATAT
AATTTCGAAGAACTTACGAATATGCCATACTCAAACCATCTTGTTCGATCCCATACGCAA
GCGAAGGATGTTTAGGCAGTCTCTGTCTTTCCATCAGGCTCAGTAGTAGACACCTTTTGG
TAGCCATTTGCATTAACTTTGGCATCCACAGCTGGGACAGTAAGCTTCTGGTAGCCAAAT
AATATGCCAGCTTCCTCCTCAGCATCAGAAGCATCTCTCATATAACACCTACGAATGAAG
GACCATACGACAAGTATGGCTCCTGCGGCAGCAGTTCCACAAACAGCACCAAAGAGCAGA
GAGATAACAACTCCCCAGACATCATTCAAGCCATCAAACCATGAATCGTCATCGTCAACG
CGCTGAGGGTGGAAATGATCAGGGTGCCATTCATTGGGCATGTCATGAGCAGGCCAGTAT
GGGAATCCTTCATGACGCCAGCCATCATGTCCATGAGGCCAGTCACCAGGGCCATGATGC
CAGTCACGAGGCCCGTGATGCCAATCATGAGGGCCATGATGGAAATCACGAGGCCCATGA
TGCCAATCGCCATGCCCATGATCACCACCGCGAGGACCAAAAAAGCCAGGTCGAAACCCT
GGAAATTGCTTACCCATTCCCAGTTCTCTGGTGGCGAAGCTCCATGAATATACAACATGC
TTTTGAGGAGAATTACCTGTAGATGAACTAAACCCAACAAACATCTCCTCCTTCCACACA
TTGGCAAGATCGATTTTGTAAGAGAGAAGAGGGAGTACAGGCCTCTGAGCCTCAGATCTG
CTAAGTCGGACCTCCAAAACCTTGGCAGGGGCTATGTAGTCAATCCAAGCATAAAGCTTT
TCRCCNNCNYNGAGGGAGAAGCCATCAGAGACCTCTGCTGTAGCAAAGGGGAGACCATGC
TTTCAATGTCAAAGCCGACGTGATTTCCACTGGGGTCTTGGACTTCGGCATCCATGAATG
TGTCGAACTCGATGACC
>Contig65
CAGAACTTGATAAAACAGCAGATAAGCACTCGTTGAGACAATTTTATCCATAACAGTAAA
TGATTTAAACATCAAAAAGGGCTCCTTATACAGAGGGGGAAGAGCTGCCACCAAACCTCA
ATACAAAGCTCTACTACTACCGAAAAGGGTGAATTCAGGCAGGGGCGGGGGGAAGGCTAC
AAGCAGATTTCACCACTCCCCTAGTTTATTGGTGCATATTATAGAGGCTTCACAACACTA
CTATTTCTGCTATATTTGTTCACACATCTACACATATTTGTCCAGGTATTCGCTTGCAGT
GGTGTACTTCACGTCGGGATACAGCTTGCATGCCTCCACCCCACCTTTCTCCTCTACCTC
AAAATTGGTCTGGTCTCCCTTCACAAAAATGTTATGAATCGTAGACAGCACTATGTTCTT
AGGCATTGGAGATGTTTTGATCTGCTCAATCAAATCTTCCTCGCTGACGTACTCCTTCTC
CAAGCTCTGGCCAATCTTCTTCTCCCACAATGCCACCACCTCGTTCACAGTTAAGATATT
TTCAGCAGGGCGCAAGTACACAACCTTGTTCAAGGTTCGTGGATCGTCAATGGTCTTCAC
AGTGTAAACACCAATATCTTCTTCCTTCACAAAGACCGCTTTGACATCTCCTGATCCATA
GATGGTCACCCTGTCCCTTGGAGGAGCAGGCTTCCCAAACTGCACAAGATTGGCAAGGGT
GTAGCCAGCGAAGGCATTGCTGGAAACGTATGTATATGGGATTCCAGCTTCCTCAATCAT
CCGTCGGATGGTTACTTTCTTGCCATATATCGTATTGAGAGGCTCCAGAGCCTTGCAATG
GTCCACATCATTCCCATACTCAGATGGAAGGAACCTCTTAACATTCCCAGCCTCTTTGAT
AGCTGCTACTATCTTCTCCTGCAGCGGAACAGCAGGCCCCCCGAGTGCTGAGATGACAAC
ATCCACCTCCTTGATCGCAGCCACAACAGCAGCATGATCATCGAGGGAGCCCGTCAACCA
ATGGTGATGCCATCGGCTTTGAAGGTCTCAATGAGCTCAGCTTTGGCCTGCAGGGTAGC
>Contig66
CCGCGCAGGTAAGCCCATCACGCTACCAGAGTACATAGCATGGGGACAGGTCGGCTATGG
GTAAGAGTAGTGGTTACTAGTTGTGATGACTAGATACGGAAAGAGAAATGGATATCATAG
AAAGCACCGGATGCACAAAAACCACTCGTCAGCATGTCGGTTTTATTGCAGCTGTAGTCA
GCTTTCAGGGGATCGAGTTGCAGTTGGTGGCGGTGCTGATACTGTAGCCGAGGTTGACAC
CGCACTTCCCGGGGAGGTTGGAGACGCTGCTTGAGCTAGACTGCTGCCAAGCTGAGTGGC
GACGTTCTTGATACAGTTACAGCTGGTGACGCGGTCTGGTTTACTGTTCTTGGTGGCGCT
GTACAGAGACTTCACCCCTGAGCAGCACGCGGCCGATGGCGACGCCACCTTCCCCTGCAA
GTAGCCTAGACACTGCGCAAGATTACCGCTCACAGTGCCGCAAGATATCGCTGCCTCCGA
CTCCATCATGCTCGATGCCAAAACCAGCACCAGCACCGCAGCCACGGCCATCATGTTCTT
GCTTGACGCCACCGCTTCCTCTGAGCTCTCTCTCTCTCTCTCTCTCTCTCTCTCTGTGTC
GTCCTCCCTCCTACCCTTCCGTACCCTTTACCTTAACTAACG
>Contig67
GAGCAATTAAAACTATGCATAAACAATGCATTGAAATTAAAAAATTGCAAGAAAACAACA
ATTATTCGAAAAAATATAAGCAGTTCTTCAAACACTGGACATCACCAGGCTTGGAGCTGT
CTTTTACGGCGTTTTGAGGCCTGTGTTTTTTAAAACACTCAAAATACATAAACTAGTCCA
GATGTCCCAGAAACTTCATCAAAACAGAGCGCCCATGTTCACTACATGCACCGCCACAAC
AGTCTTCTTCGAATGGACCTCAGAAGCACGCATCAAGCAAGCAGCAGCAACATAATGCGG
CCAAGCAGCCTTCAATGCAACTAGGCCCGCTGCTTTGATTTTGCGAATACCCCTGCTGTT
GAGGATAACCTTGCTGAGGATACCCTTGCTGAGGATAACCCTGAGGGGGATAACCCTGAG
GAGGATAATCCTGAGGTGGATATCCCTGTGGAGGATAACCTTGAGGAGGGTAACCTTGGG
GAGGATAACCTTGAGGAGGATAGCCTTGGGGAGGGGGGGCCATGACAGGCGGCTTGGAAT
CCGGGTAGTAGCTCATCTCTGTGGGCGATCTCTGTCTCCTCGTCAACAGAAAAAGGCTTC
TGTGTGGCAAAGAAAAGGTTCAAGTTACACAAAGCATATTTTCTTCGACAAGAAACTCTT
AACCAAAAGTTG
>Contig68
CCGCGCAGGTTGCTCTCTACCTCCAGTACCATTGCAAAATATGTTTGTCCGCGCAGGCAT
GGCTGCCCTGTCACGTTGCCTAAGAACTCAAAATCTATCTCATCCCAATCATTTGTTGTA
GCTGTCCTGGGTGACGTCATGTAGTATGCAACGACCACGCCTGCAGAATATCTTGGAACG
AGCTTGATGGACATGCTCACATAGCCATGAAGGTAGTCGCTCTTAGATCGGAAGCCAGAA
CCGGTGGTATTATCGAGCTTGAGGTTGATAGTGTTGCCTTGATCTGATAACCACACACGG
TCAGGCCGCCAGCCCGCATAAAAATTGTCAGAGAAGCGCTTCGAGAAAGTGCCAGCGGCG
TGAACCCCCCCTAGCTGGCTTCCCATTGTAAGTAGCAAAAAGACTGGCCACATTAATCCA
GCCATAAATAAAAGCTTATTAATTTTTAGATTAAAATGAATTTTGCTGCTAATTCCCTTA
AGCTTGCATTCCATGAAGCCCTGCAGCTGAGGCTTCATTTTTTTAAAAAATTTAAGAGGC
GCTAATCAGTCGGCGCCTCTGTTAATCAGAATATTAATCTGATCTGCTAATTATAATTAG
AAATTAACCTGTTTGCCAGAGCCTTT
>Contig69
ACGAGCGGCCATGGCTGGAAATAGATTAGTACGAGGAAGCCCATCGTCCTCGCGGCGCTT
TCACCTCTCGCCTATCGAAGTGATGTTCTTTCACTTGGTAGGAGAACTTGTCTAGAGAAG
GATTTCCCGCTTAGATGCTTTCAGCGGTTCTTCCCTACCAACTTAGCTACCCGCGCTGGT
TTACTGGCACAACAACCGGAACACCATAGGTTGACCTAACCCAGTCCTCTCGTACTAGGG
CAAGCTTCTCGCAGTTCTCGGCAAACCAACGGTAGATAGGAACCGAACTGTCTCACGACG
TTCTAAACCCAACTCACGTACCACTTTCATCGGCGAACAACCGAACCCTTGGGACCTTAT
TCAACCCCAGGATGTGATGAGTCGACATCGAGGTGCCAAACGACTCCGTCGATAAGAGCT
CTTGGGAGTCATCAGCCTGTTATCCCCGGCGTACCTTTGATCCGTTGAGCGAGAGCCCTT
CCACACGGGACTCCCGGATCACTATGGCCGACCTTCGTCTCTGTCCGACTAGTAAGTCTT
ACAGTCAGGCAGGCTTATACCATTACGCTCACAAGCTGTCAGAATATTAGCTTGAGCCTA
CCTTCGCACACCTCCGTTACTCTTTGGGAGGCATCCGCCCCAGATAAACTACCCACCTTG
CAATATCCCGCTTCTGACAGCAGCGGCGGTTAGGCATCCAACGACGAGAGAGTGGTATTT
CAAGATTGGTGGCGACATTGCGTGCCATCACCTCCCATCTATCCTACACATTAAATCAAG
GATGTCACTGCAAAAGTATAGTAAAGGTGCACGGGGTCTTACCGTCTAGCCGTTAGTACT
CCGCATCTTCACGGAGAATTCAATTTCACTGAGTCCATGTTGGAGACAGCGGGGCAGTCG
TTACCTGTAAGTCTCGCTAAACCTTTTGGTTTAGCTTGGGCTTTCTCTTTACCCGGGCCT
CCTTCTTGGTTCCGAAAAAATAAGCCATAGCGGTAAGCCTGGGTGCTCCACGTAAAGTCT
CTGGGGATTGGACCTCTGCTATCCAGTCTGGATGTTTTCCAATCTGGAGCGAGTGCATGC
TTTTTCATTCCCCAATCCTGCGGATCGTCCATTGTGTCATATCTAAGTCTTTGGGGACAA
GCGCACTTAGATCTTTAAAGTGTTCCCGCATGTAATGTGGCCTAAAACCTAATAATTACT
TAGAAGGCTGGCATAACCTACTGTGTACACCATTCATGCAGGTCGCTACTTATGCGACAA
GGAATTTCGCTACCTTAGGACAGTTAGAGTTACTGCCGCCGTTTACCGGGGCTTCCATTC
AAAGCTTATAACACTTCTCCTTTTTACCTTCCAGCACCGGGCAGGTGTCAGACTCTATAC
ATCGTGTTACCACTTAGCAGAGTCCTGTGTTTTTAATAAACAGTCGCTACCCCCGGTACG
TGCCGCTTTCCCAATCCTTCGATAGGAGAGCACCCCTTCTCCCGAAGTTACGGGGCCATT
TTGCCGAGTTCCTTCAACATGGTTCTCTCAAGCGCCTTAGTATATCCTACTTGTTCACCC
GTGTCAGTTTGGGGTACGGTTGGTTTTGCACTTCAAATTTCGAATCGCCCTCCCAATTCC
ACGAAGTTTTTTTCCCCGGGAGTTGAAACCCTGCGTAAAGCCGGGGTAACTTGTACGCCC
CCTGCCCAATCATCCAATTCACGAGTTTAACAAACACGCATGGTTCAGTAGTCAAAGCAA
CTTCGTCGCTTTCGTGTACCCATCGGACGTTGCCCTTTTCGGGGGTTCCTTAGGGGACC
>Contig70
CCGCGCAGGTTCGGTACTTTTTTTCTTTTTTGAATCCAAAAGATACTGTTTTAAAATTAT
TGTGAATATGAACAATATGTTTTCATGGTGAATGAGCCAAAGATTTAGACTTGGCAATTA
AAAATGTAAGAGGAAGTTACATTCAGAGGAACTTACATGGACAGATACAACACGGCATGG
GGGCGTCAAAAGGGCCCCGAGCCGGGGAAAAAACTAAAATTCAATAGGGGGGTAGGGATG
ATAAACTCACATCTCAGATCTTGAAGGGAATGACCTTAGCAACTATCTGCTCACTTAGCT
CTTGTACTTGCTTATCCAAGCTCTTTAGGGTTTCTTGCTTCTGAACCTCCAGGTTCGCCA
ATGCTTCCGCAAGTTCCTTCTCAATTCTGTCGCGGGACTCTTGAAGCTTTGCATCAAGCT
TTGCAGCCGTCTCCCTCTTCATTTTGTTAAGCTCCGCAGTGGTCTCTGCGCGCGCAGCCT
TCAGGATCGCCTCCGCCTCCTGCTGCAACTTCTTAATCTCATCGGAGTTGTCACGCACTC
CCACAAGCTTCTGCCTGATTGCCTCATCTCTGTCATCCATCACCTTGGCCACAGGCTTGA
ACCATATGTTATCCAAAGCTACCATAAGCAACAAGAACTCTGCAGCAATGATGGGGAGGG
TAAGATTGAAATCAACCTGCGCGGCCTTTTCCTCTGCCCCCTCTGCAATTTCTGCAGCAA
TGGCTGGCACAGCCCAAAGAGTATTCATCGCGACCTGCGCGG
>Contig71
TTTTTCTTGCCTTCTGCTTTAGCTAAGTCAGCTTGAGCCGCCTGAAAGCTTTTTCGAGCT
TCCTCGGGATCAATTTCGGTAGCTCTTTCTGCTTCGTTAACTAATATCGTTACCTGATTG
CTATCTATCATAGCGAAACCACCCATCAGTGCCATTGCGGACCATTGCCCATCGTGACGT
ATTCTCAAAACGCCCATATCCAAAGCTGTAAGAAGCGGCGCGTGATTGGGTAGTATACCA
ATCTGACCACTATTGGTGGATAAAACAATTTCCCGAACCTCGGAATTCCAAACTATTCGA
TTAGGGGCCATTACGCGAAGATTCAATACCATCCCTTTCATTGACCCTCCACTTGTAAAG
CCGCAGCCTTTGCAGTGGCTTCGTCGATATTACCAACCAAGTAAAAAGCTTGTTCGGGGA
GATTATCCAACTCTCCAGAAAGAATCATTTGAAATCCCTTAATGGTTTCTGATAAACTGA
CGTATTTACCGGGGGAACCGGTAAAGACTTCTGCCACAAAAAAAGGTTGTGATAAAAAGC
GTTCTATTTTTCGAGCTCTAGCTACCGTCTGACGGTCTTCTTCGGATAACTCGTCTAGTC
CGAGAATAGCTATAATATCTTGAAGTTCCTTGTAACGCTGTAAGGTCTGCTTGACTCCCT
GTGCCGTCTCATAATGCTCCTCACCCACAATCCAAGGCTGTAACATAGTCGAGGTCGAAT
CCAGTGGATCTACGGCTGGGTAAATACCTTTTGCTGCCAATCCCCTTGAAAGCACAGTAG
TAGCATCTAGGTGTGCAAATGTCGTAGCAGGGGCCGGGTCAGTCAAATCATCCGCAGGTA
CGTAAACAGCTTGAATGGAAGTTATTGATCCGTCTTTGGTGGAAGTAATTCTTTCCTGCA
ACGATCCCATTTCTGTACCAAGGGTCGGCTGATAACCCACGGCGGAAGGCATTCTACCCA
GTAACGCCGAAACCTCTGATCCCGCCTGGACGAAGCGAAAAATATTGTCAATAAATAGGA
GTACATCTTGCTTGTTAACATCTCGAAAATATTCCGCCATTGTTAAAGCGGTTAAGCCAA
CTCTCATACGAGCTCCCGGTGGTTCATTCATCTGACCATAAACCAAAGCCACTTTCGATT
CCGATATGTTTTCTTCATTAATAACTTTGGATTCTTTCATTTCCATGTAGAGGTCATTAC
CTTCACGTGTACGTTCTCCTACGCCACCAAATACGGATACACCCCCATGAGCTTTCGCAA
TATTATTGATTAATTCCATAATAAGAACCGTCTTTCCAACTCCGGCCCCACCAAATAACC
CAATTTTCCACCTCGACGATATGGAGCCAAAAGATCCACAACTTTAATCCCCGTTTCAAA
AATCGATAATTTAGTATCCAACTGGATAAATGCTGGGGCGGACCTGTGAATTGGAAATGT
TGTACTACTTTGC
>Contig72
CCGCGCAGGTGGGATCACAACATTTGTTAGGGTCTGGTGCAATCTAGTTTCTCCCAGCTT
TTCCCTCACAATATCATGAAGATATTTACCATCATATTTGGGTCCCATTAGAGACTTGAC
CACGTTTGCAGCTGGTGCAAAGGGAGAACTATCTTGGATTTGGGGTAGTGAGCATGGCAG
TCACGAGGCCACCAGTGCTAGTCCCAGCAATGACATCAAAATAATCTGCCAATCTCGCCT
GCTCACCATCCAGCTTCTGAAGTTAGGACTCTAAGAAGGCAAGTATAGTTCCTGGAATCA
GCCCTCTGATACCCCCTCCATCAATGCTAAGTACAGTAATCAAATTCCCATATGTGGGAG
GTTGAAGGGGTGATCCTGGACTATCGGCAAAAAAATTGTATTTCGGAATAATATGTTTTG
GAATACTTTCCATTGAGGGAGATTGGGGAAACAAAGGCAGAGAGATTGAGAGGAGTAAGT
TGTAATTTAGGTTGATATGTTTTTATTA
>Contig73
CCGCGCAGGTTGAAACTCCTGGAGTGCAAGGATAGGTGTACTTGTAGTAATCATCACAAT
AAATTTTGCTGGGGCTCATTTCCTTGTTGTAGCATAGACCCCAGGCCAATGGTCCCCCGG
TAGCCACACCATAACCACATGAGGTTTTGCTGCCAACATGTCCAAGAAAAGCAGCGACTT
CCTTCATACTTTGGAGCTTTCCTCCCGTGGTACCAAAACCGTGAGGCTGGTACCGAGCAG
CAGCAGTGATGAAAGAGCGGTAATCCCAGAACCCAACCGCGTGAGCCACTGGTGTGTTAC
GCTTTGCAAAAAGGTTTTCGAACTGGTAGGTCTGGAAGTAATCAGAAATGGTCTGGTTGC
AACAATACTGTGACCACCCTTTACATTCCCACCCTCTGTCACACACCTTCTTGCCCTTAA
CGATCTTCACCACTGGCTTCACAGACTCCTGGCCGTTTGCCAGTGCCAGCATGACTGCCA
TTGTCAAAAGAACCAGGCATTTGGCCTCCATTCTTTGGTGACGAGAGGATTAATTTTTGC
TGTGGGAAATACTTTCGTTCTGTTTTCTTGGTCTGGTTT
>Contig74
CCGCGCAGGTTTCCTGCTATCAAGAGCCCGATCTTGTTTTATAAATTCATGAGACTGACG
AAGCATATTCTCAGAAAAATCCGATGCAATAACTACAGAATACGCATCAGATTTTTGCAA
AACCGCGCAGGTAGAAAAGCCCACTGCCACAGCTTACATCCAGAAGGACTCCCCCAGCAG
CTGACTTTAGAAATTCCTGAGCTAACCTCACCTCCTCATCAGGCCCAGGAAATCCACTTC
TTGCAAAATTTTGCCTCCAGCCTCTTTCATATACGAATGATACAAATGAATTTCTGAATA
GCTCAGTTCCAGCTGGTAGCACTTCCTCATATTCTTTGGATCCAGCTGTAACAGTAAGGT
CAAGGTAAACCTCCCTGCTAGAGAAGGCCCTTTTGCAGCTATTGCACTTGAAGGCAGACC
TTGAGATTGCAGATTGATTGATGCCCGTTGGCCCTTTTCGAATCAGCGGCTGAAAGCAAA
TTGGGCACGCCAATAGCTCCACATGTGTTTGTGCAGATCCATTTTCAATTTGACTCGTGT
CGGCAGTCACCAGAGTAGCCAAGGCGGTAAGGCACGGAGATTTCTGATAACTGAGGGGAT
GGAGGGGGTGTGCTCTGATTAGGTGAGGAGGAGTCCGCTGCAGCAGGGCCAGGTTCGTCG
ACCACGAGAGTTCCATCCCTCCGCACGCGC
>Contig75
GACAGGTAAAAATACACAAACTTACTAATTAGATACAGATAATTTACAAGTTGGTTATAG
ATTGTGCTAGATGAATCCAGGAGTAAGCCCGAATTCATCTAATTAAAAAGTGCAAGTTAT
AACCTCGTGGTAGTCCAACCACAAGGTAATATAACCATCAGCTCCATCATGCATAGTATG
GACTAAGTACTATGACATCCCCACGACATCATCAGTGCCCAGTTTATTTACAGATTGGTT
ATAGATTCTTTGAACAGGTGCGTATAGCTTCGATATTATCAGATGTCCACAGCACACACA
GATATGCCTGTGCCTGAGCTCAAGGAAAAAGTCATTTCCTAGCCACTTTCGACCACCTGT
TTTAATACAGATAATGACTCTTCATCAAATGATACACCTTTGGTAAATCTCCGGATCATT
TCAAGAGATGCCTTTGGTTGGTCCATGGGTACCATATGGCCAGCATTGTGAACCTTAAGG
AAGGTAAGCGGCCCATGATTCGTAAAGAGTCCAGCCTCTTCACCATCAACCAAAAACTGA
TTGGTAGCAGCTGCAGCATACTTATCCTTGCCGCTCCAATCAATTGCTGAAACCCATCTT
GAGTTCCCCAGCCAGTTGCAGATAAGGTCGTACTCCCCAGCATAAACAAGGAGCTGAATG
CCATCTTCTAACAAAGTCGGGATACCAACTTCAAGATTGCGCATCCAGTCCATTATCATA
AACTTGTAAACCAACGGGCTACAAGACACAAACTGCCTGTCACCCACACCCAAAGCTTCT
TTCACCGCTTGCTGATTAAGATAGTTTTCCATGTTTGAAAAGTCATAGCACAAGCTCCCA
CTGCACTTCGAGCGAATATCATAGTAATTTATATTCCCCACTTCTGCCATGATTGAGCTG
AAAATAGAGTTGCAAACCATGTACGCTCCGGCACATGTAACTGTCCCGCTATTGCCACAA
AGTTTAATGGACTTCTTGCACACAGGGTACATTTTGCTGATTTGATCACGGGCAGTGTCT
TTAATTAGACCCATCTCAAATGCATAATCTGCATATGCTTTGTACTGTATTTCAGGATTC
GTGAGGCCATTACCAATTGCAAAGCCCTTGAGATTTATCCATGAGCCCTCATTTACTTTG
TTAGCCTTGTGGATACGACTTGTGACTGCGGGAACATAGTGCCCAGCATATGACTCTCCA
GTTACGAAAAAATCATTACCAGAAAATTCAGGATGCGCCTCAAAAAAGGCCTGTAAGAAA
TGGAACATGTCCTCACTCACTCCCTTCTCATCGTGACGGATGTCCCGAATGTCACTGCTG
TAGCTAAATCCAGTTCCAATAGGCTGGTCTACGAAAATAATGCTTGATGCCCTATCCCAC
CCATGCTCATTCCATGTGAGAGTGAGATTGTCCGTGATCTGGAAAGGTCCATTCTCATAG
AACAAGGCCAGCTCACTGCTGCATCCAGGCCCTCCAGACATCCAAAGAACCACCGGATCC
TCAGCTTTGTTCCCGCGTGACTCAAAAAACATGTAGAACATCCTGGCTGCGTGCGTGCCC
TTCAACTGGAAGTATCCTGCATGATGGCCAAACTCTTCTCTGGAGATGGCGGAGCCAGAG
TCGCCATGGACATCAAGGTGAAGGGGCTGCTCAAAGAGGGAAGGGCCGGATGACGATGCA
TGGGTAGGAGCGGGGCGATCAGAGATGGAGGGCATGAGGTTAAGGTCTCTGATGAAGCGC
TCAGCCTGGCCCATGAAGGAGGAGAGTCTCGGGCGGCCCTGATGCGGCAAGTGCTCAGCC
ATGGCGATGGCAGCCAAGCTCAAGAACAGTACCAGGGTACGCAACATCTTGCTGGTGC
>Contig76
CCGCGCAGGTATCAATCCCCACTAGCACAGCCCCTACATCCACAATGCACACACTCCACT
ACTTTCTCTTCCCTTAAATGCTGAGGAACGCGGCAAACACAAGTTGTGCTGAAATTGTGA
TCCCGCGGCTGTATGCAACGAAGGCAACAGAGACGTTCATATCCAAGCTTTTTCCACTTA
GCAATTAAGTTGCGGTCTGCATAGCCTTGTTCCAAGCAGAACTCATACAGCTCTTTAGAT
ATTTCGTTTCTCTTATAGTGAAGGTCGAAAATGTAGCGGCTCCTCTGATGTGCAATTTTG
AAAATAGGCCACAATCCTTCACACTTCCTCTTGCCATCATGTGGATCAATTTCAGCTTCT
CTCATTTTGGCATCCAGCTCCCTAAGAGTAGGCTCAATCAATTCCCATCCCCGCGT
>Contig77
CCGCGCAGGTCAAAATCTGGCTCAAAAAAGGGCAAATGCCGCAATGGCGAGAAGAAAACT
GGCCGCGYAGGCTCCGCGCAGGAGAGGCTTTGTTATCTGGAGGAGGCGCTTTTGGTCCCG
CAGTTCCCGTGGCCACTGGCCCTGGTGCCGCAGAAGTTGTTGAGTTGGTGCTTGCAGTTC
CCGATGTAAAGATCTTTGCAACTGGGTCATCCGGGGAGAGGCCCAACAATTCTGGGCAAA
CAGCAGGCTTGGTTGCAACCTTACAGGCAGGGCCCAGCTGAAGGGAAAGGGTGGTGTTCA
TTTTTGGAAGCCCAGAAGTGCCATTCACACTCGCTGCAATTAGCGCACACAAACATTGTG
GCCTTGTCTCGTGGATTGTTAGTAGATTCGTGCAACAATCTTTTGTGGGAACCTCTGATG
TTCCCTGGGAGTAGGGCAAGCATGGCAAAAGCTTCGTGAGGGCGTCAGGGCAAGTGCTCA
AATCTGCAGCAGCACCATCGCTCACCTTCACACACACACCCACACACAACACTAGAGCTG
CTGCAAACACAGACCAAAATCTCCTTCTCTGCACATAGCCCTCCATGCTCTCTCTCTCTA
TGTCACACAGCCACCCTCTCTCTCTCTCACACACACACACGCACACACAAACACTAACTG
CTTACAATGCTCTCTCTCTCTCTCTCTCTCTCTCTCT
>Contig78
GGACAGCACTCAAATACCATTTATATACAATGAGAAAGAAAAAATGTGAACCAGTAAAGC
TTTGCCCACGACACACCGCATACAAAACCCATGATAAGTGGCTGAGTAAGCAAAATTTAA
CTCTACAGCTTTGCATTTATAGAGTAAAAGGGCCCTGGAATTATCCAAGGAAGCCGGGAA
ACAGATTACATCTGCTATCCATCAAGGTAACACTGCTAGCACATCTGCAGCTTTCAACAC
TACAAACTGTTTTCCATCTTTCGATTTGAAATCACTTCCGGCATATTTAGAATACATCAC
AGAATTTCCTTTAGCGAGCTCCAAAGGCTTTTGTTTTCCATCCTCACCATACGATCCAGG
CCCTACCGCTAATACCGTTCCAACTACAGGCTTTTCCTTGGCCGTGTCGGTCAGCAAAAC
ACCCCCTGCAGTCTTGTTATCTGCTTCAGCAACCTCAATCAATACCCTGTCGTTTAAGGG
TTGCAAATCCCTGATATCATCAGTGTCAAGGAAGCCGATAATATCATCCTCCTTTAATAA
AAGATGATTAGCACCATTAAACTCAAGTTCGGTCCCAGCATACTTAGAGTAGACTACCTT
CTTCCCTTCCTGTACACAGGATCCCACTTTCTTGTCTCCGAAGACCTTGCCATCACCAAT
TGCAACAATTTCGCCACCCTGCGGCTTGCTTTGAGCTGAATTGGGCAGCAAGATTCCAGC
TGAAGTCTTCTCCTCTGCAGACTGGATTTTAACAAGAACTCGGTCGCCAAGGGGCTTCAA
AGTGGTGAACTTGGGAGCAACTGTAGTGACTGCACGGGCGCCGAGGAGGTGAACGCGTTC
CCTTACGCAGACTGAGGAAAAGGAGGAAGTGCTTCTTAGCTTGAGACCCACATAAGCCGA
AGACCTGGCGCTTACATCTGCATAGCTCGGAGCGCCCAACAGCTGCAACGAGGCCATGTC
GACGACGTGAGAGAGAGAGAGAGAGAGA
>Contig79
CCGCGCAGGTGAAAAATATAGGAATATATCTTCGATTGCTGCTCCTGAGAATCAGATTCT
CTGAACTGGAAAACTGGAACACCATCAACCGCGCAGGCTTATCACCTGATCTTGCTGTCG
CCTCAATGGCATTCTTGACTTGACCCGGATCAGGAAGAAACCTGAACGCAATACCCTCTG
CGGAGAGCTTGTAAACCTTGTCGAGAGGGACAGTCACAATCCTTGCTTCACGCCCCAAAA
CTGGTTCCCGATCTTTAACCTGGGAAAGGAGAGCCTCTGCATCTTGCTGCCTGAAGCAAA
GGAGGCTGAGCGATTTGGTGCCATTGGGGTCAGAGACTAGCACGAATTCATTGCCCGCAT
TGCTGACTGTGTAAACAGGAATGCCTTCTAGTGTTTTAGATACCTGCTCTTGGTTCAACG
CTATGTCAAAGACATGAAGGGGCATGCCTTCGCCTTCCTCGTTGGCACTCGCAGGGGAAC
AAGAAGAGAGGCTAGCAAAACACGGAGTTGCAACAGGGCTTCGCTGGGTTCTTCTACCTT
GCAAAGGACTCCATTGATTCTGTGATGCTCTTCTCCGCCCAGTTTCATCTCGCAGGTGAA
GGAATTGGGTTGTTGAGCCCGCAATTCTATCTGTTAGGCTCGCTAGCTGCTTGTGCACAA
GCTGCCCCACATCTGGAAAATGGAAAGAAACCGGAAATGCTCCCCAGCACCATAGCTTTC
ACGGCCTCCTGTTTCAGCCATAGCTTGTTGCTTC
>Contig80
CCGCGCAGGTGTCGGTACTTTTTTCTTTTTTGTTACAAACCATGTTTTATTGGCTTGCTA
CTTATCCACACAGAAACTCAAACCTACTTAGACTTTAAACAACAAGACTCCATATGGTCT
TATATAGTCTTTTGTCCTCCAGCTGCTGAAATGAAAAGAATTGAAAACCTATCCACTCCA
TAGACCTTTAGAAACCTCCTTGAAAGTTCACAGCAAGCCAATGCAACAACTTCGTTGGTT
TCTCGCAACTGAGATTACTTGGAAGGAGTGACCTTGTTGAGACCGGCAAAAATATGAGGA
GGGCGCTCTTCCACATACTTTCGCAAGCCATGCTGATGATAATTCTCCCCTTCTTTAAAA
TTCTCCAGATAACCAGCTGCTCGATCGGCCTTATTAATCCTGACATCTGGATTTGCAAGG
AGATTACGTGCTACAGCAAATCCACAAATACCAAGGGCTGCTCCAATAGCTGCGAAAAGT
GGATAAACCTCGGGTCGGATCCAGCGATTGGCACCATGGGCGGGCGACATTGCTGCTGCT
GCTGCGGCGTCTGTTGCTGCTTATGATGATGATGAGGATGACTCACACAATTAAAGCTCT
CGGTCAAGC
>Contig81
AGCAGACTCCTCCGATTTGGACAAGTACGGGCACCAACTGTGGCAATGGCGGCGGTGGCG
CCTTCCGGCAGCAGCAGTAGAGGTTTCATCTACTACATCAGTGGAGCTGCTAGCAGACTC
CTCCGATTTGGACAAGACGGCACCAATTGTGGCAATGGCGGCGGCGACGCCTTCGGTAGC
AGCAGTAGCAGCTGTCGAAATCCCCGCTGCACCTAAGCTTTGGAGGATTGCACATACGCT
CCCTGCAGGCACAGTGCCTGCATAGGTGCTCATTAAACCAGCTGCCCATGAGCCCGCGGT
TATGCCTGCTGTACTGAATCCAACTGCTTGAGCAACCACTGGCGCAGCTAGCGGCATCAC
CGCCACAGTCGCTGCAGCTGCACACCACCCAACAAGGCTCCCAACTCTCACCATGATATA
TGTCCAAGGCGCTTCACACACACACACACACACAGACAACAGACACACAATTCTTCTTCA
CTCACACACTCCCCGCGTACACCTGTCCTGCATTTATATGCACC
>Contig82
CCGCGCAGGTTCCGAACATTAGCTGGTATAGTCATTAAAGCCCTTCCCAGGTTGTCAGCA
ACGTCGAGTAAGCTTTTGCCGCGCNGCGCCGCGCATATTTTTTGGTGTTGTCCGCCTCTC
TTTGAGACCTGGTTCTCACATTATCCAGCTCAGCTTTGGCAGTTATTGCTCTCTCCTTCA
ATTCGACCAGCTGTGAATCTTTCTCAGATAGCAAAGCCTCCAACTGTGCAATTGAATTTA
AGAGAGCTTCTTTATCCTCTTCAGATTCGGCAGCCTGTTCCTTAACTTCTGGCACAGGTT
TATCCTTTCCTTCCGAAACTGGTTCCACCTTCTCATCACCGGAAACACAAGTTTCCTCTA
CAGAAGAGTCAGAATTGCCATCTTTCTCTGAGACAGGTGATGCAACAGAAGAAAAACTGA
GAGCTTGCGTCTGACAAACTTCATGCTGAGGATGAGATAAAGAAGCCCATCCACCACTGC
TGGACAATTTATGCCAATGCTGGACAGACGATGAAGAAGACGATGGAAGCTCTAAAAGCT
TGGCGAGGCGGCGAGATCCTACACAAGGAGAGCTTGTAGGCGCAGAGGCGATGGAAAAGC
GTGGTTTTGGCAGAGATTTGAGCAGACGCCTGCAAGCTTGATTCATTGTAGCACCTTCTT
CTTCTTCGTCGTCTTCTTCTTCTTCTGCAGAGCTCCCAGCCACAGGAAATACTTAT
>Contig83
GCGAATAAAGCAAGATAGTTAGCCTTACACACCATATACATTAAAGCAACCACTTGTGCG
GCTATCCTTAGAGCATGCACATGCACACATGCATTAGGAAAAGCACTTTTACAGACATCT
CTCGAATTTCACTCACAAGCTTTGAGCTCTATATACGTCATATTTTTCACAAGATAAAGA
GGCCTCGTGTTTGTTAACGTGTATCTTGCTGAGAGAGGGAAGGAGCCCAGAGGCTAACCC
AGGCAACAAAAAGAGGGAAAGAGTCCAATTTTCCAGGGAAATAAAGAGTTGAAAATTCAA
TAGGTATCCTAATGTCCAGACGACACCGAATTAAAGTTCCAGCCTTATTGCCACATACGC
ACATCAAACTCAGCCTGTTGTGACCTTCTCCAGCTTCTCCTCAACTTCTCTCACTGAGCG
AACCAAATGGATGATTCGATATTGAAGCTTGGCGTTCTCCGAGACAAGCCTTTCTTGCTC
TTTCTGCCACTGCTCTCTTTCAGCTGCTTGTTCTTCTCTTACTTTCTCCAACTTTTCACG
CAATTCTAGCAATGAGCTCAGCAACTCACTGTTGTGATCAGCTTCTACCTTACCTGTGTT
AGCCTTCAATGCAGCTTCCAGCTTTGCTAGTCTTTCCTCTGCAAGAGCAGCTCTGTCGTG
AAAAGGCTTGAGGAAGTCGGGCAACGATGAGGCAGCCATAGCCGCGACTTGTCCAAAACC
CTCACGCCCTCACAATTCTTTTGCCTC
>Contig84
CCGCGCAGGTCTCTCTAACAGCATGCACGCACAAGGAATGACACTAGCAGATTAGTAAAA
GGCAGTAAGCCAGTTCAAGATGCTCAAGGTTCAGTGCTAGAAGGCTACCAGTTCACCATA
CTTCAGCAAAAACAAAACTGTTTGTGGACCAATAGATCCAAGAAAAACTAATACCCTCCT
TTCAAATCATTAACCACATCATACGGGATGGGCGTCACAGTCTCCAAAGTAGCTCCCTCC
ACAATAAACCCAGGCTTGGGACCTTCTGGCTGCCTCTTAGTAGAGATCTTCTCACCCTTA
GCTTTAGCTTCAATTTTGAGCAGATCATTTTTCTTTATCCTCTCAATAAAATCCTCTCTG
CAGCGTGAAGGCTGCACGTGCTCAATCCGAACATGAATCCTCTTCTTGACAATTCTGGTG
TTCACCTGTTTGTTCATCTCGACACCGACAGCTCGCTTGGTGACGTTCCAGACAACGCCA
GTGCGGCCATGGTAGAACTTGTGGGGCATGCCCTTGTGGACAGCGCCGTTAACCTTGATG
TCTACATAGTCGCCAACCCTGAAGGTGCGCAGGTAGGTGGAGAGGGAGATGTAACCCTTG
CGCCGGAAGGGACGAGAGAAGAGATCGCGCGTGCGAGATCGTTGCCCATGCCCTGCAGGC
ATCCTCTCTCCCCTTCTCTTCCACTACTCTTCCTCCAACTGCCAAAGC
>Contig85
CGGTTACTAATGCCAAATCTGAAAAGAACTCTAATTCATTAGATTGTGAGAAGACCCCAA
TGTGGCAATACCACAAAAAATCACTACCTTGTTTAACAAGACAAAAATTTGTAGGCTCTT
CAAGTTCTACTACAACACATTTCACGAGGCTCTCCTTGTCCCTCATATATAGAATCTTAC
AGAAAAACAAAACACATAAGGACTCCGAAACTACACTCTGAAAATGACCATCACTACAGG
TTTAACTTCTTCACTCTGGTAGAGAGGGTTGAGCAGAGCCAAATCCACCACCACCGCGTC
CAAAAGCAGGTCGTGCACCAGCACCGCTTCTGAAAGAAGGCTGGAAGCCTTCAGGCGCTC
CTCCCTTGTCACCAAAACCACCTGGGCCCCTTGGTGGTCCCCCGCGATAACCATCTCGGT
CTCCAAACCTAGGTCTGTCACCATCACCTCGAGGAGGCCCTCTGGGTCGATCACCAGGAG
GTCCACCCATTGGCCTGCCAGGAGGCCTGGCAGACTTTTTTAGTGTAGCAGGCACAATCT
CTGAAGGTAAATTGAGGTACGTTCTCAAGTATTCGATGCCATCATTTGTCAAATACCAGT
AGTAGTGCATCCAGGCAAAATTCTCCTTAACATATTCCTTAGACTTGAAGCTCTGCATGA
GCTTGATGACTTGCAGATTTGGGACATCAATGTCGGGATGCTTCGGAAGGTTGAAGTCCT
TTTTGGCATAAAGAACTCCTTCTTTGAAGAGATACTTGTAAACCTCCACACGGTTCTTCT
TCGAGATCAACATGGTGACGGAGAAGTAGAGGCCGACACCTGCACGCCTTCCGCCTACTG
CGTTCTTCCAACACAGACGAAAGCCTTACTCTGCTCAATCTCCTTACCTTTATAGGCATC
CCAAACCTAAAATGCTTAC
>Contig86
AATAATGGCCAAAACTTGTTACAAAGGAAATTCTATGTTTGCAAATGTTGCATTAATGGA
GCACAGAAGGGCATGAGCATGTAAAGGAGAGAAGTATTCCAAATACAAAGCTAGTGGTAC
AATTGAGTATTGTCGGCTACTATGAAAGCTAGAGATGTGGTTGTGGTGATGAACAAGATG
TTGCCGAGGTGGTGAAGCCTTTCACATGCTTTGTAAGATTTTGAGGGTCTCATCAATATG
CTTTTCAGGTTGAAATTGGTTGTTGAAAACAAGTTGAACTACTCCCTTCTTGTCAATCAC
ATAGGTCTGCCTGCCTGGCAAGGACCCCAAAAAAGTCGCCGGGAATGCCCCACTCCTTCC
TCAGCTTGTTTCCTTCATCACTCAACAATGTGTAGGGAAGCTTGTACTTACTGGCAAAAT
TCTTGTGTGACTCTGCGCTGTCACCGCTCACCCCTACCACCTCTGCTCCTGCTTTCTTGA
ACTTCTCATAAGAATCCCTGAACGCACATGCCTGCTTTGTGCAGCCAGGGGTTTCGTCAG
CAGGGTAGAAGTAGAGCACCAGAGGCTTGCCTTTGAACTTAGACAGGGATACTGTCTTCC
CGTTCTGGTCCTTGAGAGAGAATGGAGGCGCCACATCTCCCTTCGACACCTTGCAAACCG
TCTGTTGTCGGAGGTGGGTGGAAGGACGGGAAGAGAGAGAAGTAGGGGAAGAAGCCTGCA
ACTTAGTTCCCAAGAGCTGGGGAGCAGCAAGCTTCAGCGAGTAAGAGGTGGTCTCCCGGG
CGCCTGCAGCTGTTGAGGTGGTGCAGGCGGCAGCTGCAAGGGAGCTGACAGAATTGAACA
GCGCCACAGAGGAAGCCATCGCCTGCACAAGCTATCCTTCCTTTCAAATCGACAGCAATG
TTTTCTCTCGCTCTCTCTCTCTCTCTCTCTCTCTCTCCGCGTGTGTGGGGCTTTTTCTCG
CTCCC
>Contig87
CCGGCAGGTTCTCAATTCTGCCCGCANNNTCCTTCTCTATTCCCGCGCACTCCTCTGTCC
TTTTCTTGTCCCTCAAGAAGGATTTCCTTTCAGCTCTCTCTGCAGCGTTGTAAGTTTCTC
TCTCAGCTTTCAAATCAGGTGTCCGCTCCACCTTACTTTTGTTCAGCCTGTTCACAACTT
CATTGATGCGTTTCTCAACCCTAACAGTTTTTACGAGTTTGGGATTGTGAAAGCCGACTT
GGCCAACATCCATAGCAGCAGTCTTTCGTAGGTTAGACCAAGGCGTATACACAACGTCCA
AATTATTCACTTTGTTGCCTTGAATTGAGTTAGCTTTCACAAGCTGTGCGCAATCCTCTA
GAAGTTCTGGACTGATGCTTTCTATGGTCTGTCCCTTGTGCAGCCTGACATAGACATGGG
CGGATGACAGCTTGTCTACATGAAACCAGATATCTTCAGGGATGCCGTACTTGATGAGAT
CCTCGTTTTCGAACTTGTCGAGGCCCATGTAAATCACATAATCGCCCACTTCAGGACGCG
CCTTGAAGTAGTACACCATCTCCACAGAAGAGGCTTCTGCTCTACACCCACATTCGTCCC
TCGTAAAGCTTGTGTTTCAACTTTCGCCACTTAATATGTTTGGGTGGCTCTTCCCTTCCT
CTCT
>Contig88
ATAAAACTAATCCAGTCTGCATAATAATACACAAACAGAGAGCGAGAGAGAACAAAAAGA
TCCTCAGCAAAACATTTAAGATAATTAAGGCTACAACAATTTCATACGTTACCACAAATG
AACAAAAACCTTACAACATGTTGTAACTCGTTCAGGGACATGACAGTGACAACCCTTTGA
CCATTACACTAAGCCAACCAACCTAAAAGTAACAGACAAGAAATTAGGAAGAAGGCGAAG
GATAGTAATTGGTAAACCACTTTAAATTTAGAGATCGTCCTCCTTGTGTGTCTCGATGAC
AACATCACTCGTGGGGTAAGCGACACAAGTGAGAACAAAACCAGAATCAATCTGCTCATC
ATCGAGGAAGCTACCGTCAGACTGATCCACAGAACCTTTTGTAACCTTTCCAGCGCATGA
AGAGCAAGAACCAGCCCTGCATGAGTATGGAATATCAATACCCTCTTCCTCGGCTTGGTC
AAGAATGTATACGTCGTCTGGGCACTCAAATTCTAAAGGTCCTTCAGGAGTGAGGAGAGT
TACTTTGTATGCAGCCATGGTAAGTCGGCCCCCTCTCTGGGCTTTGAGGCCAAAAAGAGC
CTGCCTAAAGGTAGGAAGGGAGCGTAGGCTTGTCACCGGCTGGCGGCGGACAAAGGAGGT
GCTGACCATGGCGCTGGAGAGAGTGGCGGTGGAGGCCATTTTCAGTGTGATGGGGAAGGG
TAGAGAGTATTGAGCTAATGATATGCAATGGCAGGCTC
>Contig89
ACCGTAAGAAAATGAAACTCTGCAATTCAACATGTTTGCCAAAATTTTGAAGCTGCCTTC
AGGGATTACAACTACCAAAACATCCAATTAACTGATGAAATTAAGGATTTAACAACCCTA
CACTCTACTTTTTCTCCTCTTTCTCAGCCTCTGCAGCCCGCTTGTTGCGGACACCTATCA
AGCGCTTGTTCATCCGCTCAAGACGAAGCTTGGCATAAGCTTTGGTAGCTTTCATTTCAT
CTGTGATGGCAACAAACTCCACAGAGGGTTTCTCCCTTACAATAGGTATGGCAGGCCCTT
GGATCTGCATAGCATTTGCAAGCTCTTCAGGGCTGGAGTCACCGGCCTTAGTTTTGCGTG
AGCGCCTGGGGAAAACAATCAGCTTGGCCTTGTATGTGTTAAGCCGTTGTACATTAGACT
GCAAACTCTCCAGGCAGCGATTCCTCCTGCGATGATCGACAGCGATGCCAATTGTAGGAG
CAAGCTTCTTTGAAATACCAGCTGCCTTAAGCTCTTCCAGAGTAAAGCCGCGACCTGCCC
TGACCTTCATGTTGTACTTTAGCGTCTGAGAGTGGACAATAGGCCGAAGCGGTCCACTTG
TGGGTCGAGGGAAGATCCGAACAGCTTTCTTTTGGCGGGCTACACGTCTGCGCTTCTTCC
TTGCAGGCTGGTTGAACCAGGTCCTCACATAGGACTGCCAGTCCTTCTTGAAGTGACCAT
TGGGGATAACGTTGTTGTGCTTCATCCTGCGTCAAAGCCTGCTTGCACAGACACCCCCGT
TACGCCCCYCCYRNNGTACTTGCACACACTCTTCCGACTAGGGTTTGAGTCC
>Contig90
CCGCGCAGGTCAGTCGGTNCNYNYNNNTTTTTTCTTAATTGAAGAAATAATTGGAAAATA
AAACAGCAAGTACAAAAATGAGTAATAACCCCCAGTAGAGACTGGTACGATTCAATTCAA
CATTTTGTTCGTTCGGGTTTGATTGTGTCATAGCTCTATAATTAATTCGGATTAGGTTTA
TCGTTGGATGAACTGCATTGCTGATATTGACCCCAAAAAAAACGGTAGGTACAGCTAGTC
CGTGAACAGCCAACCATCGCACTGTAAAAATTGGATAGGTTCGATCTATGGTCATTGGGT
CCTCCTAAAAAGATCTACTAAATTCATCGAGTTGTTCCAAAGAATCAAAACGGCCAGTTA
TTAATGGAATTCCTTGTCGGCTCTCTGTAAAATACTCGTTTGGACGAGGGCTTCCAAACA
CATCATAAGCTAAACCCGTGCTGACGAATAACCAACCCGCAATGAATAGGGAAGGTATAG
TAATACTATGAATGACCCAGTATCGAATACTGGTAATAATATCAGCAAAAGAACGTTCTC
CTGTGCTTCCAGACATGCTGAGCTCCACATATTCTTGTAGGGGATCGATTCCGTAAAAGA
TGAGATCAATAAACGGAAATTCACTGAAATTCAATCTTTGTGAGATCGTCAATATTGTAC
CAAAGGTATTTTTAGAGTATACCGAATCAGTATAGCTATCCTTCTTCTGACACAGCAACG
CAATTTCAAACAGTATATCGACATGAAGTGCTAGATAATTTCTTTCTTCTTCTTGCTTGT
TGATGTATAACCACGTATCATGCAATAGAAAATTCCTCAAATTCCTGGAATATAATATAG
GGGGTTTCTATTATTTGGCTTTCGGGCTAGAAACGGAAGATCAGGTAAACCGTGAATCCA
ACGAGTTGGTTTA
>Contig91
CCGCGCAGGTATTTTCATCTTCCAGGACACAGTATGAGAAAGTTTCAAAACCAAAATACC
ACCATCAAAATTATGTTCATCTCCCATATTACCTGGCTTGGAAAGTCTCAGTACCGGGAT
CATAACTGAGTTCCGCATCATAGCATGACAACATAAAGCCGACATGGCCATTCTCACGAT
TATAGACCTGAGCAGGGAACCAGAATCTGCCAGTTTCTAGAGCAAGATACCAAGACATGA
TTGAATCATCTGGCAAAGAACTCTGCTTACTACTATCATCAACCTTTAATTTAATCCACC
AAAATGGCCTAATAATTGATAAAATCCTCATCAAACCTTTTGGCTTCCCTTGTTTTACAT
GACTTGAATCCTTTCTTGAAGCAATATGCCATTGCCACTCTCTATAGGCCGCAGGACCAA
TAACTCTACCCCACTTCTCTTTCATATGCCTTTCCCAGAAATGATCACTAATACACCTA
>Contig92
CGCGCAGGTCGGTACTCCGCGCAGGTRTCAATCTAAACAGCTTTCATTGAAATTTCAGTT
ACTTTGTCCACTGTAGCAGCGTCATCCATGGAATGAATGATACGAGCGCATTTCAAACTT
ATAAGGCTTTGAGCATATCCTCAGCACTAGACACAGAAAATTCTCCACCTTGCTCAATGT
TGGCAACCTTCACGACAAGATTGTCTACCAGCAATGCGAAACGTCGTGATCTGATCCCTA
GGCCTTTCTCTGAAAGATCAAGTTCCAAACCTAGGGCATAAGTGTACTTTGCAGAGCCAT
CAGCCAACAAACGGACAGAATTGTTGTCTGGATATGTCTGCCCCCACGCCTTAACCACAA
ATGGATCGTTCACTGTTAAACATATAAGTTCGTCCACGCCCTTGCTCTTGAACTCTGCTG
CTAAGTCGATGAAACCTGGAACATGCTTCATGCTGCAAGTGGGAGTGAAAGCGCCAGGGA
CACCGAAGAGGACAACCTTCTTGCCGGCGGCCAGGGAGTGGACGGACACCTGCTGCAGAG
TATTGTCTGCGTCAAAGAAAGAGAGAGTGCCGTCGGGCAAGGTGTCGCCGACTGCAATGG
GAGCCATGGAAGCTTGATTTGAAGGAGGAGATGAACCCTAGGGCCTAAATAAAAGAACTG
CCTCCCAGAAACTTGCACGCAAATAGCAGGTCTGGACTCCGCAGGYTTCTCAGNGTACAA
TTTANGAACAAGGAAAACGT
>Contig93
GTTAAAGCAACAYTTCTCAAAAGATAATTCACATTTATGCAAATTAGAAGGCATAGTGCT
AACAATACATATGCTCATTAGCAATTACAACGTAGTATGTTGGCGTGTTCTTGCCCACTA
GCAAGTTCCATTTAGCTTCATGTGTGAGGTAAAGTCTCCATAGACTGTGTGTATACATAA
CTTGTCTTACAAACTTATGTGTAAGGAACAGGTAGCATAGCCTCTACCTCATCGCGTACA
AACTTATGTGTAAGGAACAGGTTGCATAGCCTCTGCCTCATCGCGTATAGTCTTGAACAA
GGTGGTCGACAAGTATCGCTCTCCAAAGCTTGGTAGGATAGTCACAATCAACTTCCCCTT
GTTCTCAGGTCTAGCTGCAAGCTTCAAAGCAGCAACAGTGTTGGCCCCAGAAGAAATTCC
AGCAAGCAAACCCTCCTTGACAGCAAGCTCCCTTCCCATTGCTATCGCTTCATCACTTGA
CACCTGTATTACTTCATCCATCACATCCATGTCAAGAATGCCTGGCTTGAAGCCAACTCC
CATCCCAGTAATTTGATGAGGACCTGGGCTTCCCCCATTGAGGACTGGACTTTCTGATGG
TTCCACACCATATATCTTAACATTGGGGTTCTTGCTTTTGAGAAAGCGTCCGACGCCTGA
GACGGTGCCCCCACTGCCAATCCCCATCACAAATATATCCACCTCTCCTGCACTGTCCTC
CCAAATTTCTGGTCCTGTGCTCTCAAAATGGGCCTTAACATTGGCTTGGTTCTCAAACTG
CTGAAGTATGAAGGAGTTTGGAGTCTGCTCATGGAGTTGTAAGGCCTTCCTCACAGTGCC
TCCCATGCCCTTGGTTGGGTCTGTTAATATGAGCTCCGAGCCAAATGCGCGCATTGTAAC
CCTTCTTTCCAAGCTGGTGTAGGATGGCATGGTCAATATGAGCTTGTACCCTTTTGTTGC
CGCAATGAAGGACAGCGCTATTCCCATGTTACCCGAAGTAGGTTCTATCAATGTAGTCTT
GCCTGGAGAAATGAGACCTTTTGCCTCTGCATCCGAAATCATAGCCATCCCAATTCTGTC
TTTGACACTGCTGCAAGGCTGCATCATCTCAAGCTTTGCCGCGATATATGCACCACAGTT
CTCGGTAACCTTGTTGAGAAACACCATTGGAGTCCTGCCAACCACCTTGGAGACATCTTC
TTTGACGAGGAGGTTGGCAAAATTGCGAGGAGGAGCAGCAGCAGCAGCTGCCTGGGAGGT
GAGCAACCTCCGAGCTGTCGATCGCATTCCCATCGTTTCGGGGCNCAGGAA
>Contig94
CCGCGCAGGTTCAGACCCCAATCTTCACTCCAAGAATTCTTTACAATCCAGTAATCCGCG
CAGGTCTCAGATCCATAACCAACAGCCAGTACGGCATGGTCAATGTCATTGGGGTCATCT
GAGCAGCTGTTGAAGACACCCCCTGCATACAATTGGAAATCACGGGTCCCAGCATTGATA
GCAACACTGACAGGCTGCTGTGCAACAGCACAAGTAAGGGCATCCTCGTTATCAGGTTGC
ACATCCTCGTACCCAGCGATGCTTACGGCCTTCTTCATTTTCTTTATCCACTTGCAAAAT
TTGGCTGATCCCGAACCACTGACATAGGGGTACCCTGTTTCGGTGTTGATGCCTCCATTC
TTGATAACCCACTCAAAAGAGGGATCCATAAGACCACCATTGCAGCCATAGTTGGTGTGA
ACACAACTTACAAGCTCCTGCTCAGAGAGGCTCACAAGCTCACCAGTGGCAACTGCATGG
GCACCCTCAATGGCACCAATAGTTGAGAAAGCCCAGCAGCTTCCACATTGCCCCTGGTTC
TTGACAGCCGTGACAGCACCTTTCTGTCTCCAATCCACAGCAGAAGGCAAGCCATTGGCG
TTACAAGTAGATCTGTACTGACGAAGCCGCTTAGGGTTCGCAGGAAGGCGAAACCCTAGA
TGCCGTGCCCTAAACTCGTCAACGGTTAGATCTGCGAAGGGGGTCAAGCCAAGCTTGTGC
CCAGACTCCTTCCCCTTGCCATGGTTATGGCCGTGAACGTAAAACAGGTTCTCCTTGAAA
ACCTGGAACCTGCTGTGCTTCTGCGAGGACCCGTCAGAAGACGTGTAGTTCTTGGAATGC
TTGAAGATCCAGCTTTCAAAGAGCTGAAGGAGGCGAGATTCTGAGGAGAGATCCTCGGGC
TGGTACTGGATGTGGCGAGCAGAAGCGAAGGCAAAGAGCAGGGCAGAGGTGCATATGAGT
AAGAGGAGGGAGAAGTGGGAAGGGGAGRTGCAGAGGGAGAAGCCATGGCTGTAAT
>Contig95
CCGCGCAGGTCTTTTTTCTTTTTTAAAATATAAGCTCACTGAACTTTTCAAAGGCAATGA
ATCTGAACAAAAAAGACATTTGCACTCACACTGAGTACATGGCAGAATTAAAACACAGAA
CGACTAAACAAGTTCAGTAACATCTCAAAAATGAAACATTTACTCTCAGCACAGACAACA
GATTAAAAGGTTTCAGCTCTTGACAACTGGGAATCATCAAAAGTTAAGTAGAATATTGGC
CGAGATGACTATTTGTATCCTCCTTACTAGAGAGTCATGAGCTCATCTTTTAAAAGCTAA
GCTCTGCCAAACTACGCAGCCGCACCAGTGCCCTTTCCTTTCTTCCTCTGAATCTTCTTC
TGATAGAAATCTAATTCCTTTCCTTCCAGTATGTACCCATCAGCACGGCCACACTGCCCA
GGTCGAGAAGAAATGCAAGCTAGAAGGCGTCCACTAGCAAATTGATCTTCAAGGTGAGGG
TCCAGCTTACGACCCTCGTTGCGTGCAGAGATCTTCCGCAACACATGTTTGCTTGGTGTT
TTCTCTGCCTCTACTGCAGGGGTCTCCCCTTCCTCAGCATCCTTCTTGACACCGACAGAT
TTCTTCTTCTTGCCCAATTCCACGCCATAGTGCTGGCTGTACCACTGACGAAAAGGAGCC
GCATCCACCTGCACAATGGCAGACTTCACAAGTGTCTGTGTTCGGACAAGCTCGTTGTTG
GAGGCATTGTACACAACATCTAAAATACGTGTCTTCCGGGTCGTAGCCTCTGATCCCCAT
GAGTAGTTGCCAGTATCCAGACGCAAGGCTCGGAACTTGAGGTTGCCCCCTCGCACTCGA
ATCTTCCTCACAGTCTTGTTACTGGACAGCTTCGTCATGGCTGACTGCCGACCAAGCTCG
TACTTTCTCTTCTTGCGCCATGTCTTCTTCTTTCCTCCTGTAGCCCGCCTCTTGTGCGTG
GAGTCCCGGGAGATACCCATTCTGCAGGTATGGAGGTTGCACCGCGGCTCCTCCTTCGCT
TCCTC
>Contig96
CCGCGCAGGTTTGCCAATAGGGCTGTCCAGGCTCCCAGGTCAGATAGAAGTTGCCACGGC
TTGATACAGCAACATAGTCTCCCGCGCAGGTGATTTATTGTGTTGAAAGTGCCAGTGTAA
TAACTAGCCCCACTAATCCCACTTGAAACTGTGCGGTTCAAGGTGGCAGAGACAGTTTCC
TCCACAGCAGCTTTCCAATTGTAACCCATATTGGATGTTACATAGATTGCTCCCTCGTCT
GTGACCATCTCTGCACTTTTTTCACCAGTCCCCTTGATAAGCACCGGAGTGCCAGGAAGC
CTTGCACTTAAAGGAACACGCTCCCAGCTTGTGCCTGCATCAGTAGTGTGTAAGAGAATT
GCCGGCTTCCCCACAATCCAGCCTTCCTTGCCATAGAAGCTTATTGAATTGAATCTATAA
TTAAAATCCTCATCCTCTGCTGATGGTACAGATCGAGGTGCCCATGACTTTCCTCCATCC
TTAGTTTCTAGAAGTGTTTGTCTTGTGCCTAATAGGAAACCATGGTCAGGTTCCTCGGGA
ACAAATGCAACATCCAAGAGCACGACACCAGGGTCGACAGGCAGCGGCACCATCTCCCAC
TCTGAAAGTAGCTCTTCTGCTTGGGCCTCCCTGGGGAACGCTACCAGAGACGATGCTGCA
ACCGCAGCAGAGCCTGTGAGCAGCTGTCTCTTGCTGAAGATGAGCTGAGGGACTCCCTCA
CCATCGCTGCTGCTGTTGGCGAGCGAGGATCGAACTGCGGTAGGGCGCGCCTGCGAAGAA
GAGAAGGCAGCACGCAGGCCTGGAGACGCTGCGATGAGGAGAAAAGCTCGCTGCTTGAGT
TGGCTATGGCAAGCTTCAAATGCAGACCAGCCATGGCCATCGCCATCCTCGACTGGGCTT
GTGCC
>Contig97
CCGCGCAGGTACCACTATGAGTTTCGACCGCGCAGGTCTGTCGCAGAGCGATCCACAACC
ACAAAGTGACCATGTGACCAGGTACGAGCACAGGGCCCACAAAGGAAGGAAAGCCCAATA
GGAGGATCTCTAGCCAGTGGGCGTAAGGGGCAGCCAAACTTGTCGGTGCGACAAACTCAT
GGTGTTTGTAGTGAATGTTTTTGTACCCCCACTCTGAATGTAGCCATCTGTGTATCCAGT
AGTTCCCGTAATCTTCAATCATGAAGTACACTGTAATCTGTGCAAGGATCTCCCACACCG
ACGGCAAGGGCAGGCCTGTCCGAATGCCTATGAACTTGACGACAGGGTAGGAGAAGAGCT
GCAGGGGGACGACGACGCAGAAGAAGGTGAGCATGACGGTTGTGTAGCAACGAAACACGG
AGGAAGGAGCGGTAAACAAGGAAGGCTGGAGCTTGAATCGTCGAAGGGAAGGGAAGTAGG
AGCGGGCGAGGAGGTCCATGAGCAGGGAGGGCAAGGGAGCCACATTGAAGATGATGAAGA
GGAAGAGAACGTTGAGGTAGTAGAGCCATGAGTCCGGCACGCTGCCTGTGTACCGAAACC
ACAAGTCCTCTGCTCCTGTCAATGCCCTCCCCCCACTCGCTGCCTCCGCCTCCCCTAATG
TCGCGTAGGCAGCATCTCTCTCTCTCTCTCTCTCTGTCTCTCTGTGTCTGCGCCTCTTCC
TCTA
>Contig98
GCAACTCATAAGAGCAATTTCACGCTTCTGCGACTCGTCATTGTCTGACAAACACAATAA
CTCCAAATAAACTGGCGATTTCCAAACCCACAAGCATAAATATATATGTATAACTTTTGA
ACAAACTTTACATTCTGTATTGGCCATCTTTTTCTTCTCTGACATCAAAAAACCTCTACC
TCAATCCCATCGCGCATCACATCATACGCATCAAAAGGTCTAGCTTTTTTCATGCCCGCA
GTAAAATACACCTTCTTTGAGGCGGATTCCTCTACGGTGATAGAAGTTACCTTCACCCAT
ACAAGGATCTTTGTTTTCAGGCCTTCAATGTTGAAGAGCTTGCCTTGTGAAAGTGTTCCT
GTAACTTTCCCTGCATACCTCACTACAGAGGAGTCTTTGTATCCCACCTCACAAATTGTA
GGGAGAAAGACTGTCAACTTGCCAGTGTCTTCCTCCAATTCGTAGTGTGTCGCATTCCTT
GGAAAAAGCCCCCTCGGCAATCCAAAAGATTGCAACAACTCTATTAGCGGTTTTTGCATC
TTGCCTCTCAATCTGTTATATAGACGTTTTGCACCTTCTTCGACACTGTTAGATAATGAG
TTAACATCGTCGCCCACGGAGGAAAACTCCTGCTTGGCGCGGCGGGCAAGGAAGAAGCTG
CTGGCCTTGGTAAGGATGGCCTCCATCTTCCTTACCCTCTCGCAGATCCACCTACCTGCT
CATCACATTTTACCCATATATCCTGAAAACTTTTTAAAATCTCTCTCTCTCTCTCTCCT
>Contig99
AGCCAGCAAAAAGAAATTCCTTGGTAATTTACTTCGCATGAAAACCATGCCAAAACTACA
TTATCAAATCAGAAAAGTAAGACTCGAGCCAAAATTGAATTCATAGAAACTCTTGTCATG
GTCTTTAAATGTGCAAACAGTGTGAGGCAGCCATTAGCCCCACAAAAGGCATACACGTTA
GAGCAACTTGCAGCTTGTGGGCTCTCCATTAAAACATCTAGTCTGAAGTTCCGCTTCCAC
ATCAGCTTAAAAGATTCGCACTGGCTTTCCCATGGTAGTCTTCAAGTACAAAACTCTTAC
ATTTTGCCAATTCTTCTTCAAAAGAGAAACCAGAAAGTTCACGCTAAGCTGGACATTCTG
GAACAACTGCTTCTCTTCCATTTCCAAATTCCCAACAGCAACACCCATACAGAGCACCTT
CTTGAGCTGAAACTTAACCGTCGCTTTTGTCTCATTCACCTTACCCTCAAGTGACTCTTG
GTGCTGGACAAGAGTAGGAAACTTTCCGGCTTTGTTCAAACCAGGGCCAAGGAGACGAGG
AATCTGCTTAATGACTGCCTCAGAGGCCAAGAAAGCATGATACTTCTTCGCCAGCTTCTT
TACAAGCTTCTTGTTCTTGTTCATTTTCTTCAATGCATCAACATCCATGCAGTCCAAGCC
AATCTTTTCGGCCTCCTCCACATGCTGAGCATCTCCAAGCATACACACTTTCATCTTGGG
CCGAGGGATGTGAGCAAGCTTCACTGACCCGCTGAACCTCTTGTCCTTTTGAGGATCATA
GTTCTTGAGCCCAATCTGAAGCTCAACAGTCTCTACGAACTTCCTGTTCTTCTCCTTGGA
ATCCGCCAAAATCTGTGTGATCGCTTCCCTCAGCACATCGCTCTGAAGCTTACTCATGCT
TGCTTGCTTGGTTGCTCGCCGCCTCCCTGCGGATGCGCTGCTGTGAGTGAGAGAAAGAAC
TCACCCAGCTATGGACCCCC
>Contig100
AACAAGCACTTACCTTTGCAGGCAGAGACCGAAACAACTAAAACATACGAAGATGTTTGG
CAAGAGTTACGTTGCAAATGCATTTACAAAGAAGGCCATATCCTGGCTCAAATATTTCTA
TGTATAAGAGAACAAAAGGGGTGCACGAAACCCTACAAAGAGGCTGACCTAACCAGTTTA
TGCACTTGTAAACTTGGTCACAGCTTTGGTCCCCTCAGAAACAGCATGCTTGGCCAATTC
ACCAGGCAAGATGAGACGAACAGCAGTCTGGATCTCTCTGCTAGTGATGGTGGGCTTCTT
GTTGTAGCGGGCAAGCCGGGCAGCCTCCTGCGCAAGCTTCTCAAAGATATCATTGATGAA
GGAGTTCATAATACCCATGGCCTTGGAGGAGATACCAGTATCTGGGTGAACCTGCTTAAG
GACCTTGAAGATGTAGATCTTGTAGGTCTCAATGCTCTTCTTGGCCTTCTTCTTCTTCTT
GTCGCCGCCCTCCTTGGGAGCAGAAGCAGGCTTCTTCTCTGCAGCGGGCTTCTTGCCAGC
CGGCTTCTTTCCAGCCTTGGTGGTCTTCAGAGCCTTCTGTTCGGCCTCTGCAGCAGCCGG
GGTAGCCTCCTTCGACTTGGGCGCCATGGAAATCCTGTTTCTGTGCTTTAGAGAAGGGAA
AGCTTGTTCTTGTGCCCCGCGTACTCTGNCNTGCGCGG
>Contig101
CCGCGCAGGTCAAGGAGAGTACGTAGTTCAGTGTCCACTTTGATCACTTGTAGCTTCCCG
CGCAGGTTCTTCGTTCCCCCGNGCNNNYCGGGCATCTTTTTCCCGGGGTAGACACGACCT
GGAGTGGTTCCTGCTCCTATAGATCCGAGCTGCCTGTGACTTTTGGAACCATGACTCATC
GGTCCTCTTTTAAAATTGTGCCGTTTAATTCCACCTTGAAAACCCTTTCCAATCGAGTTC
CCGGACACATCGACAAGGTCACCTTCCTTGAAAATTTCTTCAATGCAAAGCCTCTGGCCG
GGCTCAAAGTTCTCCACTGAGGTGAGCCGGAACTCTTGGAGATGGCGCAAGGGGATGGCA
CCAGCCTTGCTAAGGTGACCAAGTTCTGGTTTGCTAAGCTTCCTGTCACGAACTCTCCGG
TATCCGATTTGCACAGAATTATATCCATCAGTTAGGTCTGTCTTCACCTGAGTTACGATG
TTTCCTTCACGAAATCCAATCACTGTTACAGGTATGGCATCTCCCACCTCTGTGAAGTAT
GTCATCATGCCTACCTTGGTTCCCATCAAGCCAATTCCAGCTTCATAGCTCATGGATATG
GTGGCCGCTTTTCTGAGAGATAATCTTTGGAAAGCAATGGCTACAGCAGGTGATGTTACA
GAAGCTTTGCAGACCCGTAAACCTTGAAATGAAGGCAAGCATCCTGGCCTTCTCGAGGAC
AAGATGCAGGCAGCATTCTGCTTTTCCTGTGGGGACGGCGACGATGATGATGCGGAGGAG
GAGGAGGAGGTTAAGGCGATGGAAGAGACGGTAACTGTCGCTGCCGCCATCGCCAACAGT
GTAAGGGTTCTGCCTCAGCTTTCCTTCACACCTGCGCGG
>Contig102
CCGCGCAGGTCGGGGCTCTTGTTGATGTTGAGCTGGGAGGGTCCGCGCANGYAGAGGCCC
CAGCGACGAAATAGAGAACTTCCGAGCACCCAAGTCATACAATTGTCTGAGCTGGCCCTT
GTAGGTTGAGATGAGGAGGTCCTGCCATTGCGGCAGCGTGTACTTCTTGTTGGAGCGTGC
AGTGGGCATAAGATAGTTGTTGATATAGTCATTGCCTCCAAAGGTGAGCGAGTAGAGGGC
ACTGCTAACCAATTTCTCCATCTCAGCCTGACCGATAAACCCAGCAACCTTCTGCTTATA
CTCTTCAAAAAGCTCAAACTGCTTCTCTACAGTGAGAACCGTAACAAATAAGCGACCAGT
GGAGTTGAGAATGCCTGCACCAGCCGACGCAAAGTTCGCACCAAGAAGAAGGCTTGATTC
ATCATTAGAGGGGTCCAGGTAAGGCTTGATGGGAGGGACACCCATAAAATCACTGATGAA
GTCGGAGATGATCTTGCCATTGCAGAAGCGGCCGGTGGGCTTGCCAGTAGTGTAATCGAG
GCCATTGGGTTTGAAGTTAGCACGAGCAGTAGAGGCAATGTAGTTATTGTTGCCAGTGTC
TACCAGAGAATCCCCAAACACAAACATAGCAATGGGAGCCGCATACCCCTGCACCATCAT
CATCGCACACACTAGTACCACAGCAAGCTCTCTGCTAAGCTTCCCCATCTCTGCTAGCCC
CAGTAGCAGTACACAATACAAAGGCAAGCTCTCTCTCTCTCTCTCTCTCTA
>Contig103
CCGCGCAGGTCACCAAAATCCTTGGACACATTACCTTTCGATTAAGAGCAAGACTTTGGG
CAGCCCGCATAGAAATGCAGCATGCAAATACTTACGCGTATTTCATAGATCTGTTGCGAT
ACTTCACCCAATCAATTCTCAAGTTGGGCTTCATACTCTACAAATCCTTGTGAATCAAAT
CAAAAGGAAGAACTTGCTCACAGTTTAACCATGGCATAGATGAAAAATGTACATGTCACA
ACAATGGCAAAGCTTGAAAGATATTTCAATCTACAGGGCAAGACCAGAGTCATCGTCTTC
ATTGAGAGAGGAGACGTAGGAGAAATAGAGGGACCAGATGAGGGTTGCAACACCTAACAG
GATCCATATAAGGAGAGGGTTGCTAACACCCAAAGAGAGTCCAGTGCCCTCTGTACTCAG
CCTGTCGTCGACCAAGGCCAAGGCAGGTTGTGCCACTGCCAGGGCAGAAGCCATGAGGCC
ACCTGCAGCGACTGGAGCCACGTTCCTCACCTCCTTCTGCTCATCCTTTGCAGAGCAAGA
AACCTTCACTGTCCGCAGAGCTGGCAAACCTGCAGCAGGCCTGACGCTGAAGGAGGTGCG
CACATTGAGGGGCCTTGACACACAGGCGTTGGAGAGGATTGAGGGGGTGGCGGTAGCTGA
CACTGCTGCCATTCTGCCTGATGCTTCTCTCTCTCTCTCTCTCTCTCTCTCTTTTTCNTG
TCTCGNGCTCACACACAGCGCACTCTCTCGCC
>Contig104
ATTCTAGAAATCTTGGACAGCTCAATTAAGCACAAATGTTCAGATGTATAGTCGTTAAAA
TACAAGATTTATGATGTAAACTGACAACAGCCATGAAACTTGTAATCTAAAAAGCACTAC
ATTCATATTAAAGTTGCAAAACTCCACGAACAACAAAAAGTCCCACTCTCAATAGGAATA
AAAATTCCCAAAGGCAATACAAATACAACCACACATGCATAAACAACAGCCTAAAAGCAT
TTTCGGTGCACAATGGATGGGCCAGACTCGTCGTACTCAGACTTCGCAATCCACATCTGT
TGAAATGTGCTCAGAGATGCCAAGATAGACCCTCCGATCCAGACACTGTACTTTCTTTCT
GGTGGTGCCACCACCTTTATTTTCATGCTGCTGGGAGCAAGTGCTGTGATCTCCTTGCTC
ATGCGGTCTGCAATACCCGGGAACATGGTAGAGCCTCCACTGAGCACCACATTTCCATAC
AAGTCCTTTCGAATATCCACATCACACTTCATAATAGAATTGTATGTCGTCTCATGGATA
CCCGCAGCTTCCATCCCAACAAGAGATGGCTGAAACAGAACCTCTGGACACCTGAAACGC
TCTGCACCAATGGTGATGACCTGTCCATCAGGAAGCTCATAGCTCTTCTCTAAGGAGGAG
CTGCTTTTCGCTGTTTCAAGCTCTTGCTCGAAGTCCAAAGCAACATATGCTAGCTTCTCC
TTCATGTCTCTTACAATTCCCTCTTTTCAGCTGTTGTAGTGAATGAGTACCCTCGCTTCA
GTGAGAATTTTCATTGAGAGCGTCAGTTAAATCCCGACCCGCAAGATCAAGACGGAGGAT
AGCATGTTGCTCTTAATTTGCATAACCCTCATAGATGGGCACAGTGTGTGTGAACTCCCA
ATCACCAGAATCCAGCACAATACCTGTGGTTCTTCCACTTGCATACAGAGAAAGCACGGC
CTGGATAGCAACATACATAGCTGGAGCATTGAATGTGTCAAACATGATCTGTGTCATCTT
CTCACGATTGGCCTTTGGATTCAGAGGCGCTTCGGTAAGCAGGACTGGGTGCTCCTCGGG
TGCAACACGAAGCTCGTTGTAAAAAGTATGATGCCAGATCTTTTCCATGTCATCCCAATT
GGTCACAATACCATGCTCAATAGGATACTTCAAGGTGAGGATACCACGCTTGGATTGAGC
CCCTCATCACCAACATATGCATCTTTTTAGTCCCATACCAACCATGACACC
>Contig105
CCGCGCAGGTACGTTCAAGGGTCGGGATTCGCTCTGTCCATAAGAAGGAAGGCCTCGCCC
ATAAGGAAATTTTTCCGTTCTCAGTTCCTCTTAGACTTGGTTNNNCGCAGGTCTGCTGGG
ATGCTATCCAACGTCTGACCTAACATAGCTGGGGTAGGGCGGTGCGATTGGGCGTTACCC
ACCGCTATGAGTAGTAGATCTCTGTCCAAAAGTAAGGAATACAGTTGGTAATTTTTATGT
TTTGGATTGACCTGGTTCGTTCCATAGATTTGGTTGAGGTAGTTCGGCATCCATGACGTT
GGTGTGCAGAGGTTCCTTAACCCGAGTTTCTCTAGCTCCTGTAAACATGATGGCGTATGC
CTTGGAGTGGACCTCTCTAACCGGTTGGGCCTTCGACCCACTACGGCCATTCCTAGTTTG
GCGAAGATGGTGCTATTTCCGCCGAAATAAGGATTATTGAGAGATCTCGTCGGGTCCCCC
CTTAAGCAGATCTCTCTTACCCTGCTTTTCGGCGCCTCAACTTTACCTCGCGGAGTTTCT
CTATTGAAATATGAGGCCAAGGGACTCTTTCGTGTAGTCAAACTTCGAGTCGCACAATGG
AGATTAAGGCCCATTACCCTGCCATCATCAGCAGGAGTTCGTCGGTGCGTCATACATATA
TCGATAATTACCCAGTTGAACCTAGAAATCTCTGTCCCAGTAGACGCAGCGGTAATCGTG
ATAGCCGCCCTAACGCCTTTTCCCAGAACTGCACCTTCGAAACAAGTACTACCTAAAATA
AGCTCTTTCATGCGTTCCATTCCCGTGTGTTTGTGAAATTCTCTCTCGTATTCATAGCTT
TCTCCTG
>Contig106
CCGCGCAGGTACTAAATACTACGACATCCCCACTAATGTCATCAGTGCCCAATAGTGGGT
GTGGAACTTGGTATCAATATATAGCCAACTGAATTCAGCCTTGCATGATATTTAACATTA
TACTTGTAGATTATACATCTGGACTTCTTCAATATTCTTGAGCTTTTTTTTATTCGAAAC
AAGCATATTTTAGCTTAAAGATTTGTCGAATTTGAGTATCAAAGCACTCGTACATCAAAA
CAAGTTCACAATCTTTCCACTCATCAATAATGCATAGTTCTTGCACCTTGATGTACCCTT
AGCCACCACAGCATGATCCACAAGCAGGAAGAGAATTGTGATCAATACCCCGCACATTTG
ACATGCCCCTTGGTCCTTGATTCGGCCCAGGGCCACGCCCTGGACCCCCCGAGGGCCCAC
CACCACCACCAGGGCCTCCACCCCATCCTCCAAATCTAGAAGCTCTATTGTCAGAACTTT
TCTTTCCGTAACTATTTGTTGCCTCCAAAGAGAACATAGTGGTGATGAAAACTGTGATGA
AGTTGACAATGGCCCAGAAAATATCGGAGAAGATGCTAAGCCTGAGCAAAGAACGCCTGG
ATTTGATGTTTCCTCCTTCGACGTACGCCATAGCTTCTGCACAAAATTGGAACC
>Contig107
CCGCGCAGGTTACCGNGNANNTTGAAGCTGACAAACCTCAGAGCCATAAAATTCACAAAC
TACAGAGCATGCACACTCGAGGTACGTTCCAAAGCTCCATTTTTATTTGTATACCAACAT
ACACTGTCGCAAGAGAACGGTCCCCCATGCTTGCAAGCCCCTATACAAGCACAAAATCAG
GATCTTCTGTGAACACCAATTTCCCATTGCTCACACTCCTGGCTTCCTCGACTATTTCAT
TTATGTCGAGAAATTTTTGACCCTCAGTGGCTGATTCCTCAGGGTACGTGTCCATGACTG
TATTGATGATATCCCTTGTAATCTTCCCTTGCATCGGCGCAGAAATGTAGTTCTTCTCGA
ATTCTAGCAAGGTGTTGGCAGCAACCATGTGTTCGAACTCCTTTCCAAGGTTAGATAGGC
TGTTCTTTCCATGGCTGCTGCAGCCTCCGGAGCCTCCGCCGCTGCTGCTGTTTCCGCTGC
CACCGCAGCAACTACCCCCAGACTCGCTTTGGCACACCACGTGACGAAGCCGCCTGCGTG
GCCGCCCTGCAGCAAACGAACAGGATGAAGAGGCCCTCGATAACTCCCTCGCAGATACGC
TAGCAGATGCAGGTGATGCATCTGCATACACTCTCGTAGCAGAGATTTTTGCTGCTGCCA
TGGCCATGTCCCTTCTTCCTTACAAGCTTCTCAATGAGAACAGATTAGAACTTCTAGAAG
GAGCTTCCCATAGGTGGAGTGCAATATCCCATAATATCCCCCCGNGTACCTCTGCGTTGA
T
>Contig108
CCGCGCAGGTCAGTCGGTACTTTTTTCTTTTTTGGAAAACAATATCCGAATTGCATTAAA
GGAAATAACTGGAAGAGGAACTCCTGACTACTACATGTTAGAGCAGCCTTTCTTCTTTGT
TCATAGGAAAAAACACTAAAACAGCATTTTATTAAATGCTCCAACAAAACACTAACTTGA
ACATGGATTAAAACATCTAAATGAAATTGGATAGACAGGGTCTTTTTCAGCTTTCATTTA
TTCATGCCAGTTGCATCCTTCACGGCCTCTTTAGCTCCATGTGCCTTCTCCATCATCTTC
TGCCCAGTCTCTTGCATTGATTCCTTAGCAGATTGGGCAGCATCGGCAGCCTTGTCCATC
AGGTTGCTAGCCTTTTCCTGAGCCTGGCCCTTGGCCTCACCAGCTTTGTAGCTCATGCTC
TGGGAGTTGTCAGCCATATTTGATTCTTTAAGTTGTTTGGAATCTAAAAGCTGAGAAAGT
AGGAATTATAGAAATCGGAGGTTGG
>Contig109
CCGCGCAGATATCAACGCCGCAAACGGGCTCCGTTCGGAAGCAGTTGACCGGGCACGATG
CCGGCTTCGTGAATCGTGCGCAGACGCCTTCGTTCTCATGGGCGCTGGTAAATCCATCAG
AAGGTAACCGGATAGATCCCGAATTATCTTGCAGCGATTGCGCGATCGGGGCAGAGAAAC
AGAAGAGTAGGAGGACGAACGTTAAGATGTGGAGCGCAGTTGCCGTGAAGCACGGCATTT
GGGCTGCAATTGAAAGGATTGTCTGCAACAGATTTTCGAACCCGAACCCTAACCCCCAAT
TTGGGTAAAAATTATAATAATATGGATGAAATGGAAAAGGTCCGAGACTCCAGTAGTTTC
CACACCTGGCAAATACCGTTCACCAAAGGGTTGAGACGCAGTCTTCTCCAAGACTCCAGT
ATTTTCCACACGGGGCAAGTACCGTTCACCTAATCCTAACGGCCACCTGACTCTTTCCTA
TTTCTCTTTTTT
>Contig110
CCGCGCAGGTATTCGGCCTTCTAATTGCCTTAATCTGTTCTCCAACTTGGCTTTGCACTC
GAATCCAATTGTCGCATCCGGAGACTCTCCCACCGCGCAGGTCGAACCGAAATCGCAGAC
TTCGCAGCTAAAGACCGCGATATCTTCCCCTTCAACTTAGGCCCAGCTTGTCCGACTAAG
GAGGCATTGAATATGAGACCATACCGCGCAGGTTGCATGCTTTGTTTTCAATGCCCTAAA
AAGAGCCTTTTCGGCTCCAAGGATTTGAATGGTGCTTCCAGGCTGCTTGGCAAGGTTAAT
CAGACTTCCTGCGTGCGCAATTAGACGCGCACCTACCAATTCTCCAACAAGGACGGTCAG
ATTCGGAGCGATGGCATTCATTCTACTGCGTAAATACTCTGATAGTTGGGCTCTATATTC
AGAGAGAGAGATGACTTGGTCACAAAGAGCCTTGATATTTAGCATATCCTGATCACTAAT
CTCAGTTCCCATGGAGATATTTGAGGCTTCTTTCAGCTCGGCTTCCACATCTTCTGCTAT
TATCCCAGAAAAGTCGAACTCGAGCGCATTGGCCCGGTGCCCCATTGCTTTAACGCATTT
AGCATACAGAATGTTGTCCTGGACTATCTTTCCGAGCTCAGGGAAGTGCCATCCATACCA
TTCCCTAACCCTCATTGCATATGTATTGAGCTCCTTGTCAAGATCGTCCAACAACCCAAT
AGCTTGTATAATCATTGTGTCAACCTTATCAGGACTGAACTTCAGCTTGTATCTCGAGAG
GCTATGAGAAAGCCCCACCTGCGCGGGGCCAAGATCCTGACCCGCAAGACCTGTGATGAG
TTCGCTCAATTGCGACCGCAACCCTCTCATAACCTCCAACCTGCGCGG
>Contig111
CCGCGCAGGTATCTTACAAAATGGTGATGCCTCATATGCCCATAATTCTAAAGGCTTTTC
TGGAAGTTTTGCCTGAACATACCCGCGCCCTTACCCATTCGAGCAACCATGGCTAGACCT
GCTGTCTAAAGTCGTGAAAATTCCAAGTGAAAGAAGGAGAGGTACTTTTCCATTCCCATA
TTTCTCCACCAAGTACTTGATAATATCATCTGATTCGTACATTGAGACTCCTGTGTTGGG
ATCCACCATATATGGAAACTGCTTCTTGCCACCGAGCTCAATAGCTTTAGGTCTAAAGTT
GGGCCCATTTTGAGGACAAGGATAATAAAGCACATCCAAGTCCAATATGGACATAATCTC
TCGAACCTTACGACAGAAAGGGCAGCCTTCAAACTCATATATTTCGATAGGCTTTGGAGG
TCGAGGTCCCAGACTTGATGTCTCTTTCAATTTGCGCCCTGCAATACTGAAAGAAGCATA
ATTGTCAGGTGGAAACTCAGCCTCAGGAACCCATGAAGCTTGATATCCTTGAGCTAAGGC
ACCGCTGCCGAGACGCAGAGGCAAGGCAAGAGAGCATCCAAGGATGTCGAGGAGCTTGTC
ACCTCTGACATAGAATCGTCGGGGATCAGGTACTTTGAACGGCGCATCAGAAGAGGAAGG
AGAGGCGGGCTCTTTGGTTGCAACAGAGGAGGAGGAGGAGGAGGCCGTCTTCCGCGTTGA
GCTCTGCAGAGGGGGAGAAGGAGCTTCGCCTTCTAGGCCTGGTTGGAGTGGAGAGAGAGG
GCACAAACTGAGAAGCTCGCAGGTGATTGCTTGCTCCTAGCACTGTCGCCATTTTCTGCT
C
>Contig112
GACAACAGCCATTTTTCAAGTATGACTTTGACTCATAAGGGATCAGACAAACACTAAATA
GAAGGTACATTTGCCAAAGACCTCAAGGCAGCAAAATTATGCACTTTCTTCTCAGAAGAA
TAAAAACAACTAAATGAAATGTATTAAGCTAGCTACCTGGATACATCATCTCTCTAGAAG
GAGGACATCATCTCACTAGGGTGCACATCATCTCACTTGATGGAGCACTTGGCGCCGGCT
GCTTCCAGTTGCTTCTTGGCTTCCTCAGCATCGTCTTTGCTGACAGCTTCTTTGAGGGGC
TTGGGCAGGCCCTCAAGGAGGTCTTTGGCTTCTTTGAGACCCAGAGTAGTGAGAGCACGG
ATGGCCTTGATGACGGCAATGCGTTGGGCAGTCGGCACCTCTTCAATGATTACATCAAAC
TCGGTTTTCTCTTCAACAACAGGCGCGGCTTCGGCAGGAGCAGCGGCTCCACCAACTGCA
GCGGCTGGGGCGAAGGCTGCGGCTGACACACCAAGCTCTGCCTGCAACCAGTCAACCAGG
TTGCGCGCTTCTTCGAGGGTTAGGGATTTGAGCTTGTTCCCCAAATCTTCAACCTTGGCC
GTGTCTACCGCTGCCCTTGGCGTGCAGAAGGAGAGGGAAGATGAGCGCATGCGCAGTGAT
GGCGGCATACGCAGAGCTTGCCCAAGAAACTGTGTGCGAGAAGAGGATGACCCTGATGCA
GAAGCCACAGGGCTTGTGCAGGGTTGCGTGACAGTAAATGAAGAGCAAGCTGAGGCCGCC
ATAGCTCTGCTGTTTTCCTTGCGTATCCTCTTCCTTCTCCTCTTCTTCCTCTC
>Contig113
CCGCGCAGGTATGGGGAAGCAGCATGAAGACNGCRYNGNYCTGGTTCAACAAGGTTCTAG
AGTACGCACTTACAGTAACTGGGCAATTCACAATGTTGTATGAAGTGTGGGAATCCTGAG
TGACAACCTGCCCTGTTCTGATACGGTTTTTGCTGCTAAGTGCTTTTTTGCTTCAAAGCA
GCATGCAACGGTAGCCTTAGTTGACACTGATTGAGGATCTTTTTTCATTAGGTGGTGTAG
ATTACACTGCTTATTCCAGTTCTCTGTCCAAGATCAACTTGTATGAAGAGCTGAACTTGT
TGGTGATGCTTCTCCAGTCAGCACGATTTTGTGCTCCATCCCACGGTCATACCTTCCAAT
TTGCACAAAACATTAGGAACTTGTTGCTCCTCAGGTATGTCTTCTCTGTTCAGCACTTTC
TGTGGTTTTTGTGCATCAGTACACATGCTACTGGAAACTTTATTCTCTGTAGTCACGAGC
CTTGAAAAAGGATTATAAAATAGTGGTACTATGAGTGCTGAAGCCCTGGTCAAACTAACT
CCTCCCTCACTGACTGTGTCGCGAGCAAACTATTTGGGAGGCTAGTCACTAGAGGTATAG
ACAGTTCTATGGCTGCTCAGGTTATGCTTGATAGCTGGTAGCCACATTCAGTTTTGCAGT
GTCCTGTGGGCTTGTGGCAACACAAGATTTATTTAGGGGGACATCTTGTGCTGTGCCGCT
GTTGATTCTTCCTTCTACTGTTCTACTATTCTGAACTCGTTGCATCGGTGACAGTTTCTC
AGTGAAGCAATTTTCGATGCCTTTTGTTTGATGTTTTGTAACCTGCTGGCTAGGTGTTTG
CATTTTTAGAAGTTGACCCTTATTGAACTGCTATGATGTGGATGCAGCTGTTGAATCAAA
TTCTCT
>Contig114
CCGCGCAGGTTTTTTATCAAAATGTTTAAAATTTTCGTATAGAACTGCTAGCAAAATTAG
GCTTCAATGTCAGAGAGAAACAAAATATACTGTTGCAAACCCAGTAGAAGGTGAAAGCAT
TATAAGTTTTATCACCATGCAGGGTGACCCAAATCTGCACCACTGTAGGGGTACCATTTT
TACACCCTGTTAAATGTTCAAGGTGATAGCATTACGAACTCCAGTTGACAAAAGACTGTC
TGCAAGCAAATTGAACCTATACACAAACGATTTAGAGCACTCCAGAAGGGTAGTAGACCC
TCAAGCACCTTGCAAAGAAGCCCTTAATAAGCTCTTTCCTGCAGATTCCCTATCTCAATT
TCGGTGGGATCAGTTGCCTGGACCTCATAGGTCACATCTAGCTCGCGTTTAAAGCGGTCC
TTGGAGCTTGCATAAAGCATCTTGGTCCTCACCCGTGAGACATCAGGAGACCAGGCGACA
AAAAGATTTTGCTCTTCTGGCAGTTCTCCTGGGTCACAAAGTCATAGTCATAGATCGCAT
ATCGACAATCCTTCTCTGGAAGACATCCTGTGAAGGACTCATAGCTCTCATCAGGTCCCC
CCAATTTCTCCACCACAACCTTCCCTTCTGTGCCTTGTCGTCGATCTTGTAAATGATGTA
CCGATATAGCCTCTTACTTTT
>Contig115
CCGCGCAGGTACTCCAACCACATGTTTTATGAATAGCCCATGTTCTGAGAAGATGGCTAA
ACATTTGAAATACGCCGCCCATTCAGATAAAGCATAATTATCAGTCCAAAGCTGTTCAGA
GCTTCAGTTTCCAAGTTTTGATAGCTATGTCAGGTACACGGCATCTTCCTAAGCTGCAGC
CTGAAGGCCAATCACACCACAGGCAAGTCTACCGCCTGCATTGCCTGTCGTTTTGCTGAG
TTCATGGCCACCTTTGCCCAGATCATCTGGATCTGCATGGACAACAACAGCCCGGCCAAT
TATCGAGTTTGATCCCGTGAGAGGGATCTGTGCATCAACAATTGATATCTCCACACAACC
GTCGTTCCCAACTGTTACGTTGCCAAGATCTCCAGCATGTCTATTCTCGTCATCTGGAGC
CCCATGATCTTTGCCCTCCGGATTGAAATGCCCACCTGTTGACATGCAGCCATTGGTGGT
GTCGCCAAGAGCATGCACATGAAAACCATGCAAGCCAGGTTTTAAACCTGAGAGCTTCCC
TGTGACGGATGTTGATCCTGTGGCACCCTCGCAGAAATGTACAACACCGGAGACGCCGGG
GCTGCCACAGAGCACTGCTACTGCCTTGATGGTCATGGTGAGCACCGAAGCTTCAGGGTC
GCAAGTAAACACACAAAGTAAACACCTGATTCAGTGGTAGTTGTCC
>Contig116
GTAGAGCAAAAAGCTAATGTGCAAATTGACAGAACAATTGAATGACTCCCATTTTGTATC
CAATACTGAAATTATTCAGCAAGAAAATGTGCATTGAACTTACAACTCAATGGCACAACT
CCAAAAGTGATATTGCATCCTTTCGAAAATTCTAAAAGACTATCCATCTCTGGACATGAA
TAGAGGCTGTCCTTACCTAATACAGCAGATCAGCTAAGCTTAGAAGTACAAAATACTGCT
GTAAATTCATTTTCCTAGACTACCATGTATAGCTGCCAAAGCAAGAAATCCAGCCAGGAG
CACAGCTTAAGACTTAATCCTTCAAAAATGCCGAGTATTTCCTCATCCCGATAGAGCACA
TACTCCTCTTCTCCAAGCTTCATTTGATTCCCACCGTACTCGGGAAGCAGCACAGTGTCA
CCTTCTTGAACAAGAACTGGAATGATGCTCCCGTCCTTCCCCCTGCCACCAGCGCCAACA
GCAATCACCTTCCCGGTGTTGACCTTGGAGGAGGCAGCGGCCTCGGGGAGAAGAACCCCA
CCCACCGACTTGGTGGGAGCCACGATCTTACCTGCGCGG
>Contig117
GTGGCGATACTAAACCTGATCATTCCCTACTTGTATGAGAACATATAACAAGAAGGAAGT
TTAATTGATCTAGGACATCCCACCAACATAGGCAGGACCCTTAAGAACGTAGATACTCCA
AGATGAGACCTGACAGCGACCATGTACTGACAGCAACACAACTGTGGAGCTTCAACACCT
TTAGTTGGAAGAAGCCCACCAAGATATGTAATATTTTTTGAGTGCCCTAACTCCAATTTA
AGGACAAAATTTGAAGTGACCTGCAACATCCTACTGATTCCTACATAATGTGCTGTTGGC
CTTCAACAGGCATTATGGGCTGCCAAGTAACCCAATTGAAGCCCAAAGCTCAAACTCAAG
AGCCGACCACTAATTGAATGTTTCAAACAGACGAGATGGCTATCACATACTGGGACTCTG
GCAACAATGTCCAGCTTCAACAACCTTTAGCTGGGGCAAACATTAACAACCTCCCAAGAT
CTAATTGCACACTCGAAAAGATTAAAGAACAAGATTTTGAGGTGAACTGTAACATCCTGC
TTATTGTGCTGCTGGCCTTTGGCAAGCATTAAAAAGTTGCCATGTAAGCAAGGCCAGACA
TATTGAAGCAAGAAGCTCGAATGCCACCACCTTAGAAAAATCCCAGCCTAGGCCTTGACG
AAGGTAGCTGATAATTGAAGACATAGTAGCAAGCACACCAGCCGCCACATATATGAGAGG
CACAATAAATTTGGGCTTGTTTTTGCGCAGCCACAGTAAGGAACCGAGGGCAGCAAATGA
GATTGTGAATACCAGATTAGCATTAGCTTCAAGGCCTTGTAAAAGGTAATCCCACGTGAA
CTCTAAACCTCTAGCTCCAACCCAGAGTGGAGCCAATCTATGAAGAAGAGAATCTGCGAA
TGCCCAGCAAAGGCCAACAGCTTGAAACTTGTGATTCTGAGAGATATTCCGGTAAGTAAG
CTGTGTGAGCGCAATATACAAACCAAGAACATCTAAAAGGCCAATGAGTGCCTTCAAAGA
TTCCTGAGAAAGATCAAAACTATCATTCTCTGAAACCTGCAGAAACGTAGCTAGGCAAAC
AAGCTTCAAAAGAGTTGTTCCTAGGTACACAAGGGCTGCCTTCCAGCACGTTCGCAATGT
GTCGTACTCAGACAGTGGAGTTGCTGTATAGTATACAAAATGGGGGCCAAAGGTAAGGGC
AGCGCAATTGAAGAAGTGGAAGAGAGTCATGACTGCTGCTGCTGCTGCTGCTCACCCTTC
GCCTCCACGATGCCGTTCCTTCGTTCC
>Contig118
CCGCGCAGGTTGGTACACACCGGAATAAGCAATATTGACTGGACCCGCAGCCCCCCCTCG
AGTGTAAGCTTCGACAGCTGGTTGGCCAAAATGAGGATCCCAAATGGCATGAGCGATCGG
TCTCACATGTAATGGGTCTTGTACCCACGCCTCAAAATTGCCCTGCCAAGCCACGTGGAA
TAAATTTCCAGAGGTCCAAAGAAAGATGATAGCTAATTGACCGAAATGAGATGCAAATAT
TTTTTGGTAGAGACGCTCCTCGGTAATATCGTCATGACTCTCGAAGTCATGCGCAGTGGC
TATACCAAACCAGATACGACGAGTAGTTGGGTCTTGGGATAGACCCTGGCTGAACTTTGG
AAATCTTGATGCCATAATGTTTCTCAAATCCTCCTAGCCATTATCCCACTGCAATGATTC
TCGCCAGGAAGAACGCCCATGTCGTGGCGATTCCACCCAGAAGGTAATGAGTTACTCCCA
CGGCACGTCCCTGTATGATACTCAGGGCCCTAGGTTGGGTAACAGGAGCAACTTTTAATT
TGTTATGAGCCCAAACAATAGATTCAATCAGTTCTTGCCAGTATCCGCGACCACTAAATA
AGAACATCAGACTGAAAGCCCAAACAAAATGAGCCCCCAGAAATAGAAGACCATATGCAG
ATAATGAAGAACCATATGATTGAATGACTTGAGAAGCTTGTGCCCACAAGAAATCTCTTA
ACCACCCATTAATTGTTGTTGAACTTTGTGCGAAGTTTCCCCCAGTTATGTGGTTCACCA
CTCCCTGTTCGCTTATAGTGCCCCACACATCGGATTGCATCTTCCAGCTGAAGTGAAATA
TAACTACTGAAATGGAGTTGTACATCCAGAATAATCCCAGGAAGACATGATCCCAAGCAG
ATACCTGGCAGGTGCCTCCTCTACCCGGCCCATCGCAGGGAAAACGAAAACCAAGATTCG
CCTTGTCGGGTATTAGTCGGGAGCTGCGTGCAAATAAAACACCTTTCAATAGTATTAATA
CAGTAACATGAATCGTAAATGCATGGATGTGGTGTACCAGAAAATCTGCAGTACCCAATG
GAATTGGGGCTAAGGCAACTTTGCCAGCTACTGCTACTAAGTCGCTGCCCCCCCAGGTTA
AGCTGGTACCTGCCGCTGCATTAGGTGCAGTTGATCCAGGAGCCAAAGCGTGAGTATTTT
GAATCCACTGAGCAAATATTGGTTGCAACTGAATAGCGGTATCCGAAAACATATCTTGGG
GACGTCCCAACGCACTCATAGTATCGTTATGGATGTATAGACCGAAGCTATGAAAGCCTA
AGAAAATGCAGACCCAGTTGAGATGTGAAATTATTGCATCGCGATGCCGAATAACACGAT
CTAACAAATTGTTGTATTGAGTAGTTGGATCGTAATCCCTTACCATAAAAATGGCCGCGT
GTGCAGCTGCGCCAACTATTAAAAAAACCTCCTATCCACATGTGATGCGTAAACAAGGAA
AGTTGTGTGGCATAATCGGTGGCTAAGTAGGGATAGGGGGGCATCGCATACATGTGATGG
GACACAATAATTGTTAAGGAGCCCAGCATGGCGAGATTAATAGCTAATTGAGCATGCCAG
GAAGTCGTTAGAATTTCATAAAGACCTTTACCTGCGCGG
>Contig119
CCGCGCAGGTCTCTATCAATGCCTTGCCAAGCCCTTGGCCCTGATAGAGTGGATCCACTA
TGACATCCCAGATTGTTGCGTTGAATACATGGTCAGAAGTTGCACGGGCCATGCCAATAA
GTTCCCTCTTAGTTGTAGCACCACCATCTTCAGAAAAAACCTCCTTCTGGAGAAATAGAG
AAGCCACCATGAAACTGTTCTTCAAAGCTGCCTCCACTTTTGCTGGAGGTCTTCTAGGCC
ATCCCACCTTGATGTAAAGAGCCTCTAGTTCATAAACATCTATAGCTTCGCCCGAAGCGA
AAATAATCTTCTCGATTGAGCCGTCTGGCTGAACAGTCTCCATCAAAACAACTGGCTCTT
CTTCATCAACAACTGGCCCTTCAGCTCCTTTCTCTTCTTGAGTAGGGTCTGCTACCAATG
TTGGAGGATCCTTGGCAAAGCCTGATTTTAAAGTGTCCCAAAACTGGACATGTATTGTAG
ACCCTCTTTTCAAAACACCTGATCGATAATGAGGAAAATAGTTGGGGTGAGAATGAGAGG
GCAGAAGAGGAGCTGCTTTGTGCTGGAATTGCGTACCATGAAGCTTGGAGTGAAAGGGCA
GGCCTAAATGGGCGGTGTTGCTGAGAGTACTCACTGCCATGGCGCCACCCCTGATGGGTT
CCCCTCGACTAGCGCCCCTTCATCTTTATAGCCTCTGTGTGTGTGTGTGTGTCTCTCTCT
CTCTCCTCCCCGCGTACTCGGCCGCTCGT
>Contig120
ACTCAAGGGTTCTCCCATCTTAAGACAATGTAGCAATGACAACAGCGATATGACCCTTCA
AAAATGTAACCCTTCAAACTCCTTCCACCAAAACACTGCCCCCTATTCACTAGGTGCATG
CACTGCCCCTGTAGAAAATAGAAGTTACTCATTTCATACCATTTCAACGTTCCTTCCATT
AAAATCATCCCACTCAGAAAAGGGAGTTCTCAGCTATTTCCAGTAATTGACTGTTTACAA
CGATTGAGAGGCACACAAATCAGGAACCTCAACACTGCATGTGATTCAAGCACTCGCCTC
GATCATTTCCTGCTCTACGACAGCCTCAGCTACAGGATAGTACTTGTAATGGAGCTCAGA
TACATCGTCACCAGTTAGCTTCTTCCACCCTTCTGGTCCAACATAATATACACTTGCAAC
TCCACCACTTGCACCATCCCGAAAGGTTGCATGATAGATAGCCCTTCGTGCAAGCTCCGC
CGCCTCCTCAATGGACATATCTTCACGGTACCCGCTATCAAGTACACCATATGCATACGG
GGATCCCGATCCAACGGAAAACAGATTGCCACTTAGCCTTCCACCCTCACTGTCCACATA
GTACAGACCTGGACCTGTTTCATCCCATCCTGCAATCATGGTGCCCATGGACAATCCCAT
GCCGCGATAAGAATACAAAGTGTTTGCTAGAAGCTTAGATGCCCCTGCTACAGAAATTCT
TCGTTTGTTGGCCAACTCGTGAAGACGGCACCGAACACCAAGATTTCTTTGCCAAAATTG
GCAATCTGCTGCTCCTCCAGCCATTGTTCCCAGTAAGTAAGGATTAATTTCCAGTATCTT
CTTTACAGACTGCGATGAAATGTAGCCTCCCATGCTTGCCCGTGAATCACAAGCTACTAT
AATTCCATGCTTGAACTTGAAAGCCAGGGTAGTTGTCCCTTTTGCATGTTTGCACATCTG
AGTCGCTGCTTTCTGAAAGCTATCAAGTTCTTGGATGCGCGAGCACGGAGGCAGGTCGAA
GGAGGCAGGGGCGCAGAGGTCGGTAGGCGGGGGAGCGGTGAGGGGGGTTGCGTATGGAGC
GAGGCAGGGTCCAAACAGCTCAAATCTAGGAAGCCCATCTCCTCCGCGCCCTGTCTCTGT
CTCTGTCTCTGTGGCTGTCTCTGTTTCTCTCTGTCTCTCTCTCTCTCTCGATCGCTTGTT
CTGCC
>Contig121
CCGCGCAGGTACTAGGAGCTTGAGCGAATTTGCACAGATAGATGCTCAGACCGCGCAGGT
TGCTGACTGAATAGTTGATGCCACATGTGATGCAACTGTCCGCGCAGGTCAAAAGCTTGA
ATCTGCTTCTTGGCATCTTTCTTGCATTTTGTGAAGCCAATAAGGTTTGCAACACTGAGA
GCTATACATACTCCCACCACCAAAAGGTAATCAAAGTTGAACCTAATGATAGCGATTATT
GCAAGGACCACCCATGCTGCTGCATTCAAATAAAGAGTCCACCAGAAAAGCCAAGAGTCC
TTCTTATTCAGCCTCGCCAGTTCCTGTTGATCTAAAGCTTCAAATCGCCAGATGCTTTCC
CCCTGTTCATTGACTTCATTCCACCATCTCAGGCCCACAAGTATCCTTCCACTGACATTC
TTTACAACCCAAAAGTCTAGAGCCTCCAGTAGTACGGTGATGACGAAGTGAATTGCAAAG
TAGTTGAAAAAAATTGATGATAGGATGTAGAATGCAATTGCCAAACCCTTGAAGAGGACG
TGAAAAAGGCAGGTCAAGGGATTCATATACTTCTCCTCCTCGGCCATAGCTGGAGCTTGC
TGCTGCATCGGTTACACAAAGGGCTTGCTGTACATGACGATGCAAAGAAGTCACCACCTA
CGGTNATTNCRTGTGGAAATGTAACAAGCAGCGTGTAGACCAAGTGTGCGTGCGTGTGAG
>Contig122
CCGCGCAGTCCTTGGCTGCATTAATCAGTTCATCAGCAAGACACTCCGCGCAGGTTCTTG
ATGTTCCTGAAAGCACTCYCNCGCAGNYCCCGTGGTGAGGAGGTAGATAGCCTGGTTTAC
TCTTCTAAGGGGAGAAATATCCACAGCCTGTCTTCTGACAACACCAGCTGATCCAATACG
AGTAGCATCTTCCCGAGGACCACTGTTAATGACTGCATCAACAATGACTTGGACAGGGTT
TTGGTCAGTCAGAAGATGAATAATCTCCATGGCATGCTTCACAATTCGCACCGCCATCAA
CTTTTTTCCATTGTTGCGACCGTGCATCATGAGAGAGTTGGTCAACCTTTCCACAATAGG
GCACTGAGCCTTCCTGAAGCGCTTGACTGAGTATCTCCCCGCAGTGTGAGGCACAAAGGT
GGCATGCTTGTGGACAGAGACAGCAATGTAATCTGCCAGCGAGATGTCATTGATCTCAAC
GTCTTCAAAAGTCCAGCGACCAAAGAGCTTCACCTCCGGCTGGCCAGAAGGAGGGGTAAC
AGCTACTTCCGCCATCTTCTGTGCAAGATCGAGCTTCGCTCGCTGTTGCTACGATACGCA
GAAGTTAAAACCCTAGCGCTACGNTNCGCGTACTCTGCGTTACCTGCGCGG
>Contig123
CCGCGCAGGTATCACTAATCTGAAATTCCCCTGCACGCCTCACTGTGTGGCGATTTCAGC
ACGAGAAACACACTATGTGTTACTCAATACATACACACACACACACACTCTGCTACACAG
CAAATACACAGGTGGGTGGGCTACACTATACCTAACTAGCTAGAGTACAAACCTAGATAG
CAGAGGACAGTAACACTCTTAACCTAATCATAAGCCCTAAGCCAGGATAGTAAACCCTAG
GCCACCACCACTGATAATGCGTTGACCTTTCATTTGCCCTCCTAAGCCATAAGCCCTAGG
TCACCAACATTCAGAATGTGCTGGGCACTGCACCTTAGTAATTATTGTAATTCTGGCGTC
TCCGGTTGCGAGGGTTCATCCTGTTCTTCTTCTCATTCTCGAAGTGCAGTCGCAAGCTCT
CGATAGTCTTCTGCTCACTGGGAGGTGCAAACTCCGGCTTCTTCACAGACACGATCTCAC
GTCCAGCACCACCTCTACAAACAATGCGAACAGTAATCTCCTGTCCTTCCTTAAAGAGCT
TGCGCAAGATGGCAAGGCCACCTGTAAACCCTAGGTCGTCAGCAGGAAGGTACCCGTCTC
TGCCTGTAGGGAGGCTGACAAAGTAACCTACCGGCATGACATCCTTTATGATGGCCTGCA
TAGAATTAGGGTCTCCTGGTTGCAGCATCTTGTTAGGATCCATATCAATTTGGCTCACCT
GCTCTTCCAGGTCAAGCTCATATACATTTGGGGAGTCCCTTCTGTAGTTTCTATCAGAGG
GCCGCCTGGGACTGTAAGAATTAGCTATGGTGAGGGGCTTTGCGGGAGATGAAGAAACAC
CTGGAAAGAAGCCGCAGAGAGGAAACCCTAGCTCTGTGTTCGCCGTAGCCAAGCGGTTGA
AAAATGGAGAAGAAGATGAGCACCGCCGAGTAGAAGACTGGCGCACGGAGAAGCTCAAGT
TGGAAAGAGCATCCATGGCGCTGCACACCTCCGGAGCGGCTATGGCAGTTGGGCTCATTA
TGTGCAAAAGCAGGGAAGGCACTCTGCGTGCTGCTTGCTGCTTGAAAAAACTCTCTAAGC
AGAGAAGGCTTTATGGATAGGAGAGGATAGATATTATAAGAGGGGAT
>Contig124
GAGATCTAATGCAGCAAATATTGACGACACATGTTCTCAGAAGTGAAAACAAAAACGCTG
GTTCTTGTGAGAGAAAACAAACACTTCTCACCTTACTCCAATAATACATTTAAATTGGCC
ATTAAAAGTGCCTACAGTACCTTGAAAACCCTCATGGATAGACAGCCCAATGACTAGAAG
AAAACAAAATACCACAGGTTCGCAACTAAACAGAAGCACCCTGAATGGTAGAATGATAAG
TTGAGGCTCACTCGAGTGATGGTGGGCTTCATCTAGCATAGAAACACTCTGCAACTTGCC
AGCTACAAAAAAGCTAAACTGATGCCAAGAACCCTCCACACATATTTGAACCCATTACGT
AAAACCTATTTCAATGGAATGAACCTTGAAGAGTGAGTGGCACCAATACCGGGTCTCCCG
TGCTTGACCGGTTTGTAGCTAATGGAGAACTCCGCCAAATAGTGGCCAATCATTTCTGGC
TTGATTTCAACTTGATTAAACGTCTTCCCATTGTAAACACCTATTACACTCCCAATCATC
TCTGGAACAATGATCATATTTCTGAGATGTGTCCTCACGGGCTCGGGCTTCTCTCCAGCA
GGTGCTTCTCGTTTAGCCTTGCGCAACTTCTTGATAAGCGCCATTGGTTTCCTCTTCAGT
CCCCGCTGGAACCTGCGGCGGGCGCGGGCATGGAAGAGCTGAACAAGCTCATCAGAACTC
ATGTCAAGGAGGGCATCGAGGTCGACCCCACGGAAGGAGAACTTCTTGAATGTTCTCTTC
TTTGGCTGCACAGCTCCGGGAGCAGTAGCGTCCTCCATATCCGCCATGGTCGCACAGAGA
GAAAGGGTTTAGGGTTATCTCTTTTCTCTCTTTTAAGTCACTTCGTGCACCCGAGCATCC
CATC
>Contig125
CCGCGCAGGTTCATCCATACCCAAAATGGCTATAATATCTTGAAGATTCTTGTAGCTTTG
CAGAACTTTTTGCACTCCACGGGCACAATCATAATGCTCTTCACCCAAAATTCGAGGAGA
AAGCATGCGAGATGTTGAATCCAGAGGATCCACAGCTGGGTAGATACCAAGCTCGGAGAT
CTGTCGAGACAACACTGTTGTGGCATCAAGATGAGCAAATGTAGTGGCAGGAGCAGGATC
TGTCAGATCGTCAGCTGGCACATAAATAGCCTGCACAGAAGTAATGGAGCCCTTCTTTGT
GGTGGTAATTCGTTCTTGTAATCCTCCCAGATCAGTTGCCAAAGTAGGCTGGTAACCGAC
AGCAGAAGGAATTCGTCCCAAGAGAGCTGACACTTCGGAGTTTGCCTGAGTAAACCTAAA
GATGTTGTCAATAAAAAGCAGCACATCTTGACCTTCTGCATCTCGGAAATGCTCAGCCAC
GGTCAAACCAGTAAGCCCCACCCTTGCACGTGCACCTGGCGGCTCATTCATTTGCCCGTA
CACAAGCGCACACTTGCTCTCTGCCTGTTTCTCTCCGAGCTTAATGACCCCACTTTCAAT
CATTTCTTTGTAAAGATCGTTTCCTTCTCGTGTACGTTCTCCTACACCAGCAAACACAGA
AAACCCACCATGAGCTTTGGCAATGTTGTTAATCAGCTCCATGATAAGAACAGTTTTTCC
CACTCCTGCACCCCCAAAAAGACCAATCTTTCCACCTCTTTGGTAGGGAGCCAAAAGGTC
AACAACCTTGATTCCAGTCACCAAGATCTCTTGTTCTGTACCCTGGTCAATAAAAGCAGG
AGCCTCACGATGAATGGGAAGATAATGCTCAGTTGTAATGTCTCCACGTTCATCAATCGG
TTCTCCAATCACATTCATAATGCGTCCAAAGTAGCCCTGCCAACAGGGACCATGATGGGG
CACCCGTGTTGAGCACCTTCTGGCCGCGAACTAGACCATCGGTGGAGTCCATGGCAATGG
TTCGGACAGTGCTCTCACC
>Contig126
AACCAATCCCACTAAGACAAGAAAGCACGAATGTGAAGGCCTTGCCCAAAAACATGTCCA
AATCAAGAACTACTGTACTTGTGCACAATGCTCTCTTATATGTTGTCTAACAATTCACAA
AGCATGTAACCATTTTTATGGGCATATGCCTGATGGAGATAGTTCATCAAATACAGCCTT
TTCGTCACCATTGGAAACAAGTCATTCTCACATATATCTCAAATTAAGAAAAGATCTACT
ATTGAGTCATCACGCAATGTTCAGGACCTCTATCTCAAAAACAAGGACAGAGTTCGGTTG
GATTCCCCAAGCAGGAAAGCCCCCAGCACCATACGCGTAGTCCGGAGAGCACCGTAGACG
TGCCACCTCCCCAAGTTGCATGCTTAAAACTCCTTCATCCCAACCTTTTATTACACTTCC
CTGCCCAACTGCAAACTTGAATACCTGCTGACCAGGGTCTTTTGTGCTCCAAAACTTCTG
AGACAAATCTCCATTCTTACCAAAGCCAGTGCAGTGGACTGTGACAGTTTGGCCAGGAGA
AGGCTTGGGGCCTTGTCCAGCTCGAAGCACCTCCTTCTCCACACCCATGCTGCTTGTGTC
GTCTTCTTCTTGAGAATTCGAAGGAATGAATTTGCTGCCCAAGTGAGACTATGGACTAAA
AGTGTAAGAAATAAGTACTGACTAAA
>Contig127
CCGCGCAGGTTCTGCCCAAGCTATCCAGTCAACAACCGACTTTGCATTCTTTAAGTCCTC
CAATATGATTGCTTTGATGCCATCATGCTGAACTTTAACCACCACCTCCTGCCCATCGAT
TAATGTTGCTCGATGTACTTGTGCAATTGATGCTGTTGCCAAAGGTTCTTCCAGAAAATC
TGCAAAGAGAACATCCATGGTCTTGCCAAACTCTTTTTCTATAGTCCGACAAACCTCTTT
CAAAGGACGAGGAGGAAGAGAGTCTTGCAATTGCTTGAGAAGTGATATATACGCTTGAGG
AAGAACATCAGCACGCGTGGATAAGTACTGCCCAAGTTTCACCCATAAGCCTTCCAACTC
AATTATCAAACTGAGAACACGCTTAGCATTGCGCTCATGAGCCTTTTCCCATAAAGCAGC
ACTTTTTGATTTGTTAGTCCATTTCTCTCTTTGCTGAACAGCCTTATAATCCAGGTATAT
TAAAAAGCAACTG
>Contig128
CCGCGCAGGTCAGTGGAAACACTAGCAACAGATTTTACTTCTAGACGCTTCAATTCACAC
AAAGGCTGGAAAACGCTTCTTCAAAAGCTCTCCGTCGACCCAACTCTGGAGTCCAACCCC
CTGCTCTTGCACCCCTTTCCTTTCTCAGCTTCTTGGTTTCCTCGTCTTCAAACAAGCCTT
CACGATCATGGCTACTCAATGCAGCAGGTTTGGGCTGCACAAATGCACCTCCAGGTGCCA
CCGCTGGTGCGTAAATCCCACTTGGGGCTTGTCCAAAAGATTGTGTCTGTTCTGAAGTTG
TTTCAGTAACCACAGAAGTTTGAACAGTTTGCCTTCGAAGGGCTGCTGTTCGTTCCTCCA
CCTTTCGTGCATTGGATGCAACAATCTGGTCTGCATTCTGTTCTTGATATATTTTGATTT
TTTCTTCGATGGCCTGAACGTTTACTCCATCTAAAAGATTGAAAATCATGTCCTCAACCT
CTTCCAAGTAATCATTGTACTCTCGCAATGAAGGAAAATCATCCTGCCGCTTGTTATATA
TGTTCAGAACCCTGCGACGAGTGGCGAGGTCCTTGTTCATTCTGACGAGTAGCTCGCAGA
AGCAGGATAGCTTCCTGCTTCTGTCCAAGCGTGTAAGCAATCAAGTCTCTCTTGAAGTCT
CCCCCGCGNCCTGCGCGG
>Contig129
CCGCGCAGGTTGGTTGAATCTACTGCATCCAAATAAAGCAGCTGAGCCACAATTAAGTTG
GCCATATCATCATCCACGGCTCCACCGCATCGTATTATCCTATGCTGAAAAAGCTGGCTT
ATGACACTTTGAAAGCGCTCCTGCAACATGGGGGGTGGACCTTGCCCTCCTTGGGCAAAA
GGACCTGAATAAGATGACGTGGGAACCTCCAAGTCATTCCTGATTGACCATACTCCCCTT
GCAACATTTGAAGAAGGGCTCCAAAAGCCTTCAGACCGTATACAAGCACGCAGCATCAAC
CCTGAATTGGTGGACATCCTCATTCCGGGATGATGGGAAACGGGCATCTGCAAGGAGAGA
GGCGAACCGACTGAGAGTTGAAGCTGATGGCGGAGGCTCCGTTCTGCAGGGGGAGCTGCG
CTGCTCAAAGTGCTGCTTCGCAACGACATAGCTGCGCTCGCCATCGCCCACCAAAACCCT
TCAGACCTGTTATCCCTGGTGTAGTGATTGATTATTCAGGAAGGCC
>Contig130
CCGCGCAGGTTGAAGCAGCAAGCAATCCGCGCAGGTTTAGTGTGTGCCTTCATAGCTTTT
ACCGCGCAGGTTACCATCATTTTCATGCCAGCTTGACAATGACCAGGGAGGCCACATATG
AAGTAGTAGGTGCCCTTTTTGCCTAGCTTCACACTTGTCTTTCCATTCGTATACACTGCT
AAGGGCTTTCGCACTTTGCACTGTAGGTACTCCGCTCGACTAACCATCATCACATTGTGC
AATCCCGCAGGGTACTTGAAATTGAGGATGTCGTTCACACGGAAGACCTTAGATGCAGCC
CAGCGATTGTAGCTGAGTTTAGGGCCGATTGTCCACACAGAGGTACCACCCACATTGTGC
AGCACCGCGCTCGCCGAAGGTTCGAACATCCCGGCTGCCCAAACCATCACCAACAAAACA
ACTGCAATGGCTCTTCCCTGGCAGCTCAAACAAGGTAGTTGGGCAGCCATGGCACCTCTC
TTTTGAGCAACAACACGCACACACACACACACACACACACGCACACA
>Contig131
CCGCGCAGGTAGGTATATGGTGGGGAAGCTAGGATTTCCACCCTACGAGAGCTGTTCCCA
CTGATGGAAGGCAAAAAGAGCCTTGCCTCTTCAGAGGAGAGGGTCCATATAAAAGGAAAG
GCTTCTTTGTTAGCTGCAGTTGATTACTATGTTGGTATGCATAGTGACATCTTTGTCTCA
GCTTCTCCTGGGAATATGCACAATGCTTTGATGGGACATCGAACTTTTGAGAACCTGAAG
ACCATAAAGCCTAATATGGCTCTCTTGGGCCAACTCTTCCTTAACAAAAGCATTAGTTGG
TCAGAATTCCGGCAGGCAGTGGTGGAAGGGCATCAAAACAGGCAGGGGCAACTCAAGTTA
AGGAAACCAAAACAGTCCATATATACATACCCTGCACCTGATTGCATGTGCCAAGCTTAA
GCCATAAAAGAGGACGTGCTGAAGGAAGTGAGAGTACCTTCTGTTTTTTATTGATTTTAA
TACTGCAGCTATTATTTTTGGCTTGTACTATTGGCATCATAAATAAGCAGCGACCCCATT
TATCCCCT
>Contig132
CCGCGCAGGTTTCCAGCTCTTGCTCAAAATCCAAAGCCACGTAGGCTAGCTTTTCTTTCA
TATCTCTCCGCGCAGGTCGCTCCGCAGTGGTTGTGAATGAATATCCTCGTTCAGTGAGGA
TTTTCATAAGAGCATCAGTTAGGTCACGACCTGCAAGATCCAGACGAAGGATAGCATGTG
GCAAAGCGTACCCCTCATAGATGGGCACCGTATGTGTAACACCATCACCAGAATCCAGCA
CAATACCAGTGGTCCTCCCACTGGCATACAAAGAAAGCACGGCCTGGATCGCAACATACA
TCGCTGGCGCATTGAATGTATCAAACATAATTTGTGTCATCTTCTCTCGATTAGCCTTCG
GGTTGAGAGGTGCTTCAGTGAGTAAGACAGGGTGTTCCTCGGGGGCAACTCGGAGCTCAT
TATAGAAGGTATGGTGCCATATCTTTTCCATGTCATCCCAGTTGGTCACAATACCATGCT
CAATAGGATACTTCAAGGTTAGAATCCCTCGTTTAGACTGGGCCTCATCACCGACATAGG
CATCTTTCTGTCCCATCCCTACCATGACACCAGTGTGCCGAGGCCGGCCCACAATGCTAG
GAAAAACTGCCCGTGGGGCATCGTCTCCAGCAAACCCAGCCTTGACCATCCCGGATCCAT
TGTCGCAGACAAGTGGTTGAACTTCCTCAGCATCTGCCATTTGTTGTTCAAGGTTACCAA
CTGAGATCTGCTCGCGCTGTGCCTGCTGGAATGCCCTTCTTCTGAGTGAGAGAGAGAGAG
AGCGAGGGAGAGGGGAGACCACACAGACAGACAGACGGAGAGAGGGGAAAGACGAGGTCC
GCTTGCTTCCCTCCTTAGCGTC
>Contig133
CCGCGCAGGTTGGGACCAATCCACTGTCTTGAGAAATGGCGGCATAGCGGGCAAGACCCC
AAGCTGCTTCTTTAACTGCCCGGGCAGATGGGCCGTTGGGAATGCTCACAACCGTACGCC
ATTTGGCGAAACGAGCACCCTGCTGGTAGTAGGCAGCTGTGCGGGAGGAAAGACCGTCAA
GGCCCTGGCACCAGGACTCGTTGTTGGAACCAGGGAGGGGTACCAAACCCTTGTCAACTT
TGATACCAGGGACAATGTTTTGCTCAACAAGAACATCAACCATCTTTTTTCCATCGGTGG
TAGATTGGTAGAGAGTCTCCTCGAAAAGGATAGCTCCAGAGATGTACTCGCCGAGGCCAG
GGGCTGACACCAGAAGCGTACGGTATGCTTGGCGGTTAGCCTCAGTGTTCTCTAGACCGA
TTGAGGCAAGTCTCTTCCCACATGTAGCATTTGATTCGTCCATGGCCAAAATACCACGGC
CTGGGGATGCAATGGTTTTCGCGGTCTTAATAAGCTCATCAGCGTAGGAACTGGCACGGA
CGGTGAGGGCTGATGGGGCGGTGGGGTGGCATCTGACAACAGAAACTGAAGGCTGGCGGA
GGTTTTGGCCCTTAACCACTCAGACTTGTCCAGGATAGGAGAAGACTTGAGGAGAGTTGC
GGAAGCTGATGCCATTTCTTTCTCTCTTTT
>Contig134
GATAAAACAAAAGGATAGCTATATTCACATTGCAAGAACATCATTCTTTATACATTGTCG
ATAAGGGTTTGGAACTGGGATAATCTTGCATACCATTCTAATCCAAGTGGTTGCACACAT
ACACAAAACAAGGGTATCATAGTTGAGAATTATCTTAGTAAGCTAAGTAAACCAATTGTG
ATAATGATTTGAAACTGTGAAGGTGATGAGCAATACCATAAGCTTGTGAGAATGCCAAAT
CCTAACTTTTGGACTATTTAGAACAATACCATGACCTAGTCAAAATGGCGGCCCTTTATT
TTACAACGTTAAGGAGGTGAGAGTCTAGTTGCTTACAAAACATCTCTAGTTCTGTCTTGA
TAGAATCATGGAAACTATGCTCCACAATGTCTACAAATTCAATAGTGTAGTGCATGACGC
AGGAGTCCAAGCTAGTTCCAGGCAAGATAGAGAAGATGTAGGCAAGGTGCGAGAAGTGTT
TGTTAAGAGCACCGCCTTCAATAAGGGTCAGCTTGAAGCGATGTTCTTCATGGTTTATTT
CATCCCATCGAAGCTTGATGAAGTCATAGTGTTTAAAATCCTCGTGGTAGGATGCTATGA
AGACGCTGCCGACGGTGAGGGGCGGTCCTTCCACGTAGGTGACTGTGTCGAAGTGGCCAG
GCATAGCCATTGGCAGAATTTGGTCGAAATCATGCACGTAGGCCTGCCACAACTTGGCCG
GCGCGTGCGCTACAACCTCCTCCACCTCCATCGTCTCCACCTTGCTGCAAGCATCAGTTG
CCATAGCTATCTATACACAAGCGTGATCGCGCGCGCGCGCGCACACACACACACACACAC
ACACACACGCTCGCGCAGATCTCTCTCTCTCTCTCTCTCTCTCTCTCTCTCTCTCTCTCT
CACACACACACACACACACAGCAATGGGTATCATCATCACCAAGCTCCTACAGCCATTGC
TGGGCAAAAGGCAAATGCGCATTCTGATGGTGGGCTTGGACGCTGCCGGGAAGACCACCA
TCCTGTATAAGCTGAAGCTTGGGGAGGTCGTTACCACCATCCCCACCATTGGATTTAACG
TGGAAACTGTGGAGTACAAGAACATAAGCTTCACTGTATGGGACGTTGGAGGCCAAACGG
CGATCCGACGGCTGTGGAGGCATTACTTCCAGAACACGCAGGGATTGATTTTTGTCGTGG
ATAGCAACGATCGAGATCGAGTGGCTGACGCCCAAGAAGAGCTTCAGCAAATGCTCTGTG
AGGATGAGCTTCGTGATGCCACCCTCCTTGTACTAGCAAACAAGCAAGATCTTCCCAACT
CTATGAGTGCAACAGAGATTGCTAACAAGCTTGGTCTCCATTCACTCAATCAAAGGCGTC
GTTGGAGTATTCAAAGCACATGTGCAACTTCCGNCTGCGCGGTCTTTATGAAGGTTTGGA
TTGGCTTGCAAAAAATACAACTACCAAGGATTGAAGATTTTTACGACAACCTGCGCGG
>Contig135
CCGCGCAGGTTAGTTAAGACACGGAAAAGCAAAATACTAGCATAAAGYNGCRCNNNNTAG
CTTCAGCCCATGCCCACAAACTAAAATAATCAAATTTTGCACTATAACTATGGCAGCGAC
AATTTTTGAGCCATAAAATTATATAATGAGCCAAAAAAGTTCTGTATTCTAGAATCTCAG
GCCGCTTAACCAAGCTAGCCCCAAAGTGACAAAGCCCGCATGATGCAAAACAGCCATACA
AAGATGTACCACAAGAAGCCTCTTCCTGTGATAAAAAATGCAGACTAAACCTTAGGACAT
CCTCTGAGCAGCTTCCTTGGCAATAACCTTTTCCTTTGCTTTGGCTTTAGCTTGTGATTT
TACTCCCATAATACCACCACCCCATTGGCGTCGGAGGTCATCAAACCGATCGTTGAAGTT
GGCCTTCACTGCTTCCACAATCTTACTGAACTCAAGTTTATCTTCATTCTTCACGGAGGT
CACACATAGGGCTGTGGCAGTCTTCGAATGCACAATCTGGCCAAGACGAGCTTTGCCCTT
GACAATGGCATATGGAATTCCCATCTTCCGGCAAAGAGCTGGAAGCCATAGGACCAGTTC
AATGGGATCCACATCATGGGCAATTACAACCAGCTGTGCTTTGCCCTGCTCAATGAGGTA
AGTCACATGGTTGATCCCATACTTGACAACAATGGGCTTCTTGCTTTCAATAGTCTTGCC
TTCTGATTCAGCCTGAGCCTTCTTGAGAAGTCTGTCCTTCTTCGCTGCTTTATCTTCTGG
CCTGTACTTGAGCAGCATCTTGAAGAGACTGGAAGCCAGATTCTTGTCAAGCGTTTTGGT
AAATTGGTTCAAAGCAGGGGACCTTAAGCCGTTGGTTCAACACTCTTCGTTGCCTCTGGA
TGCGAACATACTTGGGCCATTTTACAAAGGCCGNTCGTAGATCCTTTGTTGGACGCAAAA
GCTCCACCAATGCCAAACTGCTTCGGCCTCTCTCAAAGAGAGGATTGACAACC
>Contig136
GCATGGCAAGAGAGATATGGAATTTAAAACTCGAAAAAGAATAGAAGCCAATGTGGCCAT
CATAACACTGTACAGACCCACAATGTATTTACAGTTGGGCACATTTGTAGATAGCCACAA
GGCCCCAGAAGAACGTCTCTGATCTAATTTGTTGAGGAAACATTCCAAATTAGGAAAGTA
AAAAAGAGAACCACTGGGCCCTCACTATCTTTACAAGCATTCACTTGAATACATTACGGA
TCGGATGCACCTGCCATCTCCTCATCACTAAATTCGGACTCTGCATCGCTCAGCTCCGCA
TCACTGCTGTCCTCAGGTGGGTTGGCAGTGTCATCTGCCTTTGCGTATCTTTCACAATGT
TCTCTAACTGTTTGTTCATACTTAGCCTTGTCCCGCATCATTAACGCAGCTGCTTCGCCA
TTAAGAGGATCCGATGGATTTGGATACAGCAACAGTTGTGGAAGGAAGACTTCAAAAACA
TTAATGAGCTCAAACATTGGGCTCCAAGTTTGATTGATCACATCCAAGCACACTGATCCC
GACACTTCATCAACGTTTGGATGGAAGATCTTGTTCACAAAACCAATAGATGGAGATTTG
TAAGGATATGCTTCTGGTAATTCCACTCTCACCTTCCACACCCCATCCTGATAAGGACTG
TTTGGAGGTCCACGAAACTCCACTTTGAACTCGCTCATCCCATCGTTCACCATCTCAACT
TTGTAATCGCTCATCATCAGCTTCATAACATCCATGTCCCTGCGTTTGCTTGGAGAAGAC
ATGGCGCGCAGGCAAGGGAGGGTAAACGTGCACGGTTCTCTTGTATTTTTGCAGACCCAC
AACGAGCAGAGAATCCCTTTCCTCTTCTAGGCGCTCATGTACCTAACCTGTAAAGCCTTC
GAATATCCTTGTTCCTTTTTTGGGTCGGGTGTGTATGCGCGCGCGCGTGTGTGTGTGTGT
GTGTGTATCCTTGCATACACAACACGCAGAGAGATGCCTCTCTCTCTCTCTCTCTCTCTC
TCTCCTCCTCCCCTCCCCTCCCCGTCCCTCCC
>Contig137
CCGCGCAGGTCAGTCGGTACTTTTTTCTTTTTTRTAACAAAAAGAGTCATCTAGAAATTC
CAGCATTAAAAGTAACAATGGCCCAGTCAAACTCATAATATTCTAAACTATCAGCATTAA
AAAGTAACAAAGGCCCATTCAGCCCCACAGTATTCTAAACTTCCAGCATGAGAATTAAAA
AAGTGGACATCCTCTCATTGCCCTAGCTTTGCTTTCTGCTTCTGCCATAGGCGATCCAGC
GCACTATCAGCATCACCTTGAGCCCTGACAAATCCAGACAAGGCAAAAGTCGTGAATTGC
CCTGTGTATAAGCCATTCTCATCCACATGGCCCACATTTATCTGCACTGAAGCATGATCC
TTGGCAGTGATCAGCCGATTCGACGCAGAACACTTCCTGGGGATGTAGAGATCCACGTTT
TCGCCCTCCTCGTTCTGCATCTTCTTCTTCTTCTGTTGCCTCCACACTCAATAAACATAC
AGCAGGCAAGGGTCCACGATAACCCTATATAACTTTCTTCAAACGCCCTTTCACACCTCG
ACCCCCCGTCT
>Contig138
GATGACTAGACTACAGACAGTCCTTACATTGCGAATATATACGTTCGAGTACAAAATACA
CACAGCACTCAGACTAGTTTACAGAAAGCTAAGCTAAATATACAAGAGCTAGTCAACTTT
ACTGCGTCGAATACGATTGATCGACTGTTTTACAATGCTTAGGAGCTTTCATTCAAGCAA
ACAACTAGAAAAAACTTGGGCTACTGGATATGCACTAGCCTACACTAGTAATCTACACGC
TGATAACACGCAGATAGAAGCAGTGAACACAAATTGTCACAGCTAAGTGATGTGAACCAC
ATCACCTTTTGCAAACTCACACCAATACCGTAAACCCTGTCATTTTTGCAATTGTCCAAC
TCATCTACGCTCGTCCACGAAAATGTTGAAGCTTGTCACATGTGGCGTTGGTAGATACAA
TTCTGTGGAAGTACATCAAGCCTCCAAAGCAGAGTGTCGCTTCACGACCTCTGATCTGTG
TTGTATACATGTTCTGAAATTCTGGCTAGAGACTGAAGGTTCGACTTCACGATTGTATCT
GCAAATACCCTGGTTTCATCTCTTGTATTCCCATTAGGCACATCCACAACATACGACTCA
ATCACCATTGTCGCCGTCACACCCATAACCTGAACCTCATGAAGGGTCGTAATTGACTGA
TAGTTTCGAAGACGGTGCTGACCGCCCAGAATCTTAAAGCTAAAAACATGTCTTTCATCA
TCTAGAGTTTCAAGCCTTTCAGTACTAGAAGCAGCAGGGAGGCCAGAGACTACCCTTACC
TCGCGTGTGCTGCCAACTTGGCCATCTCCACTCATGCAGCAGCTGTGGATGAAATGCTTA
TAGGCTTGAGGATTGTCGAATCGACGGACAACTGACCAAACGACATGGATGGGGGCCTGA
ATGCGCTGCACCACCATAGAAGAGCATTGATTTTGTGCAACAGTGTGTGTGTGGTGGCGC
CATATAAGGTCCCTCAGGTGCCCAAACTCCTCATTGCTCAACTGCTGCACACATGGAATT
TCATTGAAATCCGATCGCTCTTCCCTCATAGCTGCGAGGTCTTCCTGCCCCCTTGGGAAT
CTCCACAGCTGATGAACACTCATCCTGCGAGAGCGTGCCAAACTCACCAAATTTGGCAGA
ATTAGTGCGGCGCACACTTCCAAAATGCACAGATTCTACTGAGTGAAGAATGAAAACCGC
AAAATATGCACACTGCAGGCCAGAGTGCAGGAGCTCAGTTGTTGAAAGTAGAGCCCAAAC
TGCCAGACTTGGCAGAAATCTCCTGAATCTGGTGCTTTCTGTGCCGAATTATCCTGCTAA
GTCTCCTCAATCTGCAGCTTCCTATGCCAAATCAAGCGCCCACTTCGCCAAAAAACCCTT
GAGGAAAAACCCACTTGCCAAAATGACCATGGCTGAGAGAGCAGACTAGTATAAACCCTA
GCAGAATGGGCTGCTAGAAGGTGCAG
>Contig139
GGAAAACCATGCAAAATANATAAACAGAAACGTCCCACATTCCATGAAATATTTGGTCAC
ATTCTACAATAGGAGAAGGTTCTCACCATAATCAACATACTGTTACATGTCCAAGTGAGT
CAAATTTAATTGATTGGCTTACTGACACTACCCCTTATTATCTAAACCATCTACATTTAT
CAAGGGATTTACTCCCGTGGCCGCAAAGCCATTCTGGCACCAAATGCAGTAGCTTACGCC
ATCCCACCACTGGAAGCAGTCCGTACTATTTGCAAAATGGCTGAGCCAATAACCACGAAG
ACGAACAAGCCCATCACGATCGGTCCCACTGGATAATTGCTGCCCCTCTTGATACTCGTC
TCTGGTACCGCCCCTCTTTTGTGAATGTTCTTCTGGAACTTCGCACTCTTGTGATCAGCA
AATCGCTTGGAGGTAGTCATGTTTGCTTAGGAGATAAGGCGATGCGGAGCAGACGATCGT
CAATAACCTTCAACGGACGATTCGATCTAATCCCTCTGCTGTGTGACGCTGTATGTGTGT
CGATAACCTTTCAACGCTCTGTGATTAATCTTGTGTTGTTGTGTGTGTGTGTGTGTGTGC
GCGAGCGCGCGCTCGCGTGT
>Contig140
CCGCGCAGGTTYYNYNYAGGCAAAAAGCTTGTAACTTCATATTGCAAAACCACACTTAAC
ACACACCTGTACATCAGTTTTAATCTGAACAAAGTCTCGGCAATGTTCAGCTTCAAACTA
CAATAAAACTTTCATGCCAAGTACCATAAAACACTAGCAGTTAGCAAAAGCCTTCACAGC
ATCCCTCGACTTCATTGAGCATAGCTAGCTAATAGCAGAAGGCAAAATATCTCAGACTCT
TAAGAGTAGAAGCTACAAGGCATTCGTGGCACTCTCCACGCCAATACTCTACTGGAAGCA
TGTAGGCATTTATCATATATGTACACATATCACTGTCTAGTACCTAAAGTCATTACATTT
TCATCATCATCTTTTTGTCTTCAAACTTGCTGCGGGTGCGAAGAACCCTCTAGCGCCAGG
TTGATTTGGTATCTTTACTGTAGAGCCAATCATACACAGTTGGAGAATTGGGAGCTTGTT
TGTCAAACTTCTCAGATCCGAGTTTCTTCATGTGCTGATTGCCCCCTGGATGGAAAACAC
TGGTCCATACATTCTCTTTGTCCCGAGCACCGGGAGAACCCAAAGCTGGTGAGGAGGGCA
TAGACGTAGTCCTCGAAAAATGCTTCTCGCGGTCCCAAACAGTTGGGGATCCCACAAAGG
AAGAAGAGGTTGGCGTCCCAGCAGCCCCTGGAGTAGAGGGGGCAGAGCCTATATAATCGG
GATCAAGTGAATCCACTCGGATAATTGGCGGCGGCTTTGCAATTGCAATGCTCTGCGAGA
CGCGTCTGGCTTCCTCCTGATTGCTGAGGAACTCTGCACTTCGCCTGCGCTCGTCCATTC
TCTTAGCTTCCTGCAAGTCCATTCCTTCAGGGAACCGGGATTTGCCGCGCAGGCGACTAA
GGCCATTATCAGGCTGAGGCCCAGCAAGAACGTCATCCCAGAGTTTATCGAGCAGACCCA
TGACTGAGAAGAGCAAGACAGAAAAAGAAAGACCAGGAAAAAACCCTAAATAGTGAAGCA
GCAGGGCACAGAAAGAAGTAGAGAAAGGGAACCTCCAGTGAAGACACAGACACAGATTCT
TATAATGAGAAACCGGGAACAAGACAACCCTTCTGTAGCCAAAGAGGGTGGAGATAAGCT
CAACACGTACGCTTCACACAGAGTC
>Contig141
CCGCGCAGGTCCGCGCAGCNTTGTGGTGTGACTTCCTGCCCTGTGAGCCATTTCCACAGC
TCTGGATTTTCCAAATCAAGCACCTCCACCAGCGATTTTAGCTTCTTATCATCCAGTTTT
TCTACGTTTTCTTCGGTCCATTTTCCAAGTATCAAATCCAGCTCAAGGTGGCCCCGTTGC
CTGCTCCTGTACAATATTCTATTAAGCAAACGACGTCTCTCATCCGCATGTTTAGGTTCA
CTGGACAAGCTTTCACTCTGTGTACTCATATGCTGCATCAAATGGTCTCTGGATAGTGGA
AAAAGCCATGAATGAGGTCTCTTTTCTTCAGCACTGCCAATAAAGGTATCTATTTTTGAT
ATGTTGCTAGAAAGTACCTTCTCATGTGTTGATATGAGAACTTGCCGTAATTGAGAGCTC
TTTCTAATAATTGCAAAAGCCATTGGATCCAAGGTCAATCACGAGGGATAATTGCCCTGC
ACTTGCAATCTCGAAATGATGCTAGAGCAATCTTTGCAATCCTTGTGTATGCTTGTATTT
GATAAAGACCTTTACTTCTTTGAGTGGATGATGACACGAGTCTCGTTTAGTTTTGTTGAG
CTAATTCTTGACTGCAATGGTGCAATTACCGTAATCACTGGGTTCAAGTGGTCCAAGTGA
ATTTAGCGTTTCTCTCTTGCTTCGCTTGCTTACGATGGTCTTCTTGCTCCGCGCTGTCCT
CTCTGGTTAG
>Contig142
CCGCGCAGGTTTACTTAGGAAGCGACCTCCACTCAGGGTGACATGACCTGCTGAGTGGGT
GCACTCATTGGCGTGACAGATCTGAAAAAACCAGGGTGCGGCATCCTCCTCCGAATCTCC
CTGCCTTCCTGGCATAGAGCACATGCATGGCACAAATAGTGTGTGGCACAGTCGCCAACT
GCCTCTATGCACTCGCGATTACTGCTCTCTGCAAAACATGTGCCGCATCCGCAAGACTTT
GCAAAACACTCACCAGTACCCATTAAATTGTATTTCTTCCGCATGTCTGTGCGGTAGGTG
CATGAAAAACACGGAGCCAGAGCATTAGCACCAAACACCAAATTGCCAAGGCAGTATAAC
CCAGTGTAGGACAAGAAATGATTGGTGAAAGTGTTCTCTGTGGTTGGATAAAGCCTCTCT
ACATTACTTGCGTAGAGCAAGCAAGGAGCACACGAGCCCAGTGCACAGACTTCGAGATCG
CTGCTGAAGAACTCATCGTTGTTGCCGAGACAAGCAAAGAGGCTGGTGCTCCAAGGGGAA
GGAGGGGCAGCAACTCCTGCAGGGGGGGTTGAGGAGGGGCACACCCTCAGCAACCAAAAC
CTCCACACGCTCTTCTCCTTTGTCGGTTTCATCTTCTTTGACTGTGGCCTTCTTGGTCTC
GGGCTCCTTCTCATCGGCGTAGAAGGTCTTCAAAAGCGCTTCCTGCTCTTCACGCGCGGC
CATGGCTTGCCAGACAAGCTTACAAGTCTCTGATTTTCGAGGATGTGTGTGTGTGTATGT
GTGTGGGAGAGAGAGAGAGAGAGAGAGAGAGAGAGAGA
>Contig143
GACAATACTTGATGCAAATTAAAAATCCTTGCAAAGATGAGATAGATAATGATAACAGGA
CCTATGTGACCAGTTCCACCATGGGGGCATTATTCAATACATGATCCAAATGAGGCCCCA
TGGTGTATGCATACTGGCAATATTCAATCCTTTGTTACACAACATTGAGAAGGTGAGAGT
CAAGTGTCTTGCAATAACTCTGAAGTTCCTTCTTGATAAAGTCATGGAAAGTGTGATCGC
CAATATCTACAAACTCGATGGTGAAGTGCATGACGCAAGAGTTTGCGCTAGGGCTAGGCA
AGATTGAGAAAATATAGGCAAGGTGTGAGAAGTTTTTGTTAAGGGCGCCACCTTCAACAA
GAGTGCACTTGAAGCGATGCTCTTCGTGGTTCATCTCATCCCACCGAAGCTTAACAAAGT
CGTAGTGTTTTATGTCCTGGTGGTAGGACAACATGGCAATGCTGCCGACGGAGAGTGGGG
GGCCTCCTAAGTGGGTGACAGTGTCGAAGTGGCCAGGCATGAGCAAGGGCAGACTTTGGT
CCAGCTCATGCACGTAGGCCTTCCAAACCTTGTCAGGAGAATGCTGTACCACTTCATCCA
CCTCCATGGTCTCCACCTTGTTGGTACCCATAGCTATGTATGTTCACACACTCTCTCTCT
CTCTCTCTCTCTCTGCACACACACTCTCCTCCTCTCTCTCTCTCTCTCTCTCTC
>Contig144
CCGCGCAGGTCCACCTGAACTTTTGCCCATAAATGTNNRNRNAGRYAGTATTTGATTATA
GTAAACCCAAAGCAGCTTCAGCCAGACTGGTGAATCATATATCCTCAAATACGGCAAAAC
AGTCTCCTTCCACGTAGTCGTTCTCTACAAGGCTAACCAAGAAGTATGTGTCCTTGACCT
CTTGGATGAGTTTTTTGGAGGTATTTTCTTCTGAATAGAGAGAAGCCCAATCAGCATCCC
ATGTCTGAAATGCTTCATCCTTCCATACCATAAAACTAACAGGATCAACCACAGTAGGCT
GTAGAATTTCCTTTCCTGGAAAAACTCCCCATGTAACAGCATTAACATCATTTGGGCCAA
TGTTGGCCCGTGTTTCCCCCTTAGAGTTGACAGCAATATATGTCAGCGATGGTACACCTT
TGACCTTCTCTACAAGCTTCTGGAGTTTTTCTGGTGCACAGAAGAACTCCACATACGCCT
TCTGATAAACATAACCACCAGGGCCACCCCAACCTAGAACAGGAGAGTCCGATTTCTCCC
CATTAACAGCAGGCTGACTATTGATGGTGAGAAATCCTTTGGAGTTGATATCTACTAGCT
TTGCATTAATTTTCGCAGTCTCTGGTGCTAAACCTTCCAGCTCTGACCATGGATGGCTCT
TTATCTTTCCTGCACAGTAGCTAGCAAACAGCTCATAGATGTCTTTGACATCCTTCAGAG
ACACAACCCATTCTTCCTGAATTTTCTTGTTGCGAGAACGCCTTCTGAGAAACTGATAAT
CGGAATAAGATCCATATGCAGGACTGCGAGAATCACCCCACTTCCCGCTTGGAAAATCCT
CCCAGCTCACTGTTCTCGAGATATAGCTTCGAGGGCGGTTGGCCCAGAATATTGGCCGTA
CGTCCTCTTTAACTCGGTTAATATTAGTAGGCGGCCTCCATGGAAGTGGCCTTCTTATTT
TCGAAATGTCAATAACCCCAAGATTCTGAAGAATGCCAACAGCTGATTTGTCCAGGTTGA
GCGTATAAATGTGCAGGTTTTTGATACCATGAGCAATAATTTTCTTGCACATTTCTGTAC
CCAAGTGGATGCCATATGCTGCAACAGCTTTATCATCATCCTTGATTGGCTCCAAAGCAG
CAGCAACGTCTGTCGGTATCTTTGTTTTACAAAATCCAGTCATACGCTTAAAGCCCTTGT
AATTGTTGATGGGCATAATTCCTGGAATTATAGGACAAGTGATTCCAATCTGCCGGCAGT
CGTTATAAAACTTCAAAAATAGATCAGTGTCATAGAAAAGTTGAGTGATAATTATGTCTG
CTCCAGCATCAACCTTTTTCTTTAGATACACTAGGTCATTATGATAAGCTTCCTCAGTAG
CACCTTCCTCACTTGCAATGGCATCAGGGTGGGCCTCAGGATATCCAGCCACTGTAATAC
CAAAATAATCACCATATTGTGACCGAATGTGTTTAACCAAGTCAAGTGCGCAAGAAAATC
CACCTGAGACCTGCACAAACTTGTCCTGGCCGTGTGGTGGGTCACCTCGTAGAGCAAGGA
CATTTTGAATTCCATTTGCCTTGATGCCATCTAGAGCCTTATCTATTTTGTCCACTGGCA
TGTTCGTACAAGTCAGATGCATCATGCTTTCGACACAGATCATAGTTTGCATCTTGATTG
CTATGTCCAAGGTAAGATCAGCTGTAGACCCGCCTGCACCCCAAGTGATGTCACAGAAGA
GTGGCTGTAGTGCAACCATGCGGTCCATCCTCTCGTACAGGTTCTCAACTCCTTCATCGG
TTCGTGGAGGAAAGTACTCAAAAGAAAAAGTCACCTGACCCTGTTCTAAGGCATTGTTGA
CCTTATCGATCACCTTCATGTTTGATCACCTGGAAGAACTGGAGAGATGGAGATGGAGAT
GAAGATGGAGATGGAGGTAAAGATGGAGATGGACTGCGTGTGGTGATTCTTCTGCTCCGA
TGTTGTTGCTCCTTCGAAGCAGGTAGAAGCTCACCGCGCAGAAAGTCTATCTCCTCCTCC
TCCTCCTCTCGACTTGAGCTTGCTAACCTGCGCGG
>Contig145
CCGCGCAGGTACAAGGAANCRCGCAGRYCAGATACAAGAATACCGTGCCGCACAGGTCGA
TAAGAATCTCCAAGCCGACACCACTCTGCGGATGGAAAATGCCTTCAACAAGGTTCGGCA
GAATGAGGAGCACATCCAGCACGACAGCTTGCATGGTGTTGAATCGCACATAGCGACTGA
AATTCGCATTCTGCACAACAAGGAAGTAAAGGCCAAAGAATACGGCGATGCTGGCAAAGG
GGGTGCTCGAGTATACACGCAGGAGCGGGTAGAGAGGCTGAAAGGCGACTTGGGCTGCAG
GGAACTGTATGAAAAAGTAGCGCCCATATTGCACTCCATCCAAGAAAGGTAGAAGATAGC
CAGAAGCTGCAACAATGCGGTCTGCCGCGTCCATTCCTTCACCACGACCGCCTGCTGCAA
ATATTCTAAGGCTTTGCGCCCTCCTCTGAATGCTTCTGCTATTGATGCATATATTGCAGC
TTGATCTCCATCTTGGGTGCTGAAGGAAGATGTTGAGAGGGAATTTAGCAGAGGAGAAGC
AGAGGCAGATGCTGAGGGAGCCATCGCCATGCCCTCACAGCGCACTGAATACGCCATCGC
TCCCTAG
>Contig146
CCGCGCAGGAAAACACAATCCAGTACGCACGTGAAATTAAACCAATTCAGTACATTACGA
TTCCAGTTCGGTCTCATATCAAAAATTCACTTTGCACCAAGTGCAAATACAAAGTATTCT
TCAATTGGCAAAAACATATTTCCTAACAGGACTATCAAGCTGAAACAGCTGCTGACAGAA
ATGCTCCTCCTGGCTTCCTTTTCGAAAGTAGCCCGTGGCAACCAAGAAGCTTGGCATTCA
CACCATCATGGACGATTCTGTTCTCTTCCTTCCACTTAAGATAATCTGTCCTTGAAAACT
TTGTGAAACCCCATTTTCGGCTGACAATAATCTTTTGGCGCCCAGGAAACTTGAACTTTG
CACGACGCAGAGCTTCTTGAGCATGAATCCCATTGTTATCTTTGCAGCGCACAGAGAGCA
ACACCTGCCCAATGTCAACCCGAGCACAAGTACCCTGGGGCTTCCCAAACGCTCCTCTCA
TACCTGTCTGGAGTCTATCAGCTCCAGCACATGAAAGCATCTTGTTAATCCGAAGCACAT
GGAAAGGATGGACACGCACTCTCAAGTGGAAAGCATCCTTCCCAGCAAATTTCGTCATGT
ACTTGTTGCAGGCAATGCGAGCAGCCTCCAACGCTTCACTTGACACATTCTCCTTCTCCC
AACTTACCAAATGTACACAGAAGGGAAACTCATCTACACCCTTCTTCTTCATGCCAACAT
CATAGATACGAATTTTTGGATCAGGAACACCCCTGCAATAGCGGGACTTGGGGTATGGCT
TGTTCTTGATCTGTCGGTAGCATCTTGCAGGTCTTCGGCCCATGGCGATGAATTGCAGTG
AACTCTGAGTGAGCCGACTACCCACAGGTCTTCACCTTATACGCTTTGAAGAGCCCCGCG
TACTCT
>Contig147
CCGCGCAGGTTTTCTTTTTGAACATAAACAGGGTAACATTTATTTAAAGATTTGTGCAAT
AGATTAGCAGAATTCTCACTACTAACTTATTGCTTCATATTACATAGATTCGGATGGAGT
CATAGACCATACAGCATAGGAGAAAGGCAAAAGAAAACAGATTAAAAGCCATCAACAGTG
AACACAGCTCGGTGAACTACTACAAGACGAAATCAGTTTTACTTGAAGAAACCCTGAGCA
ACCTTGACGTAATCCCCAACGCCAGCGCTTCCAGAATCCTTGCCATCACCACCGCTTGCA
TGCGGCTCTGACTTTGCAGGCTCAGGGTTGGTCGGGGTGTCAGACTTTTTGGTGCCCGGG
GTCGCTCCGGAAGACTCGTATTGGTGCAGGTAATTCTCTGCCTTATCAACATATTGTCCA
ATTCCCTTCTCCTGATCCAGTTTGCCATAGCCTTTGGCAGCACCTAGAAGATCAGCAGCT
GCACCAGCAACCTTCCCCTTGTCAACCTTGTCGCTTTCATTGCTGAATGTGGATTTTGCT
GCCCCGGCTACCACCTTAGCACTAGAGAACAGTTCAGAGGAAGTTGGGGTACGGTCTTTC
TCTGACGCCATTGTTAAGTCTGGGAGAGCTCTAGCAAAAAGTTTATCAGTGACCAGGATA
TCGAAGATGTGATCCCCGCGTACTCTGTCG
>Contig148
CCGCGCAGGTTGTTGAAACTGTTGAGATACTCCTTCCTCACAGGATGTTCATCTTGCGGA
CGGTTGTAAGGAGTCCRCRCNGGGCTCACCCACAAACAACCTAAGAACCTTAGCGTAATT
GCTCTCATCCAGTGTAAATCGATGATAAATACCGGCAGGAAGAATAATCAAATCTCCCTT
TTTAACCCAAATGCGAATCCATCTATCATCAAAGTCTCTCACATCAAAGTAACCGCTCCC
CTCAAGCACAAAGCGTATTTCTTCATCGGTGTGAATATGCTCCTCATAGAAAATCTTTAG
TTTCGTTTCATAATTTGGGAGCTTGTCAGGTGCCACATCCACAATATCATGATAAGAGTA
GCCCCTTTCCGCTCGAATCTTTTTCAGCTCAGCATCATGCTCATAATTGTCCGCATCCAG
CACCCAGTTCAAAACACCTAGTTCTTCTAACTTTCGCAGGGAGACATATTGCTTCGGCTC
GAGATGGTGAGGGAGGTGCTGATCTGCTGAAGAATCATCCATGTACCATGCCTCCAAGGC
AGCCCGTTCCACCTGGGCACCCATTAACAGTTGCAGAAGCGCAGAGATCTGATGTGTGTG
TATGTGCGTCTCTCTGTGTGTGTGGTTTTGTGTGTGTGTGTGACGATTCTGTAGTTGATG
TGTG
>Contig149
ACGAGCGGCCAGACGTGAGGAACGTCTTTGCGACAGATCCAGCATGTTCAAGGCAGCACC
TTACAACCTTAGCCGGGTCAATAATGCCAGCAGCCATAAGATCTTCGTAACTCCCTGTGG
CTGCATTGTAACCAAATTTCCAGTCATCATTTGCAAGAATTTTCTCCACTACCACACTGC
CATTAACACCTGCATTCTTTGCTATGAGTTTGAGAGGATAGCTCAAGGCTCTCTTCACAA
TATCTGCACCAACCTGTTGCTCATTGTTTTCTAGAGTTGCCTTGATTCCATCCACTTTGG
CTGCCAGCCGAAGCAGTGTGCAACCCCCACCCACTACAATGCCTTCTTCCACAGCAGCCT
TGGTTGCATTCAAAGCATCCTCAACTCGAAGCTTCTTTTCTTTCAGCTCTGTTTCTGTTT
GGGCTCCAACCTGAATTATGGCAACACCTCCAGACAATTTGGCAACCCGTTCATTGAGCT
TCTCTTTTTCATAATCCTGCTCAGCAGCCTCGGCAAGAGCTTTGATTTGTTGTACTCGCT
TTCTGACAGCATCTTCAGTACTTCCATCACCAACAATGGTGGTAGTCTCCTTTGCAAGCA
CAACCCTTGCTGCAGTTCCAAGCACCTCTCCACCAACTTTGTCAAGAGAAAGTCCAACTT
CGTCTCTGATAACGGTACCTCCAGTCAAAATGGCAATGTCATCGAGGTACTGGCTCTTCC
TCTCTCCAAAACCAGGTGCTTTCAAAGCAGCAACTTTCAAGGCTCCTCGTAACTTGTTGA
CAACAAGAGTGGCAAGCGCTTCTTGCTCAATGTCCTCTGCAATGATCAAAAGGGGATATC
CTCCACGAATAGCATCTTCCAAGATTCCAATAATATCCCGGGCAGTAGCTATCTTCTTGT
CCACCAGCAAAAGCTTGCAATTGGAGTATTCGGCAACCATCTTCTCATTATCGGTAACAA
AGTAGGGAGAGATGTAGCCCCGGTCAAACTGCATACCTTCAACAACGTGTAGATTATTCT
CTGCACTCCTACCCTCTTCTAGAGTAACAACGCCCTTTCGACCCACTTTACTCATGGCCT
TCGCAATCATGTCACCAATTTCATAGTTATTGCCAGCACTTACAGCCGCAACATCGGCTA
GCTCACTGTCTTCAACCTCTTTAGACATGGTTCTCAACTCCGCCACCAACGCCTTCACGG
TCTTCTCAATACCTCTTGATATCTGGATAGGGTTTGCACCTGCAGCAACTACCTTGACAC
CCTCAGCAATGAGTCCTTGCGCAAGTACTACAGAAGTAGTCGTTCCATCCCCTGCCAAAT
CATTTGTCTTTGCANCTGCGCGG
>Contig150
ACTGAACCAAAAAAAAGGGGCAAATAATGCTTCACAAAACATATACAAGATAATCCAAGT
ACATGGGTGCAATTAGGTATCTTGGAAAAAATCTCAGATATACAAGACAGCACAGAGAGC
CTACACAGAAGGACCCAAAGCAGGCTAAAAGCTGCATAGAAGAAGGGCCAATTAGGACTG
TGGAAGATCCTTTGTTTAGATCTTGCCACGAGGGCCTAGCTTAGGAGGTTGTTGAGGTCC
TTTCTGAATGGGCAAGATGTCACCAGAGGCACTGGAGCTGAAATAAGCGAGTGATGCACC
TCCTCCCAGCACCAAGAACTTAAGTAATAAACCTCGCTTTGTGAAGACCCCACCGAAGGT
CTCGAAGAACTTGCTCTGCATGCCATTGTAGGGCGATGGAGCATCAGAACCGTACAAATC
CCAAGCACCAGTGGTGTTGCCAATATCCTCGAGGTCAAAGTAGACACTCTTTTCACCATA
CTTTGCAGAAACCACACCTAACCTGGCGGGGCACCGCGACGGTAGAGAGGCTCGCGAGGA
AACAGGAAGCTTCTGTCCCAGAAGGCTGCTGGAAGAGATAGCGACCGAGCTTCCAGCGGC
GAGCGCTAGAGACGCCATATCTGTCTCTTCCTGTCTTTCTCTCTTCTTCACTGTGATGTC
CTCCTTACTGAAAATGGCCTGTACACAGCTAATAC
>Contig151
CCGCGCAGGTTTTGTCCCAAAGCCCTTTGGTTGTCCGAAATAGATCCGCTCCTGTAAGTT
CTCGCACTACCATAATGTCCACTCCCTCTGCCACTTCCCGTTTCAAGGTTGAGGAGTCAA
CAAGCTGAGGGAGCACTGTAGCAGGTCTTAAATTTGCAAACACCCCCATGCCTGCCCTTA
GACCCAACAGGCCACGTTCTGGGCGCAAATGCGGCTCATTATTGTCCCATTTGTACCCGC
CAATAGCAGCAAGAAGCACAGCATCCGAATCTTTGCAAGCTTCTAAAGTGTCGTCAGGAA
GAGGAGTTCCAAGGGCGTCGATTGCGGCTCCCCCTAGTAGCTTTTCTTGGAATTGAAATT
CAATACCTTCTTGAGAGCCGATACTTCGGAGGACATCGAGGGTGACCTTGGTGATTTCAG
GGCCAATGCCATCGCCTGGGAGGATGGTAAGGCGGTAGCTACTACGGCTGCTGCTGCTGC
TGCTGCCGCCGGCTGCAGCTGCGCGCACTGGTGCTGCTGAAGCCACTCCCTTGAATACAT
GACTTCGGAATAGAGGCAATGGGCGTGAAGGGGCTGATGCACGAGAGCAACTTAGTGAGC
TTGACCAAACCCTGCAAGAATTCGAGCTTCCATCGCAACCCCTGTTGTGTGTGTACCTTC
TCTGTGCCCCCCGCG
>Contig152
TTAAATACAAGACCACTTGAAAAGCATTTATTCACACGAGCATTATGTGAAGGCCTCTGG
TACACAATGCCCATTGTATAACATGCCGAAAAGGGCAAAAGGCTTGTTACCACACACACA
CGGATCTAAATATTACTTCTTGAATTTCAAGAAATCTTTCCTCAAGAAGCAAATAGCGTC
GGCAAGCTTGGTGGGATTAGTATTGGAGAAGGCCTCCTTCACACTAGGGTATTCTACTAC
AACCTTGGACCAAGCATAGAGGTGAGGACAATTGCTCTCTTGCACCAATTTGAAGTTGCC
TATCCTCTCATAAGTCTCAAACCAGCAAATGTAAGGAGCCAACACAATGTCCACCAAGTT
TATGTGCTTTCCTCCAAAGTATGGCCTGCCACCATCGAACACGTCCCGTAGTGCCGCATC
TAGCGTCACCATAACCTCCGTAAGTTCCTTCCTACCTCTCGCTATGATTTCTTCATCCGT
TTGCCTGATTATGAGGAGTCCAGCATCAAACACCTTCTTGTTGACATAGTCGGCCCAGAA
GCGAACGACAGCCCGTCGGTAGGGGTCCTTGGGGAGGAATGCCTTGTCTGGTGAGGGGGA
GGGCCATACCTCATCTATGTACTCCACAATGTTAGTGGACTCCAAAATAATCTTACCATT
GTGGATGAGAATGGGCACTTTCTTGTAAACAGGGTTGCACTCCAGCATGAGCTTGCTCTT
GACATAAGGCAGGTTCTCCTCTTGGTACTCATACTTCACACCTCTCTCCTTGAGAGCTAT
GACAGCCCTCAAACCAAACATGCTGCGCCATGTGGACAGCAACTTTACACTCTCTTCTGT
AGCAGACATTGCTCTGTTTCTCTCTCTCTCTCTCTCTCTCTCTCTCTCCCTCCTCCTCCC
GTCCTCCGTCCTCGTCGTCGTCTACGTCGTCCGTCCG
>Contig153
CCGCGCAGGTATGCAGAGAGGTTGATCATCTTGTTCCAGGTTATCCATCCTCTTGAGAAT
CAGTTGCCCAAAAGCTGGATTTGGATAAACTAACTCTCCAAGACTATCCATTGTATACTC
ACTGGAGGCCACCGCAAAACCGATGCCAGCTGCATTACAGTCAATCTCTAATCGACCAGT
TTCAGGATTCGACCTCAATCTTCCAGCCAGGAAATCGTATGGCACTAGCAATCTGGCTAA
TGTGCTTTTCAGCTTCTCAGCCACGAGGTGAGGAGGAAAATCTTTGTGGGACGGAAAGAA
ATGGACGGTCTCGACAGGAAAATTGAGCACTTTGTCTATGTTTGATAAGAACATGGATTT
TCTCTCAGTTTGCTGGGACGGAAAAACGAGAGAAACGTTTTGGATAGTGATCTTGAGGTC
TTGGAGAAGAGATGGAGGTTCTACGGCAGATGGTACCCATGCCTGCTCTTCTCGGGTTGT
C
>Contig154
CCGCGCAGGTTATCTCATGGATTATACTCAAGAACCAATAGTTGACATAAACCATTTGGC
ATGACAAAAGGGTGTTCTAAACCATTTAGCACCCAAACAAAATACAGATTAATTCCAAGG
AGATTGGTCCTTGTGTTCTTTGCCTGAGAATCTATCTATGTTTCATTATAAGGATCATAA
ATTATCCTCTTTCCATAACCAAAATCCTCTTTAACATTTGTATTGTCTCCAAAACTCTTT
ATGGGGCAACCTACACTACCAAGAAATGCTCCTCAGCTATAAGGGAAGCATCGTCGGAGG
CTGATGATGGAGAAAACCGAAAATCCTTCAGCAAACAGCCTTTCAACCACCGGACACAAT
CCGACCATCAAACCATCAATCTCCGCAACAGTAAAGTAGGGCAAAAGCTGTCATTTCTTC
CATATAATAAATTTGCTGGAATGCATAGTCTCCACTAAGTCAGAAGGCTGATAA
>Contig155
CCGCGCAGGTGTGTGGAGGAAGCTGTAAAGTGGTGGTGAGTGGCGACAAGAGAGAGGTGC
GGCAAGTGTAATGAAAACGGGTTGGTTCACTGTCCAGCTTGTGTTTAGTGGTTCCCATTT
GTAGCAAAGGAATGAAAGTTAGGCGTCCTTTTTGTAACTTTGTGTTAATAGTTTGTGGAT
TATGTGAGAAGCCCTTTTAAAATTGAAAGACAAGTGGGAAAAGCAAAGGATGGAATTTCA
ATTGTTTAGCTTTTGTATGCAATATATAGTAATGAATAGTTTTGAGGTTATGATGTGTGG
TCATAATTTTCCTTTTTTAATTGGTAAGGTGCAGCATATGTCTTAGGGTTTTATAGTTGT
GAGTTTGGCCTAACTGTACGAAAGAGCTTAAGGGTAGAAATTAATAGAAATGTGAAAAAA
GAAAAAGTAGG
>Contig156
CCGCGCAGGTCAAAACAAGACCCTCTGAAAAACTTGCCATCATGCTTCCCATGACCATGT
TAACAATCAACTTCATGGCTGCACCATTTCCCACTTCACCAAGGTAGAACCTTGACTTGC
CCATGACATCCAGCAGCGGCCCAGCTTGTTCATACAAGTCCTTGTCTCCCGCTGTAAGGA
ATATAAGAGTTCCATCTTCAGCAGGCTTCTTTGAGCCTGAAACAGGTGCCTCAAGAAATG
AAGCACCAGTAGCTTTCACAAGACCACAGATTGCTTTTGACGTTCCACCGTCCACTGTTG
AAACATCTACATACCCTTTGCCAGGGCCCAGGCCATGTACAACACCAAGCTTTCCCGAAG
CTACCTCCAACGCAGCAGCAGGATCCGCAAGCATGGCAAATGTGATGTTGCACTGTGACG
CAACCTCTGCCGGTGAAGCAGCACAACTGGCTCCTTGGCTAATTAAGGGCTCACATTTGC
TAACATTCCTATTCCATACCGATACATCATACCCGGCCTTGATGAGATTGGTCGCCATGG
CAGTGCCCATGATGCCGAGGCCAAGAAAGCCGACAGATGGTTTCGCTTTATCATCAGGGG
CGGAAGAGGAGCTGCAGCGTGCAAACGACGTCTTGAAGGTGCGGGAGAAGAAGGTCGGGC
GGAGCAGTTGGCGGCGAGAGGGTGAGAAAAACAGTGAGCTCGAACATGCACCCGCTACCT
GGTTGAGCTGAGCCATCGTCCCCCCTCTCTCCATACACACACCGCATGTCTGCCACAATG
CCTTGTTCT
>Contig157
CAAAAAAACTTTAGGCTCCTGAATTTGAAACCATTCACCCCATAATCTCATGTCAATATA
CTATTAAAAAAACAGTGGCCAAAAAGATATCATAACTGCTTAGCAAGCACAACCAACAAC
TATTCGTAGAATGCTCATACACTCAGTCAGACTGACTCTAAGGCAGCTAATGAAGGCTGG
TGGTGTCTAGCTGTTCTATCCAGCAAAAATCTTTTATGATAAATCAGAAGAGCTCCCCTA
TTCAAACTAGTTAATCTTCATCCTCCTCCTCTTCACCACCTGCAGCTTTCTTGGATGCAG
CCTTCATGTTCCTCCTCTTCACACGACCAGGTCTACCACCACCGAAGGGGCTAGACAAAG
CAAAGTCAATATGTTTCTGTGAATCAACTCTGACCAGGAACGAGGCAACGTTGACCACTT
GCTTGCCTACCCGTATGTGTCTCTGCTTAATGAGAACCCGAGCGTGATGGATAGACTTCG
CCATTCCTGACTTAAAGACGAGAGTTTGCAGACGGCGCTCCAGAAAGTTCTCCACAGTTA
AGGCCAAGACATAATCAAGCTTGTTTTGGCTCTCTTCCAGGAGCCCGTATCTAAACATGC
GTCGCAAAAGTGCCTCTCCTTCGAAGATGCGCCGTGAATTCTTCTCATCCAGGGTCAGCA
GCATACGAGCATTGTTGCGGATGCGG
>Contig158
CCGCGCAGGTCGGGTGCGCATGATAATGAAAGAAGGTGTCCCCAACTTCGATCCCGTGTA
CCTCTTTGATGAGGGTTCTACCGCGCAGGTATTCCTTGCGGCCGGAAACTTACATGCTCA
TACCCTGGAATAAAGTTTTCATATGGCCCTGATGTGTACTATGACAACGAGGTTTCTGTC
GTGGAGATGGATGGCCAGTTCGACAGGCTAGACGAGCTCATTTATGTTGAAAGCCATCTC
AGCAATACCTCTACCAAGTTCTATGGTGAGATAACCCAACAAATGCTGAAGCACGCAGAT
TTCCCGGGTAGTAACAATGGTACTGGCTTCTTCCAAACCATGGTAGGTCTTAAGATAAGG
GAAGTCTACGAGAAGCTTCGTGCAAAGGAGGCAGCTGCATTACAATCTGCAAAGGCTTAA
AAAGTCTAGCTCCCTTCATTGGTTTGTGTAAGGGTGGCATCTCATTAATCTGTCGATTAC
TCATGTGTGAATTGATGCCTTTCGAGCATGTTTTGTACAATTTTGTATGCTTATTGGATG
CAAGGTGCTTAGGCTTGTGATGTGCGCCATAATTATTCTCTCGAGTTTCCACGAGATCAT
TCTCTATAATGCTATATGTAGGCCCTGGTGTGAAGTTTACGCATCATCCTTGTATTGACA
GTTTTAAAGATCTTCATATCTAACACACAGTCTATGGCATTATGGCATTTTAATTATTCC
CTTGTGTTGTGCTCAACTGCGCGG
>Contig159
CCGCCAGGTCTCAATTGTCATATTCATTGCATCAAATTTCTGAATTGCAGTGATGGGAAA
ATAACCGCGCAGGTCCACGCCCCCTTTGGAAGACTCCGAGACCTGGTCCTTGCTAGAAGT
GAAAACAAGCATCCAGGTACGAGGGCCAGGTGCTTCAGGGCTGCCGCCAATGGTTGCCAA
GAAAGAAGAAGGGTCAAGCTTTGCATTCTCGACAGCACAAAGGGCTGCAACAACTTCCCT
GGGAGAAACTTTCCTCGTCTTTGCTGCCCTCTTCAGCACCGCAATGCTTGCCTCCAAGTC
TATACCTTTTTCATATGGTGTGCTTGGTCCTAGCTGATCCCCTGATGCAGCTGTCACTGC
TGCTGCTGATTCACCTGATACACTCCCACAGGATAGCAGGATTTGGTGTGCAGGAGCCCG
AAGACCCAATGATCTGTGGATGTTGATATGAAAATGCCCTGATGCACATACCCTGTTCTT
GTTTGATGAGTCTGTAGCATTCGTGGGCGCCAACACCGAATTGTGAAGAATGAGTGCATC
CATCTCCCTTTTGCTCCCTTGCAAACACTCTCACGATGTTTAGAGTGATGTACTCTCAGC
AAAATTGTAAAACCCTGCGTCTACCAGTACAATAGAGCGCGCAAGCGCGCGAGAGACAGG
AGGGGGGGGGAGAGGAGGCCACGAGCAAGATAAGGTAATTTGATAGGAACTGTGTCT
>Contig160
CCGCGCAGGTTGTTTTCATGTTCTGCAGTAATTCTAGCAAAAAGATCCCCCAAAGGATAA
ACTTTTTAAGTCCCTGCAGGGGATAAAAAAATGCGAAGACAAAAACATCCAAGGGTGTTG
AGAGAGCCAAAAATCTGTGGCCCTGAGCAAGCTTGTGTTCAATGATTAGCAGGAGAGCAT
ATTAATATATTTCAAAACTGAGAGCTTCTGTAAGGAACATATCTCTAACTCCTCAAATTC
TGGTGTGCATCAAGAGTAAGACTCTTGCAGACATACCTACCAACCAATTGTCTTCTCGAA
CTTCTGAATCTGACTCAAGAAAATCCATGTCATCATGACATGAGGAGCTATACGGACACA
GTAAACACCAAAGCCAGTGTAAAGTCTCAAAGGCCCATGTTCTTTAACAGTCTTGAGCAC
AACATCAAGAGGACCAGTGTAAGGGAATTTTCCATTGGCATCAGGCTGCATTTTCTGAAT
CTGTGTCTTCACAAAGTCAAAAGGCAAACTGCAGGCAGCAGCAAAAAAACCTGAAACTGC
ACTTGCCCCAACAACTGTTGGCCCCTCAGAAAAGTTCAGGGTATCCCTAAAGAACTCCAC
ACTCTGATCATAAGAGGCAAGCATGCCCATGTTCAATGCCATAGCCCGAACAACTGTGGG
CCCAGCTCCTTTCCATAAGGCAAGGACACCCTCATCTGCGGTTATCCTGTAAAGGGCATG
GAAGACATTCTTATAACCTGCGCGGTTGAGCAGCTGCCAAAGTGTTATCAGCCTGCATTC
TGATGAGAGCAAGGTCCGCAGGATACCTGCGCGG
>Contig161
CCGCGCAGGGACCATGAAACAATCTGACTTTACTATTTGAAATGTCTTAGTGAAACCGAT
AACAAAAATTAGAACCACAAAATCTGTCTGCAGGAGTTAACAAGAGACTGGGACCAAAAT
TGCAAGGCAATGCATTTGGGGCATAAAGCAATCCTTGATGTTCAGGCCTAGCTTAACGCT
TCTTAGACACACCAACAGTTCTCCCACGCCTGCCTGTGGTCTTGGTGTGCTGTCCACGTA
CACGTAAGCCCCAGTAGTGGCGAAGACCCCGATGGTTCCTGATCTTCTTCAGCCTTTCAA
GGTCATCTCTCAGCTTCATATCCAGAGCATTGGACACTACTTGAGAGAAGCGTCCATCCT
TGTAATCCTTCTTCCTATTCAGGAACCAGTCGGGGATCTTGAATTGTCTGGGGTTTGCAA
CAATGAACATGAGGTTCTCTAACTCTTGAGCCGAAAGCTCACCAGCTCTCTTGTTCATAT
CCACATCCGCTTTCTTACAAATGAGGTTTGCAAATCGCCGACCAATACCCTTGATGGATG
TTAGGGCGAACATGATCTTCTGACGTCCATCAACATTGGTGTTCAGAACRCRAAATGTAG
CTGAAACTCCTCGTTGCTACGAGCGACATCTTCGCCTGT
>Contig162
CCGCGCAGGTCTTTCCTGAACCACAGAAGAACAGTATCTTCCGCCAGCACATCTTGATCA
TACCGCGCACGYGNANGATTTCAGGGAACAGTTTCATCAGCTTGGCATCCTCATAGCAAT
ACGTCTGGATCGTGTGCATGAGCTCCAACTCCAGCTTCCCCGTAACAGTGAACGACCCAA
GTAATGTTCCCCATGTTTTCACCTGTCGCAGAGCCAAATTGATGTTCTGTTGTTGGTTCT
TCCCTGACCACTGGATGGCATCCATAAGAGCCTCCCAGACAGTCCGCACCACATCCACAT
CTGGTAAATTGGCTTCCTTGCAGCGCTGCTTTACAGACTCGATCACCTCAGCCATGTCTG
CATTCTCTGAGATTTGATCAGTCAAATGGGTTTTCAGTTCCTTCAGCTTCACATCAAAAA
CCTTCTTTCTGTTGTACTCCACTAGCGGAGCTAGTCCTGCCTTGCTGAAATGCTCTGCAA
AGGCCTCCATGCTTCTCTTTTGCATAGGAAAAAACTCCAAAAGGCGATCCTCGATTTTGG
CCCGCTTCAAAAGACCTATTAAATCATCAAAACTGTTCTCTACGAGGTACTCCTTGAAGC
AATCTGTTATGAATCCAAGCACCGTCCCTTTTGCGACAAGACTGTCCTTTAATAGAACAG
AAAAAATGTTTTCAGGGGGAAGCCCTGAAAGCTTTTGGGTGAAGGTTAGGGCAGTAAAAA
TTGCAAGCTTCAAACGATCATCTTGCTCATAGAGCTCCAGAGACTGAAGCTGCCTTTGCA
TAACATTTTCAAGGCTCTTGATCATGAAAGGGCGGCGCCTGATAATCTTCTGGATATAGA
GTACATGAGGAAGGATTTTGTCTCGTGAAGGTTCACAGTTCAAGATAGAGTACGGTTGCC
TTTCACCTTCTTCTGGCTTGGTAGACCCCAGCTGGAAGCGCCCGCCCGTATAGACAACCT
CGAAAAAGGTTTCTCCATATCTTGAAAAATCAAGATCTGAGGCATCAATGTCTTTGGCAA
CAAGCTCCAAGTCTCCCCCATGCTCAAGGTAGATTTGGACAATTGCATCCGCAAAACTTG
CGGGGTCTAAGGGAGCTGCTATATTCCTTTTGCGGTCTTGATCCGCGTGCCACCAAGAGT
GGGCCTCTCCTTAGAGCTCATAAACCACGACTGGGTAGTGGAGAGAAGAGGTCCTTCTGA
CAGAGCAGCTCTCGCGCCCAGCTGTGTGTCTCTGCGTATTTGCGGCAATCTGGGCCNAAG
GGGAGATTGGAGAGAACCTGATGAGCCTAGAAAGAGAGTGGGCC
>Contig163
GCAATCATAGCCCAATTCATTGTGCCTCAAAATCTCCCTACACATGAATTGCAAGCGGCC
TTCTCATGGCAGGCCAAAAAAACACATCACAGGAGGCTCACATATTGAGAACATAACAAT
AGCCTAAGGTCAAGGCCGACCTCGCATGATTTCTGTATTGATTGTTTCTCTTCCGCAGTT
GTTCCCACTCAGACATCAGCACACTAACATTCCAGGAGGGCTTGTTTCCTTTGAAGCCCC
TGAGTAGTTAAAAATATTTGGATTTTTTCTTGAGAGATCAACAAATGCACAATAGGTCCA
AAACTGCCGAAAAAAAGGTAGAAATTTGACACATACAGAAATCATTTCTTTTTGCCTGCT
TTGCCTTCTTTTCTGAGGATAACCTCATCTGCGTATTTGATCCCCTTGCCCTTGTAGGGC
TCAGGCGGACGCCACTTCCGGATTGAAGCCGAAAAATCACCAACAGCACATTTGTCCCTT
CCCGTTACAGAGACTTTAGTATTATCTTCTACTTTGACTTGAATACCGTCTGGAATACCT
AAACGCACCTGGTGTGAAAAGCCTAGATTCATGACCAGCTCATTTTTCTCGAGTGCCGCA
CGGTATCCCACTCCAATCAGCTGGAGCTTCTTCTCAAAACCCTTACTAACTCCAACTACC
ATGTTGTCTGTCAAACTCCTGAAGAGCCCATGCATTTGACGAGCGCGCCTGGTATCCATT
GCCCTGGAGACAGTAATGACACCAGAGGGATCACACTCAACTTTGATTTCGCGTGGGTAG
GTCTGCGAAAGCTCTCCAAGCGGGCCTTTCACAGAAAGGGTTTGGTTTTCCAAGTTCACT
GTAACACCCTTCAAGATAGGTACAGGATTCTTGCCAATCCTGGACTCCTTGCACTCTATC
CTCAGAAACCCTCCATTCTGGACCCTTGGCTTGAACTCTGTATTGCTCGAGCTGATACCC
TCGCCAGCAAAGCTGCTCCTTAGATCACAGGAAGGTACAGCTGCAGGAAGCGCACAAGAC
AGCAAATTCGCCATTCCTGTGCTGCCCAACACTTCACAAGCCACTTGGATAAGGTCTATA
CAC
>Contig164
CCGCGCAGGTACTTGTAGCCATCAGGATCTTCTACAAATGCAATAACTGTACTTCCNCNC
TNRRYAGGACCTGGTTCGCGAGAAACCTTCCCGCCCTTTGCCTTTATAAGCTCAACTGTC
TTGTAGACATCTTCCATTGCAACCCCAAAATGACCAAAACCCGAGCCTATATCGTACTTG
TCAACACCGTAGTTATATGTTAACTCAACCACAAAATGAGAATCTTCAGGGCCATAACCA
AGAAATGCATTTGTATATCGCTCCTCAGGTATATCCCGTTTTCTAAGAAGCTTCATGCCC
AAGCATTCGGTGTAGAACTTGATAGTCTTTTCCAGATCTCCAACCCTGTAAACAACATGA
AGAAGTCTCCTGTTATCTGTTTTCGCCCATTCCAAGCTACTTTCTTTGCCTGTAGCAGCT
CCTGTGCTGCCGAATGTGCTTGCCCTTACACATAAAGGATATGAGCTTTTACACTGCTGA
AATCTCTGAAAACCACGACCTTGTAAGGAGATAAGTGGAGAGAATATGCGGGAGGAAGTC
TGCACAGTGAGCGCGTGGAGGGCGCCTCTTCTTGCGGTGTGAGAGGAGGGGGGTTCGGCG
GGCGGAGTGGGAGGGAAGGCCGAAGGCAGCCGCTCTCTGTAGCGCCTGTGCTGATGATGA
TGATGAGGCCGGAGCAGACGACGAT
>Contig165
TTCGAACCAGAATTACAGGACACTTTGTTAATCATGTACTGAAAACCATACATACAGCAT
CTTATCAAGGAGACCCTGGAAATGGAAACCCTAACACGCAGGACCATTATCAGAGAACCC
TTCAATATAGTAAACCCTAGCCTGATAGCCAGAGGCAAAATCATGTAGGAAAGGGCATAA
AAATAAAGTTAAAAAGTTTGCTTCCTCTCACAGATTAGATCTTGTCGATGTCTTCATCTT
CAAATTCAAGGTAGTCATCGCCTGCTTCGTCCCCTTCTTCATCCATGCCACCAGCGATAC
CCTCATTGAGGCGGACATTGTCAGGAAGCTCACCATAGGCTTTGAGGAGACGGGCTTCAT
CAGGCTGGTATTTAAGGATGACATCCGCCTTGTCATCCTGGTAGTCACGCAGACCTACGA
GGATGATATCCCCGGAGGCAATCCAGACCTTCTTGTGCATCTTGCCACGGATATGGCAAA
GCCTCTTTGTACCGTCAATGCAAAGAGCTTCGCAGCGGCCATTGCCAAGCATCCTCAGCA
CCTGGGCATACTCCTGCCCATCCTCTTTGAACACGAGCTCTCTCTTCTCATCGTCTGCTT
CGTTCTTCCCCCTCTTACGATTCTTGCCTCCCTTTCCCTTGTTCTTCGGCATGGCTTGTT
CGCACGCAGGCTGTCTATAGCACGGCGGTGGAGAAAAGCTTTTACCTAAAACGCAGCCTC
CCCTCTCACTCAGACNTGCGYNGCTTATAGAGAATTCTCGCCTTTG
>Contig166
CACACTCAAAATATTAGGCACCCTTCAAAAATTGCAAATGTCCTATACTGGACACTTACA
GAAAGCACTTCCTTTCAAAGACAATGTGACATCAAGTCATGTTGTTACTCAACAGCTCTC
GACAGTAACTTCCATGTGTGGTACACGGCTACCAAAAATTGCTTTAACTTAAACCCTGTA
GCCTCTGCTCTTACGGCGACCACGGGCTCTCTCAAATTTGCGACCCTTTGACCGAACAAA
AGGCTTAGTGTGGCTGTGTGGTACACCAGGAGCTCTGCCAAAGTGCTTCACAGCTTCTCG
AGCATTCTTGGGTCCTCTAAGGAGCACCGTGTTTGAGCCCGTCGGGGCTTTCAGGGCAAG
TTGGTCAAACGTTAGACACTCCCCCCCAGCTTTGAGGATACGAGCACGAGCAGTCTCAGT
GAACCGTAAGGCAGCAATCTTCAAAGCAGGAACCTCATACAGCCTAACATCATCCGTCAC
AGTTCCAACGACAACACCTATCTTGTCCTCCTTGTCCTTCATATATCGTGTAAGGCGGGG
CAATGAAAGAGGTGGCCTGTTGGTCCGACTCATAAACAGACGTTTGAGAATAACTGCATT
GAAGACCTGCGCGG
>Contig167
CCGCGCAGGTAACTCAGAAAGGATGGCTCTGAATTCATCTCCACTCATGGTCTCCTTCTC
TAGCAATACCTCGACAATTTTGTCCATGGCACCGCGCAGGTTGCGAATGTGAGACAATGC
CACCTCGTAAGCTTTGTCGGAGATGGCCTTCACAGACTGGTCAATGTCCTCTGCAAGCTT
TTCAGACATGGAGTTTCTTGCCATCATGCGCATAATGACATCCCCACCTTGACTAGACGG
GTCCGTCAAAGCCCACGGCCCGATGTCTGACATACCAAAGACGGTCACCATCTGTTTCGC
CATCGACGAGACTTGCTGCAAATCGCTGGATGCACCTGTCGTAACCTCGGGCTCACCAAA
AATGACTTCCTCTGCAGCCCTCCCTCCCAAAGCACCCACAATACGGGCAAAGATTTGTTG
TTTGGATATGAGGGATGGGTCCTCACCAGGTATAAACCATGTCAGACCCCGGGCCTGACC
TCTTGGAATGAGTGTCACCTTCTGTACTGGGTCATGCCCTGGAGTCAAGGTTCCGCACAC
TGCATGTCCAACTTCATGATACGCCACTAAACTTTTCGATTTCCCATCTGTCATGACAGT
ACCCTCCATCCCAGCCACAATCCTGTCAATAGAATCGTCAATTTCCTTGGCAGAAATTGC
TGTCTTGCCTCTCCTTCCAGCCAGAATCGCAGCCTCATTCAAAAGATTTGCAAGATCAGC
CCCACTGAAACCAGGGGTTCTCATCGCAATGACCTCCAGGGAAACATCAGTATCAAATTT
CTTGTTACCCCCATGCACTTTCAAGATTTCAGTCCGGCCCCTAACATCCGGCACACTCAC
GGACACCTGCCGATCAAATCGTCCTGGCCTGAGAAGTGCAGAGTCGAGAATATCTGCCCT
ATTTGTAGCTGCGATGACAATGATACCTGTATTACCCTCAAATCCATCCATTTCAGTGAG
CAATTGGTTCAAAGTCTGCTCCCTCTCATCATTTCCACCGCCAATACCAGTACCCCTTTG
TCTACCAACAGCATCAATTTCATCCACAAACACTATGCAAGGAGCGTTTTCCTTGGCTTT
CTTGAAGAGATCCCGTACCCGCGATGCACCAACTCCAACAAACATTTCCACAAACTCAGA
CCCAGATATCGAGAAAAAGGGGACACCTGCTTCGCCTGCAATAGCTTTAGCCAAAAGGGT
TTTCCCAGTTCCAGGGGGACCAACAAGGAGAACTCCTTTGGGTATGCGCGCACCCACGGC
CGTGAAGCGCTCAGGTCTTTTAAGAAACTCTACCACCTCCATGAAATCTTGCTTGGCTTC
ATCTACACCTGCGACATCATCAAAGGTAACCCCTGTGTTCGGCTCCATTTGAAACTTGGC
TTTTGACTGCCCGAAAGCAAGTGGATTGCCAGGGCCCCCAGGGCCTCCAAGGCCCCCTTG
CGAACGCCTAGACAGCAAGAATAGACCACCCACGAGAATCAAAGGAAAGGCAAGGTTACT
TATCAGATTGAGAACCAGGCTGCCCGAGTCCTCTTGTGGGCTGTGGGCTGCAAAGTCGAT
GTTCTTCTCTCTAAATTTCTGAAGAAGCTCTTGGCTGAGACCTGGCAACTGCACACGGAC
TCTTTGTACTCTGTTCCCGAGCTCCGGCGAGACCGCTTCCACAATGGCAATGGTGCCGTT
TTCAAACAAATCGACCTTCTTCACGCGATCCTTGTCAAGGTATTCCAAAAATCGGGAGTA
GGACATCCGGGATGAAGCAACTCCTTGCTGTTGGTCATCTTCAGCGCGCGCTCTGCCTGT
CATGGGGCTTGAAGCCGCAGCAGCAAGGAGGAAGTTTCGCAGGAAGTTGCGCCGCCGGGG
TGAGGGCACAGAGGAAGAAGGGACCTCAGAGTGTTGGCCTGATGATGATGCCCTCAAAGA
GAACTTGGTCCGCCTGGAAGTCGCGAGATGAGGTAGAAACTTGAGCTGCTGCCCAATTAC
CTCGCTTGGTGAAAGGAGGGAGACGCCATAGCCATGCCTGCGGGAGCTGCTGTCCTGCTG
>Contig168
CCGCGCAGGTTAGCTAGGGGGCTCACAAATTTGAGATGGCATATTTGGATGATGCTCGAC
ATGGGCCTGCATGGGCCTGCAACAGGAATTCACTGAGTCACAGTCTCTTCTTCACACATA
CCACACAGATGTTTGATTCATATAATTTACAACTTTACATACACATGACCCACATTGACT
TGACGTCCTTCAGCGCATGCTCCAGCATCGTCCGTCAAAAAACTCAAAAAAGTTCAGGCC
CCGATTGATTGGTCTAGTACGATAACCTTCCCTTGCATACCTTCCAGAAGAGCTTTTTTG
TAGTTGATAACCATTCTAGAAGTGTCCTCTTTACCAGTAGCTGCCAATGTCTCTGCATTT
ACTGCTTTCGTTTTGCTGATCTTGTCGCCCCCATTTCCAGAAAGAGTTTCAATGGATTTG
GGTTTGTTGCTGATGTCCTTCACCTCACACTTATCCTCGCTAACTTTAGGGTTGCCAGCC
TTCTCCTCTTCCGCTATAGAACCATTTTCCTGCACGTCTCTGTCCTGCTTTTGACAGCTC
TCTAGTGTTTTGTTGGAGTCAGCTTTGTCATCTACCTTCAATTCAGCAACTTTCAACAGA
ACAGCCTCCACTTTCCGTTTCTCACTTTCTGCTTCCGGAACTCTTCCATTCTCTTTGATC
TGATTTGGTATGACACCAGCCCCATTGTTCATCCTTTCTGCTGGCTTGGCAGTCCTCCCA
TTCTCTTTCACAGAATCTAATGGCACATCACCCGTGTTACTCAGCTTTTCAGAGGCCCTC
TCTTTGATCTGTTTAACTACCTGCTGCCGCAATTGCTGCCTTGACTTTCTTTCCTGCAAG
ACCCTTTGTCGTCCATCATAAAAAGCAAAATCATCCAGTAAAGATGTTCTTGTGGGAAAA
AACTTGAAAATTTTCAGCATTTCAAGTCCCTGATGAAAGTGCACCTCCTGAGTGTCACGA
CTATGCGTGACAGGTTTATTGTCATTATTCGACAGTATGATATGCCTGAAATGCCCATTA
GGCACATCCTTGATAATGTGCCACTTTACAGGCAAGCAACCATTCCACTTCCCTTGTAGC
CAGAAATCCATGTTCTTCCCAAAATCAACAGGTCCCATCATCTCAGCGACACCACAAAAC
TGGCCACTGCAATTGACCGAGAAAAAGAAGAAAACTGGACATACGGTCGAGGGTGACTCA
GACTTCTCTTGAGCCTTCCTGTAAGCTTCATCTAGTCGCTTATTACCATTGGGAGTGCTT
GACCAGACACTGTACTTAATGCTTTTGTGCACATCATCTTCACTGTATGATTTGATAATA
AAAAACTTGGCTGTCTCATAAGACATTTGAAAGTCCTCCTTGTTGTAGTCCATCCTATTT
ACTGAGCAACTCTGGTTTTCAAACATGGGAAGAGGCTGATCCAGAATGTCTCCGCCTTCC
TGGACAGCATATGGTAGGGCCTTGGACTTAACAGAAGATGACTTTTGTGTTTGCTCCGCA
CAAGCTTCAGGGAGGACACTGTTGGCAGGCCCCTCACTCTTGTTCTGAGTCTTTGTCACT
TCCTTCGCCCTCCAGTTGCTTCCCACTGAGGCACCTTTCACAGAACACCCCTTCAAGACT
CTTCCAGACATATTTGGAGCAGAATGAACCCGAGGAAAATTTTGATATCGTCCAGGTCCA
GCACCAGGTAAGGGAGGGACGCAGCTTCCATGCACACCCATGTTCTGTGGCGCAGGTATA
GGCTGAAAGCCCCTTGTGGAAGAGTGCCATTGCTGCGGCATATAGCAATCATAACCCATA
CTGGACCCATAGAAACCCCCATTAGCAGCTGCTGGGTAAAGCCCCCAGTGATTGGGTGTA
TTGGACGTATCCGACGGGAGTGAATTCTTATACCCAACTTGATACCCCAGCTTTCCTTGC
ACTCCAGGTTTGGCTTTGGCATTTTGAGCAGCATCTTTAGAGTTTAGTTTCTTGGACCCA
GGCTTTGACACTTCTTGCTCTGCTGGGTAATACTGCATGAGAGCAGGTGAAACCTGCTGA
TAATAAGGCCCATACTGTGGTCCACAATAGCCAGCTGTCCCTGCTGAAATGTAGGGTCCT
TGAGGCTGAGAGCAATAAGTAGACTGCTGAGGAAATTCATAGCCTGGGGTGTAATACATG
GACTGCCCATTCTCCGCAACCATACCAGTGTAGACATGTCTTGTATCACATCCCATGCCT
CCGTCATAGCTTGCCAGCACAGGGATATTATATCCTGCATCAGCTGCACCATCTAATCTT
TTCAGCTGTGCACCATCACCAATTTTGTCAACAGGAACATGAGGTTCCTGAGGCATTTCA
CCTTTGAAACTGCTGCCCAAAGCCCGAATCTGTTCACCACCTGTGTGGTGAGCCGAATCG
GGCGCGGCAGCCACTACTTCAGCCAGAGCCATGGCGGAGGAGAAGCTTGAGGAGGCGAAT
TTCTGGAGAAGATGG
>Contig169
GNATCATAAGAAACTTCTTAGCTCGCAATCCTCAGTTACTCAAATGATATGTTGATATAT
ATAACCTCTTCCAAAGTTTTATGACAAACTTGCTTCAACTGCATGCCTTCAACATTATCC
TTCACATGCTGAGGCGAAAACACTATGCATACTAAGAATTGTACAAGATAAGAAAATTAA
TACACATTATTAAACACTTAAGTCAAATTTAAGGCCTAAAACCTGAGGCCTTTTTGCATA
TACATGTAGGTAGCTCCCATGTCTTGCTACGCTGCTACTGCACACTTTTCAGAGTAGAAC
TTCACCTTCCTCTCAAGCTCCGACTTGTTTGCACCCACAATTTTCTCACTAGTTTTGGAG
TCTTGAATAAACAAGAATGTGGGCATGGCACGAACCTCCCACTCTTGACTGATATCGCTA
TGATCATCCACATCCACTTTAAGAAAAATCAGGTTGGGATACTTCTCGGACAACTCAACA
AAAAAGGGTGCAATGAATTTGCAAGGTCCACACCATGTTGCAGTGAAATCAACAACTACC
ACTTTGCCACTGGTAGCTCCCTCGAAAAGTTTCGCATCCCACTCACTGCGATTTTGTATG
ACATGCACATTTCCATGAGAAGCCATGTCGGATTCTTTGGCATGAGAGGATACAATGGAG
CCCATTCTGGTGTATATACGCTGTCAGGCTAGATCGACCACAACCTTTGAAGAAGAAGAA
TTTGGGCGTGACTCGTGAGCGCTGTGCTCGTGGCGTGGAGATGAAGCAGCTGGACCTGCT
CATAGGCCTTTTATATGCAAATATCACCCC
>Contig170
CCGCGCAGGTTCTGAACTAAGATGGTCTTTGGCTCCACAGAATTCCGCGCAGTACACCAG
TAGCAATAACGGTTTCATTCCCATTGCCGGTTGATGATCCATTCACAATATTATCAATAG
ACGATGCAGCAAGTTTAGCCTGCTCCTGTTTCAATATCATATCCCTGTGGCACTTGGAAC
ACATGTTCATAGTCGCTGCACTTCCAAAGAAACCACAATTGTTAATGCACAAAATAGGAC
GTTCAGGAGGAGCTTGGCATCCTGTCTTCTCATGGTCCATTTCTTCACCTCTCCTGTTAG
TTAGAGAAGTTAGTGAAATGACTCCCAAAACCTATCTTGGAGCTCAAAAACGCATCCGAT
GAGCCCCCTAGAATTTATGGACCAGATCGCCCAGGATTGAACCACTGAAAAGCAAAAGCC
CTAAGAGAGAGAGAGAGATGTTTCTTTGTTCTTCTGTTTCCTT
>Contig171
CCGCGCAGGTCTACTGTCTTGCCRCNCNNNCTGATAGNAAACCTCATCTTCTTCTCAATT
GCAACAGGTTGGATAAGCTCGACTATCATCTTCACACGATCACCAGGTAACACCATCTTT
GTCTCCTCTCCCGCATCTGTCTCCACCTTCTCGACCTTGCCCGTCACATCCGTCGTTCTC
ATGTAGAACTGTGGCCTATAGCCAGCAAAAAATGGAGAGTGCCGTCCACCTTCCTCTTTC
TTAAGGATGTACACCGATGCTACAAACTTGCTGTGCGGGGTAATGGTTCCCGGCTTCGCA
ATAACCATCCCTCTCTGGATATCGATTTTCTGTATACCCCTCAGTAACAGGCCCACATTA
TCTCCAGCCATGGCTTCATCCAAGAGCTTTTGGAACATCTCGACACCAGTGACGGTTGTA
TTTCGGGTAGGCCGCAAACCGACAATATCCACAGTCTCACCCATTTTGATTTTGCCCCTC
TCTACCTTGCCAGTGGCAACAGTTCCTCGACCCGTAATCGAAAACACATCTTCGATCGCC
ATCAAAAAGGGTAGATCGACCTGCCTTACTGGGATGGGTATGTTCGCATCAACAGCATCA
ATCAGCTTGTAAATCTTGTCCACCCATTCGTTCTCCCCGCGCGCAATCTTGGGACTCTTC
TCAAAGGCCTCCAGTGCCTTCAATGCAGACCCAGCAACCACTGCGACATCATCTCCAGGG
AACTCATACGACTTAAGGAGATCCCGGATCTCAAGCTCCACGAGCTCAATGAACTCCTCA
TCATCTACTTGGTCAGTTTTGTTCAGGAAAACAACGATGTGAGGTACACCAACCTGCTTT
GCAAGAAGGATGTGCTCTTTCGTCTGGGGCATGGCACCATCCGCTCCTGAGACCACCAGG
ATGGCTCCGTCCATTTGTGCCGCTCCCGTGATCATGTTCTTGACATAATCAGCATGTCCA
GGGCAATCCACATGCGCATAGTGTCTGTTGGGGGATTCATACTCTACAACGGCGGTGTTG
ATTGTGATACCTCTTGCTCTTTCTTCTGGGGCAGCATCAATCTGGTCATATCTCTTGGGG
GCACTACCGAGCTCAGAGGCAGCAGCCATGGTGAGGGCTGCAGTGAGGGTGGTTTTCCCA
TGGTCCACATGACCGATGGTGCCAATGTTAACATGGGGCTTGTTGCGCTCGAACTTCTCG
CGTGCGGCACGGACCAGCAGGCGCACACTTTGGCGAGAGGCAACCTTGCGGAGACTCAGA
GCATCTTGGAAGCTCAGCTGAGTGAACGCAGCTGCAGAACTCAAGCAACGGGCTGCAGGC
GGAGATGAGGAAGAGGGTTTTGCAACCAGGCGCTGATTTTCAAGCGGCAGAGGGGTGGAG
GAGTGGAGCAGTGGGTAAAGCGTGCGAGGACGCCATAACCAAGAAGCCGAGGCGAGGCGG
GTC
>Contig172
CCGCGCAGGTCTTCYGCCTTTGCACTCGAGGGCCAATCTCCGTCCGGCCCGAGGAAACCT
TTGCACGCCTCCGTTACCTTTTGGGAGGCCTACGCCCCATAGAAACTGTCTACCTGAGAC
TGTCCCTTGGCCCGTAGGTCCTGACACAAGGTTAGAATTCTAGCTCTTCCAGAGTGGTAT
CTCACTGATGGCTCGGGCCCCCCCGGAAGGAGGCCTTCTTCGCCTTCCACCTAAGCTGCG
CAGGAAAAGCCCAAAGCCAATCCCAGGGAACAGTGAAGCTTCATAGGGTCTTTCTGTCCA
GGTGCGGGTAGTCCGCATCTTCACAGACATGTCTATTTCACCGAGCCTCTCTCCGAGACA
GTGCCCAGATCGTTACGCCTTTCGTGCGGGTCGGAACTTACCCGACAAGGAATTTCGCTA
CCTTAGGACCGTTATTGTTACGGCCGCCGTTCACCGGGGCTTCGGTCGCCGGCTCCCCTG
TCATCAGGTCACCAACTTCCTTGACCTTCCGGCACTGGGCAGGCGTCAGCCCCCATACAT
GGTCTTACGACTTTGCGGAGACCTGTGTTTTTGGTAAACAGTCGCCCGGGCCTGGTCACT
GCGACCCCCTTTGTGAGGAGGCACCCCTTCTCCCGAAGTTACGGGGCTATTTTGCCGAGT
TCCTTAGAGAGAGTTGTCTCGCGCCCCTAGGTATTCTCTACCTACCCACCTGTGTCGGTT
TCGGGTACAGGTACCCTTTTGTTGAAGGTCGTTCGAGCTTTTCCTGGGAGTATAGCATGG
GTTACTTCAGCGCCGTAGCGCCTGGTACTCGAACATTGGCTCGGGGCATTTTCTCTACCC
CTTCTTA
>Contig173
CCGCGCAGGTACAAGGGAGGATGTAGGGAGATGGACTTCAATATGGGGTACCTCAAATTT
GGAGAGAGGATCAAATTTAGAGGGTACCTCGAAGTTGGATGGCATATGGGGTCCCTTGAG
ATAAGCATGTGAATGGGGCCTCACTACATGGGAGGGAAATTGGGTTACCTCAACTCTGGA
AGATGCAAAGGCTGTCTCAAATTTAGAGAGTACCTTCGAGGTGTGGGGCAGCTCATCTTC
AACTGCCTCAAGAATAGGGCAGAGAGCCCTTTTATTTCGGGAACCGGCCTTTTCTTTGGG
GCAGAGCGCCCTTTTATTTGAGGTACCTGCCATTTCTGCGTTGGCGTTGTGGGGCGGCAG
CACCGTAGCTTGTTGATGGAAAAGACTCATGTATTCTGCGCGTCGCCAGGTATCATCTTC
CAGCCACAGTCTGCCCTCCGGCAGGCCATAATCCATGCAGGCCGGCGTCTGCCAATGTGT
ATAGGGGTGTGTGTGTGTGTGAGAGAGAGAGAGAGATCGATAGACAGAGAGAGAGAGAGA
GAG
>Contig174
CCGCGCAGGTCCATAACTGGCATGGGCCGCGCAGGTCTTCACGGGGTTCTTGAAGTCTGG
TTGGTAGGTTTGCCCAAGGACTCCATCCACTGTGGCAGACAATTGCACAAAATCAAATTG
AACATTTAGATGGGCATACACGTCATCCTTTGGTAGATTGTAGCTATGCACGCGGTCCTC
TTCCTTGGTAATAGGAACCACCTCCACATTTGCACTCATTACGCCGTCTATTGTCACGTG
CACCGTGTTTGCCTCAGATATACGCTCCACACGTATCTCGTCTAGTGGTGAGCTCCACGT
GGCTGCGACGGTTGTCGGTATTGTGAACTCCTCGCCGTCATATGTGAACACCAATTGGTC
CACATTTTCATCCCATGCGGCAACCTTCTTGGCAGCTAGACTAAACTTGTGCTTGTCAAA
CATTATGCCCAAAGCTTGCACCCATGTGTAGTCACGTGGTCGGCCCTCGGGACGAATGCC
TATAAAGTGAGCATTCACATGCAAGTTGTGGTCAGACACAAGGCAAAAGTCCTCGCCAGC
CCTGCCGTGGAAGTAGAACATGACACCGTCACCGCCAACAAAACGTGGATCATAGCACAT
AGCAGAGTAGCCATGGCACTTGGGCCTACGACGCTTGCAGGTGGTCTGGCATTTGCGGGA
GCAGTCGATGAAGCAGGCGGAGGATTGGTACTTGCTGTTGATGCGCTTGGGGCATTGGGC
GGGGCATTTAAGCTGCTTGAGGTAGCAGCGGGGGTTGTGGGAGTAGCAGCGGGCGACCTC
ACGCACGTAAGGGTGGGGGGAGGTACGCGTCATCACGTACTGAGTGGACTGTGGGTCGAC
ACCGTGAGGGGAACTGGGGGAGGCTTGGGGAACATACCTGCGAGGAGGAGGAGGG
>Contig175
GAGAAGACACAATAAAAGCTCCGCACAGCAAAGACCATAGAAAGTATACACAAAAGCTTT
TGGTAAGTGCGGAATAGCAGTACAATTGAAGGAACAACTTCAATAAAATTTGATTCAAGT
CGGAAGAGCTTACAAATGATGTGAAAAGAAAGAAGAAGGGAGGGTGAGCAAGTGGGCGAT
GTTTTACTCGGCTTCCTCAACAGCGGCCTCGATACGGAGGAGAACGAAGCCTAGGGCGAT
ACCGATGAGAACAAGGCCACTCATGATGGGTACAACGCGGAAAATTTCAGATGCGATGTT
GCAAGTGGAGGCAGCAGCACCTCCTCGGCTCCCAGCTCCAGCTCTCGCTTGTGCAGAAAC
CACCCTTGCAAAGTGCTGCTCTGTGCTCTCTGAAAATCCCAGCCTGCTTACTCGGCTCTC
AGGCTTCATGCCTGCAAAGTTCTTCATAGTCCTCCCCATCTTTGCCGATGCCTTCCTTGC
TGGCTTGCAATCTCCATTGCCCGCTCTTGTCATTGCCAAACCTGGCATTGCGCCTACTGT
CGCACCCGCTGCTGCCATCACTGCCATCTCTGAATGATTTGCTCTTTTCTTCTCTCACTG
GCAGCGCGTGCAGCAGCAGCAGTGCGAGGATGTGGGAGTCTGAAGGCGTGTGGTTAGCAC
GAAAAGAGGAAGAGCTTCTCTNGATAAGGCTCTGCGGTGTTGTTTTTTGTCTAAATGGRT
NAGGTTCTCTCTACCTTAGGCCCC
>Contig176
AGCCTCAACAAAGCTATGACAAAACATTACCAACGAAACTTCTGTATTACATCACATAAG
GAAATACGAAGGAATCTGAAACAAAATGTACCTTCCAAGTTTGTTCTCAATAGCTTACAA
CTAGATTGCAATTGCTACAGCAACATAGCTATAAAACGCTGCTTGCACCCCTGCAGCAGA
GAGGCTTAGATACAATGCAGCATTCACCAACACAACAGAAACCTGTTGTACCATGGGCTA
ATCTACGTATATTGGCTAACTGGTTCTAGGCAGGCCTCTGCAAAATGGACCAGATTTCTC
CAGCCAGGCCTACACGAGCTGTGTTAGAGATTTCAAGGTTTTCTACTCTGCATCTACTGC
TGGTGCCTCTTCAGTTTGCAGTTCTTTAAGAGGGGTCCCAAAGCTCCAAGCAAACCCAAA
GGGGTCCATAACCTTCCCATAGCGCATCCCCCACGACTGGTCTGCTACAGCCTCAATCTC
CTTCGCACCTGCTTCCTTGGCTTTTTCAACTGCTGCATCCACATTGTCCGTCACCACATG
AAAAATTGCAGAAGTACCCTTGAGAGTACTCGGAGACTTCACATTGGGACCAGATTCCTC
GACCTCATCACAGAGCATGATCTCGCCGGAGCCAAATTTTCAGGTGAGCATGAAGAATGA
GAGGCATTTCCTGGTCGGCCTTACGCTTGTGAAGGGTCTTAGCCACCTCCTCAGCTCCAA
AGGCACGCTTGTAGAAGGAGATGGCGTCTGCAGCGCGGGGGGCCTCCACGACAAGCTGAG
GCACACAGGCCTTGTAAACGCAGGACTGGGCGCCATTTGTCGTCTGCTGCTGTTCCCCCA
TAGCTGCACAGAGAAAAGAGAGCAAAGAGAGGAAAGAAATGTAGCAGACAAGGCGATGAA
GAAACGAAGCAGAAGCTCTTGGCTATGGCGAGCACCTTTTTCCGCCCCCGCGACCTGCGC
GG
>Contig177
CCGCGCAGGTGACAGAAAGGACAATCTCCATTGATTTTAATAAAGTATTTACAATTGAGT
TGATACTCAAAAAAAGTCTTTGAAGCCCATAATAATTCTAGTCAACAGGCTGGTCAGAAT
TTAGGATCTGGTTGTGGTAATTCACTTTGCCTCTTTAGCTGGGGACTTGGGAGCTTTGGG
CGCTTTCTCCTTCTTCTCTACCTTCTCTGCAGACTTCTTAGGCAGAAGCACTTGGTGGAT
GTTGGGTAGCACGCCACCATGGGCTATGGTCACCCCATTCAGCAGCTTTCCAAGCTCCTC
ATCATTCCTAATGGCCAACTGAACATGTCGAGGAATTATTCTATTCTTCTTGTTGTCCCG
GGCAGCATTTCCAGCAAGCTCAAGAACCTCAGCAGCAAGGTACTCAAGAACAGCAGCAAG
GTAGACAGGGGCACCAGATCCAATACGCTGGGCATAGCGGCCCTTCTTGAGGTAGCGAGC
CAAGCGACCTACAGGAAACTGAAGCCCTGCTTTGACAGTCTTCGACACAGCTTTCTTCTT
GGGCTTGCCCCTGCCACCCTTTCCTGCTCCCTTGGAATCCATGTGAAAATGCTCTGTTAC
ACAGGAAAATATAGATAACGCAGAAACCCTTCTCCGCTCTGAGCTCACAGTGAATGAGAT
GTTCACTGATTGGGCTTCC
>Contig178
GACTCTGAAAATGCATGGCATTCTCCGAGATGGAACAATTAAGTACNTCAACTATCTCAA
TAATGTAAAAGAATGTCCCGAGAAAACAACCTCTTCGGAATAACGTAATTGGTTTATAAA
ATTAGTAGTGGCAAAAACTTATCATCCCTGCATATGACAGTCCGCGCCAGTTGACGGGAC
AATATATACTTAATCATATGACAAGATAATATATCTAACTGTACCAAATATATAGATTTT
AACAGTCAGCAGCGCAGCGCCCAACCTAAATTCTGTAAACAGCACACCCCAAGATCCGAT
ACCTACAACCCAAAACTACTTCATGGCCTTACATACAGCCTATCTTTACCTCCTGGATTG
GGCACTTCTATGACTCGCACAGTTATCTCTTGTCCCACCGAAAATAGCCGCTCTAACAAA
GGAATCCCACCAGAGCAGCCTAGGTGCGATGCAGCTAAAAAGCCTTCCCTACCGCTAGGT
AGAGTCACAAAGTAACCCAAATTAATAATCTCTCTGATCACACCTTGCACTGTGCCCGGG
GCACCCTTCTGATAAATTGACGTATAATCAAGCTGGAACGTCCTCTGTTCCTCTTCAAGC
TCCTGTTGGCGCCTCTGCATCATGGCCTCTCTCCGATACTGTTTCATACGCATCTTTGCC
TCAAGATTATATGGTCGTCTCCTTACAGTAGGACTCATCTGATATCGATCGGAGTCAAAG
TCGTAGGTCCTCAAAGGAGGCTGCTGAGGAGGTGTCGGTGTCCCTTGATTCTCTTGTGGG
AAATTAGGCTCGTTGTTAGAAATTGTACAGTACAGTCTACCTTTCCCGTGCGCCATGTGT
AGAGAACACCCTGAGGTAGTGCTTTCGGATAACCGCATGGCACCCATTTTCGGATACACA
TCCAGATTGTGCCTTACAATCTCACCAGCGAGGGAAGTACATGGAAGAGCTGATGGCGCC
ATTTTGAAGACAGCGCTCTCCAAATTAATGAACCTCGAAAACACCTTCGCTTGACGATGC
GGCTTCGTCGTGCACTGTGTGTGCGGGCACCCGCGCGCGAGAGAGAGAGAGAGAGAGAGA
GAGAGCGGAGGTTTAACACGTCACTTCTGTCCCGCGTACTCTGTCG
>Contig179
CCGCGCAGGTAGACAGTGCAAGTCAAAAAGCCATGCAGACACAGAATCTACAAGGACAAG
CATGCATACAGTCCCAATGCTAGATGCATGTGAGACAGATGTAGTGTGGCAAATAACCAC
AAAAATTCTCATTGGCATTATACAAAAGTGAAGAGTGGGGTAACATACAACCGGTTGCCA
CATCAGAAGGCAGCAGCTTTGTCTGCTAGATCAATCTGTGATGCAATCTGATCAAGCTGC
CCTTTGACGCTCATGTCAATGAGACGGGAGCCATCCTCGCCGAACCGAACAATAAACCCA
GCAATAATGGACGGATCGATGACATTCTTGAGCTTGACATTCTTCGACCCCAACATGCTC
TGCACCTTCTTACCAATAAGGGAGAGCTGCGACTTATCAATCTCAACAGCAGATGTGACA
AGAGCAATTTGCGTATCCGTAAGCTTGTTGTAGATATCCTCGAACTCCTTCAGAAGATCT
TTGAGGATATAGGTGCGCTTCTTATCCACGAGGAGATTAAGGAGGTTAACGGTGGCAGGC
AGGAAAGCAGCTTCGGTACAGAGATCCTTAAGCACAGACTTCTTATCTTCATCCCTAACA
ACAGGGCTGGTGAAGAAGTTCCAGAATTGCTCATCTGCGCAGTAGCCGGCAAGCTTCTGA
ACATCGGCGAAGACCGAGTCGAGATTCTTTTGGTCCTGGCCAACATCTGCAAGGGCGGCA
GCATAGCCAGTTGCAGCAGACTTGGCCATAGCCACAACGCAAGCTCGGCTTGCCCCTTTT
CCATCACCCGCCACGCCCACCTGTTCCTGCACCTTCGCCTTGAGGCCCATGTTGCTGCTG
AACAAGGGGGTGCCCCACACGCGCACGGCAAGATGAGAGGAAGGCGCCTTGCTGCAGGCG
GCCTTCACGCAGGGAGCTAGCGACCCATTCACATTCACTGCTGAAATGCGTTGCTGCAGA
GCCTCCATTATTTCTTCTGCTACGCCACAGTAAGCTACCTACTTGGCTCCTCTTGATTCA
AACTTGATGGTGTTGGGCCTCTCCTAGCAATAAAACCTTATCCTTCCTCCTTTGTGGCTG
TTAGCCTATTATCACTAG
>Contig180
CCGCGCAGGTTCGGTACTTTTTCCGCGCAGGTTTCACTAAAAATACAGGCAGAAAGCTAT
TAATCATAACAAATACATATATCCTTCATATACAGCATCAAAAGGATAATAAAAGTTACA
TTAAGCCATATCAGTTTTTCTGCAAGCTGCGCAAATACAGCATTGAGCAATACAAGCCCA
TAGTACCTGGTTTAGGGCTATCTAGATTATAGCTTTTATACTGAACACTTAGCTTAACGC
CTTGCAAAGAAGAAAAGAGCGACTGCAGATACAGACATTAATATTTTGAGCTTTGGGCTA
CCCCAAAAGCCTGTTGTGGGCTTCGAAGAAGCAGTGACATTGGATGCTAGCTGAGCTCGA
AGATCCTTCAACTCCTTTTCCTTTCTTTCAGCAATCCTTTGTAGCTTTCGAGTTTGCGTT
CGCGCTTCTTGCAACCAGAATTCAAGCTTTACAACCCTCTTCTTTAGATCCTGATCTGCA
GCTCGGTGTCTATCCATCTGCCCTTCAAGCTCGCGAGCTTTCATCTTGAGTTGAGTAGAA
AGTACCCTGAGCTCCTCTCTCTGGCGAGTTACCTCCTCATCCTTCGCACTCAAATGCTTC
ACAAGATGCTCTGCATTTTTCATGGTAATCTCTTCCAAAGTGTTCTTAAGCTCAGACTCT
TTGCTTGTGGTTATTTTAGCAACTGCCGACTTCATCTCTGACTCCATCCTCTCCACTTCT
TCTTTCAAATGCTTTTGCGAGCCCTCACGTAATTGAAGTTCTTGTTGTAGATCCAGAAGT
TGCTGACTAAGCTTCTTTGTGTAAGCCTCGTGTTCTATCAAAGCCTCAGTTTTTATCTCT
AATTCCTTCGTTAGACATTGACATTGCGACTGAGCTGTAGCTGCGGTTGTTGCATTTGCA
TCTGCTGTCTCTTGAACTGATCCTAGCCTTGCCCTTACGTCTACCAGTTCTCTTAAGTAC
TGCATTACAGTCTGCTCTGCAACAGAGGCAGTGGATATGGCATGAGCATTCTTTTCCTCC
AAGCTTTTCTGCAAAATTTCTAGCTCTCTCTCCATTGTTTTTGCTTTAGCTTCGGCGGCC
TGTCTTCTTGCTGTTTCCTGCTCTAAGCTCGACTCCTGAGTAGCCATGCGGCTGCGCACA
TCTCTGAGTTCTGAGGCCATGGAGCCCACTTCACTTGCAATTCGTCTCAGGTTCAGCTTC
TTCT
>Contig181
CCGCGCAGGTTYYGTCTAAAACTTTCTGTAACATCACAACCCACAATCAAATACAATAGC
TAGCATACAAGATACTTCAGAAACAAAAACACTTGTATATGGTAGAAAGCCCTTATAATC
AACTGACAGGCTGCACTTCTGGAGCCTGTGGGACATCAAAATTTGAAAAAAATGTAGATC
CTCTGACTTTATTATTTCCAGTGGCGTTAATGCGATCAATGCAGAAGTTTAAACTCTGTC
TTTTACACCATTTTGAAAGCCTTAATCCAAATCTATATTTTGACACAGGGCCTTAACTGG
TCTTGCTCATTGCTGCCTTGGCTGCTTCAGCTTCATCACGAACACGATAGTCTCTTTCGT
CCATTGCTCTATCCCAAGCATCAGAGCAGGGATGCTTTGGCTTGCCATAGGCAGCCTTGT
GGAAGAACGCTTGTGATTCTCCCATAATAAAGATCATTCCACATATAATGCCCATAGGTA
TCACAGACTCCCACCACATTTTGCCTTATTGACTCACGGAAAATTTGTTTGAATCCTGGG
GTTCGAGGATCTGCAAGCTCTCGATCTCTGCTTCAACAAACTGATCTGAAATCGCTTGAA
ACTTAGAAACCTC
>Contig182
CCGCGCAGGTAATCGAATAGATAATACCCACCATAAGTCCCTCAACTGTAAATAGAAGTA
GCACTAACCAGTGCCCACTATCAAAACCTATTTGTCCACCRCNCAGGTAGAAAGACCCGC
GCAGGTCCATTTATATATCATCTGCCTTAATCACGCCCGCTTACGCGTCATATTTCATAC
ATGACCTCTCCAAGCAAAGGAAGGATGGCAGCAGCTCGGGTATCCGGCATGTAGAAGTTT
GCTCCACAGGGAGGATAGAAGTGTGGCCCCTCATCCATGCCTTCGCATACAATCTCTCCA
GATTCAGTGCGATAGCATACAATACCTTTAGTGTCATCAGCGAATACCTTCAACGCAGCA
TCCTCTACATCTCCCTTGTTTTCAGCATCTCGGGTGGGAGGGGCGGTCTGCAACTGAGCA
GCTCGCATGACAGGGATGCGGGGAGCTCTGGAGGGTGTGGATACTCTCTTTGGGCTAACA
TTCTGCATGAATTTGGGACAAAGTGCACCATTGAGACATAGAGAGGTACTGTATGTAGAA
GAGGCAGCCATGGTGGTAATCTGTAAGATAAGGTAAACCAGAGAGATAAGGAATAGATCT
GATCTGGACAGCAGAACACGGAAAGACCTCGAGGACAGAACAGAGCAGAGTGGCAGAGGA
AAGGTCACGAAATAGAAGGAGAAAGAAGCATGCACAGAGAGACGCGGAGGAGGAAGACGA
GAGAAGATAGGAGGGTACCTTGATATGGAATTCTCCTGTCTGTATGCGCTGTTGGTGATG
>Contig183
GAACAAATCATTTTCTCATAAGATTTTAAACTACAACCCGGACAAAAGCTTCAACACTTT
GACCATATGCACAATCACGAAAAGCAAACTCCGATTTTGACGATACTTTGAATTTGAAAT
AGCAAATTGTGGGTGGGAGATACGAGTAACACAACGTCCAACGGAAAACCAGCATGCCAT
CACAAACTTGGTTGGACTCGTCTGAGTTTGCACGCAAATCTCAGACACAAGAGACTGCAT
GACTAAGCTGGTAGAATCTTGTTACATTAAACAAATTTCTCTAGCAAAAGCCCATCTTCA
AACAACTCATACTCATGGTGCTACTCAGTTGAGGTAGGAACCCACTTTTGAGTGTAAAAT
TTATGCAGCAGCTTGATAAACAGCCACCTCTTCTTTGCCCACTACAGGCTTTGGTGAGAA
CTCTTCTTCCTCTTTGGGATTGTGAATAGTTACATTGTCAGGAAGAGGTGTAGCTGGCCC
TTGTTTTCCCTTCGGATCCCAATCCAGCATGATTTTCACTTTAATACCTAAAACTCCCTG
ACGCAAGAGGACATGGCGCACAGCAGAATCGATGTACAAATTGACAGGATGGCCAGATGA
GATCATATATCCATCTTTGAATTTCATAGACTTTGCACGTTGGGCTCTAAGCTTGCCACT
AACAATGACCTCACAACCTTTAGCACCACTCTCCATAATAAACCTCAGAACACCATAACA
GGCCCTCCTGACAGCGAGTCCACCCAAAAGTTTGTATCGCAAGGATTCGGCTTGTGCAAT
AGCACACAGACCACGATTATTCACTTTCTCTGCATAGAGTTCGACGGTCCCTTCCGGAAA
ATTGAACCTTTTTTGCACTAAGGAAGTCAACTCTCTGATTCTTCTCCCCTTCTCACCAAG
GACGTTCTGAGTCCTGGTAGCGCGGATGATAATTTCAGTTCGCATGGGAGTGACACGAAC
CTCCACACCTGAATAGCCATCCTCAGCCAGCTCTCT
>Contig184
AGCAAAACCAACAAAAAATTCTCTTGGATTACAAGAAAACAAAGCGTGTACACTGTTCAA
GCAGGAGCAATGGCCTCCTCCAAGGAGTCCCAGGTGCATAATTGCACACTAGAAGCTATC
ATTCTTCTGATGCAGGATGAGGACCTACAGAGAATCTTCGGCATGGGTCTCAATAACCAA
ATCAGAGGTCGGGTAAGCATGGCAGGTGAGGACAAAGCCAGCCTCCATCTGGTCGTCATC
GAGGAAGGATTGATCGCTCTGGTCCACCGTGCCGGAGATAATCTTACCAGTGCACGACGA
GCACGCGCCGGCCCTGCACGAGTACGGCAAGTCCAGCCCCGCCTCTTCACCTGCATCCAG
CAAATATACATCCCCCGGAACCTCTACAACAGTCTCCTTACCCTCAGTCTTGAAAGTGAC
CTTGTACGCTTGCACCCTCCCCATCATCCCCTTCTGCTTCAACCCAAAGGCCAACCCTAC
GCTGGAGCCCGGCCTAGCAATGCGGACACCAGAAGAGGTCCTCCCATTCAGCTGCACAGA
TGAAAGAGATGTGGAAGCACAAAGAGCTTGGGCTGCCATAGCTTCAGCTTCAGATTGCTA
CAGAGGAGGAGCTTGGGTTGTGGAAGGAGGCAGTGGAGTCTACAGATCTGAGCTATGGAG
AGGGGAGAGCTCTATGTAGTTAGGTAAGAGTGTGTCCNCGTACTCTCGCGTTTCCGATAC
CTACTCGTACCGTCGCGCGG
>Contig185
CCGCGCAGGTAACGGTGCGGGGAAGACGAAGTCGTCGACGACGAAGACGAAGAAGAAGAA
GAAGAAGAAGAAGACAGCAAAGGATATTGACCGACGGCTCTGATGATCTGAGCGAAGATC
TGAAAGAAAAAAGCCAGCCAGTTCAACAACGCCCTCCATACTTGCATCGACCGAGGCGAG
TACACCTCGGCCTGAGTCAACTCAGCCATCGAAACTCGAACGATTTTAATGAAAAGATAG
AGAAAGATATGGTTGCTCGCGCTTTTACCGGAACCGGACGGAACGGTTCGTTAAATATGG
TTAGCACTTAACCGGATAAAATCTTCCCTTCTTTCCTTTCGTTAAGAGGCATTTCTCTCT
CTTTCTCTCTCTTCGTTAAGCAGTTTTATCAGAGCTATGGTCATGGTC
>Contig186
GGCAAACAAAAAACAGATCTTAYNGCGCAGCTTCTTTCTAACAGGCACAAAATCAGGACC
CAGAAATAGCCCCTCCTGGTGAAGTTAAACTTGCATTATTACAATAGGACAAGCTCGTAA
CCATGAGCAAGAATTTAGCGAAAGCGTGAAAATCCACTAAAGACTTCAACAAAATTGGAA
TTCACATGATTCCTTTCTCACTCCTGAAAACCAAGAGTGAGAAACTACTAGTCCATCTGA
AGTTGACAAATAACTTAGGATCACTATCATGGGTCATGGGTATGCACCCCTACCAACGAT
CTCAAGGCTTCAGAGCCACAGCCAAACCCACCTTAGCGTTCTTGTCCAAGGCCTTTGTAT
CTACCTCTGTGGAGATAGTGACAGTTGATTTTGGCCGGAATTCGTGCTGCAGAAGAGCCC
CCAGCTTGCCATGATTATTGAGACGAGTTTTGACAGTTGTAAGGGAGTCGAGAGCGTAGG
AAGTGCCAACTGTGAATGTGGTGTCGCTTGTTGGCAACCTGTGCAAAATTTCTGCAGCAA
CAATTGTCTTGGTGTCTGGATTTACATTGTGCAAGTATGAAGCTTTCAAGGTTTCTCCTT
TGTCCGATACCAATAGTGCAGCACTGAAATCGGGTTTGGTCAGTCCTAAACCAGCATTAT
ATTTCGTGAAGACACCAGAACCAGTGTCAAATGCAACTTCCCCACCCAAAGCAAATCCTT
GGCCACCGAAGGCAGTATTGACCTCCACAACAGGGACAGCAGTAAGCCCCACAATGCAGC
CGATACCAGCATGCTCATGTCGATACTGAATCTCCAGCTTCCCAGACTTGTCTGGAACTG
TGACGTTTAATACTGTCTTTAATCCCGGTGCAAGTTCATCGACAGTGATTGTGGTATAAA
TGCTGGAATTTGTGTCCACTTTGAGCTCAGTAGTGACGTTCTTGTTTTTGAATTGTGTTA
GCACATCACCAGTCAAAAGATCTCCTTTCTTGACCGTACTAGAGGTAAATGCCAGTCCAG
ATTCAGTCTCTGTTGTGATGACAACTTTCTGATCTTGCAAATAGTCCTTGGTCAGCAAGT
CTTTGGCCTTCTTGCCGATTTCTGAAAACAATCCAGGCCCTTTCCCCATGTCTGTATCTG
TGTCAGGAAGGAGATCGCTGCTGCTGCGCGCTGCTGACCCCCGCTGCCCGCGCGTACNTC
TG
>Contig187
CCTCAAAATAAGGTYACACTGACATGAAAACATTATTTACTACAAGCTTGAATGCTTCAT
TTGTATGTACAAAGACTATTCAGTTAGCCTCAAATGACAAGAATATGATCTGTCGAAATG
GTCACATTTTCTAAACTCGTCACAAAAGAGTGCAAAATTGATGTGTGACAGGTATCTTAA
TTTATTTGCTTTGCAGAAAAGCCAGTCATTCTGGCCCTTCAAGTACCACTGATCCAAACA
CGCCTCGTCCCCACGACCCCATCAACAAAGTCAAAAAACTCAGCTGTTGTTTCCCAGAGA
AAACAAAAGCATGAAAAGTTTAAAACGTGTTTCAGCATCAATCATTTTTTAGGTAAGTTT
GGCAAGCTTTTCTGCCTTCTGGACAACTTCCTCAATACCACCAACCATGTAAAAGGCCTG
CTCTGGCAAATCATCGAACTTTCCATCCAGCACACCCTTAAAGCCAGCAATGCATTCCTT
CAAATCGACATACTTTCCAGGAGATCCAGTGAAAACCTCAGCTACATGGAAAGGTTGACT
CAAGAACCGTTGGATTTTTCTTGCCCGAGCCACCGTCAGCTTGTCGTCCTCACTTAGTTC
ATCCATACCCAAAATGGCTATAATATCTTGAAGATTTTTGTAGCTTTGCAGCACCTTCTG
CACACCACGAGCACAATCATAATGCTCTTCACCCAAAATACGTGGAGAAAGCATTCGTGA
TGTTGAGTCTAGTGGATCGACAGCTGGGTAGATACCAAGTTCAGAGATCTGTCGAGACAG
GACTGTAGTGGCATCCAAGTGAGCAAAGGTCGTAGCTGGAGCAGGGTCAGTAAGATCATC
AGCAGGCACATAAATAGCCTGCACAGAGGTGATTGAACCCTTTTTGGTGGTGGTAATCCT
TTCTTGTAGACCCCCAAGATCTGTTGCTAAAGTGGGCTGGTAACCAACAGCAGACGGGAT
TCGTCCCAGAAGGGCAGACACTTCAGAGTTTGCCTGAGTGAACCTGAAAATATTGTCGAT
ACCTGCGCGGCACATCTACCTGCGCGG
>Contig188
CCGCGCAGGTCTTGTCCTCGTTCTTCACTGAGGTTAGACACAATGCTGTGGCAGTTTTAG
AGTGTACAATCTGGCCAAGGCGTGCTTTCCCGTTTCACAATCCGCGCAGGTGAATACCCA
TNTTTCTACATAAAGCTGGAAGCCAGATAACTAGCTCAAGGGGATCAACATCGTGGGCAA
TAACAACCAGCTGTGCTTTACCCTGCTCAATAAGGTAAGTCACGTGGTTGATTCCGTACT
TGACCACAATAGGCTTCTTACTTTCGATAGTCTTTCCTTCAGACTCTGCCTGGGCCTTCT
TCAAAAGCCTTTCCTTCTTTGCTGCTTTATCTTCTGGCCTGTACTTGAGAAGCATCTTGA
ATAGGCTGGAAGCCAAATTCTTATCCAGAGTCTTGGTGAACTGATTGAGTGCAGGCGGGA
CTTTCAACCTCTGGTTCAAAACCCTCCTTTGCCTCTGGATACGTACATATTTGGGCCACT
TGACAAATCGGTGCAGGTTCTTCTTATAAGGTAGGGACCCTCCAATACCAAACTGTTTAG
GTCTTTTTTCAAATAAAGGATTCACAACCTTCTCTGGGGTCTTCTTCTTCTCAGCTGGAG
TAGGCACAGCAATCTTCGACCCCCTTTTGGGAGCCATGGCAAAGGCTTCTCGTTTCGATT
CAACAGATCCCCTGCTGATCTCCTGCCTGCCTGCCTGCGCCTACAGATCCTTTAGAAGAA
GCTTGACAGGAAAACCCTCCC
>Contig189
CCGCGTAGGTAAATCACCAATGACGTCACCAAGATGATCTTCAGGAGTGACAACCTCCAC
TTTCATGATTGGTTCCAAAAGCTTAGGGGCAGCTTTGTTCATCCCCTCTCTGAAAGCCCC
TCTTGCCGCAAGTTGGACCGCGCCCAAGACACTAGAGTCTACCTCATGATAAGACCCATC
AGTTAGAATAGCTTTCACATCCACGACTGGAAAACCAGCCAGCACACCGTTACTCATACA
CTCCTCTAAACCCTTGACCACTCCAGGTATATACTCCTTGGGTACCGTTCCACCTTTAAT
TTCACTCTTGAACTCGTAGCCACTTCCAGCTTCTAGGGGCTCAAATTTAATAACCACCTC
TGCAAATTGACCTTGTCCACCTGACTGCTTCTTATGCACATACTTAATTTCCACAGGTCG
AGAAATGCTCTCTCTATAGTTCACCTGAGGGGCACCAACATTGGCTTCTACCTTGAACTC
TCTTTTCAGTCTGTCAACAATAATCTCCAAGTGCAACTCCCCCATTCCTTCAATTACAGT
CTGGTTGCTCTCTTCATCTCGTGAGAAATGGAAGGATGGATCCTCCTGTGCTAACTTGAT
GAGGCCATTGGCCATCTTGTCAATATCAGCCTTGGTTTTGGGCTCAATGGCCACTTTGAT
GACTGGGTCTGGGAAATCCATTCTTTCCAGCACAACAGGTTTGTCTGGGTCGCAAAGAGT
CTCCCCAGTTATTGTGTCCTTCAGACCAGCCAAAGCAACAATATCACCCGTTCTTGCTGT
CTTGACATCTTCCCGACTGTTGGCGTGCATTTCTAGTAACCTCCCTATCCTCTCCTTCTT
ATTCTTATTCGCATTCATTATATAAGAACCACCTGAGAGTACACCAGAGTAGACACGGAC
AAAGGTAAGGGAGCCAACGAAGGGATCTGTCATGATCTTGAAAGCTAAACCAGAGAAGGG
CTCATCGTCACTAGGTTTCCTCTCTAGAATAGTATCAGGGTCTCAGGAGCCGAGCCCTTC
ATGGTGGGTAAATCAAGCGGTGATGGTAACCTGCGCGG
>Contig190
CGTATGAAAAGTTCACTTCAGTTCATTCAAATACTTGATAAATACCACTAGACATCAAAG
TGCTTTACAAAATGACTATAGCTTTCAATTCCAAAAACTTTAGTCATCTAAATATGTATC
CAAAGTGCTTGGACAGAAGTCGAGTGTGCAATACTGCATACATACGTAGCCAAAACAAGT
ACTTAAGACAGTCACCATAACTTTTCAGAAGACTTTCAAACACCTGTCCAGATTACGTAA
GATGAAGACTGTGCGTACCCACGATTGGAGCAAGCCCGTTCAGAGAGAGGAACCCACCAG
TCTGATGAAGCATTGCATCAATCTCATCTCCCTCTTCCATCTCCAGCTCTGCAGGCGTCT
GCTCAGCCCTCAATCGCCTACCATCAAATAGAAACGCTATGGAATTCATCTCAACAGACT
GCCTTTCACAGTAGGCATTCATCAGCTTCCTCAGCTGCGTAGAGCGCTTAATTCTGAAGA
AAACCTCGTTGCCATCCTGGCCTTTGACTTTGAGACTGAGGTGCTGATCCAAGGGCTTCT
TCTCGTCCTCGGCCTGCTGCGAGGTAGGGATCTGGTTATTGTTGTTCACGCTGCCGAAGT
CCATGCCAGCTGCAGTACACCAACAACTCCTCTGCTCTCTCGCTGTCTCTTCCTGCGAAG
GTCTGAGGAAGAATATGGTGTGATGTAGCGCAAGAACGGACGTTTAGGGTTATAATGACT
CTCTATATTACGCGGTCATCGCTTTCCAGACTAATGTCGCTGTACTTAACGCACAATCTC
TTTATCCCCCCCGCCGTCTC
>Contig191
ATTGTTTAGGAAGTCTGAAAAGTTTGTTCATCTAGATGACTATACATCCGACAATAACCC
CATTCAACAAGGACACTTGAATCAATAAGCCCAATATATACGCCAACCCACATAAGCTGT
GCCATTATGGTAACTTCATGTAGCAGAACAAGGAAATAGTAAGATGCACATTTTAAGCAT
CTATAGCATTGACAGAGCCGGTAAATACTTGACTAGCCTAAATACTGGCTTGGTTACAGA
GCTGACCTCCATACAGTAAATTAAAGAATTGCACGAGGCTTAAGTACCAAAAAGGAGGGC
GAAAGAAGATGATATAAGTGATTAACATCAGGTAATAACTCTTGCCAAATAGTTACTTAC
AGTTGGCCATTTTGGCCATAGGAAGGCAAAGAACTCATCACTCAATATTCAACTTCTTCG
GCCAAAGCCATCATACATGGTCTGCTCAAAAAGCTCAAATCCATAGCACCCAAGTCACTA
TACGTAAGCATTTTGAAAGCAGAGGGGGTCAAACAAGTTTACTCCTTGTACTTCATCGAG
GATTTTTCAAACCCAATTGTTGGAAACTGCTTGGCATACTCCTCCACAGCATGGCGAAGA
GCTTCTATTGCTGATCGTATACTTGAATCCGTGTCGATGGTTGCATTGAAATCCTTCAGC
TTAGTGCCTTTGCTTGCTCCCTTGACTTTCAAGGCCAGCTGCACAGCACTGTCAAAGAAC
TCAGCCACCTTCTCAAAATCTTCCTCAGTGAAGCCTCTTGATGTGAGGGCAGGAGTTCCC
ATTCGAATCCCTCCAGGAACCATGGCTGAGACATCTCCTGGAACGGTGTTTTTGTTAGCT
GCTATGTGGCACAACTCCATAACACGCTCAACTCTAGAACCGTCTACACCCTTAGGCTTC
AAATTCACAAGTACCAAATGATTGTCTGTCCCTCCAGACACTAGCTCATAACCCCTGGAC
ATCAAGGCATTGGCAAAGCGACTACAGTTACTCAGAACTTGCTCCTGATAGGCTTTGAAC
TCTGATGACGCAGCCTGTTTCAAAGCAACAGCAAGCCCAGTAATGGTGTGGTTGTGTGGT
CCTCCTTGCAGACCAGGAAAGACAGCAGCATTAATTTTGTCCTCGTAATCATACATGACC
TCCTGCCCTTGCTTGTTAACTTCTTTCAGTCCTTTCCTGAAGAAAATCATTGCACCTCGA
GGACCTCGCAATGATTTGTGGGTGGTAGTCGTTACCACATCTGCATACTCAAATGGACTA
GGAACTACTCCAGCAGCCACCAGCCCACTAATATGTGCCATATCTGCCAGTAGAATAGAT
TTCTGCTTGTCACACACCTTGCGCATCCGAGCATAATCATAATGCCTAGAATAGGCACTG
GCACCTGCAACAATAAGTTTTGGCCTGTAGAGAGTTGCTGATTTCTCCAGCTGATCATAG
TCAATGATCCCAGTAGCCTCATTCAACCGGTATGGCATTGTCTCAAAGAAGATAGACACA
GCTGAGATTTTCTTTGTATCAGTCTGATAACCATGAGAAAGATGGCCACCATGGGGAAGG
TCCAAGGCCATTATTCTGTCATGTGGCTTCAATAGGGCAGTATACACATGGAAATTCGCC
GGAGACCCTGATAAAGGCTGTACATTGACTCCCCATTTGGTTGGGTCAAGACGAAAAGCT
TCTAATGCACGTTTCTGGCATAAAGACTCTGCCATATCAATGAATTCATTTCCTCCGTAA
TAGCGTGCCCCTGGATATCCTTCACTGTATTTATTGGTCATCACAGATCCAACTGCTTGC
ATAACTGACAAAGATGTGAAGTTCTCTGAGGGAATCAACTCTAGACCCTTCCACTGCCGG
TTCTTCTCAAGTTCGATGATGTTCGTAATTTTGCNCGGATCAATCTCCTCGAGTGGAGTA
TTCAATTGCTTTGGCCACATACCTGCGCGG
>Contig192
CCGCGCAGGTCGAACCCTCTATTGAATTGCCAGTAGACTGGGGTTTGCTGGCATTCCCGC
GCAGGTTTGCCCTCGATTCCACACTCATTCACACCCTCTGGATTAAGAAGTAGCCATCCT
GACCCCACTGCTGGTTCCAAGAATTGGCCAAAAGCCAATAATCGACACCTTCATCTGTTG
TACCCCAACCAATCAGCTTGACTGCATGGCCACCGAGGTATTCCCCAGATACATAGTGGT
AAACTCCGGATTTGTAGTGAGCGAAGTCCTCAAAAACTTGAAATGATACTTCCACAGGCC
CATTAGTATAAACTTCAGCCATTATGTGATAAGGATCTGATCCCACTCTGTAAGCACTTG
ATGCATAGTATTTTGATGTTTGATAATCTGTGTTGTCTTTGCATTCCTGCACACACTGTG
GAGTTGGATAGAGAGGATCACAGCCCGGGTGTTGACAACCTTCTGTATCAAAATAAGGCA
CACACTCACTTGTTACTACACCACTGCGTATGAAGTACTGCCAGGCTCTTAAGGAATACC
CACCATTGCAACCACTCCCACACTCAAAACCACAGCAAGACAGCAAATCATTCTCTGACA
AAACAACACTTTCATTGTAGTGGATACAAAAGCGATCAGACAACGCTTCGACCGCTCCAA
AAGCCCAGCAAGAACCACAGTGTCCCTGATCTAAAAATGCTTTTGCAATGAAAACACAAT
TGTGGCCAAGCTTCTCGTGCATCAAAGCTTGTTGGGAGTCTTTAGGTTCCGAGTCATAAG
TACGAATATTG
>Contig193
CTTCAACTAACTGTTATTTAAAGAGATTGGATGCCCACAAATTACAACTTTGGGATGTTC
TGGCATAAAAAATCCCGAAGTTCTGATATACATCGGAGAGCACAAAAATTTTACAATGGA
AGGAGATGTGGATCCACTACTTTGGCCACAATACCTTCGTGCATACCGTCTTTTAGAAAG
AATAGGGAATCTGGCTATTTACAGTAAAGAATCGACGCCTTCGGTGTCCCCCATGCACAA
ATGCCTCTCCACACATTAAAATTATACATACCTACTCCACTGCATAACAACACTGTCAGC
TTGCTGCTGAACGAACAAAGAATAGAGCTGCTCCTGACATTCCTCTGAGCACTAGAAGGC
GAGCATCAATGTATGTCCCACATACAATTTTTGTTATATCAAAGGACTCTGGTGGGATCT
GTACTCGGAGTTCATCGAGAGACCTCATAGGATAAGAAGGGTCAGGGCCACGGTAGTCAA
GTTCCATGCTCATGTCCATGTCTCCTATATCTAACCTTACAATTGGTAGCGTTGGTGGTG
CTGCTGCAGACATTGACTGGAAGAATTTCGCATCTCTGGGATAATCAAAGCCTTTGCTTT
TTATCTGATTATAGAATCCTTCCACCAACCTAGCTGCTGAAAATTCCTGTACATCGTCGG
CTTCAGTTTCAAGGTCTGTGGTATAACCCCTTTCTCCCTTTTGCAAACAGACCTTGCTAG
ATGTCGCTTCAAACCTTCCCTGGGTTCCACTCTTATCCAGCATCCAGTCACCCCTGTCGA
CCATAACAGAGAACGTGACACTTGAAGCCATTGACAGTCCTCCATCCAGGCAACTGAAAC
TAGTGAAGACATCACCAACCAAAACTGCTGGAGACCCCTTCCTCCAGGTAAGGCCAATTT
GCCGTCCTGTATGATAAAGTAGCCTCCACTTCCCTGGGAGTAGCTCTGACCAACTCTCTG
GGCTGGAATTGGGGTTCAAAAGCTCCAAGACGTGAATCAGTTGGGCTAACCTACTGCGCT
GTTGTGCTCCATAAATATACTCCTCTACAATTCTGACGGCAGTGGATCCAATACTCCATC
GAGTCATATTGATGGATGATTCAACACGCCACTTCGGACCACACAAAAACGGGTGCCTTA
AAGCCTCTGTGCAACTTATGCGGTCAGAAGGTTTTGAAGCCAGCATCAACGACAATAAAT
TCCATCCAGCTCCTCTGTTTCTGTCTAGTATCTGCAATCCAATATTGTCTATTGCTGATT
TTCGACTGAGCATTGGCACCATGAACTCTCTTAACCCAGCTGGATCATTACCCTTGTTTA
GAAAATACTTGAAGCGTTCGAAGATGGAGGAATTCATAAGCTCTCTTAAAACCATCCTTG
CCATCATGATGCCCACACACCGGATGTCGTAGGCTATCATCAGCTGCCTCCTACTCACTT
GCGTTTTTGAGGTTTTGCCTGTTTTACTTTCTGGACTGGCCTCAAAAAGAGAGGCGTTTC
CAAGTAATCCTACTTTTATATGGCGATCGGCCTCACTGATCTGTACATTCTGAAGGCGCA
GCTCTGTGTGAGCAAAACCATGACTATGCAGATAATTAACCCCAATAAGAAGGTCTCTCA
TCAAGATTTGGATGAGACGCAGCTGACGTGATACAGCAGGACCTCCAATTCTATCATCCC
CAACCCTTCGAGCACATTCTTCGTCC
>Contig194
CCGCGCAGGTCNGTCGNNRNTTTTTTCTTTTTCTGAGAAAGAGATTCGTATTTTGAAACA
TGATGCCAGGTTATATTTATACAAAACGAGATCAGCAAGTTTACACAAAACACAGCACCT
TAGTAGGTGCGGTTGCCAAGAGATCTCCCCATAGTCAGTAACAGCGTTAGTTATTAACAA
CTTTGATAGGTGGGTTTAGTAGTTAGCACACCAGCCACCTTGCACCCAAAGCTTCTGCTG
AATATTACTACTGGAGACTCTCGTTCTTTCTGCGAATTCATGACTCCTTTAATTCCTGAC
CTGGGTTGGAAGAACTCCGTCGCCATTGCGGGACCTTGCTTCTGCAAATTTCCCCTGTCG
ACGTGCAGAAGATTGAATAAGAACAGATTTGCGAGATGCAGCTTTAGCTAATTGACCCAT
GGACTTCCAAAAAGAGCACTTTATAGGAGTGCGTTGCTTCTTCACCTTCTTTGCCTGGTT
GACTGCAACAACTGCTGCGGAAGAATCTGCGAAGCCGACGTTGAAGAGAAGAACCTGGGG
AGGGGAGAAGACGGTGCTTGCCATTTTCGCGACTCTCAGAATGTGCAAAAAAATA
>Contig195
GAGAAATATAGAAATTCAATTTTTTATGAATTATTGTACAAAGATTAAGTTTACCACTCA
GAAAGAGTACAAGGACTAATTGCATAATTTTACCTAAACTTTAAGCAAAATTATACAATT
TAGAAAAGAAAACATAAATACTACCATAATAATCTAGACTTAGTGTTCATCAACACAAAA
TTTTATTTAATTTTACTATTTAAAGATAAAGATAGTTGCAACCAAAAGTTGGAGCAAACT
TTGGTTTAGGACTGCGAGTATATAACAATAGAGCTCGTCCCCACCTTTTTATTAAATATA
GCATGTCTCAACGATCGTGGTTGCAGCATTCTTTCGTTGATTCTTTCGCTATCAGTGCAC
GAAGAGCACAAGTGAGTTGGGCTGCCTTGTCAAAGTCTTGGTTTTCTCTTGCTTTCAAGA
TTTGGAACATGAAAGCAAGTCGGACTTGGGTGTAGGCACTCTGCTGCATTATGAGGTTAG
TCTCCTTCCGAAGTTGTTCGCATTCCAATTCAATGGCTTCAAATTTTTCTCTTACTTGCC
TTTGCCCCTCTTTGATCCTTTTTTGTTCCTCACTTATTTCTTCCATATCATATCTTAGCC
TTCTCATGCGAGTGTTTAGGTTTTTCAACCTTTTTCTCTTCTGTATTGCCTATGACTAGT
ATTTTTTTTGCTAAGGACAAGCGAACGACGACTGCTGCGGAGAGCCACGGCATGCATTTT
ATTCTAGAGGTCAAAAGTTCGGCTTTGCTTGCCTCCC
>Contig196
CCGCGCAGGTTGTCACACCCCCCGCGCAGGTCTTGTTCGCACCAATGGCAACCGACGGAT
CGGGGCAAGGGGGATAGTGGTTGATAAGAAGATCCTGGTGCAGCTCACCCAAAGCCTCCT
TAATGTAGTTGGGTTCGAGGCCCAAATTGATGGACAAGCACTCCAACAGCGTTTCTCCCA
GCTTCTTCAACTCCATTGTGTAACTGATGATTGCATCTCTGAAAGACTGGCGGTTAGGCC
ATGTCTCGTAGTCCCTCATAGACTCGGGGTAAGTTCGGAGGAGGAAGTAGTCGCGCCAGT
CACGAGCACCAGTGTCCGGCTTCACATAACCAGTCCCATAGCCTTGGCTAGCCACACCTT
TCTTGATACCACCTGGCGCACGCTCGCTAACAGGAAGCGCCAGGAACTCCTCAACTTGTT
GCTTCATGCCAGCCATGACAGCAGGATCCACACCATGGTTAATTACTTGAAAGAAGCCCC
ACTCCAGGCAAGCCTTATGTATGTGAGCCAGGGTTTCCTCCCGCTTCTCCCCCGTCAAGC
CCGCCATATCTATCACAGGGATCGAATCGCTTGACGTAGTCAAATGCACCTCGGGCCTGT
GCTGCAGAGGCAATATAAACTTGTCAGGAATTCCTTCCCCTTTGGAGATCCTCTCCACGA
GATCAGACTCGGCAAGCTTCACAGCAGGAGGCATAGCTGGAGCCATTGAACCTACAGACA
AAACCCTAGAAAAACCCTAAACGCAGAAGCGAAACCAAGGG
>Contig197
CAACTGAAAACTCACTTGTGTAAGTTCCTGCAATTGACAGTCAATTTAAAATGTCTTTTT
TGTTCATGATTTTTTGTTGCAGGACAGGCAACAGAGCTCAATAATTTCTTACAGTGTTGC
CACGTGCTACTCTCCAGAATCCTATAATAAACAAATTGCTAAAGAATTTCCTTAAAGTTT
CGCTAGAGTATTGACCTTACATGGATGCACAGGGCAATATACGCTTTAGGCAGAAGTTAA
AAGACAGCTTCTTTGGAGCTACACAAGCTCCGATATGCTTCGCTTCAAGCAGCAGTAGGC
TCTGGTTGAGGCAGTGGCTGAAGGGCTTTAAGGGGATTTGAGATAACAGCATCAATCAAG
CCATACTCCTTGGCCTCCTTGGCGCTCATGAAAAAGTCCCGGTCTGTATCTTGTACGATT
TTTTCTAATGGTTGGCCAGTGTGATAAGACAGATTAACCATTCAAATTTGCCTTGTGGTG
TAAAATCTCATTTGCCTGAATCTCAATGTCTGTCTGTTGGCCCTGTGCGCCACCAAGAGG
CTGATGAATCATTATCCGTGAATTTGGCAGGCTATACCTCTTGCCCTTGGTCCCTCCACT
CAATAAGAAGGCGCCCATACTGGCTGCTAGTCCAACACATACTGTGCTAACATCTGGTCT
TATGTGCCGCATTGTGTCAAAAATTGCCATCCCTGCTGTAACAGAGCCACCAGGAGAGTT
CACATACATGATTATATCCCTGGTTGAATCTACTGCATCCAAATAAAGCAGCTGAGCCAC
AATTAAGTTGGCCATATCATCATCCACGGCTCCACCGCATCGTATTATCCTATGCTGAAA
AAGCTGGCTTATGACACTTTGAAAGCGCTCCTGCAACATGGGGGGTGGACCTTGCCCTCC
TTGGGCAAAAGGACCTGAATAAGATGACGTGGGAACCTCCAAGTCATTCCTGATTGACCA
TACTCCCCTTGCAACATTTGAAGAAGGGCTCCAAAAGCCTTCAGACCGTATACAAGCACG
CAGCATCAACCCTGAATTGGTGGACATCCTCATTCCGGGATGATGGGAAACGGCATCTGC
AAGGAGAGAGGCGAACCGACTGAGAGTTGAAGCTGATGGCGGAGGCTCCGTTCTGCAGGG
GAGCGTGCGCTGCTCAAAGTGCTGCTTCGCAACGCATAGCTGCGCTCGCCATCGCCCACC
AAAACCCTTCAGACCT
>Contig198
CAAATAAACTTAAGATCACTATTAGAAGTGCAGCTCCCTCCAAAGGTGCGTACAATGGCA
CAGAACACATCAGCTACATAAAAGTACAGTAAAAGCAAAATATCAATCTCCACAAAAGCA
GTTTGGGAATATCAAACTGCACAAATGCATTGTGTAAAATGTCTCCCATCTTTAAAACTC
GACAAATAAGAAGCCTTAGATTGTGCCCCTAACATCCGTCCTTACAAAAAAAGTGTTCAC
TCGTTATCAACTTGCAAAAAAGAATTAAGACTTTCGAGCCCATTTCAAAATCACCTTAAG
GCCTACATCACTACATCTATTCAAAAGTTACCATGCTTACAGGACATATGCCCAGGTTGT
CCTTAAGTAAATAGCTCCTCATTTGAAACACTTAGCCTCCAAAAGCTTCTCTCCATCAAA
CTCATCAGGCTCCTCAAGATAGGCATTGACCCTCTCTTTCTGAGCTTCATCTGTAATGTC
CACCTTTGTCCACTCATAAAGTTCGGCATCATAGCACTCATCCAATACAATCTGGGGAAT
CTCTTGGCCTCGGAAGAGCCACACACCTTTGATCTTGAAGGGGGCGGTCTCACCTAAGAT
GCACATTTTGGCAAACCCATGCTTCCTGATGAAGTCCATGCGCTGCAAGAAACCACCGAC
CTTGTTCATGGTCACAAAGGTCACTGTGTTCTCTTCGTTGTATTTGTAGTCACAGAACCA
AAGTGAATAGCCCTCAGGATCATACATTTTCCAGAATCCTTCAATTGCAACCTCCCTAAA
ATCCTTTGCTTTTGTATTGGAATACAACCGCTTCCAGTCATCCATGACCATGCTGCTTGG
GGGTAGCAGATCCAAAGGATTCTTGGGCTTTGGCTTTGGCTTCTCCTCTTCCTCCTCGTC
CATCCCAGCAGATTCTTCCTTCGGTTTTGGTGCTTCCTTTGGCTTCTCTGTTGCTTCCTT
TGGTTTCTCCACCTTGGCTTTCTTTCTTCCTTCTTCCCAGCACTGCCTTGCTTCTTGGGA
GGGCTTAGAGCCGTCTCCACAGGAGACACATCTCCAAAATGTTTCTTCACATTTGGCTGG
TTTGCAATGGTCCAAAATGCCTCTCAACATGAGGGAACTCTGCAAGATATTCCTTGGTAA
ACACAGCCCTGAAACCAGTTATCAAGTTGCACCTGCGCGG
>Contig199
CCGCGCAGGTCCGCGCAGGTCTTTTTTCTTTTTTGGCATTAAAGTTACAGAACATATTAC
TGCGCATGTGTGAAGATACACCATTGTTCTCTCTCAAGGAAGGTCATAAAAGACTTGAGA
ATGATAAGGGGGAACCCATATCTACATTGCTTTCCCATCATCAAAAAACTCTGTTCTTCC
TTGTACTGCTGACAAATTCATACAAGCTTCTGCTTGTAAAACCATCAGGAAGGGGGGTCG
AGTTGGATCTATGGTAAACAACGAGATGATGTATTGGCATGTTTCAATGAGTAGAATGCA
GCCTTGATAACAAGTACAAGCATCCCGATGAGAGTAAAATGGATGCCGAAAAGCATAAAA
GATCAACTCCGGAGTGAATTGGGACCTTCTTGCTTTTCTCAAACATCCCAACCAGCAATA
TCATGACGATCACATGACCAAGCTTGGTCTTCAGTTCGTCCAATGAGCGTACCTCTAACC
ATTTGGGTCGCTCCGTTAGCTGGAAAAGGCCAAATAGACTTGACCCACATATAGTTCTTC
TTGCACCACCAGACGAAGAATCACCACCGGCTCTGGTGGGCACATCCAAGGTGCTTATGA
AAAGCTCATAAACTCCCATGCCAAAAATGAGCATGACAGTTCCCATGAGGTATACATCCA
CAGCTTCTACGAGAAGCAAAATGACTTTTCCTGTGTGAATGCCATTAAAGCAAGTCAAAA
AATATTCTCTGAAGGACTCCACCACGAAGGCGCATCCCTTGAAGAAGCATAAAATAGAGC
CAGCAAGAGAGCCCACAACTGCCATCAAGGTGAAAAATCTGCAGTTGAAGATAGCCTTCT
CAAGTAACTCCTCAGCGCGCCGGACAGCGCCGGATGAAGGACGTGCAGATGAAGAGGCGC
TGGAAGCTGGTTGAAAAAATCCATTATCATTACTGGGGGGTGGAGGAGTAGAGGCAGGAA
GTGTACCTTCATGCGCAGCAGAGGAGGCGACGACAGTGATCATGCGCTTGGAGAGGGAAG
CTCCTCTTCCATGCATCTTGGGGAGCCTTTCTGCTGCAAGGGGCTTCCAGCAAAGGGTCT
GGGGGCTATGACCCATAAGCTTCATGTTGAGTCTTGGAGCATGGGGGTGGCAGGGAGGGG
TGTGACGGGCATTTGAGCAATAACCCACGATCTCCATTTTGAGCAAAGACATGTGCATAG
CAGAGATTTGAGCACAGGCCTCCTGCTCTTGATAACACAGCCCCTCTCCAACAAAGAGTC
TTCAATACTGCCCCCTTNTTCCTTGTTAGCCTGAAAACNCCGTCCTAATGATTTACCACC
CCC
>Contig200
CCGCGCAGGTTGGTCCACATTTTACAAGTTCCATAAGCAGATACACTTCGGAGGCCCAAC
TATTACAACAATTATATACATAAGCTTGCTAAAGGTTCAAAGATTGGTTGCTGGTGGAGG
ACACATCATACACTACACATTCTTGTCACAATTTTGCTGCTGCCAAGGTTTTGAGACCTA
AATTTTTGGCATTAACAATGCTTGGGCAAGCAGCAGGTGGCTTGGAAACTTCATCCAGGA
AAGGGGCAACATTGTTGGCATCATGCCAGAGAGGATACCCTTTCAGTTTGCCCAACACAT
TTACAGCGGCTAGGGTGGCCATGCCTTCACGAGTCCACTTAGAAGCAGATGCAATATGTG
GCACCACCACTGCATTTGGGAGCTCAGCAAGTCCAGGTTTCATGAAGGGCTCATCCTCAA
ACACATCAAGAGCAGCTCGGAACTGTGGATTAGCTTGCAAATGACGAACTAGAGCAACTT
CGTCGACAATTGGTCCTCGACTTGCATTTACTAATATTGCCTCCTTTTTCATCAAAGCAA
GTCGATCCTTGTTCATGAGATGGTAAGTGGTTTTGTCCAAGACAGGGTGCAAACTCACCA
CATCAGACAGCTTAAGCACTTCCTCTACTGAATGGACCCGCTTCCATGTAACTGGGCTTT
CCCCTTGGGACTTGAGGAAATTGCCATAAGCTGTGACAAATTTTTCAAGTCGAGTTGCTT
GATAAAGGTCATAGTAGACGACATTCATCTTAAAGCCTTCAACCATCATCCTAGCATAGG
CAGAACCAATCCTTCCAGCACCAACAATGCCCACAGTTTGACCTTTCAATAAGTTTCCAA
TAAACAGAGTTGGAAGCCAGCCATCATATTTCCCAGCTCGCATAAAGTAATCAGCTTCAA
CCACCCTTCGACCTGCGCGG
>Contig201
CCTTTAAAGATTTTTTCTTAATTAGCTATGCTTTATATGAACGGAAAGTAGCACTGCCCT
CAAAACAAAAATCTCCACAAATGCTCCTGTATAACAGATTTACACTAAATTATTGTGCCA
TATTCGGCTTGGCCAAATCCATTTGCACATAAAGCATGAGATACCCACCGAATCAATGCA
GCTTTCTTTATTTCCATGTCAAAAGAGCCTAATAAAATACTTGATGACAGACCGAATTTC
CACCTGTCGATAAATTCTTATCCAAAAAAATTCCTTCTGTATTACTGTATCTATTGCGCA
ATTGCCGACCATAGTCCTCAATCTGCATTACATGCATTTCCCTTTTATTGCAAACTGCAA
CCCGATGATTCTCAAGCCACTCATCTGGCCAAACCCTCCTAAACCTTCCTTAGTTGATAA
CATCAACTATCACTCTACGTGACTTCACTGGTGCCCACTTCCACCTCTTATAGTAACCTG
CTTGCAGAAGGGCTAAGCAAAGCACGAAAATAACTTTGAAGCCCATTAGTTTTCGCTCCT
CCATCTCAGGTTCAGCAGCCCAAGACAAGAAAGTTGTCACATCCTTTGCCATCTGGGTCT
CTGTTGCAGGTACGCCATCTTCATACTCAACAGCACCATCTATCAGCATCTTCGGCATTG
CAATAGCCCCGCCAGGAAAATATGGGTTGTAATGCAGACCCTCCCTTACCGAAACCCCTG
CTGGTGGCTCACGATATCCAGTGAGAAGAGCAAAAACATAATTTGGACCGTTATGGCGAG
CCTTCGTTATCAGGCTCAAATCTGGAGGATATGCCCCTCCATTGGCAAATCTTGCTGCTT
GTTCATTTGGATATGGACTTGGGAAACGATCACTCAACTTTCCTGGCCTGGTGTACATCT
CCCCCTCATCATTGGGACCATCCTCAACTTCAGTCTCTGCTGCAACTGCTTTTACCTCCT
CTTCTGTGTACGCTACCCCAACAAGGTCACGATATGCTAGCAATGACATGCTATGACAGG
CAGCACACACCTGCTGATACACTTGATGCCCTCGCCGAATTGATGCATGATCGTAAGAGC
TTAAGACACCCTCATGAGACCATGGGTAATTTGGTGCTGGCAACCCATGCTCAGCTTCGT
CGGCATAGGCCACGCCTACAAGCCCTACAAAACTGGCCACGCCTGCTCCCAAATAAGCCA
AAGTTCTCGAAGATCGCCATCTGCTGCTGTCTCTAGTATCCTGTTGCTTGGTTAGTTAGC
AACAGCYGCCTGAGGTGAAACCCGCTCCAACTGACG
>Contig202
CCGCGCAGGTAGTTTATCACTAGAGAGACTTGCTGCACATCAATCCCCCTGGCCAGCNGN
NCAGNTGTAATCAGGACACGAGATGACCCAGATCTAAACTCCCNCAGATGATGATATCTC
TAGTGTTTTGATCCATATCACCATGGGTAGCAGACACAGTGTGGTCACGAGCACGCATCT
TATCTGTCAGCCAGTCCACCTTGCGCCTGGTGTTAACAAAGATAACGCTCTGCGTAATGG
CAAGTGTCTCGTAGAGATCGCAGAGCGTGTCAAGCTTCCAGTCTTCCTTGTCAACATTCA
CGTAGAACTGTTTAATACCCTCCAAGGTCAGCTCATCTCTCTTCACAAGAATTCTAACAG
GCTTGTTCATGAATTTCCTGGTTATCTCCAGGGCTTCTGGCGGCATAGTGGCAGAAAAAC
CCCAACCTGAATCTTTTCAGGAAGGAGCTGGAATATGTCATAGATCTGATCCTTAAATCC
TCGAGAAAGCATCTCATCAGCTTCGTCAAGCACAAATATCTTGATGTATTCTGACCTGAG
TGAATGCCTCCGGAGCATGTCATAAACCCTACCAACCTGCGCGGACTACAACATGCACTC
CACTCTGCAGTATGCGCTGATCCTCCCTCACACTGGTTCCTCCGACACATGCATGCACCC
TCACCTGCAGATACCTGCGCGG
>Contig203
CCGCGCAGGTACCGTCATCTATCACATCCGCTCCCCGAATCAGCATGTACGCCAACACTG
AAGCAAGTGAACTACTGCGCCATCTCAGGGCCTTCATAGCCAAGAAGCTGGTTCGTCAAT
TCGCGCTAGATTGTCACAACCGTCCGCGCAGGTTTGCTGAGCCTCCTGGCCACACCGAAA
ACCAAAACCTTTCCAACAATTCCCCTGTCCAACCCACAAGCAAGAACAACTGCCCCGCCG
ACTACGATCCACTTCCAACCCTTCCCATGCTGCTGATTTCTTCCTGAAACTTCATTCTCT
TCACCTTTCCATACTGTCACATCAGACTCCTCAAAGAAGCTGACAGGAACAGCTGTAGCC
AGCTGTGCCATGGAAGCACTGAAAGAAAGAGTGCTTGAAGACTTGCGATGCGCTTGATAC
TTCCGAAGGCCTGGCTCCATTTTCCTCACGCAATTCCACATCCCTTGCCGCACTCCAAGC
TTTGCAATGTCCTTTTGAATGCCCATATCTTCTGAATGAAAAAAGGTCACCTCGCAAGCT
GTCATTTGACCTGTCTGTGGGGACTCAACTGCTCGGACGCACCAACTTGATGAGTAAACA
TCAACTCTCCTAGGCTTCTTTTGGCGAGGTACTCCTGAATATGGTACACCCTTAGTGATA
CAAAAGTATGTGCCTCCGCATTCATATATCCTTCGGCCAATCAGATATTCCCGGTCACTG
CAGAAAAAGGGGAACTTCCTCACCCAATGGGCAATTTCTGCCCCCGTCTCATCGCAGCTT
TCTAATGATTTCATGTATATAATCATGTCATCCCATTCCGAACGAAACTCGTCATCCCAA
TAAAAGTCTTTCACCATTTCTGCAGTTGCATCCTCAAAGACAGTGCAACTCCTGTATTCT
GTCGGTCCATCCTGTGGATCTCTACGCCAAGCTCGATAAGTCATGCCTGGAATTGAGCGC
TCCATCATGGGCTCCCAAGGAAGCCCTCCATCCTGGTAGTGATACGTGCGATAAAGTTCC
CTTAAATCGTCCTTGTCCACAGCTGCACGAGCAAGATTGATCGAGCCACCTTCAGAAACT
AAAGGTGCTACATCCCTCTCCTGGAAGGATTGCTGCCGCGGTGTCTGAGGCCATCTCCAT
GCTCTAAATTTCAACCAGCATTCCTTTAACATTTGAAAGGCTGTAACTGATGCAGTCAAG
GCAAACCAAAAGCGCCGTACACCTAGTCCTGGAGGGCTGGTCCACACAAGTCTGTGCCTG
CCTCTGACCCCTAGGAACAGTAAACTTACCCATCTTGGTTTCCAAATCCAGCCTACAAAA
AGGCCAACCAGAACGGCCACCCACAGAGGCACCAAATTTGCAGAAAAATCGAGCATAGCC
TCCAGAAGAGATGATGACTTATCCATAGAAAAAAGGTGAATTCTCTGTTTTTCATCTCCA
TGGTGACTTTGAAATGTAGGCTGATATTTTCTTTACAAGTTTACAAAGGCAACCTGAAGA
CCTGATACTAAAAAATTCGTTGGAGTCAGATGCGGAAATGCGCCTTCAGTCTCGAAAAAG
AAGCGAAGATAGTAGAGGTGTGCCGATGCAATCCAATGCTGAATAGGAGGTAGGCCGCAG
ATGCGAAACCCAACAGGTGATAATGTAGATGCAGCAAATCGAGTTTTGCCCAACGAATAT
CCTCTGAGGATGCAAAGAATGAAAAAATCACCCACTGGTGCTTACAGAAGGAACCCCACC
GCTCGGCAGAGATGCCACCAAAACCAACAGGAGAAAAATGTAATACAAAAGCGAAAAATC
CACTGCAGGTAAAGAGTTTGCGGAATACAGCACAAATTAGGGTTTCTCCCAGAAAGAAGT
CTCTTAGTCAGACACAGACGCTGCCGATGAGGGGGAAATGTTGATGAGGGTTTCCCCCGT
CAGCAGACGTGCTCAGAGATGGAAATCGGTAG
>Contig204
CCGCGCAGGTTGCCTATACTGGTTATAAGGCCCTTCTCTCTTAACTCAGCAAGCGAGAGA
GCAACATCAAGCATGCCCTTCATTGAATAATCCCACCAATGAAGCTGAACAAGATCTAGT
TTCGATCCGCCGATTGCATTCAGAGACTTTTGGATGCTCCGTTCAACATATGCAAAGTTG
GGTTTGTTGCTGAAAACATTGGGGACAAATTTAGTGAAGATATTTACCGGTGGGAGGGAA
GGGTTGTTCTCTCTGATGCTTTGCCAATTGACGAGGAACTTGCCGCATGTGCCCTCGCTG
GGGCCGTAGATGTCTGCAGTGTCGAAGGTCGAGAAGCCTGCGCGTGAGTAAAGCTCCATA
GCATCAAGAAAATCTCTCTCATAGATGTAGCCGTGGCCGCCTGCAAGAGAGTAGCACCCA
CATAGGAACGGTGAAAACTCTGTGGGTGTATTGTCGTTGAAGTGTATGCGCCCAACCGAT
GGTGGAGTCCAAGTGGATGCAGAAGATGAAGGAGCGGGTGGAGATGACGGTGATGATGAA
GCTCGCACACAGGGCGGAGAACACAAAAACCTAACAGTGGCTGTGGATGAACAAGATGAA
GATGAAACCCTAGCTGAGACCAAAGAATTATGCTGAACTTTCGAATGACTTAGCCTTACC
TCTGAAGACACGCACAGCATCGCAGACGCCATAGCCGGAGCTCTGTGGAGTTTTCCTTAT
CTACTACAGTGTTGTTAGTACTCTAGCAGTC
>Contig205
GGGCGACAAAATACACATAGGCGATACTTAAACAACTGTGCAAGAAGCTAGAGACCGCGC
AGGNAAATACAAGCAGGGAATCAAAACTGTTGCTGTTGTTGTTGGTACCTGCGCCTACGT
GCAGCCAAGCTACCCCCAGGAAGAAACTCCTTTCGAAGAGGCTTGGGTGGGGGGTCAGGC
TTGTTAGGGTCAGGGACCTTGAGAGAAAGAACCTCTCGGCCGGAGCTGCCGCGCGTGACT
ACGCGAACAGTGACCTCGTCCCCTTCTTTGAAAATCTTCCTGAGCCGATCGAGGCCACCG
AGAAAGCCAATGTCTTGAGCGGGCAGGTAAGCCTCTTTGCCACTAGGCATGGTGACCCAA
TAGCCTACAGGCATGACCCCTTTGATGACAGCTTGGAAGGTGTTCGGGTCGCCTTTCTTC
AACATCTTCTCAGGAGGCATATCAAGCTGAGGATCTTCAAATGGGTCATAAGGAATGTTG
TGATTGGGGTAGCGCGGCAACACCATAGCTCTCGGCGATGGCCTTAAACCTGTTTTGAAA
CATGGGTTCTTCCTATTCAAAGAACCTCTACCTAACCCTAACCCTAAACCTAACTCTGCA
GCCTGCTTTGGATTTGCTAGTGCACCTCGTAGTACGCTAGCCTGCTTCAGTGTGTTAGAA
TTACCTAGTAGCTTGCAGTCTTGGTTTGCTTCTGTTGTTCTCGTGGTTGCTGTGATAGAA
GTGGCCAGCCTCAGAGGGGCCACAGCCATGGCTGCTCCAAACCTCTGCAGAAGAAAGACG
CTTGGGTGTCTGCAGATATCTCTGTTTGTGTTTATCCGAGTTCACAGAGCAAGAGGTTTT
CACACCCCCCGCGT
>Contig206
CCGCGCAGGTTCTTTGCCAATGCCATTTATCCACCTCCTGATGTGGCATGTAAATTCGTC
CAACTTTGCCAGANNGNGAGTNNCGGCTTACATYCNYGNCGTTTTTCTTGCTGGATTTCA
GAGCCATCTTCAATGCTTCCTTTTTCAGGTCCTCATTAGGAAGTCTATGTCGGCGAACTA
CCAACTCCATCGAAGGGCCAGCTTCAATCAACTCTATCCGCGGTACTTTTGAACCTGATT
TTTTGAGCCGTATTGCACAATGTTTGAAATATACCTTGTTTCCTACGGCAACACATAGAA
AAACTCGGTCCAGCCCAGCAAGATTTATAGCCTCCACTACCTCACCCCTTAAAACATCAA
TCAAGATTTCCTTCAAATGCTTGAGTTTCTCGTCTTGTTCAAAGCCTTCCCCAATGAAGA
CGAGGCAAGGTTTGGAGCCTTCTTGTGGTGAGTACTTCTTTCCACCTCCAAACATGATAA
TGGGTTCGAACTCCTCCACTGCGACCTCGATGAGATCATAGACATGATGATCATACATTC
GCCCGACCACAAGATTGTGAGGCCTCTTCTTAGAATGAGATCCAAACACAAATAGGCTGC
AGTCTGTCCTTTGAGAGAGGTACTCCAGGTAGTTTTCACCACCGCTTTCGAATGGCCGTA
TATTCTCATTCCTTTTCGCGTACTTGCTTGTATGGCATTGCCACCAGCTTTTCCTTCAGC
CTGTAAAAGTCTGAGAGTACTCCCTTCACCACACTG
>Contig207
AAACAAAATAAGTATGTAAACCCATGCACGTTTTTGATTTTGTCAAAAGCCAAAGTTGTA
AATTAGCTACATGTAGGTTCGAGTACATTTTATATATCCTATCCATATCGTTGTGTATTG
AACCAAAATTGTATAGACACCTTGTCAAAAGAAAGGCATGACACATCTCATGGAGGTGGT
GTTAAATGCCCTGCGTAACAAACATATCTGGTTGCGTTGGGACAAAACTGCTTGCAAGAC
CCGAGGCTGCTACACAAGGCCTATGATGATGTGGTTGAATTCAATGACAGCACGCTTTCA
ACAGGTGCCGGTGGCACTGTGGATTCATTTGCAGCTTTCTTTGATGATTTAAACATCTTA
TTGAGCGTGTTCTTAAAGCAGGCCTTGTGCTCATCCATAGACGCATGCACAAACTCATCA
AAGTGATCCCTGATATCCTGCACAAAGGAAGCCCCTTCACTTTTCTTCCTTCTACATGAA
GATGATGGTGTCACTGCTGCAGGTGGTGGTGTTGATGTTAAGGTGGAATCGTTGGGCATC
TTGGAAACTGCAGCTGTTCCATCTGAACTGCTGATAGCAGCCATGCTTGAAATCTAAGCT
GAACAGAAAGAGAGCTTGAAACGCTAGGCCTGTAATTCACTGCGTGCCTTGGAAGGCAAG
GTTGCGCAGTCTTCAATATTTATTCC
>Contig208
CCAGAAAAATGCATATAACCCAACTAGCCATTTAGCTTGGCTGCTTATGACAGAAACATT
AAAAAAACTTACGAAAAAGAACATCAGATGACCCAAATCTAGGTCATTCACAAATGCCAA
AGTTTCTTCTGAGTTACAGCTCTCTGCCCCCAAGCAACATGCTGGCGAGAACAGAAAATA
AAGGGCCAAATGTAGGCCGATGCCATGTGGGCCAAAAAGTAAAAGCTAAACAACTAATTC
AGCCTGCTGCAAAAAAAACCTAAGAGGTAAATTCGATGAACTGTTACTCTGAAAGATAAA
ACCGGGACATCCTAAACATCTTGCACGCTCAAACCTGGGGGAAGGGACTGCTTGAGCTTG
TCAGCCTTCTCGGAGTCAAACACACAAAGCGTGTAGAGGTACTTCTTGCAGCGAACCTTG
AACTTCACCACAGTTTTGCTACGCTTGATCTTGATGGAGCGCGCATCCTTCCGGCGAGCC
GTCAGCAGAAAATCCTTAATCTCGCTGATCTGCTTCGGCATGGCTGCTTTCCTGCAAAGA
TCGCGCGCCCCCGCGTACTCCTGCCCGTTTGATACCACCTTACCGTCGCGCGG
>Contig209
CCGCGCAGGTATACAAAAACAACCCACCCCAATAGGATCAACTTTGCAATGGATCCACCA
CCCATAGGTAGCTGCAGACAGCCACATAGGGGATCAACCTCACAACATGCCACCACCGAC
ACACCAATAAACCCTTAACAGCATACCATTAATATCTTGAAGAAAAGAAAGAGCAAGAAG
AAGAGATGAAGCGATCGNAAGAAACAAAACCCATGACAATTTTCTCACTAAGCTTTGAAA
AGGAGTCAACACCTTCTTACCTGAGTGGTCCATCTTTAACTTCCAACTTTCCCTCCCAAA
TGTTGTGTGTGGAGTTCAACCCTTAACACACCTTGGGTGTGTGTTTATATGCTTAGGGGT
AAGGAATATGCTATAAACGAAATGAGAGGGAATGAGAGAGCCAGAAGGGCAGAGAACCAT
AAGACAATATTGTGTTGACTTTACAAAGTACAATACAAACTGTTCGAGCAAATACAGTAC
CACTCCATCGCTAGGGACCTCTAAGCCTCGCTTCGGCGGGGCTTGTCAGAGGCAACTGAG
TCCGGGACATCTGCTGCAGGGATCCAGTCGTTAGTAGCAGGGTTACAACTGCTCTTTGTT
CTCACAAGCCCGGCAGGGCTGCAATTGAAATTCAAATCATCACTCTTTTTCTCCACCTGA
ATGAACCCAGTTCCTGTCGTATGGTGCAGCGTCTTGTCCACAGCATTCAAATCCTTGTAA
TACTCAGTCTCCACAAACTCTTCAGAGCTATTGTCACCACTATACTTGCTGTTAATCACC
TCAGACTTCCTGGCAATAGGCGCATCCGGCAGGGAATTGTAGTTTTCGACACCATTACTC
TCCACTTGGATAAACCCTGATCCAGTCGTGTGGTGCAGGTTCTTGTCAACTGCGTATAAA
CCCTTGTAGTACTCTGTCTCCACAAAGTCATCAGGGGCATCACCAGCATACTCTCTCACA
ATAGTCTGAGAGGAGCCTTGAACGAGGCTTTGAAGCTTAAGGTGCTCAGGGATGGGGCCA
AGGTAGGGATCCTCTTGAGGACGAAAGGTGTCAGAAGAGATGTCGCTGCGGGAGGGCTTA
AAAGGGCGTTTGGGGGCCTCATCGGCGAACTTCTGGCGCACCGCCTCCGCAATGCGCATC
TGCTCCTCCACATCCACATCCTCGCTGCGCCCGGGCTTCGACTCAACTACGGCCGCCATG
GAGGAGAACAAGGGCTGGGGCGCCACGGCAAGATGAGATAAAGCACACGAAGCAGAAGGA
GGAATCCCTGTGATACACC
>Contig210
GTAGAAAGAGCACAAATTAAATGTATATTTATTGATGATGATATAATTGCTGAAAGCATT
GTCTCCTTGTACTCTCATGTGCGGCCTTCTGCCCACCAGCAAAGTGTGACAAGTTTTAGT
TACATATGTACGATCATACTGGTAGTTCAGGGTTTTTACCGTGGGTAAGTAAAAAAAGGG
AGAGTGTACATTACAAGCTTAGTTCATCCATGGACATGTGCTGGGGGAACACCCACCGCA
CAGCTTTATTGTTGAGCAAAAATAAAATAGGCTGGCAGACAATACTCTTCTCCTCTAGTT
CTTAAGGCTCGGCGGGGGGCTCAACATACGCCAGCAGAGTGTCAGGGTTGAAGGCAAAGT
CAGCATTCTGGGTGTTGCGCACCCAGCATTGCTTACGAATCTGGCCTTGCGTGCCAGAGA
GCACGCCGATTTTGCCCATCTTGCGTAGGGAACGCCCAAATTGGCGTAGGAAAACACGCT
CGTCTGCGGCAAAGAGCTCCACCAGGGGGCGTGTGCGGTTGTCGTTCACCAATGTCACGT
CACTGGTAAATGCACCAAAGCCCTGCAGCAGCGCCTTAAAGTAGGCATTGTCGAATATGA
GTGATGAGATGGGGTCCAGAAAGTACTGGACCTCCTCATCAAAGGTGCCCCCTGTCATTG
CACCATTCAAGGTGCAGTTGGCCAGCAGCTCTTTGCCATATGCTTCAGGGAATTTGGCAT
CCACACTCGGGAAGATGCGGTCCGTTATGCTCTTGCAGTGGCCTTGCCCAATTGTATGAG
CTCCTGAGAGCGCCACAAGGTCCACTACGTCCATCCCGAAGTACTCAAAGTTCTCAAGCA
GGCCATCCACTGTCAGATTGAAGTTTGGCAGGTATACTTGTGAGCCATAAGAAAAGGCAG
TCAACGCATCTCGCCTCCCCAATTCCATCTTGTACAAAGGGCCCCCAGCCTGCTTAATGG
AGTAGACTGCAACAAGGGCGATGATGTCCGCGCAGGAGACAATGCCAGGGCATTCAATCT
CGAGGCGCTCCTTGATTTCGTCCAAGACAAAAAAGTTGCCCAGGCTAAAGTTGATGTCAG
CATCCTTCTCTCCTTGGGCCGTGTAGGAGGAATTGAGGAGCACGGAGGCATCGCAGCCGT
AGACAAGACAGTCATGAAAGAAGAGGCGGAGCAGCGGTGATGGCGTGGTCTCATCCACAG
AAGTCCAGTATGCAATGCGTTCCTGCACCGCCTTCTCCACCTGTTGGGGCCATGTCTGCT
TGTAGAACCCAAACTTGAGGCTGGGGTTGAGGGTTACCGGGGAACGG
>Contig211
CCGCGCAGGTCATAATCCGCGCAGGTCGTACCCCGACCACCATCCAGCAGTTTCGGTATG
CACCTTGTTGAACCTTTTGCAAACAGAAGGTGTAAGCACAAGAAGCTTCTGTGCCTTGCG
ATGTTTGATATGTAACTTTTACACACTGTAAAGCTTTTGAATCCCCTGGTCCATGAAAGA
CAACAGGAGATACGGCCTTCCAGTCTGCACAGTTGATTACTGGTGCATACATGGAATCTC
TTAGTGCAACAGAGAATTCAGAGAAGGTAAGGTACCTCTCTGCTGCATCCCATGCTCTTG
CAGTTGACACAGACTCCGGCACCTGGCCTGCAAGCATTTCTCCTACTTTGGCTGGCATAG
AGAATTGAAAGGCCGTTCTTACACCACTATCCTCTTCCGGCCAGTCATTCCTCATCAGCG
AGTCCATCTGCACTTTGACAACTGTGTTGGGAGGCATGAGAGCCGTAGGTCTTCTGCTCT
CATGAGGCCAGGATTGCTGTGTAGCATTCACAAATTGCATGAACTCGGCTACAAGGGCGT
CTCTCTCAGGCTCATCTGCTGTGCCAGCTTGGCCTGTGCTGCTCTGCGCTCGCACAATGA
GGGAGCGTCTGTGTGTAGACAGAACAGCACCCACATAGGGGGCCCTGCAGTAGAAGCCTC
CGCTTGTAGAATTAGCAGTGGGGCAGCTCGATTTGGCGAGCCTACAGGCAGGAAAACCTG
TTGTATGCTGGTGAAGAGCAGAGGGGCGCCATCGCCATCTCGTCTCTCAAGCCTTTCAAT
CCTC
>Contig212
CCGCGCAGCCGCGCANGTCTGGCGGCTGCTCACCTGATGCAGCCTTCTGCCCAACCTTTG
ATGAGGGTGCAGACTTTCGGACTTTTCCGTCATCTTCATCTTCTTCATCATCCTCGTCTT
CATCCTCCTCATCCTCATCTTCATCCTCGTCGTCGTCTTCCATGTCACCACTCTCATCGT
CATCGACATCCTCAAAGTCCTCTCCTTGCAAGGCTTCTCCAGTGAACCAAGAGACTGCAT
GTGGAATAATCTTATCCCTGATCGTTGACCCAATGTCATAATCTTGCTCCATTACATCCT
GTAGCTGTTCAGCCGTATCTTGATCAATGTCTTCATGGTCCTCAGGGACTTGAGGTGGGC
TGAAGAAATTGAAGAAACTTTCACAGGTTTCCGTTTTTGTGACGGGTTTTGCATTCTTGG
CACCCTTCTTAGGCTTTTTTCTAAGAACTTTCTGAGTGAGATTCTTGCCAGGATGCCACT
CAATTTCAGTCCCAATAGCCCTTTCCAGAATCGGCTCATCTTCTTCAATCATGTGGTATG
TCTTGGTTAACAGAGTGTTCTTGAAAAAAGGGTTGGTGTCAAAAAGAAACTCCAGTTTAA
ATCCCTTGGGATCATCAATCTTACACCACTTGATATCTTTCAGAAACTTTAGTGCCTCTT
CATCCCGTTCTGTAATCTGCATGGCTAGCGTCTCATTTGTCTTCATTGCACTTAGCCAAA
ACTCCGGGACACCTTTTCTTCATCCTTCTTTGCCTCAGCCGAATCTGTCACAGTTTCCGC
CACCACCCCTTCAGACCTGCGCGG
>Contig213
TTAAACACATTCTGGGTATTCATACAAAAACTGGCTTTGTGGATTTAGGTGTAAAAGTTG
CACTAACAGATGCGCAAATGAAATCATTTGTCAATTTCAATCCCTTACATCTATAATTAT
GCAACAAACAGCTATTGAAATCACAAGAGGTAAAAACCAGTACGAATAAATTTCACCAGA
TTCTGCAAAATCCTACTTTCCTGCATCTTATTTTCTGGTGACTTTAAATGATAGATGTTA
TAGCAACAAAAGCAGCTGTTTCCATTTTAGATTAACTGCAGAAGGCAAGAACTCCAGCAA
GCTATCCTGTTGTATGCTGCAGACTACTCCTCCCGTACAGCCCGCACAGTTCCTCTGAAC
CGCCTTTTGTTGATCTCAGCATCCTGTTCCCTGTGTTTCTCCACATCTGCCTGCAGCTTC
TCATCCCAGTTAGCAAGGCCATTTGCAGCAACAATGCCAATGCCCATCAGCAGAACATGT
TCCCATGGATGCCTCATGAGGGGCTGCTTGCGGATGGCATTGGAGTAGAACTGTGACGCC
AGGCCGAATGCAGCTCCAACGAATGTTGCAGTCACCATGATGATGCGCACACACAATTCC
AAANNTRCGCGGTTAATATCC
>Contig214
CCCGCAGGTAGAACGCTACGTAGCCTGACCGCGCAGGTAGCTTGTCGAAGCAAATGCGCG
CCCCGATATGTAAATCTATGCCCTTCAGATGACACAATAACAATCCTGCCTTCAATGCCA
CTCGCCTGAGCGGTCCTTTTCATGTCGTCTAAGAGAAGGTTTGTGAGAAGAAAATGCCCA
ATGTGATTGGTGGCAAACTGCAGCTCGATCCCATCAGTCGAAAGTTCATATGGACAAGCC
ATCACTCCTGCATTGTTGATCAAGATGTTCAGAGGCAAGCCCAAGGCTTTGAACTCGCTT
GCAAATCTTCGAACAGAAGCCATGGAGCTAAGATCAAGCTGCAGCACATGCAAGCGAGCA
TTGCTCGTCTCTTTTAAAATGCTTTCCTTCACTGCTTCACCAGAAGAGATGGTTCGCACT
GCCATCACAACCTCTGCACCATGCATTGCCAGCACACGAGCCGTCTCTGCTCCCACACCA
CTACTTGCTCCTGTGACAATGGCGGTGAGATTGGAAGCGTCGATGCCATGGGTGACCTCT
TCTGCAGTGGAGGATGAGGAGAAGCCCGAAGATGGGGATGAACGCCTCCTAAAAGCCACG
CCATTGCTCGCAGGCCGCACGCTACTCGTT
>Contig215
CAGACAAATCAAAACATGATACACTTGCATTACAAAAGACAGATAACATAAACAGTGGGA
TCTGCTAAGAACATGAAGAGAAAAATTCTTACTGCAAGAATATACAAAGACAGGAACACC
CCTTTCAAGTGAAGTGTAAAATTGGAGCTTTCAAAGAGCTTCTCATCTGAAGCATCAGAG
CACATTCACAATTACAAGAAGAGGGGTTTACTTGACAAAGTAAGGAAGGTCAAGAACGTA
AAGGAGGAAGTACGCCCAAGTTACGCCAGAGAGGCCACCGAAGAAAAAGCCTCCGGCAAA
GTTGGCCCATCCTTCAGCAGTTTGGAGCTTGTCGGCCTCCTTCTTGCGTCCTGTAAGGGT
AAGCCCAGGGGCAATTGAGGGGGCTCCCTCCTTGAATTGCGCCACACCGTAGATAGTCAA
GCACACAGACAAGATAACAACAAGCCCTGCTGCTCCCAGTGATCCTGCAGCACCTGCGTA
TTCGGTGTTTCGCAGAGGTCCAGTCTTCACAAAAGGTCCGACCAATAGGAAACCATGGGC
CAATCCCACTTCAATACCCCTCAAAAGTGGGCTCACTGCTGTCCTGTATGCGGGGAGGTT
GGACAGATACCATGCAATAAGAGGGCTGGATGTGATGGGTGTCTCTAGCCCACCAACAAA
AGGGTCTCCGTTCAATGGCTCGATAACTTGGAACCTCTCCTGCGCCCGGATAGCCACAGG
CCTGGCGACAATCTTCTTGGGCAGCGCAGCTCCGAGCCCGAGACCCTTGCCGAGGAACAC
AGAGTTCAAGCGATGGCCTGCAACCTTGGAGGTGTGCAGAGAAGGGGAGGCCACCATTGA
GGAAGCTTGCGCCATCGCAGTAGCAGTCGCCATAGCTACCAGCACAGACCAACCAACACG
GATGACAATTCGTGAGCGTGTAAGCGTGTGTCGCACTNGTGAAAGCGTAAGCTGATACAC
AACATATTGCAGGGCCAGGAGAAAAGTGTAAGTGGATAGGATTTTTGCACCTGATTGGGC
GCCTCTCTAG
>Contig216
CCGCGCAGGTTCACCAAACATCTTTAATAAAGTCATGTTTGATGATGCAAGGTCAGCACT
GCCTCCAAGAAGGCCAGGAAGAACCTTCGCAAGAGCATTGAGACAGGTCTGGGAGAGGTT
TCGAGTAGCATCACCTGGTGTCTCAGGGGTATATTTAGGCAAAGCGTCTGTCCAGCCTGC
AGGAAGTTCTCCACTTATCAAGCCTTTGAACTCTGCAGCCTCTTGGGGATATTTCTTCTC
ATAGGCAGCAAGGTCCCCCTGCCATTGTGCTTCTAAATCTGCTCCAAGCTTGGTGTGGTG
GCTCCAGTGACTTTTCACATCTTCAGGTACAAAGAAGGGTTCATATGGCCAACCCAAGTT
TTGACGAGTCGCATCCACTTCCTTGGATCCGAGTGCACTTCCGTGCACACTGTAACTGTT
GGCCTTGTTTGGTGAACCATAACCAATAGTAGTTGTCACCTTAATAAGAGTAGGCTTATC
AGTCACAGCTTTCGCATCTGCAATGGCTTGTCTAATGGCATCATAATCTGTGTTCCCATT
TTTAACCCAAATTGTGTGCCAACCAAGAGCGTCAAATCGGGCATCGACATTTTCAGTGAA
TGCAATATCCGTGCTACCATCAATAGAAATGTGATTGTCATCGTAAAAGCAAATTAGCTT
TCCAAGACCCCAATGGCCGGCAAGGGAGCAAGCTTCATTTGATATTCCCTCCATGTGGCA
TCCATCTCCAACTATACAATACGTGTAGTGGTCGACAATGGTGGCATCCGGCTTGTTGAA
TCGTGCAGCCAAGTGTTTCTCCGCGAGGGCCAACCCAACAGCATTGCATATGCCCTGGCC
AAGAGGGCCTGTCGTGACCTCAACACCAGGGGTCTCAAAATTCTCCGGGTGGCCAGGCGA
CCTGCTCTTCCATTGCCTAAATTGCTTCAAATCTTCTTCCTGCACACTGTCATAGCCGGC
AAGGTGAAGGAGGGCATACTGCAACATGCAACCATGGCCAGCAGAGAGGACGAAGCGATC
GCGATTGAACCAGTAGGGGTTCTTGGGGTTGTACCTCATGATCTCGTCGTACAGGATGTG
GCCCATTGGGGCGCAACCCATAGGCAGTCCCGGGTGCCCGGAATTGGCCTTCTCCACTGC
GTCAATGGCCAAGAAGCGGATAGTATTGACCGACTTCTCCACCAGAGCGACATCGGTCTT
GGCAGGGGCCTCGACAGCCGCGGTGGCGCAGACATGGTGAAGCTTCTGGTTGCTCCTCTT
CTTCTTCTGTTGGGTGGGGAGGGCGGAGGAGGAGAGCTTGAGGCCGGCGAATTTGGCGAA
GGGAGAGGAGCAGATGAGGTGATCGGGGGCGGGGGAGGCAGAACCTGCGCGG
>Contig217
CCGCGCAGGTTGTGGCAAGCACCCACATAAATCCGCGCAGGNAGACGCAAACATCCCATC
TTTGGTGATTTTCAACACTGAATCAGGTAAGGGGACCGCAAATTACATAGATGAAAATTT
CCCATTTTATGGGCTTATCAAAGCAGGTTGAGGAGCAACCTTCACCTTTGCATACAACAG
AGTGTGCAGACCTTACAAAAACATAGCTGGCTAGCAGTAATCTCCATGGTCATACTGACC
TAACCTGTTGCATTTTGTTGCCATAGATTGATGACATCTGTTGCTTGATTCAACAGAAGT
ATCGTCTGTTTCCTTGATATCCACTTCTTGCTTTCCAGCTTTGTCTTGATTTCCTCCCAC
GCATCCTTTCGAGGCCAGAAATAATAAGAGCTCAGAGGAACTGTCCCATGACCCGGCACG
ACCTGGTCTAGTCCAATCCCAATGTTCTTCTCCATCCATACAAACCGCAGTAGAACTTGG
GGTTTCTTCGAAGTAGATTTGCCCTTCTGAGGGCGAGACATAAAAGGGGAGGGCGAGGAG
GCGGGAGGGGAGGGAGACGAGCCAAGGTCTGCAGAAGCAGCGGAGACAATGCCTTTGCGA
TGCCTGCATAGAAGTTGAGGGGAGTGCGAGATGGTGAAGCTCGACCCGCGCACAGAAGCT
GCAGAGGAGAGCGAGGAGGACGAGGAGGGCATGCACACCACCGTCGAAGCCATAGCCATC
ATACTCTCTCTATCTC
>Contig218
CCGCGCAGGTAATGCCCTGTTGCAAATCATCAAAGGAAAGGATCAGGACAGTTAAATGTA
GGGGGCTTCAATAAGGCCTGYNNCGNAGGTCAGCCCTTGATGCTCGATCCGCATCCAGCA
TTGGACCAACACCGCCACCATACGAACCCCCACCAAACCCACTGTAGTAATCCAGAGGAG
CTCGGTAGCTACTTCCTGAGTAAGCTGAACTCGCACTACTTCCATACATTCCAGAACTGC
CCATGTATCCATCACCGCCCGAGCCTGTCTCATCTAGTGGAGATGCATGATCTACAGCGA
TCTCGTGACCAAGTAGTTCATGAGATCTGCGACATACACGCTCTGCAGGACCTTCATCAA
TGAAGGTCACAAAAGCAAAACCTCGATGCCCTTTCCCTTTAGGGTCCTTTGGTAGAAAAA
CATCTGAAATGCGGCCGAAGTTAGCAAAATACTGGCGCAAATCTTCACTGGTAGTTTCAG
ATGGGAGCTTGCCAACAAAAATCTTGTTCCTTACTCCACCTATCGCAGGTTGACGGGCAC
CAGCACTGAAACCAGTAGTTCGGCTTTTGGGAGCAGAGCCACCACCAAGATATCCACTTC
CACCACTGGGGGGCAAGCTAGAATAGGCACTCCCTCCATACCTGCTTGATCCATAATCAC
CAGCATAGGTCCCAGAATAATCATACGCTCCATAAGAAGACATTCCTCCGTATCCTCCTA
GCCTAGGAGCCCCTGCACTAGCCGCAATGTAGGGGCTATAGGCTCCATAAGCACCAGTGT
ACTCTCTATCATAGTACTTCGAGAGATAGCTGCCTTCGTGGGACCTCCCATAGCTGTCAT
TCTTGCCAGATGATCTACCTCCTTCATCCTTGGGAGTGGCTTCATCAACTGCCACTGTTG
ATCCTCCAATCTCATGGGTTTCAGCCATTACTTTTGTCACAGCATCAGAGCTCTCAAATG
TGATAAACCCTATGCCTCTATGAGATTTAGCACCCGATTCCTTTGGCATGTAAATGTCTG
TGATTGTCCCATATTTCTCAAAATATTTTCTAAATTCCTCTTCTGGAACTTTCACTGGAA
TCCTTGCAACAAAGATACGGGTGATCTTCCTTGGTGGGTTTCATTCCTCCTTAGGCGTCG
CAATTTCACTTCCATTTCTCATCTGCGCGG
>Contig219
CCGCGCAGGTAATTTCCTGAACAACATCCTCTCCCCGCGCACTACTCTTCCAAAAACCAA
GAGTTTATCATCTAGATGAGGTATTGCAGTTGTCGTGATGTAAAGCTCGAACCCTGATGT
ATCAGAGTTCCGCTTTGATGTTGCCAGCATAAATGGCTCATGTTTCAAACTGGCCTCAAG
CTCATCATTCAAATGTCCACCTTGTGTCCACTCCTCTCTCGCCCCTGCTCTTTCAGCATC
ACCTCCTTGAATCATGTAATGCTTGATGACTCTATGAAATGTGAGCCCATTATAGTAGCC
ACTCTGGCTGTACTTGACAAATTGTTCCACAGTTTTCAAGGCTCCTTGCAAAGAGAGCTG
CACACTTATGGCTCCTTTTGTTGTATTTAGCACAGCATAGCGCGGGGTTTTTCGTAAGAC
TTTGTCCTCGTCGTCCAAAATCAAAGTTTCCCTTCCCCTCAAATTCAAATTGAGAATTGG
TATGATCTTGTTCCCTTTTAGTTCTGTGGCGATGGAGGACAAGGAAGGAGAGCATGAGGA
GGGCGATGACAGAAGAGGCGGCGATCATGGTGGGGATGGCAATACGAGCCGGACCTTTCT
TCTTCTTGCTCTGCAGAAGCAATGCTTGAGGCTTTATCCGCCCCATCTCGACGATGGCCC
TAGCAGTGCCTCCTGTGCATCAGACCACCCCGATCCGGTAGACAAGGTGAACAAACACTG
TTTATTAGTAGCCTGGATCTTTTTCTCTCTCTCTCTCTCCTCCCCCGCGTACTCT
>Contig220
CACCATGTAAAACAATCAAAGCTAGGCAATCTTGGCCACTTTCATCTAGCTGTTAGCTTG
GTTTACAGGCTAGGGCTGCGCAACCTCTGGTAGAGAAATCATTTGAATATAACTCAATTT
TATAAAATCTGTCCACTGAAAGGACAGCAACTTTACATGCAAGCTAAAAAGAATCCTGAC
AAAAGGGCCAAAATTGATATACTCTCCCGAATAAATTGTTGTAAAAAGCTGCATGGCAGG
CACTCAGGCAGAGATTATTTCTGCTCGCGACGCACCCTAGCTCCCAAGGAATGCTTTTAA
GCACTGTCTGTGAAATCTGCATCAATCACATCATCGCCTCCTGGGCTCTTGGTTGAGCCA
CCGGCATTAGGACCGGGGCCAGCAGCACCTTCTGGAGCACCGCCAGAAGCACCACCACTT
CCACTGTATATGGATTGGCCGATCTGCATCACCTCTTGGTTAAGCGCAGCAATGCCATCC
TTGATGGCCTGTGTTGATCCACCAGCTACAGCATCTTTCAGCTCCTGCACCTTCGCCTGC
ACCTTCTCCTTAATTGCAGGCGTTACTTTGTCTCCCAGTTCAGTCAGCTGCTTCTCTGTC
TGGTATATAATTGAGTCTGCCTGGTTCCTTGTGTCTATAGCTTCTCTCTTCTCCTTGTCT
TCTGCGCTAAATTTCTCGGCCTCACTAACCATTCTTTCAACCTCATCCTTGGGTAGGGTA
CTCGCGCCAGTGATGGTGATATCTTGCTTCTTTCCACTTCCCTTGTCACTAGCAGTCACG
GACAATATACCGTTTGCATCTATATCAAACTTCACCTCAATCTGAGGAACTCCTCTTGGG
GCAGGAGGGATACCATCCAATCTGAAGCTTCCTAAAGATTTGTTGTCCCTAACAAACTCA
CGCTCTCCTTGCAAGACATTGATCTCCACACTAGTTTGGCTATCAGCAGCAGTGGAGAAT
ACTTCCGACTTTGATGTTGGCAAAGTCGTATTTCGGGGAATGATCTTAGTCATCACTCCA
CCAAGAGTTTCAAGACCAAGTGAGAGAGGGGTGACGTCAAGAAGCACAATGTCACTGACT
TCACCAGCCAAAACACCAGCCTGCACAGCTGCTCCAAGGGCAACAACTTCATCTGGGTTT
ACAGTGACATTAGGGTCCTTGCCAGTCATTCTTTTCACCAACTGTTGAACAGCGGGGATC
CTTGTAGAGCCTCCTACCAGGATCACCTCTTGCACATCATTAAAGCTGAGCTTGGCATCC
CTAAGAGCATTCTCAACAGGCGTCCTACATCTGTCAAGTAGATCCGAGCATAGCTCTTCA
AATTTGGCACGGGTGAGGCTAGTATCAATGTGCTTTGGCCCATCAGCTGTCGCAGTAATG
AAGGGCAGGCTTATGCTTGTTTGTGTCAATGTCGACAACTCCATCTTGGCCTTCTCAGCG
GTCTCGGTCAACCGCTGCAATGCTTGCTTGTCTTTGAGAAGCTCAATCCCTTCATCTTTC
TTAAAGTTGGCTGCTAGCCAATCTACGATACGCTTGTCGAAATCATCGCCACCAAGATGG
GTATCTCCTGAGGTAGACAACACTTCAAAGACTCCATCTCCCACCTCCAAAACAGAGACA
TCGAATGTTCCTCCACCCAGGTCAAACACAAGGATAGTTTCATTGCTCTTCTTCTCAAAA
CCATAGGCCAGAGATGCAGCAGTTGGTTCATTGATGATGCGAAGAACTTCAATGGATGCA
ATGCGACCAGCATCCTTAGTAGCAGTTCGCTGTGAGTCATTAAAGTAGGCTGGGACTGTG
ATGACAGCTTTGTTGACTTTGTCGTTGAGAAACTTAGAAGCATCATCTACAAGCTTCCTC
AGCACCTGAGCAGAAATCTCCTCGGCAGCAAACTGCTTGCCGATGGCGGGGCAATCAAGC
TTGACATTGCCATTAGTGTCTCTGAGTACTCTGTAGGAAATCTGCTTAGACTCCTCATCC
ACTTCGGCCATCTTCCTGCCAATAAATCTTTTGACAGAGAAGAAGGTGTTCTCTGGGTTC
ACGACGGCCTGGCGCTTGGCAATCTGGCCAACAAGGCGGTCACCACCCTTGGTGTACGCG
ACAACAGAGGGGGTGGTGCGCTGCCCCTCTGCGTTGGTGACAATTGTAGGCTTCCCACCC
TCCATAGCCGCAACAGCAGAATTGGTTGTACCCAAATCAATTCCCACCACTTTCTCACTC
ACCACGCGCACCGGCCCCGGACACGAGCGACGGCCAGAAGACCTTCCGCCATTACTGCGC
AGTAAACGAATCTGAGAAGAAAACCTGTTCTTTTGAAGAGCATGAGCGCCAAAGAAGGCG
TTCCTTGGCAGAGGAGAAGAAGACTGTATGGAAGGAGAAGCAGAAGAGGCAGCTGCCATG
GTGGGCACGTTTAGGGTTTGGGCTGCTGCAGCCATGGCCATCCTCTCTCCTCAATTCTAT
CTTTTTCTCTCTCACACACACAAACACACTCTTCCTCTTGTTC
>Contig221
CCGCGCAGGTCGAGTATTGTATTTTAGTGTAAAGATAATAGAGGACATGCACCGCGCAGG
TTCAATATAAACACGAACAAGATACATAATCNCTCNTTCATACACAAGCATAGTAATAAT
ACTTAAAACTAGTATTGTATTATGAAATAAATATAATAGAAGATGTTTATAATACTAATT
CAATGTAAACAAAGACAAAGGTAAATAAATCTATTGTGGAAAGCAAGAGGCAGTGCCACC
AGTCAGAGGGATCTCTCGTTTGACTTGATTGGATTTCTTCCAGATAGCAATGTTTTTCCA
CTTGGATTCAAGGCAAGAACTAGGGTTATCTTGGGTAAAGGCACTACCACACTTGAAATA
GTGAGGCTTGTAGCTATAATTGGCTTCAACATATCGAAGAACCTTGTCAACGAAGATTTG
TATGGAGTCTCCATCTGCATCATGGATCACGTTGAGGTGGATCCAACGGTCGTAAATTCC
TGATGCAATGGGTACAGTTGGAAGCCCCCCTCCATACCTTTGGAGGGTACCATTCACCAC
ACGTAGTTGTAAGGCGGTGGCAGTGGTTGGTGTGCCGCCAAAAATTTGCATTATGCACAT
TCCCGTTATTGGTGATGCCACATAAAAATCCCCTTCAAACTGCCACACCCCACTACTATA
ATCTAGACCTGCAATTCTAAGCTCGGAGCGAGGCATAGTGGGGCTATCTTGCATGTAAGG
GTTGTCGGAGCTAAACACCCACAAGTCATAAACACCCTCTCCAAAGCTGAAGCGCTGGCC
TACATCCACATCATAGGGCTTCTGAATCTCACAGCTGAAGGCTAGCTGCGTAAACCCATC
TGTGGGACTACCCCCCAAGGCCCTCTCCATGTCCACCATCACCATCACCACCCAAACACA
CCATACCTTTACCATGCTTTTTCCAACCTTATAACTACCCATTATTATGGACCCTATATT
GGAGCCTTAATTACCACTCAATTTGGCTTCACAATCAATGCACTTTTACTATAGGCTCAA
TAATGTAACCTTAATTTGAAATAGCTCAAGACCTCTCACTACCTTGGAATAGCCTCAACT
TTCCACTAGAGGAAACTTTTTTTTCTTAAGCCTATAAGAACTAGATTAGATGCTCCAATA
TTGAAAGTGGTGTGCAACAAGGAAAACCTGCGCGG
>Contig222
CCGCGCAGGTTTTCACGGGGAAGCTGACGAAGTCATCTTGACCATGGAGGATGAACACAA
ATCACAAAAATCAAGACCCTGTACATGATAAGCTGTTCACAGAACGACAAAACCTCGACA
GACATACATAGCCGATGTATAGATGGCCAGACCACGAATTCAGTAAACACAATAAATCTG
GGAAAAAAAACACAATACCGCTTTCATGATACATTAACAGTTTCCAGGTTCTAACCTTTG
CAACATGAGTGATGCAGGGCATTCACAGCTTGCCGCAGAAAACAGCGAGAGGGAAGGCAT
CAGAGCGCAAGTGAAAAAGCGATTATAATGTCAGCGGCACATAAGCAATGTGACCTCCAT
ATGAAGATGTAGAACACCATCATAGCCTCCCTTTCCCTACAGCCTTGCGATGCGATAGGA
ATGTGTGGGAAATCCAGGCCCGTTCAATCAGGACCCGAGGGTCACTCATGGCGAGCAGAC
ATACACCCACGCTCACAACAGACCCCCGGAGAGGCTGCTTGTGCGATGTTTACTGTGTGT
ACACATAGTCGCATGCAGGCCACCAGTAGACCAACACGCCGGCTTAATTGTGTACAGTAT
ACGACACCCTAAATTCTCTGCATCTCCAGCTCCATCTCTTCCACTCTCTCTCTCTCTCTC
>Contig223
CCGCGCAGGTCATGTCATATGAACAGTAAAGAAACAGGTAATGGATAAAACAAGTAAAAT
ACAATCACATAATGTAATGTAGAAGGTTGTGAACCAATAACCATCTCTTTATTCTCCAGA
AATAATGTGCTTGAAAATGCAACGGTAGTAAATCCCATGCGTCCTATGAGCATCCCAGTC
ACCTCGGCCAGAATGAATTCCCAGAAGTCATTTCAGCTGGTGTCGCGTAGACATTTCGTG
ATCTTGCTGCAGCCACGAGTGTAGGGATTGGCGGCACCTGATCCATAGCAATTGTAGTAG
GAGCGCCCTGCTTGAGAGCAAGGAACTCGGTTTGCAGAGAGGGCACCATAGCTTATATAT
GTGGTTGTTCCAGCCAAGATGCGGCGACTCACGTCCGAATCCATCAGGAACTCCGACCCC
ATGTCGCACTCCCCCATCGGTCCGTTGCAGAAGTCCCTTGATGCTCCAAAAGAGAAATCA
TGATCTAGGGTTAGGGTTCCTGGCAGAAGCAGGAGTAGAGAGAGAACGAGGAGGCCAAGA
CGATACATGTTGTGGGAAGACCTCTCTCAACTGCGTCTGTCTGTTTGTCGGTAAGTCTTG
TGTGTGTGGATGATCTTGACT
>Contig224
CCGCGCAGGTCGTGACGTAGGTTCTCATTACAGCAGATCCTCTTACTGTTGGGCATATCA
ATAAGAAGTTCGAAAAGATCTGATCACAAGAACTGACTCCATTTGGCAACGGCCTCACTC
GATTTGGAGTTTGCCTCTCTCTGGGCCTGCTTTGCCTTCTCCCGTTCTACATATTCCTTG
AGTAGCTCCTTCGCCTGGACAAGTTTAGAGAGCAGATTGCGGTACACATCAAGGTCCCGA
TCAACGCTCAACTTGCTCACATTCAATTCTTTGGACAGCTGCTCCAAAACTGTTGGATCT
GTCGCATTTGCCCTCTCGAGGAGCCTAAAAAAGACCAATTGCGAAAAAACGACTATAATG
AAACTTTCCATCTGCAGCCCGCTCTGAGATATCTTTGAGAATGGACTCCACTTCTCCTTC
TGCAGACTTGAAAGAAACTATTGTTTCTGCGGTCTTTGAACTTGCCCACTCCTCTAACCT
TTTGGCATCCTTCCTGTATTGCTCAGGATCTTCGTTGAGGGCCTCAACATATGCTTTGAA
TATAGCTTCTCTATCGGCTTCACTTGGGTAGCCATCCATAAGTTGATCGTACACGGTAAC
AAAACCCAAAGCGAAGACTGCATCGTACTTATAGGTTTGATTGTAGCGCATCAAATGTTG
CTGGACAATGAGCTCCTGAATTACATTGTTGTAAATACTAGGAACTGGCTTGCGAAACTT
GTTGAGAAAGGCCGTTTTAGTGTCTGCAACAGTGGGCACACTATAAGTCGCAGCCATGCA
TCGTACGGGTCTGTAAGAAGCAGCAGCAGCAGGCCCTCTAACATGAACAGAGCTCAGAGC
CACCTCGTTGCAAGTGGAAACCCTTAGTTTGCAAGCATCGAAACAGCGAGTTCCTCCTCC
TCGCAGCGCCTCCACAGACGAGCACACAGATTGCCCCACTGTCTTCACAGACAGAGAAGA
GAAGGACTGCATAGCTGCCATTAAAACCTCAACCTTTACCCGAACCCTACTCTGTGCCCG
TGCTTTGTACCACAAGACGCGCTCCCTGCAGACAAAAAAAACCACCTGCGTTC
>Contig225
CCGCGCAGGTAAGAAGAAAATCTTTTAGAAGCTTTGTTTGCTCCTCGCCCAGTCTTGGCA
CAGTGTGCTTTCCTTGATGTCGGATGATGACAGGGTCCTTGAACTTAAGCAGTAGCTCTT
CGTTTACTTTCCTAAGATAATCCTGGTCTCCTATAATATGGGCAGAGGGGCACAAGACAA
GTTCTGAGTAGCATTCATGCATCAGTTCCTGATTGTTAAAGCCAGTCCCTGACACTAGAA
TTATAAAGCGGAGAGGAGGATGCTGATGAAGTGCCAGACCCTTCTGTTGTAAGCCTGCAA
AGGCAGCTGCTAGAACCCCACCCTGAGAAAATCCCATCAATCCATCGAAAGGTCCATGCT
CCTGCATGTACTTGGTGATAAACTCCTTGCATTCTTCCAAATTGGTAATCTCGCTATATT
CCTTGTTGAATTGAAACCATTCAAAGTAGGGCCCAGGAAAAATACCCTCCACGTCAGACT
TGCCACGCGCAGGATAAGGTCCATCTAAGAAGGTCAGGTCGAGAAGCTGCAAAATGGAGG
GATCCCAGCGCGACACCTGCTTTTCAAAGATGGCAGCGCTCGTGCGAAAGCCATGAAAGC
ACAGCACGCGCAGCTTGGCGTCAGACCCCATTTTCCTACTAAACCTTCGCTAGAAAGATT
TCTACGTTTTGTAAAGAAGTTCTGTAATGAGGCTTGTTGCTCTCTGCAGACTGCTAGAAG
GAGCTCCGCTCAAGTACGTGTCAGCGCGTGCACGCACACGAGACTCCGAGAGAGAGAGAG
AGAGAGAGACCACACAACTGC
>Contig226
CCGCGCAGGTGCAACCTTGTTGCTACCCCAAGGTCATATGCTTTGTCTGCAACAGCTGCT
GCTATGTGTGCCGAAATCGTTCTGATGTTCTGGAACCGCGCAGGTTGAGGCCTTTAGCCA
GATGCTCATCTGTCACTTGCGAAGCCAAAGACTGAGCTGCCGCTAGAAGCATATCATCAT
GCATGCGAATTGAACCAGAAATGATCACCCCATGCCCGATTCCAGGAAATATGTAAGCAT
TGTTACCCTGTCCTGGCACATAGGTCTTCCCTTCAAAAGTCACCGGGTCAAATGGACTTC
CACTGGCGAAGATTGCTCGACCCTTACTCCACTGGTAAGCTTCTTCTGCAGTGCATTCAG
ACTGTGATGTCGGATTCGAAAGAGCAAAGATAACAGGTTTCTCATTGTAAGATGTAAAAG
TCTCGATGACATCTTTCGTGAAAGTCTTGCCTTGTCCTGAAGTACCAATAAGAATTGTTG
GTTTCAAAGCCTGGACTGCAGACAAGAGGTCTTTGCAGCCTTCATGCTCATGTGCAAAGT
TTTTCTTGAAATGTTGCAAGGTTTCCCATCTGGATTTCACAACAAGACCCTTTGAATCTA
CTAGCCATACTCTCTTTCGTGCCTCTTCAATTGGAATACCAGTCTGCTTTGTAATTTCTA
AAGAAATCATCTCTCCAATACCTGTTCCTGCCTCTCCAGCTCCAAGGAAGAGAAACTTGT
GGTCTGCCAACGTCCCACCAGTAACCTTAAGGGATGCAAGCAAGCCCCCTAGAGCCACAA
CAGCAGTACCCTGAATGTCATCATTGAAAACAAGGTGTGTTTTCTGATATTTTGCAAGCA
GCGTGAATGCATTGTGGTTTGCAAAGTCTTCGAACTGAATTAGGATTTTTTCTCCATAAG
CTTGCTTAACAGCACACATGAATTCATGAAGCAACTCATCGTACTCCTTCCCAGTAGCAC
GCCGTTGTCTGAGTCCAATATAAAAAGGATCTTTGAGTAACTTCTCATTGTTTGTTCCTA
CATCAATTGTGATGGGAAGACACGCTGAAGCCCTGATACCCCCAAGTGCGGTATACAACG
CCAATTTTCCCACAGGTATGCCCATTCCCTGGCATCCGAGATCGCCTAGTCCCAAAATGC
GCTCACCATCTGTGACCACAATAACTTGTACAAGCTTCTCAGGCCAATTCCTCAAAACGT
CTAGGACTTTCCCCCTTTCTTTAAGGCTGATGTATAATCCATGAGGACGCTGAAATATAG
CTCCATACTTTTGGCAGGCCTCACCCACGGTTGGTGTGTACACTACGGGAAGGAGCTCCT
CAACATGGTCAATCAAGACCTTAGTAAAAAACCTTTCATTCCGCTCCTGACCTGCGCGG
>Contig227
GCACAGAATAGCCAACAAAGCTAAACTACCTTTCGACTGGCATAAAACAAGAAACAGAAC
TTGAGCTCCACTAGGACATCATCACCAACTTCTGTGCATAACACTTCAAATACAAGTCTT
CTTACCAAAAAAGGGATAACAAACATCATCTTCCGACTTTTCCAAGTAAGGAAACACACT
GTATCATCCACCACAGACCTTACTAGGGTAATAATTTAACATTCAATCTGATATAAACAT
TGACTAACAGAGATCCTCAAACATCGTCTCACAAGCAGATCAGCTTTTAACCCTTGCTAG
CAATGCTGCCAGACAGCCAGTCCAAGCCTTCATAGAGTCCTTCTCCAGATGTAGCACAAG
TACTCTGAATATACCAGTGGCGCTGCCGAAGAGAGTGTAGACCCAGCTTGTCCGTGATTT
CAGCTGCATTCATTGCGTTGGGAAGATCCTGCTTGTTGGCAAAGACAAGAAGCACAGCAT
CCCGCAGCTCATCCTCATTAAGCATTCGGTGAAGTTCATCGCGAGCCTCCACTACACGGT
CTCTATCATTACTGTCTACAACAAATATCAGGCCCTGGGTGTTTTGAAAATAGTGCCTCC
AGAGAGGGCGAATCTTGTCTTGGCCTCCAACATCCCACACTGTGAAACTGATGTTCTTGT
ACTCAACAGTCTCGACATTGAATCCTATGGTAGGAATGGTGGTGACGATCTCCCCGAGCT
TAAGCTTATACAGAATGGTGGTTTTACCGGCTGCATCGAGGCCGACCATAAGGATGCGCA
TCTCCCTCTTGGCGAACAGTCGCTGGAAAAGCTTGGTGAAGGAGAGACCCATGGCGACTG
TCTCGCGCGCGCAG
>Contig228
CCGCGCAGGTCTGTAGGGGTACCATTTTTACACCCTGTTAAATGTTCAAGGTGATAGCAT
TACGAACTCCCGCGCAGGTAGACTGTCTGCAAGCAAATTGAACCTATACACAAACGATTT
AGAGCACTCCAGAAGGGTAGTAGACCCTCAAGCACCTTGCAAAGAAGCCCTTAATAAGCT
CTTTCCTGCAGATTCCCTATCTCAATTTCGGTGGGATCAGTTGCCTGGACCTCATAGGTC
ACATCTAGCTCGCGTTTAAAGCGGTCCTTGGAGCTTGCATAAAGCATCTTGGTCCTCACC
CGTGAGACATCAGGAGACCAGGCGACAAAAAAGATTTTGCTCTTCTGGCAGTTCTCCTGG
GTCACAAAGTCATAGTCATAGATCGCATATCGACAATCCTTCTCTGGAAGACATCCTGTG
AAGGACTCATAGCTCTCATCAGGTCCCCCCAATTCTCCACCACAACCTTCTGTGCCTTGT
CGTCGATCTTGTAAATGATGTACCGATATAGCCTCTTACTTTTCAGCTCAAGAAACTTGA
GCTTGCACTCATCATCAATAGCCATCCCGGAGGCTGCGTTTGCCATAGTGGCAGGAGGGC
GGGATGAAGATGGATATGGAGCTTCAGAAGAGAGCGCTCTGTGAAGATGCTGTCTGTGTG
GTTGTAACTTGTAGATATGGAGGAAGAAGACTCAGAGCTCTCTCTCCCCC
>Contig229
CCGCGCAGGTAGATCCAAGAGTATGGCTTCCCTAACACAGAGGTACTCTTCAACATGTGA
GGTTTTCACAAAACAAGATACCAAAATCATAAGAGCCTGGTTTTCTGGATTGATACTTTC
CAAAAATACTCTTCTATGCAATCTTTGCTGCTCTACTTGAGGATTTTTGGCTAAAACCTT
CCGCATATCAGCTACTATATTATTTATCTTGTTAACATCCAAGTGACTAATGGCAAAGTA
ATTCTTGATGCGCCAATGGGTTTTCTGGCTAAGATTCCTCACAACATTCACTGTAAACTT
GTGGTTTGGAATGTGAACTGCCTCACGGTCATCACCTCTTATAATTGTTGGTGACCACCA
TCCAACATGCTCAACTGTCCCTGAAACTTCATAGCCTTCAATATTAGTTTGAATCCATTC
ATTGAGAACAAAATGGCCTTGTTGCATGGATCATCACACTTGAGAGAAAATTTGTAAAAA
ATCTACACGACCCGCAAGGGTGATTAAC
>Contig230
CCGCGCAGGTACCCACGATTGCCATCATTGCCAATCTCCCATTCTTCACCTCTTTCAGCT
TCAAATCCTTCAATGACTTCTCATCTTTTCCGAGTCCAAGTGGGTTAAAGATTGGTCCTC
CTGGGTATGCAGGCTCTCCAGACCCTCCAAGATATTTCTCGAATCCCAAGAAATACTGTC
TTCCCATGGAACCTGGGTTGGCCCAGTCTTGGAATCTTCTGTGCTCCGCAAATCCCATGA
GTGCCATCTCGAACACAAACAAAGTGTAAGGGTCTGCCCAGTAGTTGTATGTTCCTGCTG
GTGGGATCACACCAGTACTGAACCAAGGGAGGGCTGTTTCTGGAGGAATCAGTCCAAGCT
TCCCAAGTATTTCAGGGGCAATGGCTCCAATTGCACCCAACATGGCATAACGGCCGTTGA
TGACCTCACCATAGGCTAGCCATCTGGGCTCAATGAAGCCTCCTGGACCTTCAGGGTCAG
AAAGTCCCAATGGGTCGAATCCATAGTCACCTGGAAGGCTGCCATCCAAGTATGAAAGGC
TTTGTTTAGATGCAAACCACAAGGGTCTGTCCGCTCCTTGCTTGACAGGAGGAGTAGAAG
CTGCCCGAACGACAAATGATCCCTTCCTTGAAGAACCAATTGGGGATTGGAGTGGTCTAG
CTCCTAGAATCTGCCTGGCAGTCTCCACCGAGGGGGTAAGAGATGATGATAGGAGTGCTT
GTGTTGCCATGTTTCTTTACAACAAACTTTGCCTTAGGCCTTTTTGGTGTGATGGGAAAC
TCTGCCAAAGGGTAGTCTGACGCTCGCCTTCNNYGAAACAAGGCAGGAAATAAGGGCCAA
CCTAA
>Contig231
CCGCGCAGGTCATGTGGCCCACCTACAACCATTCCTTAACCGGCTTGTATGACCCCCATT
TGGTCGCCTTCATCGAGAAATGTCGTGAGCTCATCAAGCAGTAAAACCTTGCTCATTTCA
GCCAAAGCTCCAGCAATAGCAACTCTTTGTTTCTGCCCACCACTCAGAGTCTGTACAGGC
CTCTGATACAAGTCTGCCATGCCAACAGCCTCCAAAGACTTCATAACCCTCCCTCGCACT
TCTTCTTCTGGTAGGTCGAGCCTACCAAGCCCAAATGCAACATCTGCTTCTGCTGTAGGC
ATTACTACCTGATGATCAGGATTTTGAAACACAAAGCTTTTGGGTCCCGTAATGTGAAGC
TTCCCAGATGTCGGCTTTAATAGCCCAGCCAATGCCTTGAGGAGCGTCGACTTTCCACAG
CCATTGGGGCCAAGGAGCATCCAAAGCTGGCCTTCTGGGATGCTCATGCAGCAATCTTTG
AGAATGGGCACCGTCCTTGAGTCCTTTTGAAAGCTGAGGTGCACGTGCCGCACATCGATG
GCCATTCTCTCCATGCCGCATATTATAGACTTCCTGTAGACCCTTGGAGAGCCAAAAGAA
TTTCTTCTGCTGCTTGCGACGAAACTGGTGCCGCCACGAAGGGATAGTGTTTCTGCATTT
CATTAGGCACTCTTCTTCGTGCAGTGCGTCCCCCGCGTACCTCTGCTTGATACTGGCC
>Contig232
GAGGGAGAGAGTACCAGTCACATCATTAAAATAAATCTCCTTGTGTTATTTGGGATCTAC
AGCGATTGATTTCAGAATTCTGTTGATTTATCCACTAATTTTTTTTCCCTTGTGACTTTA
ATAGAACAAGTACACAAAGCTTGCATGCATTGACTGCACAAAATAACATACCATTACAAT
ACCATAGTCTCAAGCTCTAAAGTAAATTTACCATCCATGTTGCATTTGTCAATCTGTAAA
ATATGAGTTCCTTGGTTTAAATTTGGTGCACGCTACTCCTCTTTATTAGAGTCTGCTCGG
TCCATACTCAAAGGTGTACCAGTAGCAGTTAACGGTGTAGCAGTGGCAGTTCCTTCCATT
GAAGAGTTCATCTGCTCAGGCTTCTTCACGGTAGATTTAATAGGGCACGATGGAGGAACA
CGCACAGGAGGCTTGTATTCTTGACCAAAGAGGCCATAAATCCTTTTCAGAAGAATATCC
AAGATTTTGGGCAGCAGGTTGAGGATGGGGATGAGGAAAAGTGGCAGCAAGCAAGCAACG
CAAACCATGGCGAACCCGGTAACGTCACTGCAAATTAAGGCTTCCCCGTAGTACCTACAA
TTGCAATCAACCAGGTAGAAAATTCATGGGGATATTGGTACACCTTAGCATGATAGGGGT
C
>Contig233
AAAACCCGTCAAATCATACGAGAAAAAACACCAAAGTGAGAGCTATGAGAGCGGCAGGCA
CATTGAGCAAGAACATCTTCAAATAGTCTACTGTGGAATCACTATACACCTTTTTTGCTG
CGCAGGCTACAACGTGGTCCTTCTATTGCCACTTTACTTCCTGATTTCTTCAATTTTAGT
TTTAAAGCATCATACTCTGCATCTGTTATGTTCGGTTTCCCGGCTGCATATGCAAGAGAA
GCTTCCATGAATCTCTGTTCATCAGAACTTAAGACAACAACACTACTGCCTTCCCAAATC
AGCTCTTCCTTAAGATTGTCGAACTCTTCGTTGGACATTATAGGTTTCTGGTCATAATAA
AAGGACTGAAGAGCTTCCAAGAATTCTGCTTCCAATTCCCCTAGTGAACGCTTATCAGAC
TTTTTGTCGATGCTGCAATACGGCAGTATTTTATTATCACTCATGTCTTCCTCAGCTACC
TTGCCTGGATTTTCCACAGCTTTCATGACAATGGAACTGCGCGGGATTGCCAATGTCGTG
CGGGTGCGGGTGCGGGTGCGGGTGCGGGTGCGGGTATGGCGGCGGGCTGCCTCCATTCCA
CCTGCGCGG
>Contig234
CCGCGCAGGTTACACCATGTTTCAATCCTTCTCAACCGCGCAGGTTTGTAGCTTCAGCTC
TTGTGTTTTGGCRGCAAGTTCCCTCAGCTCAAACTCCTCTGGGAACCTCCCTTCTTTGAG
TTTGGAAAATATCAGATCACCATCAAAATAAACCTCAAAGGCGCCGGTACTCTGAAGCGT
ATTCTGCAAAACATTGCCCAGGACCCAAAAGCCTGCTGCAGCTCCAAACCGGTTTGCACG
CAGGGTATTGTACCAGGAAGGTGGGGATGCATACCCCAATCGTGGAAATATATAGTCTCC
ACCAACGACCAATGCAATACCAGCAGCTTGAACGACAGGAACTACCTTGATCAGCAACCG
CTTGGGCAGAGGTGGCGGATAATTAGTCAATGCCACATGAGTTCCAGGAAAAAAACTCAT
GAGTGCCTTTTGGGTCTCCAACGCTGTTTTCTTGTAAGAACAGGAGGAACAGAAAGATAT
CTGAAATCTGCCTCCTAGACTTGTCGGATCGACTACTCCATCTCCTCTGAGACGCTGGGG
CGGTGGGGGACAAGAGGATCACTGTGGTGATGATGGTGCGGAGGAGGATGACTGCTTTCT
TGTGATGGTGTGGAGGAGGGAGGAGGAGGAGGATGATGATGAGGCTGCAGAAGAAGAAGT
AGAGATCGGAGGCGAGAACTAGGAGGG
>Contig235
CCGCGCAGGTGACTAAACCAAGAAATCTGTGTCAGAAAGTTCAAGCACCTTGTGAGGACC
AATGGGGTTTACACCTGGCCGGAATCCATTCCCTTCAATATACAATTCTTTCAAGAAAGG
ATGCTTATAGAATGCATCCGGAATCCTGCCTGAGAACTGGTTATGATCCAAGTACAAATA
TGTCAGTTTAGGAATATGGGCAAGTGCTGATGGTATTGCACCAGACATCTTGTTGTATGA
AAGGTACAAAATCTCCAAATTTGTCAAATTTGCCAGCTGAGCAGGAATTCCTCCAGTCAA
ATAATTGTTATTTAAGTACAAATTACGTAGAACTGGAAAGCCTCCTTCAAAACGAATAAG
CTCCCTAATGGTACCCACCAAATGATTATTACCAACATCCAAGTGCCGAAGGTTTTGTAA
AGTCCCCAATTCTGGCGGAATTCGTCCAACGAAACGGTTTTCTTGAAGGTACAGATAGCG
AAGCTCTGGTAGATTGGCAAGCTCCTTAGGAATCTCACCCTTAAAATTATTAAAGCTCAG
AGACAGATGGGTTAGTCTTTTCAGCTCACCAATCTCAGGAGGAAGGACATCTTGGAGTTT
ATTCCACCTCAAATTTAACATCCTAAGTCGTCTCAGCCGTCCAATTTGGGGAGGAAGAGG
GCCAGTTAGCTTGTTGTTATGGAGATCCAGCCTTGTAAATCCAACAAATTAGTTACAG
>Contig236
AAAATAAATAGATTAATCCTCAAACGCACTGAAGCATATTTAAGTACCCCACGCTTTCAA
CATCAGAACAAGTTACCCCACAAGAAGCGGCAAAAATGGCAGAGAACTTTTATATTTGAC
ATTTTCATAAGTGTATCACATTCAGGTAACCTCAGAAGTAGATTGAACCAGTTCTCTTCT
CCGCACACAAAAGGAGGCAGAAGCTGTATGAAATTCTTCACTTTCCGGGAGTGAAGTTGG
TTGCATATGCCCAAGCATTGTTGACTGCGGGGTCTGCGAGGTGGTCCGATAAGTTCTCGA
TAGGACCCTTACCTGTGACAATGGCTTGCACAAAGAACCCAAACATAGAGAACATAGCAA
GCCTGCCATTCTTAATCTCCTTCACCTTCAACTCAGCAAAGCTATCTGGGTCTTCGGCCA
AACCGAGAGGATCAAAAGCTCCGCCGGGGTAGACAGGGTCAAGACCCTCTCCAAGGGGGC
CTCCTCCGACTCTGTAACCCTCCACAGCTCCCATCAATACCACTTGGCAAGCCCATATAG
CCAATATGCTCTGAGCATGTACCAAGTTGGGGTTGCCCAGGTAGTCCAAACCCCCATCTG
CAAAGATCTGCGATCCCGCTTTGAACCACACCGCCTCCCCAAACTTGACACCATTCTTTG
CCAGGAGCTCCGGGGTCACGCATCCCAAAGCACCCAACATAGCCCATCTTGAGTGGATCA
CCTCCAGTTCCCTGTTCTTGGCGAATGTTTCGGGGTCTGCAGAAAGCCCGGCGGTGTCCC
ACCCGTAGTCACCAGGGAACTCTCCGGTCAGGTACGAGGGGGTTGCCTCAGAAAAGGGGC
CGAGGAACTTGGGGCGGTCAGGACCATACCAGATACTCTCGGGTGTGCTCTTGACAGTCC
TCCTCATAGTGACGCGTGCATCCACATTGCCAACTCGCTTGGAGAGCTCACTCTGAGATT
TCAGAACAGTCTGCCCTGCAAATGTAGAGCTGCTAAGAGAAGAAGCAGAGGTCATGGTGG
CCATGGCAACACACGTGCCCCCTTCTCCCTTCTCCCTTCTCTCTCTCTCTCTCTCTCTCT
CTCTCTCTCTCTCTGTGTCTGTGTGTAAGCCTGTGAGGTTCTGCTCTCC
>Contig237
CCGCAAAAGGAAGATTATATATTCAACCACTTGACAAAAATACACATGGTCGTCATTACC
AATATTCAAACAAATCAGAAAGAATAAGTTAAAACCATGATGTTCCTAAAGAATAAGTTA
TAACCACGATGTTCCTCCCAACATCAATTACTATGACCCATCTAAAAGTTCTTTCCTTGG
ACCACACATGTAAAAACAAAGGGTTTCGAGTCGCTGCGAATGAGAAGTTGGAGAAAGTTT
GAAATGCCAGATCATTCACACACGGGCTTCACTTGGGGCCGACGTCTTTAACAGCACAAA
TCTGCTCCTCCCCCATTGATGACATCACCGTAACCATGAGATCTTTGCCATCTCCAAACC
CGTCTTTCATCTGGGTTAGAAGGTTGTCGTCAGTGGGAAGCCTGAGGTCATCTTTAGTAG
TCCCATTATCCATAAGCAGGCTTACAAAGCCATCCTCGGAGATATCAATCAGCTGATAAT
CAACACGGGTGACCTCCGGAACGTCACAATTATGAGAGGAGGGCACAATATCCTCAAGTT
TCTTTCCATTGAAAATATCAATGGCAACAAAGTGGCACTTGGCGTGACCATGTTTCCCCG
TTTTGGAGGTAGAAACCTCCACCACCTTGCAGGGGCGGCCCTTGATGACGAGATACCCAT
TCTTGCGGATGGTGCCAGCCTGCTGGGGGAAGGTCTTGGAAGCCCCGGCATCGGCCTTCT
GCTCGAAGGTGTGCTCTGAGTCAGACATGGCGAAAATAGCAGGCCACACACGGTACACAC
ACACACACACACACACAGACGAGCTCGTCAAGGATGAGTGGGCTGGCTAGTGGAGGTGAG
AGGAGAGGCCTTGTGCACGCCCACTTC
>Contig238
CCGCGCAGGTTTCATAGACATTTCTTGACCTGGTTGAAAGTGGATCTGGCCTTTACAGTG
TGGATAGATATACACCAGATCATAGCCGCTTTATCAGAGCTACATTCAGAGCCTTCAACA
AACTGCTTTCTCTAGAGACTGTCCCTCAGCCATCTCCGCGCAGGTGGTTGCAGCCGACCC
TGCAAGCTTCTTAAAGGACCCCCAAAGTCCTTCGTCTTCAGCACTCTCACCAACAGCCCC
ATTCTCACCTTCTGCTTTACCAGTACTTGAGTCAAAATCACTTGAGACACGTTGTACCCT
GCTTGAACGAGCCTTTGAGCTGCCAACTCGAGCTGTCTTAGCTTTGTATAGATCAGCAAG
ATTCTCAACCAGTTCACGTTCCGTTTCACTGAGTCGTGTTGGAATAGACACTTTTACTGT
GAAAAGATGATCTCCTCTGACTGTAGGTTTGTTTAGCTTTGGCACGCCCCTTTTTGCCAA
AACAAGGACATCTCCAGGTTGTGTTCCTGCTGGTATTTGAAGATCTGTAAATCCATCGAC
AGTTTTTACCTGCACAACTGCTCCAAGGATTGCATCTGTGTAATTTATTGAGATGCTCGA
GTACAAATTGACACCATCCCTTTGAATATTTGGAACTTCCTTTACATTGAGATAAACATA
GAGATCTCCAGCAGGACCTCCTCTCGATCCAGCATCTCCTTCCCCCGAACACGCAATGTG
CTACCACTGTTGACACCAGGAGGAACTCTGACCTTTATCTATTTTTTTGACCTTGATTCG
TCCTTCCCCTCCACATTTTTTACAGTAGGCTGTTATCACCTCACCTTCGCCAGCACACGT
AGGACATATGGAGACCTGTGAACCTGCGCGG
>Contig239
CAAATGAATTCATAATTTAATAGAATATATTGAGAAAAAGGTAGTGTGCATTTAAGGAAA
TTAATAACAGCTTAGTGTTCAAGAATCAAGTAAGGTTCCAAGAGTACAAGATACAAAACA
GGAATAATTCCAAACCAATGAGACCCCCAGATGATCGGATTATACTTCATTTCTTGGCGA
AAAGTCCCCCAAAGCCACCACCCTTCTTCTTCTGTGGGACAGAAACAGAGTTCTTGCGGC
CACTGGTAGTGCCATCACCATTCTTTCCTTCAACTTTCTGGAGGATGGGATCAGTTTCAT
AGAACTGCTCCTCCTTCTGCAATTGCCCAAGAATCCAATCAAAAAGCCCTTTCTCTTCTT
TGCTTCCACCTGCACTTTTTGCCGCTGTTGCTGCGAAAACCCTTGTAGTTGAAGGAGCAA
AGGAAATTAGCAGAGAAGCCATTGTCACTTAAGCTTAGACAAGTTTTCTTCCCTTGTTCT
TTTCAATGATACTCTGAGTCTAGGTAGATTATGTATAG
>Contig240
CGGCCACGCATCGGTACTTTTTCTTTTTATTTTTTTACTTTCCTTTCATAAATTTTAGCA
TTAAAATACAAAAAGATAACTTCCAAAACAGAAGTTATTTATCGACAGAGGTGCAGCCAA
AAGCACAATACCTTACAAAAATATCTCCTTTCTTCAAGTCAAAATGCACACTTCTCTAGA
CTCTTAATTACATGAGGAACATTCCTCAAGAATGGCAAGACCTTAACAAAAAGCTGTGCA
GAATATGCAGGGAAACACTCATAGAGAACCATGTGTGAGTGCGACGCCAAATTAAAATTT
GTACTCCATCCAAGCCATTGCTCATGCTTTCTCTGGATTCCATAAGATGGTAGTTGCTGC
AATCATGGCAGCCACCACATAAGGGTCCATGTTGGAAGCCGGGCGTCTGTCTTCAAAATA
ACCTTTGCCCTCCTTTTCTGTGTCCCTGCCCACACGAACAGATGCACCGCGGTTTGCAAC
ACCCCATGAGAAGGTGTTGATATCTGCTGTTTCGTGTCTTCCTGTCAGCCTCCTCTCATT
GCCCTCCCCGTAGGCAGCAATGTGATCCTTGTGCCTCAGCTTCRRCTTCTCAATGGCCTT
CTTGATCACCTCATACCCCCCGTGTACTCTGCCGTTGACTACCACTGCTACTGCGCGG
>Contig241
GGGTACAATATAGTGATATTGATAAAAAGTGGCATCCAAACCACAATAATTAGAAGGTGA
GTCTTGTTCATCTTTATGATTGAAAGCAACATAAATAACCTTTTCTTCATCAAATGTCAA
AAAAGGCAACCAAATAATTGGCTTCCACAAACCCAGGGGTATTTTGTACAAGCAAATAAA
CTTTAAAGGTAAAGGTGCAAAAAAGGACTAAGGGTCCTACTTTGCCTTCTTCAGCTTTGG
AAAACAAACTAGGTTAAGAAATAAAGGCCTCACACTGTGTGCACAGTAGCAGGCTTTTTG
TTGGTGTTCTCTGTGAGAGCTATATCCTTGTTAAATTGAGGATGCTGAGAATCCTCCTCG
TTGTGATAGTATGCAAACCCTCCATGCCGTGTCAGATCCATCCCATGTAGCTCATCCTCT
GCAGAAATCCTCAATAAATTGAATTTATGAAGAATCATGAACAATGGCCACATCGTTGCC
GTCACCCATGCTCCAATCACGAGAACTTCGATGATTTGCGCTGCTAGTAGCTTGCCTCCG
CCCCCGAGAAAGAGCCCATGTGGTGTAGGTGTGGACCTCACATATGCTTCTTGCACATAA
TTCTCATTTGCAAACAGCCCAACAAAGATGAGACCCCAAGCACCACATCCCCCATGCAAT
TGAGCCGCCTCAAGTGGATCGACCTGCGCGGGTTTTTCAGCCAAGATGTTAAGCCCAATG
AGAACCCATGCGGAGACG
>Contig242
CCGCGCAGGTTGGTCTAGATAAGCCTAGTTTATTCATTTCTTTCGAATATGTTAATGGTA
AAGGACATGTTGCTGGAGCTACTTTTAAGCAAGCATCAATTATTTGCATAAATTTCTGCT
TTCTTTGTCACTTTCCATGAAAATGTACAAATTTATTCAAATGAGTGAAAGCAAGAGACA
AGATTGATTTGCATAAACGAACTCACTCCAAACATTTTAAACAGACAGAGTTGATCTAAA
GATCAACATACAGACTCCCTTAGACATTTTGTAATTTCTTATTGTTAAGTATGAGAAACA
AGTTTCAGTTTATTTTTCTGCAATTGATCCTGATTTCCCCAGCACTTCCAGTGAGAGGCT
TGATGTTTCCCATTTTGATTATAGACTTGACAAATTCCTGGAAAAATAATGAAGTGTTGG
TAGCATAGCTTTTAACCAAAAGAGCAGTAGTAGAACTTCTATTGAAGAGCTCTTGATCTG
AACGAAGTAGACCCGTCTTGTTCAACAGATTCTTGTAATATAAATTATCAAAAAAGGTTG
GTGTTTGACGATCAAGGGGGGCGAGCACACTATCATTTCCACTTCTTGGGCAAGTACGCC
GCCGTGAGGCGGCGAAGGAACGGTCTATGTTGGAGTCATTGTATATGTGTGGTCGAAATG
ATGTGCACCGGGCCAGGCCAATGGTGTGTGAACCAGAAAGTGTTACTAAGTCTTTTATGG
AGAGACCCTGAGCAGAAAAGCTTGAAATAAGAGCACTTAGATTGGACGTTGGTGGGGGGA
TGGAGGTATTTGCTGCACTTCTGCTAGCAGTGGTAGAATCCCTTCTTCCCAACCTTACCT
TCCATGAGGGACCCCCCAACTGAACAACCGAATCACGAGATGCTAGAGCAAGAATATCAG
CACAGGACACCACTCCGGGGCATGCTTTCTCCAATCGAGCCTTGATGTCATCAACCACGT
TGAATCCTCTAGCAGAGTTATTGTTAGGAACTGCAGTTTTCTCACCTATAAATGTGGCAT
TATCATCTAATAACACTGATCCATCGCAGCCATTAACAAAACAGTCATGAAAGTGTAATC
TGAGCAAGGATGCCCCTACGCGCGTTTCATTCTTTATAGCAGCTGCAACTGCTGCCTGAA
CAATAGGCAATACTTGGGGGCAAGTGGATGAGTAGTAATCAGGGGAGAGTTGGCAGTTTG
CTTGAAATGAAGCGACCGCAGCAATCAGGATAAGAAACAGTAAATGATAACAAGCCATTT
GGAAACCCTTGTGTCTAGTAATTTCTTGCTACTTGCYAAGCACNATTATTCTGATTGGAA
ATCTGATCATGTCCTTTTAT
>Contig243
CCGCGCAGGTACATTTAACTCGTTCAGATCAATAGGTTGTGCACTCTCAAATGACCAGTT
GCTTCTTTTATTATTATAGCATAATGAGAAAGGTATTCCCAATTCCGGAACACTTGTTCT
TGTCCACCTCATTGATTAATAACCCCCAAATTGGAACACCACCAGTGAATTTGAATTTCA
GAGAAAGTTCCGGATGTCCAAAGACTTAACATCGGGCATTGGCTCATCCTTGAATTCCTC
CCGCTTCTTTTGTGTTTCCATTGCTTCAAGGGCATCCTTCTTCAGCTCCTCCAATTGGGC
CTTGGCGATTTTGAGCTCCAACTCTTCCTCATACTTAGGCAGATTTTCCCTCGAAATTCC
AAGCTTCTTATTAATCTTGTCAAACTCTGCCATGAGAAGAGACATTGATTCCTTATCATC
CCTCATAAGTG
>Contig244
ACTCAACCAAACATACTGTAAACCAGTGTTCAATTYCAACAGCACTAACCATATTCCTTT
GCATTATTTCCTTGCTTGAAATCGTGCAGGAATAAGAGACAAATCACTCAAGCCTCCCAG
CTTCAGAAGTCAAAAAGACAACCTCACCATTAACATAACCAACACCGTTCGAGTAAGTTT
GCATGCCATTAATTATTTCACAGCATGATAATATCCATATCAAAGTAGATCAGATAGACA
CACAGTCTGTTAAAACTGAAATTGCATTTCTTTGGCATATCCAAGGGCGTCAAGACTGGT
TTGCATTGCCTTATTCATCATTGGAGGTCCGCATCTCAGAATCTGAATATCTGAGGAAGG
AGCTGGTAATAGAGATTTGATCAAGTCCTTTGTGATGTACCCAACACTTCCATTCCAATC
TTGTGGAGGCTTCTCCAATACGTAGTGTATTGAAAATCGTCCGGGGTGATCCATCTGAAA
CTTGTCAAGTTGATCCTTCAAAAGTATATCCTCATGGGCAACATTGGCATAAATGAGAGC
AATCTTGGTTTCATCTTTCGGATTCTCAAGCACAGCTCTGGTAACCTGAAACATAGGAGT
GATGCCTGTCCCGCCCGCAAGCATCCCAAAAGCCTTGACCTGGCCTGGTGTATAACGGAA
GCGACCCTTAGGGCCACGCACAGAAAGTGAATCCCCAACTTGAAGCTTACTAAAATGATG
AGACATCCGACCTTGAGGATAGATTTTAATGACCAACTCAAAGTAGCCAACATCTGAGTC
CAGTGTAGTAGGAGTGTAGGGTTTGATGACTTCTTCACCCTCCTTATCTTGGCCCATACA
GCTGACATGCTGACCAATTGGCAGGCCAAGCACAGAAGTTGGAGTTGGCAAGGCAAATCG
GAACTTGACAACGTTGTGGCTCACCTGTACGCGCTTCACAAGTCTAAAGCTTTGCCACGT
TTCTGGGTCAAGAGAGCCTTTCTGTTGTTTCTTGGAAGAGAGAAGGAAATAAGCGGCGCC
AGCCAGAACGGCAACAAAAGCCACAGCAATTCCAGCAATGGCAGCGGGATCCCGAGGCAA
CATGTCCAAAAACGGAGCTCGCCATGGCCATCATCCTCCTCCTCAGCTCCTACAGAGAGC
TCACCCAACACCTTAATAGGGCAGAGAGACGCTGAATGGTCAATTGAACCGCTGAAGGAC
CAGTTTTTCTCAACAAGCTTCC
>Contig245
CCGCGCAGGTAATCTTCGTACCTTAATGTTTTCACCGATGGTGGCCACTGTTTGCTTTAA
GAGGTCCTTGATGAGGAGAGAGTCATCCTTGATGTACGACCGCGCAGGTAGCAAGCTCAT
TCAGCAACTTTGCGATGCGCCCGTCAACAATCTTGGCCCGAATCGCCTCAGGTTTCTTCA
ACAAATCTTCCTTTTGCATCTCAATTTCTTTCTCCTTGTCGATGAACTCCTGGGGAATAT
CCTCGACAGATACGAACTTCACTTGCTGACATGCAACAAGCTGCATCGCCAGGTCATCCA
CAAGCTGTTGAAATATTTCGCCTCGTGCGACAAAGTCAGTCTCACAGTTAACCTCGATGA
GCACACCAATTCGGTTGTCATGTATGTAGCTACCAATACGACCCTCTGCTGTAATGCGTG
TAGCCTTCTTCTCTGCACTAGCAAGCCCCTTCTTGCGGAGGAACTCACGAGCTTTGTCGA
AATCTCCATCATTTGATTCGAGGGCACGCTTGCAATCCATCATGCCTGCACCTGTCTCTT
CACGGAGCTTCTTGACGACGGCAGGCGTGATGGCTGCCTTCGCAGTGGTGGTGTCCGCAG
CGGCAACAACAGTAAGATACGTAGAAGCATGCCTGTGTACGCTCTTCAAGCTTGACCATG
GCGAGGTTGAGGACGAATCAG
>Contig246
CAATGAAGGTAGTTTTTTCAAATAGACGTTAAAGAAAGTGCTTCTTTAAAGTGGAGCTTG
TCAGCACTTAAATCAAGAGGGCCAATATTTCTAGAAAAGAAGCTATGCAAGAACAGTTAG
AAACTTAGATTACAATTACAGATTGTTTGGAAAACCTAATTGTCCACAAAGGCACGATAT
GTGTGCTATTGATAGAATAGGGCCCATGTAGCATAGAACCCAAATGTTATTGATAGAATA
GGACCCATGTAGCATAGGACTCAATTGCAGCATTACTTGCAGATCAGTATGGTTCTACCT
CATGTGGAAGATTATCTCCTGCTCCAGAATGTGTGCCTTTTTCAAGTTTCATAAGCACAG
CTTGGTACTGGTCCTTCTTCAAAGAAGTTGGCATACCTGAAATCTCCTTCATGAGGTGCA
TGCGCAGGCGGGCGGGATGGGACACCTTCTCCGATGCAGGTCATGGCAAACAAGGAATAG
TTGGAAAGCACGTCTGCTGCCGCCTGCTTCTTCTCGTCCACCTCGTAGTCCTCCATTTGA
ATTTTGCGAAACGCAAGCGACTCGAGAGTCACCAGGCCTAGAATTCAATCTTTACATC
>Contig247
CCGCGCAGGTCTGAGGAGATTAAGAAGGCGTACTACTCTTGCCGCGCAGGTGTCATCCAG
ATTTAGCTGGGGAAAATGCCGAAACAACCACCTTCTGCATGTTTGTCAATGAAGTATATG
AGGTTCTAAGCGATCCAATTCAGCGTATGGTTTATGACGAAATCAATGGATATTCTTTGA
CATCTATAAATCCATTTTTAGATTTGTCCAGACTGCAAGATCATGTTTTTGTTGATGAAT
TCAGCTGCATAGGGTGCAAAAATTGTGCAAACATATGTCCCAAGACCTTCGAAATTGAAG
AAGAGTTCGGACGGGCACGTGCTGTCTCTCAATGCGGGAGAGCTTCTACAGTTCATCAAG
CCATTGAGACATGCCCTGTAGATTGCATACATTGGGTTACGGCTCCACAGCTTTCTCTAC
TGGAAGATGAGATGCGCAGGATCGAGCGAGTTAATGTTGGGGTCATGCTCTCTGGCATGG
GCAGGATGACTTCGGATGTTTTTGGTTCGGCAAGCCGGAGGTGGGAGAAAAAGCAAACAC
GAGCCGTGGAAGCTGCAAGGGTAAGAATGATGAAGGATAAAAGCAAAAAAGGTTCCTGGT
CCATGGTGGCAGAACACGTGGAACCAAACCTCAGGTGGAAGCGGATCGCAAAATGCAGCT
GTAGATCCAGAGGTGCAGGAAAGAGCTGCAAAAGCGGCAGCAGCTGCGAGAAGGTGGAGA
GAGTACTCCAGAAAGGGTGTAGATAGGAAACCTATCTTTAACCTTCCCTCATACTCAGTC
TCTGACTCTGGCGAAGAAAGTGTAAAGTCTCCACACATGGCACAAAAATGATGTCTCTGT
ATCCTCTCTATTTCATGTATATACAACCCATTTTTTTTGTACTCAACAGTTATATGTACC
ATATATGCCTGTTCTTATGTATATAAAATATGTCACATGAAGAGCTTGAAATCAGCTCAG
CGCCTTCAACCACCTACTGGCTAATCATTTAAGGATAGGTAAAATCTTTTCCACGCATTC
TATC
>Contig248
GGTTAAAATGTCTTAAAACTTCTTGTGAACTGTAATGAAACACTGTAGAACGTATTAAGA
AGCAGAGCAGCTAAAATATCCTTTTTTTCATGATTGAAATCTACTAAATTCTTCAAAGAG
TAAAGTTGCAAAAGTAGAATTCCGCAAATGCCTCCCAAAAGCATCCAAGAAGTACCACAG
TAACAATCCCTAGACTCAAAAGGTACAAAAACGTATGTCTTCAAACTCACAACCCACAAA
AATGAGCTCAGCCAGACCAAGGCCAGTAGCAAGTAAGCACATCAATAATGCTTTTTGAAC
CTAAAGCTTCATTCCCCAGACAGCCTGACAATTACTTCCAGAAATAGCAGGAAAAGGTCT
GCTTGCTTGCACCAGGACTTCCTTGTCATCTGCTGCTGTTGATGCTTCCTACCTTAAGAG
GAAGTTCCACTGCGTAGGCGAGCTGGACCTTTCTGTGGGCGTCTTGCTACTGGTGTCTCT
GCCTCTTTCTTGACAGGAGCTTCTTTCTCCGCAAGAATAAGCTCTATGTGGCACGGCGAA
GACATGTACGGATTGATGCGCCCGTGTGCACGGTAAGTACGTCTTCGCTGCTTCTGCGCC
TGGTTGACTTGAATATGAGAAATGTAGAGGGTGTCCACATCTAGACCTTTAGTCTCTGCG
TTACTCTCTGCATTCTTAAGTAGACCCAAAAGGAATTGAGCCGACTTGACAGGCCATCTA
CCCTGCCCATGGAAATGGCAGCTTTAGCTTGTGCTGTTCTTCCAACACCCCCGCAAAAAC
CGGCGAGGATAGCCTGCTTGTGAGCAACTACATCCTCCAGATACCTCTTGGCCTTTGCTA
GATC
>Contig249
GGGTGACAAAAAAACCGATGCCTGAACAGTTCTAACAAACACACAGCAGTCATGAATGAT
GTTGGTATCAAATTATCATTTCACAAAAGCTTTATTTTCAAATCTAGGAATCACAAAGAC
AACACCAGCATCCAAAATTTATAAAATTATAAAATCCCAAAAGGAAGGTAGGAAGAATGA
GGTATATGTTGTATCAATGTGAACCTAAGATGAAAAAAAACTAGTGGTGGTCTTCTTTAT
CTTGTGTGTTCTCTCCTTTTCCTTCTTTCTCCTGGCGTTTCTTCTCTTTTGAGATAGCAT
GTAGCCTTGCATACTCTTTGCGGTGGTGGAGGCATTCAAAATAGTCATCGCGAAGAGGGA
AGCATTGAGAGGGTGTGGAGCAGCGAGACATACAATCGCTGAAGTCCATCCACAGGTCGA
AGCAGCGGCCCTTTGTTCCATGTATGCCCCATCCAGATGCCATAGCTCTCCCTCGCTCTC
TCTCTCTCTGTCTTCGTCTCTGTCTCACAGTCTCTCGATGTAGCCCCGCGTACTCTGCGT
ACCTGCGCGG
>Contig250
CCGCGCAGGTAAGCACAATTAAGTGATGATCAAACATTAATACTACCAGAATCCATTACA
TGTGTAAGAAAAGCAACTCATTTTAGGTACTTTCCGAGAAATACAAACAAAATATACTCC
TTGTAAATCAGTGTCATGGACAGAAAATTGCATTCATACTGAGAATGACGCCTGATAGTA
GACTAGTTGTTCAACTGCGACTAGGCTAGCACAAAAACAACCGGAGGCATATGATAGAAC
ACAGCCTATACAAACACCATACCGCACAGCCTTCTCACTTAAAATCGGGATGCAGCCTCA
TTCACAGTCAACGAGCGTCCCTCAACCTGCTTGCCACTCATTGCTGAAATGGCAGCAGTC
ATCTCCTCGGGGGTGGACATTGAAACAAACCCAAAACCTCTGGACCTTCCTGTATCTCGG
TCGCGCACAATCCGAGCCTCCAGCACACTACCAAAACTGTTGAACATCTGCTGAAGGCCC
ATGTCATCAGTAGACCATGGCAAGTTGCCCACAAAAATTCTGTTCATACTAGACGGCCGA
GGGCTTCCATAACCAGGCCCATAATTTGGACGAGGTTCGCTGTTCTCCATGCCCCCTGGT
TGAGCATAGTTGGGTGGAGACTGAGGACTGCTATATCCACCAGGGGGGGGTGGAGCTTGA
TTATCACCATAGCTCGCCGTAGCTGGAGGAGCCCCATAGTTGGTAGCTGGAGGAGCGCCA
TAGCTGCCACTGGTACTAGTGTTGTTTGCGTAAGAGGAAGCATATCCTGAGTTAGGGTTG
CGCCGAATGCCGGATGGGTTGCTGCGGAAACTGCCACGGCTTCGTGGGCCACCATATTCT
TTCTCATGAGGTCTCTTCTGCACAAAGTCCATGCGGATACATCGCCCTCTGAACCTAGCT
CCATCATACTTGACAATGGCCATGCAGGCATCGTCGATTGTGACAAAATCAACAAAAGCC
CTAATGTTCTGATCATTCCAAACAGGGTCGTCGGTGAGCTCAACCTTGTCGACATGAACA
GGGTTAACAACATCCGGGGGGCCGAACCACGCCTTGAACTCCTCAGTGTCGAATTCGGGA
GGGAGATTCCATATCTTAAGTCTAACACCCACTGGAATGCCCTCCTCTTTCTGCACTCTG
TAGTAGTCAGGGTCGAGTGCAGAAGAAGTGCATCTCCTTGCGCCCACCCCCGGTGCACAG
GTGATGAAGCTTACGAATCTTGAGGAAGTGCACGGAGGCCTTGCCTCTATAGAGAGGGGC
TTACCTGAGAATGAAAAGCTTGAGAGCGAGGCTCTGCAAATGAGGGGTCTGTTACTCTGC
GTACTCTGAGGGCGAACAGGGAGCAGGGGAGAAGAAGGACAAGGCTTGGCTGAAGCAGCT
GCCATGGCGTTCACTGCGTGTGTATGTGCTGGCCTGCGCAGGAGCGAAGAGAAACCCTCA
GGGTGTTTGTGAACCCTCAAGCTCATCCTAGGCTCCAACACCTCATCTTCTTAAATG
>Contig251
CCGCGCAGGTAAGGAAGAAGATCTATGTACCCAGTAGCAACACCAACCCCTAAGATGACA
GCAGGACCGCGCAGGTACAAAGAGGGCCGCGCAGGTGAAAAATGGTGCGTCGTTTCTTTT
GCTGACTTGATCCAAGTATTTCTGGCGCCTTATGTTCCGCTTCTGTGATACCGTAAGATC
ATCATACTCCAAAGGAATTTGTTTACCCAGAGGTATGACAACCTCTTCATCAGTGTTCGC
CACCACCTTACTTGCAATCTGTTCTGCTATGGTACTTTTATCTGAACCAGACTTAGCTTT
TTCCCTTCCCATTGTTAGTTTCTCCAAAAGTTCCAGCTGTGACTGGGCACTTTGCTGAGC
TCCTTGTGAGCCATTCCTAGGCTCTCTTTCCTGTTGCAGAGGAGTTGAAGCTCGAGGGCG
CAGCTGCCTCGCCTTCTGCTTCTGCTTCTGCTTCTCCTTCTCCAGGCCCTTTCCGATCAC
AAATTTCTTTGCACTGTGGTGAGGCTGGGACCCTTTACCCAATGAGGAAATATTGCACTC
CAAAAGAGACTGAGGGCTTCTTAGCATCATGGCCTCTGTTGGTCGCGCGATGCAGCAGAG
ATTCCACACTCTCCTTCTCTCTCTCACACACACACACACACACNYGNRCGG
>Contig252
CCGCGCAGGTACACAGCAAGGCCGTAACATCTAACCACAAAGAGCACCAATCAAAGTGTC
GCAATTAACTACCACAAGCTACATATACCATTTACATAGAGTATTAAAACATTTCTTAGC
CAAATGATGGTAACAGAGGTCCGAACAACAGCACCTCGTACGACAGGTGCTACGCGTAAC
CCAATTGAGACGTTATCTTGTCAATACTGTGCACACCTCACAGCAAATGGCAACCAATCA
CATCTTGGATATGAGTTACCAGTAATCGCCACATGAACAGTACCCGTGCTTGAAATGGTG
GAACCGAAACGCATCTCTCATTATGATCTCTCTTCCTGTAAGATATGCCATGTACTTGGT
TGCCGTGTGGCAATCACCACACACACGCAAGTTCTTGATTATACGAATAGGGGACCTTGG
CGGGGTTTTGATGAACCCATAGCACATGGCAAGCTTCTCACTGTGAAAGTTGATGGCGCG
GACCTTAGCTGCTTCATCAATATCATGCAACACAAAGCGTGTGTCTGGTTCATACCCTGC
TATATACATCTCTTTCACAATTCTATTAAGCTCGGCATGGATTGCTGGAAGCTCAGGATG
GTTTCTGTCATTGGCCATGAAGGCATGGACCTTGCCCCCCACTTCAATACGGCTGAGACC
GGGCTGTTTTTTGATACCTCTCTCTTCCATCATCTTTCTGATTCTTTGCTTCTCTTGCCA
TCTATTTGCAGACGGTGGCGGCTTCGGGAGAGCCCCACGTTGCACAGGTGTGATCAAAGG
TACGCCACCGGGTAGTGTAGGGGTTACAGCTGGGCCCACTGAACGCCTGGGAATATTCGC
TGCAAACAAAACGGTAGGCGCATGGAACTCTGTGCCCTTGGTCCAATCTGCAGGCAAGTG
GAAATGCCCGTTTGCACCCGCAAGCTGGGGCACTAGCTTGTCCTCATCTCCTGTGATGAA
GCTCAGAAGCTCATTAAGAAGACCCAGCGCATCACAAATACTCACAAACAGGACATGGAG
CTGAAGCTGTAGAACCTCAATGGAGAACTCCACCTGCAATGCATTCCTCAGAAAATCAAA
GGAGAAGAAGAGAGGCTTATCTCTGTATGTGGCCTCGTCCACAAAGTCCAGTTGCGTATA
GTCCATGGATTCTTCGACGTCGTCACAGCTGTGCAGAAAGCTCTCATCGTCCATGAAGCT
GCTTGATGTCGAATCCAAAGCCTTTCTCCATGGAAGAAGAGCGGAGAGGTTCGAGGGTTT
CTTGGCAATGGCGTCGATCCAGCTCTGTTGGTTTGATGCAGAGACGACGAGCAGGTGACC
TCTGCTGCTTGAAGCACGGGGGGTGCGCAGAGAGGAGGAAGGAGAAGAAAGGGCCGCTAT
GGAGCCACGTTTCTCGAGGGTGAGCGCAGAAGAAGTCTGCAAGTGAGCCACATCGCGCAC
ACAAGACGCCATATCTTCGCAGACACAGAGCACCCTGCAACC
>Contig253
CCGCGCAGGTTTAGTTAAGAGGGGGTTATATTTAAAGGTTCTTCGCCTGGATACTTGAGG
AGGCCTTTCTCCACACAGCACTGTACTGCGCTTTCAAACATGTCCGCCAGCCCGTACTTG
AACTCGAATCCCAGCTCTTTCAGCTTCGTGTTGTCCATGTAGTGAGGCACTACCTCTCCT
ACATAATCAAAGTTTTCAGGTAGCTTGATCTTGGGGAAGAGCTTCTTAAGGAGGTTGGCA
TTCTCTGTGATGGATGCATCTGTACACGTGCCAAGGTAGCGACCTTTAGCAGCAGGCGTC
TCATACAAGAAGATGTGCGCATCGATAATGTCATCGATATGCACGTATGAGATCCTTCGA
ATAAACTTGTGATGGGAAGTGTCACCTGTTACAAGGGAGATTGCATCTGCAACACTGTTG
GGTATTTTGTCAATCAGGAAGGGGCCAGTGACCAAAGTTGGCAAGATTGTGACTAGATCC
AGCTTGTACTCTTCTGCAAGCTCGAATGCTTTTTTTTCAGAAAGAGTCTTGGAAACAAAG
TATGGCCATCCATGAGGCTTCTCTCTTTCACACATCTCAACGTCTGTCCAACAATTTTCA
TCAAACCGTTGTCCTGGGATATCCTCCAGCTGTGTAAACCTCACTGCTGCGGCAGATGAT
GTGAACACAATCCGCTTGATGGAGGGAGACTTGGAGCAGGATTTCAGCACATTCACGGTC
CCTTGCACAGCTGGATCGATGCAGTCCCTGTAGGGATCCTCAAATGAAAATTCAGTTGGG
GACGCACAATGGAAAACCCCATCAACGCCATTCACTGCATCATCGAACCCACCCTCTTCA
AGCAGCTGACCCCTCACAAGCTCCAACCTCTCATCAGCTCCAGGAAGGCCTCGTAGGACT
GCAGTTTTCTTGTAGTCCCCTGGGTTTCGAACGGTGGCACGCACTCGGTAGCCTTTCTCA
AGCAAGCGCTTCACGAGCCAGGTGCCTAGATGGCCTGAAGCTCCTGTAACACACAACAGT
TGTGGCAAGGGCTTTCCTTCAACAGGGGTGTCGGCCATCCTCTCTCTGTCTCTCCCTCAC
TCCCTCTCTTTCTCTGTGTCTCTCTCCGATCTCGGGTAATCCTCACAAGCTCTTGATTCC
TCCTAATCATCCACATTGCAGGGAGATATAGCCTGCTCAAAAGGTTTTGTCAAAACCCGT
ACTGAAAGGGGTCCCGGCAATCTCCGGAACGGGTGCATGCCCTGCTCGCCTTAAAGTGTG
TCTCTCTTTCAAACGCGCCTCGGC
>Contig254
CCGCGCAGGTTTACAAAACATGAGGCCTCTGTTAAACGGCATGCTTGGATTGCGATGGGC
ATGTAGACATCCTTAGAACTATCTTCTTGGGTGAACAAACCGCGCAGGACAAGGGGAATA
TAGCATGTGTGTCACAGTACAACATAATAAAGCCATGGAAACAAACCCTACCTGGAGAGA
TTGTTGTCGTAATCGACAACTTCAGACTCAGTTACGGAGCGTGAGTGTTGAACAATGGAT
CGCCCAACAGAGTTGATCCACTCCTCTTTCTCCTTATCAGAATCCGCAATAAAGTACATG
GTCTCCTGGCTAGTGGTAAGCTCGAATGCATACTGCTTGTTCAAGACATCTTCAGCCCCT
TTCACAGTGAGGCAAGAGGTCACTGGAATGACGCCGCGGGGCTTGGAATCGCGCGAGACA
TAGCTGTCCTTGAACCAAAAGAGCTTGCCTGCTTTGAGAACAAACCATCTCCGGCGCCAT
GTCCTGATGTAGGCACCCTGCTTCATAAGCCAGCCTGTGCGTTCGGGGTTAACCCAAAAG
TCTACAAGGTAGTCTTGGTCCTGCTTGCCCTTGAGGAGGCCCATCAGAGAGTCCATCTCT
ATGCAGAAGTGAGGAAAGGTATGGCGATTCTAACTATGTAGATATGGCGACCTTGCTGTA
CCAGGATTTGAGAAGAGAGCAAAGGTGTAGTGACGACCTGAAGGTGCTTAAAGCTGTGCA
GAAGGCATAAATATGGAAACCTTCAAGAGTTTGCCTCTGTGTGCACAGCAGCAATGGCGA
TCTAGATGGTACCTTGCTTCTGCGCAGACAGCAAGGAAGACTCTCTGTGTCCCNNYYGTC
CTTTC
>Contig255
CCGCGCAGGTGCNGCGCCGRNCACTCGTACAGAACCATCCGCAGACACAGATGCAAAGAC
CCCCACTCCGCCCCAAGCAATGTCGTAAACCTCCTTGTCATGCGCAATCAACTGAGTATC
CACGGTCTCCTTTTCAATGTCCCAAATGGTACAAGTGGTGTCAATACTTGAAGTTCCTAA
TCTCCTTGGTTCTATCTCATTCCAATCAAATGAGGTAAGAGGAGCGCAGTACTCACTGTT
CCTGTTGTTACTCATAAGGCTCTTGAGCACCACTTTCTCTTCCTTTACCTCCCATATTCT
GAGAAAATCCCCAGTTGTAGCTAACAAATCTGGCTTTTGACATTCTTTATCCGGAATAAA
CATTATCTTCGTTGGAGGGTAAGGATGTTCAAAAGAGAGCTTGGGATCTGACTTGAAGGC
CCCTGTTCTCTCATCAAGTTGCACTATATCAACTTTGTTATTCAGATCCTCAAGGAAGCT
TCCTATCCCCAGGCGGAACCTTTTGTCCTTTCTAACACTCCAGTTCATTCCATAGATCTG
CCATGAGGCTTCATACGTGTAGATTTCAGACCTTTTATGCGACTCCTCAGAGGTTATGTC
CGAGTCATTTGCCATATCAACAAACCTCTAAGATGCTGGGTACTAAAACCCTAAGGCTGC
TCACTGGGAAATGTCCTGCCAAAAACATCTCAACTCCAAGAAATTCTCTGCAAGCTTAAT
CTCTGCACACCACTACAGTCGCTTGACTTCACGCCTTGGCTTGNGGTGGAGTTCACACTT
CATAGCCTGCCCAGGCC
>Contig256
CCGCAGCGAGGCAGAGATAGACTAAGTAGACATAGTGGAATATGGCGACGACAACAGCAT
GTCGTAGAAGGAGATAACAGGTGGAGCCAACGACCACTAAGACTAACGTATCTACAACTA
CATCCCCGAGTGGCAGTCAAACGGGGACGTGAATGCAAGATGCCAGCGGAATGATCGGCC
GGACAGAGGCTAGGGCTGCTTCCTTCCCACCGCGTCCTTCCTTGTGTGTCGGAGATATAA
AGCGAGTGCACCGAAAAAGAACGGGAACTGGGTCGATCTATTCTATGGCGAAGCATCCGA
AGCATAACTGCACACTCACACGATCTTTGCCGAGAGATAGGAGCATTCGGTGGAACCGGT
GAACTACACTTGCTTCTGGATAGATGTGTGGGACAGAGGGCTCGTGGTACCTGCTGCCCA
CCCTTCCTCCTCCGCTTTGAGAACCGTGTGAACGGAGAGTGGGCAGAAGGGAAGGAGGTC
CTCATACGGAGTCGCACACTTACTTGAGCAGTGCGGGAGACTGGGGAATGGGTCGAGTAA
ACTCCCCTAAAAATAACAGACGAAGCTTTACAACGAGAGGGCTTTGATTGGTATTGATTT
TTTCTTAGTGATTGGAAAGGAGGGCGCTTGGGTATGTTATAGAAAGGGAAGGCAGAGGTA
GTACTTCGAATGGCGAAGAGAGGCGGCTCGGCAGGGAAGGAATGGGAAATCGTCAAGGAT
GACTTCTTTGTTTTATTGGCGAAACGAAGGGCTAAATAGCGCCAGTGATTCTCTGAGCCG
GTCTGGATTTCCAACGCCTCGGGAAAAACTTGTCGAGATAGATGACAGCGCCTTTTTTCC
TCTCCTCCTTGCCGGGAGGGAAATCTTCTCTTATGGCCTTCACCTCCCGCCCGGCCCGGA
AATAGAACCCAGCCCCCCTTCTGATCCATTCATTTCCGCAAGCAGGGGGGGTCCAGAGCT
AAGCCTCCCTTCTATTGTATAACCC
>Contig257
CCGCGCAGGTTAATAGCTTTCTTCTCCTTTTAGATAAATTAAAATAGTGTTCGATCTTCA
GAATCCAAATTCATTATTTCTTCCCAAGTAACACCGAGCTTNNRCGNAGNTTTATCTTCT
TCAATATTCCGCGCAGGTCATAATCGAATAAGACTCGATTTCTGAACATGAAGTGGAATA
TACGTTTAGCATTTGCTGGCAAAGTGTCCCATGGTAGAGGATTCCTGTTTCTTTGTTTCA
ATTTCCGATTCTTAGCAGAGATCCAATCCTGGATAGAATTCTTTTTAGTTATGTTCCCGC
CACCCCTTCTAGTTGTTTTCCTTGCCTCTAAGTCCTCCGAATTCCATCTCATGAAATAAA
ATTCATCGGCTGTTAAAAATGTTTGTGGGACCGGAATCCGCATACGGAAATTGTTCACAA
ATGGGTCGTAAGCGTGAGGTACTCTTTTGTTCCTCTTACCTGCCAATCTAGATTTTGTTT
CCATCGCTTTTGAGAAAGAAGACCCGGTATCTAATAATTTGACTCGATCCGTTAATTCTT
TTTGACAGATTTTATTTCTTACCAGTTTCTCTAAAAGCCATTTTCGATATAAGGAACGAG
CTCCAACAAGTCTATTGGACTTCACTAAAGACCTTTGTAGTTGTTTTTCAAAAATTGACA
AACTGGGCAACCCTGCGAAGGACAATCTTTGTTTCCCATCAGTTAAACATTTATCAAAAA
AGTATGTAGATAATCTTCCTTTGTAGAAGCGGCTATTGATATTGGAGCGACTATTTTTAA
CGAATCGATTAGCTCGATTTGCTCTTGAAGGGTCAAAAAAAGAGGTAGGCCACGGCTTGA
AGAACCACCATAACAAATCCGGAAAGTCAGCAATTTCCCAAAAAGACATATCTTTGTCGT
CGATTTCATTTATGAACTTCTTAGTCCAAAAAGACACCGGGGCTCTACCCAAATAAATCA
GCGCATTCATTACAAAAACAATACTAAAAGTTGTATAGATAGCACGTTTTACCAGTAAAT
AGATTATAGGTGAATCTTTTTTCACGCGAACTAAAAGTAGTCTAGACAAGTAACTGAATG
CTATGTGACCAAGCAACCAACCCAAAAAGCTGGTGATTACAAATAGAACATTATGGCTAT
AGCGAAAAAAGAACAGATGGGTTAGTCTTGTTAAGACGGGGTTTGGCAGCAGAATCGGAT
TTAAAATTTGAAAGAAAAAGCTGTTGCAAAACAAACTAATTACTCGGGAATCGCGCAATG
AAGTGACAGGACGTAAAACCTGATAGTTTGGTAACTCTTTGATTGCTAGGCAAAATACAA
GCGTATAAGGTATTATCACAATAGTTAATAAGTGCGGCTTGGACAACAATATATATATTG
GTGAACAATATATTGCTGAAGTAGTTATTAGCTGCGCTAGCATCGACCCACTCAGAGAAA
CGAGACCACTTAAAATTCCCCCCCCAAAAAGAAACGGACTCT
>Contig258
CCTTCCAATGAAACACGACAGAACACAATAATGTTAAGACAAAGCGCAAAACACGCATGT
GAATTTCATGCACCAACCTCAAAAGCCTGGCAGAACAAGAGAGCTCTTGTATGTCGTACA
AATGGCCATATCAAAGGAAGCAGAAACTACAGACATAAAATGTTCTTTAAAGACGACAAA
AGCCTTTTCTCAGGTCTTATAATTTGCTCATTTGAACATCCCTAGACAAGAAAAGAGTAT
GTCTACGCATATAGAAACCACCAGATTACCTCTATGCTTTAGAAGAAGCAATCATACCCG
TTTCGCGCGCATATGCGAACAATCCACCCGCATCAATGACTGGACCTGCATCTCCCAGAG
GCTTCAAGGGAAACTGCTTGTTTTGCGTGTGGTTGATGAGAACGCTGCGATCAAGGTCAA
GGGTAACAACATCACCAGTCTTGCATTCTTTGGAGAGCACATGTTCCTCCGATTCGACAG
GATAAAGCTCGCCTGTAGCCACAGAGTTGCGAAAGAAAATGCGTGCATACGACTCTGCCA
CAACAGCCCTCACTCCTGATGCCCCAAGAGCCACAGGGGCATGTTCACGCGACGATCCAC
ATCCAAAATTGGCCCCAGCTATGATAACAGGATACTTGGTCTTCATCTTGCCCTCCTCCA
CAAAGCGGCTATAGTTAGACGGCAAGCCGATCATGGCCAGACTACCTAGCTTCTCATACT
CATCAGGCTTTGACGGCACGAGGGTAAGGTGTTCTGCAGGTATGATTTGATCTGTGTCTA
TGTTGTCTTGTACAACAAAGCACTCACCGTGAAAGACCTTAGGAGTAGCTGACATAGCTA
TGGGGGAAAGGAAGCGCCTGTTACATCTAGCAGGTGTTAGGGTTTCATTCAAAGATCTCT
GCGTGCAGGAGAAAGAGGCCGCCTTGGAGATCCATTGATGAGGAATGCGAAGGGCAGGGC
CGGGATACATTGATGAGGAAGATGTCTCCACGCGGGAAGCTTGGCAGGATGGAAAGGTCT
CCGCAATGCTTGCTTGTACACAGTGAGAAGCTGCTGTCAGCGCCATAGCTCGCACTGTAT
TAAGAAGACCCAAAACTTGGCACCCAAGGAAGAATTTTT
>Contig259
CCGCGCAGGTGAAAGATTGGCGAACGCTGATGAATCTTGGCAGGAATAATGTCAACCGCG
CNGGTCCTTGCCAGTAAAAGCCGCACCTCCAGCTTGCTCCACCAAAAAAGACATGGGAAA
AACCTCATAAAGTACACGCAATTTTCCACTTGGGCTCTTCTTGTCAGCTGGGTACATGAA
AATGCCACCATAAAGAAGAGTTCGATGAACATCAGCCACCATACTTCCAATGTATCTAAG
AGATTTAGGAGAGGAACCATCTTTTGGAAATTTGCAATCCTCAACAAACTTCGTTGTTGG
TTCATCCCAGTTTTTTGCATTCCCCTCATTCACCGAATAAATTTTCCCTTTCTGGGGGAT
CTTTATATCTGGATGAGTCAAAATAAATTCTCCAAGTGATGGGTCAAGTGTGAACCCATT
TACACCACTACCAGTACTCAGAACAAGCGTACAAGAACTCCCATACATGCAATAGCCTGC
TGCTATCATATTCTTTCCTGGTTGAAGAACATCATTTAAGGTTCCTGCACTGCCTTCCTT
GAGCATATAGATCCCGAAAATGGTGCCAATGGACACACCACAGTCAATGTTGGAGGAACC
ATCTAGTGGATCAAAAACAACACAATACCTGCCACGAAGTTTCTCTTCCACAAAAACTGC
CTCTTCAAGCTCTTCTGAGACGAGAACATTCGTCCTCCCACTGCTAACTAGAGCCTTGAT
GAAAACATCGTTGGAAAGCACGTCTAGCTTCTTCTGCTCTTCGCCCTGCACATTGGTCTC
TCCGGCCAATCCTATAAGCTTCGCCAACCCAGCCTTGCTGACACAAGAGCAGACGAACTT
GCAGCCGAGGACTATCTGATTGAGGAGGATGGTGAGATCACCGCGGGCCTCTGGGAACTT
GCTCTGCTCGTTTAACACAAAGCGAGTGATGGTCATCAGGTCAGTTCGCTGCGCATCCGC
CGCGTGATCCATGGCGCTCTCTCTGTCTGTCTCACTCTCTCTCTGGCTCCCTCTTCTGTT
TGGGAATAAGCGTCTGATTCCTCCTCGGGGTTTTTGCTATCCGTAAAGCAATGCCGTGCG
TCACTTGTCCAGGTTGTCACAAAAGCTGGAGAGAGTGTGTTGGGTGCGTGACAAGTGGAG
ACAGCTTTCGCCGTCCCCGGGTC
>Contig260
AAAGAACTAAGATAATTACAAAGAAATCTATTTTATTACACCAGATCTCTGATATACTAT
AAAAGTAATCCATTTTATTACACCAAAACTACAAATAATCGACGAATATACATTGGTCTT
ACATAAGGGTTGGGTCACACCAGGACAAAGAAATCAACAAAACTTAAGACCTGTACAATG
TAAGCAAGCATAAAAAGGAAGGAAGAGGAGGGGCTGCACACGCGGAAGGAAGATAACCTA
CACCGCCGGTTTCCTTTCAGATGATGACCTACACCACCCGGTTACATTCAGGGGGAGCAG
ATGAGTAACGGGCGTGATCAGTGCAGTAGTCGTAAACCATGTAATTCTTCTTCACCCAGG
CGAGCTTGTTGAGCTTGGTGGCATCTAGCGAATTATCAGCTGTTGTCAACTGGTTACTGC
CGGTAACTTGGAAGTTGCGATAAGAGGCGACGAAGGGGGCGTGGGCCCAACTAATTTTGA
CCAGACCACCACGTGTAGCCCACTGGTCCCCGTTCCATATGCTGGAGAACACACGCAGCG
GCTGTTTGCTCAAGTAGGGTACCCCTACTGCCTCATTGTTTGAGAATATCCGTATCGGCG
TCTCGTCTACCAAAAACAGGATGCGTTGCTCGGTCCAAGCGATGGAGTAGGTGTGGAAGT
CGGTGCTGGGGTCGAACCACAGGTAGATACGCTGCTCCCTCCCACCTACTCCATTAGAGA
ACACATTCGTCTGCAATATGTAGGGCTCCCCTGATGAATTGCCCAGGAATTCAAAATCTA
GCTCATCATGATTAGATGTCTCAGAAGATAGATAGTATGCTGTTACAGTCCCGGCAGAGT
CCCCTGGCACCAGCTTGATTTGCATGTCTATCCTTCCAAACAGATAACTCCCCTTCGACG
CAAAACCGGAACCAGTATTTTGGTCCAGGACAAGCTGGAGTTCATCTCCGGCGCCCACGA
ATTTGACATTTGAAGGAGCCCAGTTAATAACAAAGCTCTGCTGGAAGCTGTTAGCTGAGA
GAGAGGGGCAGACAAAAGAGAGGAGGCAGAGAGGAAGAAGAAGAGGGAGCAGATGAGAGA
ACTGCATTTCGCCTATACAGCTCGCGAAGTACCAAGACCACGGGAGGCAAATGAGCGTAA
ACGAGTTACTGTAGCAGGAGAGCGGCTGATATCGAATTCTTCGCTTGGGTTACC
>Contig261
TCCCATTTTTTGTCACCGCTTGAATCAGTTTTTCTGGACAGGTAATCATTATGGGGTAGC
AAATGGACGACACCATTCAGAAAAGTTTAATTTCTACAGCAAAGAAATCAGCAATGGATA
TCTCTTAACAAACTACACATATCAATGACTAGAAATACATGTTTCTTGCAGTTTCCACCA
TAGATCCTCTCATGGCTATCATCAACATGCAACAATCATGAGCTTCAAAGCTGGAAGCCA
TAGTCACTTTATCTGAAACCATTCGTGAGGAGGACATATGCCATTCGAACGACTTAAATG
CCTGACCAGCTTCCGCATCATCTTTCATTGAATGGTGCTTGCATAAGATCAAAAGCTCGA
TCCATCATCCTGCAAAATGTTTTTACTTCACGCACTATGGGCTCCAAAGCTTTGAGATTT
ATCTCTGGTTTGTCAATAGGCCAAACCTGTAATCCAAGAATTTTCACACGCTTTTGTTGA
CCAGGGACGATACAATCCGGACCAGCAGGTTCCAAGAAAGCCTCACTAGCAAGCCCCATT
CCAATGGGATCAGGATGCCTGACGATGCTCATGGCATAGTTGTAATTGGGGGCTTGACGC
ACAGACATCATGGACGAAGATATCCTGGGAATGGGCCGCTCTCCCACGGGGGCTCTCCAA
AGGGCGTCGCCACTCCTGACCCTGGAACCCCCCCTCTTCGGAGCCATAGATAGCCTTTCT
CTCTTGCTCTCTTCCTTGTTTGTCTATCGTCTTCTCT
>Contig262
CCGCGCAGGTTTTCTAGTCTTCAAGGCCCTTGCTTTCTTGCCCTTGTTTGGTGCCACATA
CTTATTGAATGGTGAAACTCCCTCCTTGTACATATTTTGAATTCTCTTTATGGCAAGATT
ATGCTTTGCATGATATCTCATCTTATTGGCTTGATCAGCTCTTATACTTTTTTCAAGCTT
GCATAATTTATCCTTTTCAGGTGCAACTTCCGTACTGATGTTCCATAATCCCCATGAATT
GGCCTTTGCAAATATTTGGCTCTTTCTAAAGTTTGTTTTTCTACGAAGGGTCTGGAAATG
CCCTTTGTGAGTTGGTTCACACTTGGGATACAACAACCAACATTGGAAGCGCTTGAGTTG
AGGGCGATGGCATAACCGTGGGACAGTACAAACATTGTGGAGCTTATAATGTCCATGCTC
TCTTAAGAACTTTGGTGCAGACTCCAACTCCGTGCTCTTGTTCCACTTAGGTTGTCGTTT
GCCTGAAAGGTCGGGCATAAGCAGCTCTTGAATAACCCAATCATGTGCTTCTTTTGCCTG
TTGGGAGGGTCCGGCGAGCACATGCTGATCCAACGTGTAGTCC
>Contig263
CCGCGCAGGTCCATCTTGCTGCCCTCTGCATCAGCATCATCTTCCCGCGCAGGTATGTCT
GCATCAGCTTCTGCCGAAGCAGGAGTATCATCATCAATGCTCAAGCCAAGCTTCAACATC
CTATGGATCCTGCTACCAAATGTGTTTGGGTCCTCGAGGCTGAACCCAGAGGTGAGAAGA
GCAGTTTCGTGCAGTAAAAGAATCAGATCTTTAACAGACTTATCATTCTTATCAGCTTCA
GCCCTCTTCCTGAGCTCATCCATGATAGAATTGTCAGGATTGATCTCCATAGTCTTCTTG
CTAGACATGTAGCCAGACATGCTACTATCCCTCAGAGCTTGTGCCTTCATGATTCTCTCC
ATGTTAGCTGTCCAGCCATACTCACCAGTCACTAAGCAGCAGGGGGAATCGACAATGCGG
TCTGAAACCACCACTTTCTCCACTCGATCACCCAGGATGTCCTTGATGACTTTGCACAAG
TTCTCAAATGCAGCCTTCTTCTCCTCTTGCTTTTTCTTCTCTTCATCAGTCTCCTCCAAC
TTCAGACCCTCTTTAGTTGCAGACACAAGCTTCTTACCATCATACTCCTTCAACTGTCCA
ACTGCATATTCGTCAATGGCATCAACAAGGAAGAGTACCTCATATCCCTTCTTTTTCAGG
CGCTCAAGGAAAGGAGAATTCTCCACCGCCTTCTTGCTTTCACCAGTAATGTAATAGATA
TCACTCTGCCCATCCTTCATGCGAGTGACGTAATCCTTGAAGCTGGTCATCTCATCACCA
CTTTTGGTGGAGTGATAACGTAGTAAGTCAGCAAGCTTCGCCCTGTTGGAGCTGTCCTCA
TGGATTCCAAGTTTAATGTTCTTTCCAAAAGCCTCATAAAACTTATCGAAATCCTCCTTA
TTCTCAGCAATCTCTGAGAACAGTTCGAGGCACTTCTTGACAAGATTTTTGCGGATGACC
TTAAGAATCTTGTTCTGCTGCAGCATCTCACGAGAAATGTTGAGTGGCAAGTCCTCAGAA
TCCACCACTCCCTTGACAAATCCAAGGTACTCTGGGATCAACTCTTCACAGTTATCCATG
ATGAACACCCGACGTACATAGAGCTTAATGTTGTTCAGTTTCTTCCTGGTGTCGAAAAGA
TCAAAAGGAGCTCGCTTCGGAACGTACAGAACAGCCTTGAATTCAAGCTGTCCCTCAACA
GAGAAATGCTTTACAGCCAAATGCTCTTCCCAATCATTTGTTAAGCTCTTGTAGAAGGCA
GAATACTCATCCTTTGTGATGTCCTCAGGCTTCCTCATCCAGATTGGCTTCTGTTTGTTC
ATAAGGCTCCACTCATGAGAAACTTCCTTCACCTTCTTTTTCTTTTTCTCCGGAGCTTCA
CCTGCGCGGCGACTTCTTCAACAGCCCCTTACCTGCGCGG
>Contig264
CCGCGCAGGTCAGTCGGTACTTTTTTCTTTTGCATGTTCAAAGATACATTATCACAAGAT
TTTAAGGTCTATCCTTCATTACATCGTCTTTCAAGTAAATTAATAATGCAGACATGCCCA
GAAAGTAAAGTTACTACACCTTGGGAATTTAATAATTAGCGAACAAAGGAAAGTTGAAAT
CCTTCGAAACCCAAAAGTCTGACACCCTTGGCAAGAGTACAAATGTCTTTATTCATCTAT
ACTGATAAGCATTGAATGGCACCAGTACAATTACCAGTCCAGTAGTGTATGTGGCATGGC
TACACAAGCTTGACACTGTCGTGCTACTTTAATCCTGAAGAGTTTCCTCGCTTTACGCAG
ATGAACAGGACGCGATCCATTCGGTCGCGTTCATACGAAAAGCTTAGAGACAAAAAAGGC
CATAAAGCAGAGAAAGACAAGGAGAAAGAGATAGTCCAGCAGCAGAAACACCATGGGGAA
GTTCCCCGCCCGAGTCGCCATGGTTTTAGCATGCATCTGTGGGAAACATCTACTTATATA
CTCTCACAACAGTGCAGTGCAGTGCAGTGCGCCCCC
>Contig265
CCGCGCAGGTATTGAATGATACCGTCTGCTTGAGTGCTGCCTCTTCAGCAAACTTCTTGT
TCAAAAGCAGCTGCTTTGCAACTTCCCTCTTTTTAAACCCTTGAATTTTTTTGAGCCTGA
AAAACTCTTCGCGCTCGAGCTCATCAAGCTCTGCTTTGATGTAACTGATAATGTTCTCAA
GCCTAGGTTTAACTACATTCTCCAAGGCATTGACTCTGCGATTAGTGGTTTTGATGGCCT
CATCAAGGGTAAGGAAAGATGTCTGCAGCGATGCGAGTTCCACAAGAACCTCAACGGCTT
TGATGAAAGAAGAGCGGCAAAGCTGGATCTGCTGCCCACCTCTGGCAAGCCCAGTAAGAT
CATTCTTAGTCTCCCCTGCTTCAGTAAAATACTCAAATTTTGGAAGCTTGACTCCAGCGA
CATTGTCCTGCTTTGCACGGACTTTAACCGAAGCAGATGCAACGTTCTCAAGCACAATGT
GCTTGATGTTGTCTCCAGCTGAGTACTTGGCCTCTGTGAGAGAGAAGGAGGAGGCTTTAA
GGGAATCACCCATGGTCTCTTTAGCCTGCACGATACGCTTCAAAATCTGTCTGAATTGAA
CAGTGAGGGCATCGCTCTTCTTCTTAAGCAATTGGTGGCCCTTGGTGGCACCAACAAGGC
GAGCTTTAACAACCCCAAGAACTGTCACAGTGGGTACAACGTTGAGCCGCTGCCCTTGCC
CTGACATGCTGCCTCGTGGGTTTTCAAGTTGGATAGGGTTGCAATCTCCAGATCGCTACT
ATGGCAAACAGTATGCTTGATCAAGAGATTGAACTTCCTCCTGCACGATTTAGGGTTTCG
AGCTTGCAGATCTGTTGATGGGTTTTGTAGTTTGCAGGTCGTAGCATCGGAGAATTCACA
CCACGGAGTCTTTCTCTGATTGATAGTTTTAACCTCGCAGGAACTTCTGCTGAGACAGAC
ACCTGTTGTCAAGAAAGCAGTTGATGCTTTGTCAGTAATTTCCGTAACC
>Contig266
GTACAAGTTGACTGAAAGGATTGACAACACATTCGATATCACATGAAAACGATAAATACA
GTTTGATGGAGAGAGGCTGTACAATGATACACCTTAGTGATCAATATTATCCATTTAATA
TTTAAGAGTATAAGCACCTAACTGTAACATTTCATTATTTTGATCCAATACGCATACTAC
TCCACAATTGCAGCAGCCACAGTGGAGACCATCGTATCGACACCGCACTCATTGTGGCCT
CGGCAGATCTTATAATAACCCCCTTCACCCCAAGTAGGCCCCCATGAGTTCTTGATGATC
CAGTATGGCTTCTCCTTCATGCGAGCTGGGGAGTAGGCCTTCTCACCATAGCCAACCAGT
AAGACTCCATGGTCCAGCCGGTGCTTGCTGCAGATGTAGGGGCACGACACACCACCTATG
TATGTCTGCATGAACACTGCATTGATGCCAATGGCGAGAGGCCCATTCTTCACTAGATTG
GCCGCAATCTGATCCTCATCCACAACTATGGTGCTGAAATTTGACACCTTTGCTGCCACT
TTGGATGAGTCAAACCTGCATGTCCCTTCCGAGCCCTCATACGGATAGTCAGCCTCCAAC
TGTAAACCGCCAGCTTTCCGGACATACCCATATGCACTGGTCATAAGCCCACCATTACAT
CCATTATCACATGCATCCTCACCATACGTTGGATCACACTCATGATCACAGTCCACTAGC
TGCTGCTCACTAAGGCTCAACAGCTTGCCTGTTTTGACGAAATGGGCACCCTCCACCGCT
CCTGTGGTGCTGAAGGTCCAGCATGAGCCACAGCTACCCTGGTTCTTGACATCTGAGACA
GCGCCGCGCTCACGCCAATCAAAATCCGAGGGAAGGTCATTGGTAGGGAGGATTGGGGCA
TCCGAGGAAGCGGACCGGGTGAGGAAAGGGGGGACCTTGAGGCCTAAAAATCGTGAAAAC
TCTTCCCCGGTGAGATCGGAGAACTTGGTCACACCATGCACAGCCGAAGGATCTTGCCTC
TGCATCTTCGCCGCCTTCGCCAAGTTCCGCTTGAAAATCCTAAATCGGTGAGCCCTCTCC
TCCACAGACCCATAGCTTTTCCCAAACTGTTTCATGAACCTTTTGAACAACCCCTCTGCA
TCTTGTAAAGGGGAGAGGCCCTGAATTGGGATGCCAGAGAGCGAACCTTCAAGCTCCTTG
TCTGTTACTTGCTTGATCAAAGGGTCTGTGTCTGCCCCTGCAGATATGCTTACTATGAAG
ACGACCAAGAGACCCAGAAAAACATAAGAACCCATTGAACCTTGGCTATGGCGAGCTCAA
GCTTTTAGGGCCTCAGCCTGAAGTATGTTCTTCTTGTGGATCCTGGCTATGGCGTGGGTT
AGGTGAGGATGTCAGCGTGCAGGAAAAGCTTTGGCTATGGCGAGTTTATCTGTGACATTG
CGATGAGGAAGGTGAAGTATGATGAAAGTCTTCTATCTC
>Contig267
CCAACTAAGACTCGATCATACAATGATCGTATCCTTATAATCACATTAAAATAGCTTGGC
CCTTTCTGTAAAGCCCATTCAATGTGACAAGACTCAAAATGGACACACAATCTTACATGC
TATCAACTCTTCACAGGCTAAAAGTTCTGCATAAGACAAAAATGCTGAATGCATATGGTA
CAATTTTGGGTTGCAGCAATAACTTTTCTGTTGATATGAGGTAGTCAGAAAATACAAATT
GAAAGTAATCTGATCACTCATCAAAGGTGCTCATAAAACCTCCTCTAAATCCAGCACCAT
TGCAGTCACCACAGAGTGTTTCTCGTTTGCCCCTGCAGAGCCAGCAGATTGATCCAGCCT
TAAAATGACCGCCAAAGAAATCCTCCTTATTAATGCCATCTCCCTTGCATTGTGTACATA
CTACAGCCCCATTTCCATCACAACTTTTACAAAGTATGCTGCTGCTTGAAGGGGCTGGCT
GCTGGGCTGGTTCCGTCGCCCGGACTTCCACAGTGCGGTGTCGCTCTACAACAGAGCCTT
TACTGAATAAACTATGATTTGTGCTACTGCATCCACATGTCACCCCTTGAAAACTTTTCA
ATGTAGCCTTGCCTTCCATAGGCGTGGGGTGTCTTGAGCTCCATTGGGCATCACCCAATC
TGCAAGGCAGGACCTGGGGCAACACCGGAGAGACGGATGATATCGCCATTGCCCTTCGCT
TGGCTC
>Contig268
AATCAAAACCAGCTTCTTAATTATCAATAAAGGGAGTCAAATGTCTTTCCCTTGCATGGC
ATAATACCATAAATGTCTTGCATGGAAAATACCATCAATGTCTTTTGAATTAATTTAACT
AATGTCTCTTAACTTAATACGCGACTCATAGACTCAAAAATCCAGAGCCTTTATCCATCA
ACTGCACATTCTTTAGATTATTACACCCTTCGAATCCATTACAGCATAACTCCAGATGAA
GATGGCCCACGACGACATTCGTTTAGCATATCAATGTAGAATTGGCATTTTCCAATGTCA
CTTCCATAAGCATTAATACAATCCTGGAAGGACTTGGTTTGGTTTGTGCATGCATCTGCA
CCGCTGACCGTAGTCAGGTTAGGAGAGCCAGCAGCTGCAGAAACTGGTGCATCTGGAGTC
ACATGCTCATGGGTTACAGTACGAGGCCCCAACAGCCCATCGACAGCCCTGTGCGCAACA
GCACTACCAGTCCCAAAAGCCAAACCTTGTGCAATGGTGGCACCAAGGCCACCCATCATT
GAACCACCGCCAGACTGCACTGGAGCAGGTGGAGGTGCTTGTTGAGCAGTTTGGGGAGGT
GGAGCACTGCGCACGGGACGAGGAGCAGGTCGAGAGGACCTCCCTCCACCACCACCACCA
CCGCTTCTGCGAGGCATGTTGAGTTGCAGGAAGAAGAAAAGATGTTCGTGCGTTTTCTGT
TTCTGGAGGAACTTCAAAGTATGTGATACCYGGAAACCTCAGCATCCTC
>Contig269
CCGCGCAGGTTTTACAATAAACTATAAGAGACTTTCATTAAACAACTTCTTAAACAATAA
ATAAAACTTCAGCATATTACACAAATGTCCCCAATCTCTTTATTACAGCACTGAAGCCAG
GGGCACTTTAGAAACCGTTATATGTCCATTTCTCTGGTTAATTTACACCTCCAACAGCAT
AGTGCTACTTGTCGTAAGCTACCGATCCAAAAAATCCATTACACCCATGGCACCACAAGC
TAAAATCACATGTTCGACTTGACACTCAAACGCATTCCCACTTTCTGGCCCAAGGATTTG
TCAGCTTGGGACAAGTAGGATAGCCAGATGTTGCGGACTTCATGCGTCACTCTATCATCA
GAGAGAGTATCAACCCACATGGCAATAAAGCGCTCTTGCCTGTCTGGAGCAAATGATCTG
TATCTTGCTCCTGGTTGAGAGAAGTTGTTCTCCTTCTGGATCATAACCTTTTCCCGGCGC
CCATTGAGTACATTTGATGGAATGGGCACCTTCTCAGAATGACGTACTGGGTCGAACCGA
GATGGAAAGTAATTGACCTCCTCATCCCTGTGCATGAAGTTCATAAACCCCTCATGGTGG
TTGTTGTGATAAGCACTCTTGGGTGCATTAACTGGAAGCAGAAGGTAATTGGGCCCAAGC
CTATGCCTCTGGGTATCAGCGTATGAAAAGATGCGCGTCTGCAGAAGCTTGTCATCCGTA
TAGTATACACCAGGGACAATAATAGCAGGGCAGAAGGCCAACATCTCATTCTCGGCAAAA
AAATTGTCGATATTCTTATTGAGCACCATGCGCCCTACAGGCTGGAGAGGAAAGAGGTCT
TCCGGCCACGTCTTTGTCACATCAAGTGGGTCAAAATCAAACTTGTCTTCAACCATGGGG
TCCATGGTTTGGATAAACAATTTCCATTCGGGGTAGTTGCCTGCGGCAATTGAGTCATAA
AGGTCCTTGGTAGCGTGGCTGTGATTTGTTCCCCCAACAACCACAGCTTCTTCTGCACTC
AAGCACTTCACACCGCATGTGGGCCTCCAATGAAACTTCACATAGGTTGCCTTGCCTGCC
TTGTTAACAAGAGTGAATGTGTGCACTCCAGAACCATCCATATGGCGGTAGTTCAAAGGA
ATACCGACATCATCAAACAAGAAACTGAACATATGCAAGCTCTCCGGGTGGTGCGAAAAA
AAGTCCATGATGCGCCAGTTCTCCTGAATGTGTGTCTTGGGGTTGGGCTTCAAAGCATGC
ACCATATCAGGAAATTTCATTCCATCCCGAACGAAAAATACTGGAAAATTGTTCCCAACC
ATATCAAAATTGCCCTCTCTAGTGTAAAACTTCACAGCAAATCCACGAGGATCACGGATG
GTCTCTGGGCTCCCACGCTCATGAATGACAGTGGAAAACCTTACGATCAAAGGAGTCTGT
ACACCTGGGGCTCGCAAAAAGTCCGCGCAAGTTAGGTGTGAAACATCATGAGTCACTTCA
AAGAAGCCCTTCGCACTAGCACCCCTGGCATGAACAACACGTTCAGGAATCCTCTCCCTA
TCAAACTGAGCAAGCTTCTCCACCAAATGGTAGTCTTCCAGGAGTATGGGACCTCTGGCA
CCCACAGTTAAGGATGAGTTGTTGTTCCATACCGGGGCGCCCGAATTGGTTGTAAAGAAA
GGAGAATTGAAGGCGCTAGAAGGCCGGAACTTGTATGGATCCATGGTATAAAGAGGAAAA
CCTGAAAACACCTCGGAAGGGATTCCTGTGGCACGTGCAGAGCTTCGGGTATCGTAGGGT
TAAGTGCGCCCGCAGAGAGAAGGAAAAGGGTGGTGCCACTATTTTATGCCAGCAATGTCT
GGTAGACAGTTTATCTCC
>Contig270
GTTAACGTTACAACTGCTCATATGTTCATTTCTTGATTTACACCTATATAATATATGGGT
TAAAACCCTTTCATATCTGAGGTGTCCGCCCTTCTATTTGGACGGACACTTGGATTATAA
TTCCAACACTCCCCCATAAGACAAGTGTCCGTACAAGGGGAAATGTGATGGAAAAGTAAA
CCTTATTGAACAGAAGAAAGATGCACCCCATTGTACCCTTCTAATGGGATTATGGTGCTT
CGCATCCTAATCCACTAATGAAAGCTGTACTATATGCTATATGCATTACAAGCATGAAGT
GCATCTACTTATCCCGGGTCAAATGGATTGTTGATGATTGTCTTCTGCTCTTCGAATTGC
GTTTGCCGATCTTGACATCTATTACTCCCCCTCAAGAGAGGTAAAAGCAATGATGTGATG
CCTTCGTTGGAGAGGGTTGCATTGAGGGGTGAAGCCGATGTTGAGGATATGTTTGGGTAA
GGAGAGCAACCGGCGTAGAGGTATAGCAAGGAGTATGGTTCGTGATGGGCGTATTGCGGG
CTACCATCATGTCCATACTCACCGGGATGGAATGGCATGTTGATGGTGAGGCATAGAAGA
AGCGAAGTCTTCTTCTTCACCTTCGGATCCACGCGCGGCTTTGCATGGTCAATGACGCAA
TTGTCATGAAGCATTAAAGCCTTGCCGAGCCTTCCAATTACCGCATGCATGTAATTAAAC
GAGACTAGCTTCCAAGCATGCATAACACTAACTTGAAGAATTGGAAAGACTTCACCATTA
TGGGTTGCTCCAATTGTAGGCTGGAGCGTGCCATCATCGTCTTCGTTGGCGGGTTGATTT
TTGCTTCCATCATCCGTTGTTGCATCTTTGGGCTGAAATTCACCCACTTCTTCTCCACTC
ATTGGCAGGAGGTCGCCATCATTGTCATGTTGCCCGTTGATTGTGGGCTGCAGTTCTTTG
TTCTCTGCATCTTCATCAGCTTCTTCTTCTCCTCTTTTCTTTGGCGGGATAAGGCCATCT
TCGTCTTCTTGCCCTTTGTTTGTGGGCTGCAGGTCAGGGTCTGCATCTTCATCTCCACTC
AAGGGCAGGAGGTTGCCCGTAATTTCTTGGCCGGTTCGCCCTTTTGTGGTGGGCAGCAGG
TCTGCGTTATTTGCTTCATAACTTCCACCTTGTGCTGCACTGCCTCCTAGCAGCAAATCA
ACGCCAAAGCAGGAGCCTAGGTAGGCCCCCACAGTCCTGAGGAAAGGACGCGTGATACCA
TGTTGCAATTGGTGCATGGCCTGCTCCTCTCTCAGACACACGCACACACACAGAGTTGCA
GACAGAGAAACGTTACAACTGCTCATATGTTCATTTCTTGATTTACACCTATATAATATA
TGGGTTAAAACCCTTTCATATCTGAGGTGTCCGCCCTTCTATTTGGACGGACACTTGGAT
TATAATTCCAACACTCCCCCATAAGACAAGTGTCCGTACAAGGGGGAAATGTGATGGAAA
AGTAAACCTTATTGAACAGAAGAAAGATGCACCCCATTGTACCCTTCTAATGGGATTATG
GTGCTTCGCATCCTAATCCACTAATGAAAGCTGTACTATATGCTATATGCATTACAAGCA
TGAAGTGCATCTACTTATCCCGGGTCAAAATGGATTGTTGATGATTGTCTTCTGCTCTTC
RAATTGYGTTTGTCCGATCTTGACATCTATTACTCCCCCTCAAGAGAGGTAAAAAGCAAT
GATGTGATGCCTTCGTTGGAACCTGCGCGG
>Contig271
CCGCGCAGGGAAAATCAGGACCCAACAAAGAGGTCATTTTTTATGTGCCACTTCTGAGTG
GAAACCATGAGGGTTTTGAGGTTTAATGCTGAAAGAAAATATATGTGAATACAAGTCCAT
GTCAATATCTTGACATGAAAATATAGTGAACCTGTAGAAACGCTTTAGCTTTCTGTACTC
AAAAACCTCTCTAGAATCATGGATTCATTGCAACAAACACATCACCGTGAATCAGCTCTC
CAAGGAGCTTCCTGAATAGAATTTGCACTTGCCTTACGCACACCAGGAAGCTTTCTTTAG
AAAGAGAGCATGAAACTGAAAATTGACTGGAGAGCCTATGATGGTATAATAAAGATCTGC
CTGTATTGTATCACCTAATGTTGCACAGGCTTTAGGGGATGTGCTCGCACGGAGTCAAGG
TCCAGGTTCGCATCTAGCTCCTCATCTAACTCCCCTACAACCGCAATGTTGTCTCCACGT
ATAATGTAGAGCCCTAACACTATAGGTTCGACACCAACCTTGGTTGAGTAAACACGCTCG
TGTGACTCATCCAATATAAGATTTGTTGCCTGATCGAACCCCTTGAGTACTCCCACAATA
TTGCGACCGTCATTTGTTATTACAGAAATGGTCTGGTCGACAAGGGACTCCAGACTTGTC
GTTGCCATCGCTCTCTTCTTTCCCC
>Contig272
CCGCGCAGGTCATGACAAAGACATCATTCACAGATATGCACGCAATGGTGTCAACACCCT
TGGCGCGGAGCTCATCTGCCTTCTCCACAAACCCGGGAAGATGCTTCTGAGAGCAGGTTG
GGGTGAAAGCTCCAGGAACAGCAAAGAGAACAGCCTTCTTACCCTTGGTGAGATCTGCAA
GCGACACTGTCTGGACTTGACCCTCTTTGTCGAGGTACGCGAATGTTGCATCGGGGAGCT
TGTCTCCAACAGAGATGGGGGCAGTTGCTACAGCAGTGCTTGCTGCAGATGCAGGTATGA
GCATGGCCATGGGAGACATGGAGGGCATGTGTCCGCGCAAATTGAGAGGGGAGACCGGCT
TCGTGTAAAGTGGGCGGCGCGCGAAAGCCTGAGAAGAAGCAAAGCCAAAGGCTTTGTTAG
AGAAGGCCAAAGGAGCCAGCTTTGGTAGCAAGGCAGGAGCCGCCATAGCCTTTACCATAG
TCATCTCCTCCACTTGCAAATCTAGCTTGCCAACGGTAACCTGCAAACCCTAAAACCTGC
ACAGAGAAACACACAGGACCACCCAAAATGAAAGATTTTACTTGACC
>Contig273
CCGCGCAGGTTGCGAGGAAGAACACTAGTGCCCCGTTGTATTCCCCATCTCAAAATCACC
TGGGCCGATGTTTTTGAAGCCGTTCTCCAATAACTTCAACGGCAGACATCTTAAGCATCC
GCGCAGGTCAGAATGTGACCTTGTGAAGACGATTGAGATACCTGGGGAAAGCAGCTCGTG
CTCACCAGCAGATACATCATCCTGCATACTTTTAAGGTTGCTCCCAGGCACTCCAAGAGG
TGTATGCGCTGATACATGTATATTGTGGGACTGGCAGAACCTCACCAACTCATCCTGCCT
CCAAAAAGGATGCAGCTCCAACTGATTGACAGCAGGCACTATCTTGGCAAAACTGAGCAG
TTCTTCAACTTGCGAGAGATTGAAGTTGCTTACTCCAATGGCGCGCACAAGCCCTCGCTC
CACCAAGCTCTCCATTGCTTGCCATGCCTCCTTGATGCGAGGCAATAGCTTCCCTGGTTT
GTAAGGGGGGTCAGTGGCATCTCCCACCTGAGCATCGACTGGCCAGTGTACAAGATAGAG
GTCCAAGTAGGAAAGCTTGAGATTCTTCAAAGAAACCTGAATGGAATCGTCAATACGCTT
AGGGGCATTGGTAGTAAACAGGAGCTTAGACGTGATGAAGAGATCCTCGCGTTTCAAACC
AGACAAGCCGCCGCCAAGGGCTTCAGCAAGGGCTTGGCCTACTTCTACTTCGTTTCCATA
CAGATGTGCACAGTCAATATGACGATAACCGACCTCTAGAGCAGTACGCACGGCAGCACA
GCACACATCCCCACCTGTTTCCCATGTCCCCAACCCAACAGCAGGGATTCTAGCCCCAGT
GTTCAAGACAAAATGGTGTGCTGTGGTGTCTTTCATGGTGATTGAAATAACTCAAAGCAT
AGCTTATGGACGAGAAGCAGCCATGGAGAGAAGTGTGTGTGTGTGTCTCACCTGCTGGAT
AACCTGGCAAGAATTCTGCTTTTGAATGATGACGAGGGTGGGCTACTGCGCTTCTTGCG
>Contig274
CCGCGCAGGTTCTTCAAATGTTTGATGGAGGCTTGTAATCAAGCATCTCCCTTATACTTA
ACCGGATCGAAGGCCCCATTGATGTGCATATGTGTGCACTTTTCCACCGCGCAGGTTTTG
CACCTTTTGGCTTGTTTGTTTCAATTGATTTTACAGCGGCAAGGAAATTCAGAAGGAGGT
CTTCTTCTGAGAAGTCAACTTTCCCGAAAGGAATGTGAACAATCCCAGTTTTATCAGCTC
TGTATTCGACTTTTCCCTTTTTGAATTCTTCTATAGCCTGAGGTAAATTGGGTGTAACAG
TACCAGCCTTCGGATTTGGCATGAGCCCACGTGGTCCTAGAATCTTTCCAAGGCTCGCAA
CCTTGACCATCATATCTGGGGAAGCAATTAATTTGTCAAATTCCATGAATCCTTTTTTAT
CTGTTCAATCAAGTCCTCACCACCAACAATATCTGCTCCCGCATTTTTTGCTTCATCAAA
CTTTTCACCTTGAGTAAGTACAGCCACTTTAACAGTTTGCCCAGTTCCCTTTGGCAAATT
CACTGTTGCTCTCAGCTGTTGATCATTATACTTAGGATCAATGTTAAGGCGGAAATGGGC
TTCAGCTGACTCAACAAACTTTGCACTTGTCATTTCCTTTAACAATGATATTGCTGTCTT
TAGATCATACTCCTTTTGTTACCTGCGCGG
>Contig275
CCGCGCAGGTAAAGGGGCTCTCTAATTCTGGGGTGATAACTTTACAAAGTAGAGCTCACY
NCGCANGTTCGATGTTTACACTGTGCCTTTCTTAGCCTCCACAGATGCAGCTAGTCGCCT
TATCCATGCCTTTTGTGCATGTGTCGAAACCGCTGAGCTTGAAAGTTGTCTGTTGGCTGA
CAAGGAGCCTGTCGGACTAGCTCCAGCAGCTGGTAGCTCAGCTGGAAGCGCAGCAGCTGA
GTTGGTAAACACATTGAGAACCAAAAAGGCCAGTATGGGAGAGAGATCAATTGTTCCCCC
TAATGGTGGTATTATACCCCGGAAAATGTTGAGGTACGGATCACAAATTGTGCTCAAGGG
GTTAACAATAACTTGCGGAGGCTCTGGAAACCATGTGAGGATGAGCCTCACAACCAACAG
AGTATTGTAAATGTTGAGAAAGTTGAGGAGCCCATTGGACGCCACTACGGCTGCGACAGA
ATCGCCTGGAATAACAGCAGCAAAATTGTATGCTGCTAGCTCATGGTATTTCCTTGCAGG
ATCTCTCACCTGGGGAAGGCAAGAGGCGACAATCTGTGGGGGAAGCAAGCGCAAAAGGTG
CGGGTGTTTCTGCGCGGCATCACAAACATTGGAGAGGAGGGAGTCTTTGAAGCTGTCCAA
TGCCTTGGAAAGGAGAGAGTGCAGGTGGGTTATGGCGCACAAGCACCCATCGAGCTCCCT
GTTCATGAGGTGGGGAAGCTTGGGGAGGCTGGGTAATGGGGGTAGCGCACAGCACAGAGG
GCCTTTCTGAGACACCTTTTCCTTTCTCTCCACCTCCATGGGTGCCATAGCTACTCCCTG
TCTTGCAGCTCACTTCACCTGTTGGGTATCCAGGTTTTATGTGCCCACTTCCTACCAAGG
GGATAAGGTGAGTAGCTGCTTACATTTGTGCATTAATATACATACATATACACAAGAAGT
TTAGACA
>Contig276
CCGCGCAGGTCTGCCAAGTATTAAACTTTCCATGTTCATGCTAACCAAATCAAGCATCCT
TGAAGAAACAATGGAGAAAAACATTGGACATGCAGAAGGTAGTTTTACTACAGGATATAT
AGGAAAGCCAGAATCTTTGATTTTCTACATTCCTTTCAACATAATATTTGCAATGAACAA
CACCATTAGGAAATGAAAAGAGGTCTGGCTCAGAGCGACAATCCAGACTCCTCATCCTCT
TCAAGGGAGGAAGTGTAGACAATGTAAAGGGCCCAAATCAAGCCGAATACAGCGAACAGG
ATCCACCCAAGAATGTTGTTGCTCAAACCGAAGGGAAGTCCAGTTCCTTCGGTAGTCATT
CTCTCGTCCACCAGAGCCATGGCTGGGCTTGACATGGTGGCTGCACAGGCTGCTGCCAGC
AATGATGCACTCATGCCCACGTTTGAGCCTTTCTCCTCTGCAGAAGACTTCTTTTCCATG
GAACACATCACTTTCCCCTTCTTTGCCATTGCTGGCAACCCGATGGCAACTGAGGATGCA
ACCCTTGGTGATGGCTTGTGTGCGAGAGCTGCACGGATGATTGAAGAGGTAGGGGTGCTA
GCAGAGATGGTGGCCATTTTCCTTCNATTGGGAGAAATGAGAACAACCAGAGTACAATTA
TATTTGCTCCAAGAATTTTTACAGGTTC
>Contig277
CCCGCAGGTTCAGGTTGTCATGAAAAGATTGTGGCACACGACAATTATAAATATGAGAAA
ACATATTATTAAAGAAATGCTAGTTCAACAGTGTCTTTGGGTTCACTGATTCTCAGCCTG
CCATTTACTCGTACACCAGGAAGAATTAGCTGTGCCAAAATGCTTCACAGCTACACACAG
CTTAGACTACAAGATTGTGAACCTGTGAATCCCTTCACATTATCATCAAAAGCTTTGCTA
CTCATTCTCTTCAGCTTTCATCCCCTCCCCTTTGCCTTGTTCCTCGCCTCCATCCTCTGG
CAAATCTGAGGTCCAGAGTGTAAGATTGTCCCTCAGAAGTTGCATGATCAAAGTGCTGTC
TTTATACGATTCCTCACTGAGTGCGTCGAGTTCAGCAATTGCTTCATCAAATGCCTGTTT
TGCAAGATGGCATGCTTGCTCTGGAGAGTTGAAAATTTCATAGTAGAAAACAGAGAAATT
GAGTGCTAAGCCAAGCCTGATTGGATGTGTTGGAGACAAATCTGTTGCCGCCGTATCAGA
TGCAGCCTTGTAAGATGCCAAAGATTGGTCCGCAGCTTGCTTCCGTTCATCCCCAGTCTT
AAACTCGGCAAGATATCTGTAATAATCCCCTTTCATTTTATGGTAGAAAACGGCAAATTC
GCCAGAGGTCGATGATGGAAGCAGATGCTCATCAATGACAGTCAGGATGTCATTGCAGAT
GTTGGTAAGTTCACTTTCCACCTTTCCGCGATAATCTTGGATGCGTTTTACATTGAGCTC
GTTTCCTTTGTTCTCTTCTTTCTGCTCGATAGAGGACAGGATACGCCAGGAGGCACGTCG
GGCGCCAATAACATTCTTGTATCCAACAGAGAGCAGATTCCTTTCTTCGACGGTAAGTTC
AACATCAAGCTTGGCAACATTTTTCATGGACTCCACCATCTCGTCATAGCGCTCCGCCTG
CTCTGCAACTTTGGCCATGTAGACATGAGTTTCGCGCTCCTTTTCTGTACTCATGGCGAT
GGCGG
>Contig278
CCGCGCAGGTTTTTCTTGGGATATCCTTTGTGCCAGTTATGGGCAAGCTAGTCGCAGCCA
ACTGAACAGTACTTGGCAATGCTCCCTTGCCACCAGCCTTCGCTGCCCGTTTTAAATTTT
CCAGCTGGTTTTTTGTTTCCTTCCCCACCCGGGACTTCTTCTCAGCACGTCTCTGAGCAA
AAGGATCTGAGCCTAACTCATCGGTTGACTTTGCATCGATTATAGGAATGTCCCTCTCGT
CTCCTACTCTCTTGTAGCCATAGCGACGCCTCCACTCCTGGTTCTGCTCATCATACTCAA
GCTTGCTTCGCTTCCTCTTCTGAATACCTTTCTTTTGAGCAAACATCTCCCATTTTGTTG
GTGGCCTGGGCTTTGGTAGGGGCTTCTCTCGAGGTAACTGAATCGTCGGAGGGGGGAGTT
GGACAAGACGACCAGTCTTGTCTGCTGTGGAGGGAAGATTAAATAGCTTCTCTGCCAACG
CCTGCAGAGCCTGCTCGCCCCTGGCCAAGCACTCCCGCTTTATCTCCTCCTTGGAGGAAG
AGGAAGTGATGGCTGCATTTCGCCCATCTGCTACCAACAAATTACCCACGTCCACGAACA
AACCTTCGCTCTGCTGCTCCTCCATCCCCCTCTGCTCACTGCTTATAAGTGAAGAGAGAG
ACGACCGAGGAGAGAGGAAAAGAGACGTCAAGTGCTAGGGCACCCTGACGAAGGTTCTGC
CCAGGATTTCGAAAAATCTTTAGAGC
>Contig279
CCGCGCAGGTAGAATGCTATGCTCATTCCGCGCAGGTGCAGGCTTATAATATTTGCTTGG
AACAAAAGGCATCTTGGTGATGACACAGTCATTTATCTTACCCCTCACAGAGACTTTGAG
ATTCGTCCCATTTTTGTGGTTGCCCGAGCTTACATAGCCCATTGCTATGTTCTTCTTGAG
GCACGGGCTAAAACCTCCACTGGTAACTTCACCGATCACCTTCTCAGACAAGTCAAGAAT
CTCACAATGACCACGTGGAGGAGCTCCCGAGGCGATAAGCCCAACTCTGCGTTTTGCAGG
TCCATCTTTAAGCTGCTGCAAAATCACATCTGCTCCGAAAAACCCCCCTTCCGCACGCCG
CCTCTTGCTGATTGTCCAAGCCAGGCCAGCCTCAATTGGTGTAATGTGTTGCTCTAGGTC
ATTGCCATATAGGCAGAGCCCAGCTTCAAGCCTCAAACTGTCTCTTGCCCCAAGACCTGT
CAGCCTGACCTTCCCCTCCCCTTTCTCCATGATTGCCTTCGTCAAATCAACAGTATTTTC
TAATGGAACAGAGATTTCAAAGCCATCTTCACCAGTATACCCAGTCCTTGTAAGATAGCA
TGAAACACCATTTATGTTAAGGATTCTGAAGTCGCTGAAGTACATTTTGCTTAGATCTTC
CTTTACCAAATGCTGGAGAGTTGAGGCTGAGAGGGGCCCCTGCAATGCAAGGAGAGCTCG
CTCGTCATGGATGTGCCATTTCACGTCCTTGCCGGAAGCCTGAAAAGGTTTCAAGTGGGA
CTCCATGTGCGCAAGATCTTTGTCTCTGCATCCAGCATTCACCACCAGGTAGATGTGATC
ATCCTTTACTTTTGTGATGACGGTGTCATCGATTATGCCACCCTTCTCGTTCGTGAAGAC
AGACAGCGTCCCAGTGCCTGGGGCTAATGCGCTGATATCTCCAACCACAAGCTTCTCCAG
AAAAGCAATGCTATCTTTTCCTTTCAGGCTCAAACCGCACATGTGCGCCACATCAAACAA
GCTACCATTCTCTCTGCAGTTAATGGTGGAATCCATGATGGAATCTTTGTACTGAAGAGG
CATGCTCCAGCCAGCAAAGGGGACCATTTTGCCCCCATTTTCGACATGGTAGTCGTAGAG
ACCTGCGCGGCTTTAGGGTGGCTTCATCGGCGAAGCCGCGGCGGGAGGCTGCAAATCTGC
TAGAGAATAAAGAAGGGTTGAGGCATACCTGCTGCGAAGCAATGGTGCGGAGGGTGACCT
GCGCGG
>Contig280
CCGCGCAGGTTAATACCCTCCAAGGTCAGCTCATCTCTCTTCACAAGAATTCTAACAGGC
TTGTTCATGAATTTCCTGGTTATCTCCAGGGCTTCTGGCGGCATAGTGGACCGAAAAAAC
CCCAACCTGAATCTTTTCAGGAAGGAGCTGGAATATGTCATAGATCTGATCCTTAAATCC
TCGAGAAGGCATCTCATCAGCTTCGTCAAGCACAAATATCTTGATGTATTCTGACCTGAG
TGAATGCCTCCGGAGCATGTCATAAACCCTACCAGGAGTGCCAACTACAACATGCACTCC
ACTCTGCAGTATGCGCTGATCCTCCCTCACACTGGTTCCTCCGACACATGCATGCACCCT
CACCTGCAGATAATCTCCAAGCGCGCGCATGACTTTCTCAATCTGCTGAGCCAACTCTCG
AGTGGGGGCTAGAACAAGGGCCTGGCAGTCAAGGAGACTATAGTCTAGCTGCTGAAGTAT
TCCAGAACAAAAAGTTGCTGTTTTTCCAGTACCAGACTGAGCTTGCTGGATAACATCGAG
ACCCTTACAAAAAGGGACAATACCCCTTTGCTGAATTGCAGAGGGCTTCTCAAAACCATA
TGCGTAGATCCCCCTGAGAAGGTTTTCGTGCAGGTTCATTGCATCAAAACTATCATGTAC
CTCCTCCCAAGATGACATGAGCTCCTCTCCTTCGGCAGAGAGAACTGCATCCATCTTGGA
GTCATACTGGCGAGCATCAAACTGAGATCCCTCGGGAGCCAATCCTGCCATCAAACCCTA
AGAATTCTGGATGCTGAGATGTAGAGATGAAGAAGACAAAGGAGCAGCTGCTCCTTGTTG
TGCTCAAAGGCGGATACTAGCTTGAATTC
>Contig281
CCGCGCAGGTGTCGCACAAATTAACAAGTTTCAATTTCGTTAAAAGATTCCCTTTGGATA
GGATAGAAACCACGTGTCTCTACAAAACGATGAACAAGGCTTACATATCAAAATACAACA
AATTCCCTTAGCCAAGCTTGGCGAGGACATCGTTCAGAGTAGATACAGTCTGAGCATAGT
ACTTCTCTGCTTCAGGGGTGCTCTTGATCTTGGCTGCATGGTCCAGGTTGCTGATGGTGT
CGAAGAGCTTCCCAGTGAGTTCCTGGAGAGACTTCTTCTCAGCTTTGGACTTTGCAGATA
TGACAGTGTTAAGGTCATAGCGGAGATACGAAGCCGTGAGACGGAGATCATTCTGGACAT
AGGGCCAGGCCTTTTTGTCGATCAAACTCTTGACACCAACAATATCCTTGGCTGACTCCT
TTGCCCTCGCAACTGCCTGAGCCGGACTAAGTGGTTGGATGTAGAACCTGTTTTTGTATG
GCAGGTCAAGGTCTCTTGGCTCATCAGAGTTTAGAGTTCCAGGCAGTCCACCAGAGGGTG
GGGGAGGTGGGCCAACCTTGATGGTTCTGGCATCGGCAAGCACAGCTTGAACAAAGGAGC
CTGTGGCCAAACTAGCAGCAACAAGACCCAGCACGGCTCTGCGTCCAGTTTCAGGCTCGG
TTGGTGCCTGTTGTGCCCTGACCGTGAAACCGGGCCTAGCCACAGCCACTCTAGAGTTGC
CAGCAATGTTCAAGCGGGTTTGCCCGCTGAGTTGGAGGCTACCTTCGAGCACAGCCTGTG
AGGAGCCACGTAAGCCAGCCATCGATGCCATTGCTTGTGCCATCTCCGCAACCAGTTAGT
GTTTTCAATGTGACTGAGCTAAGCGTAGAAAATGTGAGATTAAAATTTTTTTTGGGAGTG
TTGGACTGATGGTGTTGTTCAGGTTTGTTCAATTTT
>Contig282
GGGAAGGAGCACACAATGCTGCAAAAACATATTACGAATAAAACCACATCATAGATAACA
TTAACGATATAAGATCCAGTTACGAGTTGAATTCATAGCCTAACCTAAAACCGGCTAGAC
CTTTGGATACTTATTTGCTATGCTGAAGTGGTTCTCCCAGCATAATAGATCTAGCACTGA
CCGCAGTCAGCGACAACCACCGACTTGGCTGTTCTGCCAGACTGGGAACCCACTGCCTCA
ATGGCCTTAACGACCTCCATACCCTGAACAACGCTGCCAAAAACCACATGCTTTCCATCG
AGCCAAGGAGTAGGAACGGTGCAAAGGAAAAACTGAGACCCATTAGTGTTAGGTCCAGCA
TTAGCCATGGAGAGAACACCAGGGCCAGTGTGCTTCCTGCTGAAGTTCTCATCAGCAAAC
TTGGTCCCGTAGATGGACTCTCCACCAGTACCATCACCCCGGGTGAAGTCCCCACCCTGG
CACATGAAACTTGGGATGACCCTGTGAAATTTGGAACCCTTGAAGTGAAGGGGCTTGCCG
GACTTGCCCACCCCCTTCTCGCCTGTGCAGAGAGCCCTGAAGTTCTCAGCTGTCCTTGGG
GTGGTATCAGCATAGAGCTCCATCTCAATGCGCCCAGCAGGGCGTCCGTCGATGGCCATG
TCAAAGAACACTCTTGGGTTTGCCATTTTACCTTGAATGCTTGAAGATACACAGTAGCAG
CCGTCCAAATCGAGAGAGCACACAGACGACGCGGTGTATCCCCCGTAGACCGAACGTTAT
GTTGCCTTTATAGAAGACTCAAACCCTAACCTGCCTTAAAACCTCAGATCTAACCCCCAG
TTAAGCTTGTGTGCCGTCTCCCTCTCCCCCCACTCTCCATC
>Contig283
GCAGCAGTCCTCCTCCCCACTCTTCCCCTGTGAAGTCCGGTTTGGCTTCTTCGCGGGCCA
GAATGGAGATGGATTTAGCTCTTGGAAGCTCCTCGGGCTTGAACACCACAACAGTGAGAG
CATCTCAGCTGCTGAATGGAGGAAGGCAGGGAGGTCCATCATGTGGAGTATGGTTACCAC
GGAAGCAAAGTCTAAATGGAAAAGTTTTCCAGAAAAGGTGGTGCGAGATGCCTAAAGCAG
GAAAGCAGGGTCGAAGACATTGTGTTGTGAAGGCAGACATGACAGCGAGTGCTACCACAA
CCCCTGTTGCACCATTGTTACTGGAATCACCAAGCGGGCAGTTTCTTGCTGAACTACTGC
AAAGTCATCCTCACCTTGTGTCTGCGGCTGCTGAACAACAGCTTGAAACTTTAGCGGAGG
CTAGAGATGCAGCCACCAGCCAGGAGCAGTCAAGCTCAGCGGGTAGTGAGATGATCCTGC
GCGGGCATAGCAGATCTAAGAGCTCAAGAGAGGTGCAAATCTCTGGAGGATATCATGTAT
GCCCTACCTGCGCGG
>Contig284
CCGCGCCGTAACTAAAAGTTGGGAAGCCCATACTTAATAATTGAGAAGTTCCATGAGAAG
CTAATACAAAAAAATATTGCACCAGTACATGTCACCAAATATATTCGAATGAATGCTTGC
TTTATCTAGAAGCACTTCCGGTGAACTATGGAGGGACCTGACTCGTCATACTCCGACTTA
GCTATCCACATCTGTTGGAACGTGCTGAGTGATGCCAAAATAGAACCTCCAATCCAGACA
CTGTACTTTCTCTCGGGCGGTGCCACCACTTTGATTTTCATACTGCTAGGTGCAAGTGCT
GTAATTTCTTTGCTCATCCGGTCGGCAATTCCAGGGAACATAGTGGACCCACCACTGAGC
ACCACATTACCATACAGGTCCTTACGGATATCCACGTCACACTTCATTATGGAATTGTAA
GTGGTCTCATGGATACCCGCAGCTTCCATTCCAATGAGAGATGGCTGGAAGAGAACTTCG
GGGCACCGAAAACGCTCCGCACCAATAGTGATCACCTGCCCATCTGGAAGCTCATAGCTC
TTTTCCAAAGAAGAACTGCTCTTTGATGTCTCAAGTTCTTGCTCAAAATCAAGGGCTACA
TAGGCTAGCTTCTCCTTCATATCTCTCACAATTTCCCGCTCGGCAGTGGTTGTGAATGAA
TACCCACGCTCAGTAAGAATCTTCATCAGAGCATCAGTCAAGTCACGGCCCGCAAGATCC
AAACGAAGAATTGCATGCGGCAGAGCATAACCCTCATAGATAGGGACAGTATGAGTAACA
CCATCACCCGAATCCAGTACGATACCTGTTGTCCTTCCACTAGCATACAAAGACAGCACT
GCTTGAATTGCAACATACATTGCTGGTGCATTGAAGGTATCGAACATGATTTGAGTCATC
TTTTCTCTATTGGCTTTGGGGTTGAGAGGGGCTTCAGTGAGCAGGACCGGATGCTCTTCG
GGAGCAACACGAAGCTCGTTATAAAAGGTATGGTGCCAGATTTTCTCCATGTCATCCCAG
TTGGTGACAATACCATGTTCAATAGGGTATTTCAAAGTCAATATTCCTCGCTTGGACTGA
GCCTCATCACCAACATAGGCATCTTTCTGGCCCATACCCACCATCACACCAGTGTGCCGA
GGACGGCCCACTATACTGGGAAACACTGCCCGAGGAGCATCATCTCCAGCAAACCCAGCC
TTGACCATCCCAGATCCATTGTCGCAGACAAGTGGTTGCACTTCCTCCGCATCCGCCATT
TGCGTTCACTGTTGGATCTAGTCTGGCTTGAAGGTTTGAGCAGGAGATTCTGCCCCCTCT
TCCTTTAGCACCCTGCACTTGTAGGTCTTCTCAATGGAATCAAGCAAAGCAAAAGGAAGG
CAAAAGTGATGCCTTTCTCTGGGACCTGCTGATGAACAAAATCATGGCACTCCTTAAAAG
TTCAACTAACAATTCAGGTCTTTTTTCCTTTTTTTGGGGTCTTACATCTCCACCGTTGAA
TTCATCTTTTGCTACATCTCCACCG
>Contig285
AGCAGTAACCTTGTAAAGAAGTAAATTTCATCAAAACTTGAGCTGTCTTAAATCTTCTGA
AACCCTAATGAGGGCAATGCCTTCCATTCTTGAATCTTAGGAAACCTTAATGAGGGCAAT
GCCTTCCATAGAGAGTCAAAACCTAATTAGGTGTACATGTAACACTTCCCATAACAAGAT
TGAAATTTGCATATGCTTCTACCGCCACCTCAACAGATACTAGACATAAGCAGACAGACC
AAAAGCACTTCAGATTTGATTTTTGAAGTCAATAATGCACCAGTAAACCTGCGGACGCAC
GCACGAAGACACCCATGAGCTCCCTTCTTGTGATGGGCTGTACAGCGAGACACTGACCTA
GACGGGGCTGAGAAGCTGTGCAAGGTTAGGCTTGGGCTCTGTATTCATGCCGATGATGAT
GATGAGGGGGATGAAGCCATAGTGGGTAGCAACCTTAGCCTTCTTCATGCACCAAGTGGA
CCACTCCTTCATGGCCTTGCTCCAGCTCGATTTGGGATCCTCTCCTTTGCCTGCCTTCCC
TTTGCCTTTTGAATCAATACGAGGAGCCATGGAGATACCCGACTTCACGCAGTCACCAAC
CCCAATCGCAGAAAACCCTGGTTCGCGACAGTAAAAACCCTACACTGTGATGGAAACCTT
CTGAAGGTTTTTATGAAGAAAACTTTCTCAATTTTCAC
>Contig286
CCGCGCAGGTATAGGTCGCATAGTATGATTTGGCAGTCTCAACTATACCATTAGTCTGCA
AGTCTGAAACAACTGACTTTACTGTGTCTGGGACTTGCCTGGCCACACCATATGCATGAG
ATGTCACATCTTTTACAGTTTGAGGAACTGCACCTCCAATAACTCCAACCGCATCATCAA
CCTTTCTGTCTACAAAGAGAAGTACTTCGTACGGCTTGCCCTCTATCTTCTGATAGACAG
GACCAACCACTGTTCTGACTGAGCTTTCAGCACTGTTCACACCAGGCTTAAGAGGCCCTG
AGCTGTCTTTAGCAAACTCATAAATATTGGCCATGTACTTTGTAGCCTTATCGACAGCTA
TTTCGACTACACCAAGGTACTTGAGACCGGGCTGCTCCGTCTGTTCATGGAAGGTATCCT
CTGCAGTAGCAGCGTCGGGAGCCGGACAGGCCATGACAAAAGAGAGAGACGAGCAGAGAA
GTGGATACCAAGGGATCAAAACAAGCAAATGATGCTAGAGGCGATCTCGGCGAGGTCTAC
AGAAGGCTGAAGCTCTTGAAGCTGCAAAGAAAAGTAAGAAAGATAATCTGTGGAAGAGTC
GATGAAAACCCTGATTTATATCTGCAACGCAGGACGGTTAAGAAGAACACGGAGTCCGGA
CTTGTGTGTGCGTGTGTGTGCGAGTGTGTGTATGTGTGTGTGTGTGTGAATGAAGAAGAA
AGACTTGTGAGCCGCAGGGCCGGTGCCAGACCTACCGAATCTTAATAGAA
>Contig287
CCGCGCAGGTCATTCTCCACCTCTCCATCAAAAAAGCTTCAGTCAGCAGCGCTCCACATA
GACTAGCCCAAAAATTTACACAAAAGAAAGGACATTTAGAGAAAAACCATCAAACTACAA
TAGTCCTTAATACTACTGCTATTACACATTACAGCTCATCGCATTTGGTGCTTTTGAACC
ACCCCTTCAACCTCAACTGGTTATTCGAGATAGTGCCTCACGTGCACATAACATTTGACA
GGCAAAACTCAAAGATTAAAGTAGAGCTAGTATTTGTAGTTGGCAACATGAAGGGACTCA
TCTGTGCCCACACCCTTGGCAGCATCACCGGCATATTTGCCCAAAACAGACTCGGAATTG
GCCTTGCAACGAACCAGCAGCGCAGCTTGGGCTGCAGGGATGTTCTCCTTCTTCCCAGCC
CAGGTCTTCAATGTGCTTGCCTGCAGTGCACGCCCAAATGAGAAAGAGAGCGTCCAAGGC
TTGATAGCATCAAGCTTATTCATTGCATTCAAGTTCAGAGTAGCCTCCTCTTCACTTTGT
CCACCAGACAAGAACATAATCCCAGGGACAGCAGGAGGAACAGTTCTTTGTAGGGCTTGC
ACGGTGTATTTAGCGATCTCTTGAGGAGACACTTTCGGTGCATTTGACCCAGGTGTTACC
ATGTTCGGCTTCAACAAGGTCCCCTCCAAAAGCACATGGTGATCACTCAAAGCCTTGTAG
ACTGCAGCAAGCACAATCTCGGTCGCAGCTGCACACTTCTTGATGTCATGAGGCCCATCA
ACAAGGATCTCAGGCTCAACAATTGGAACCAAACCATTCTCTTGGCAGATGATGGCATAG
CGAGCTAAACCATTCGCATTCTCCAGAATACCAAGTGGCGAAGGCTCATTTGGACCAATC
TTTAACACAGCTCTCCATTTGGCAAAACGTGCACCCGCATTGTAGTACTGCTGGCAACGC
TGCGCAAGGCCATCTAGACCTTGAGTTGTTGTTTCACCATTGGTACCAGCAAGATCGATG
GTACCTTTATCAACCTTGATGCCTGGGACAACTCCACCTTCTTTAATACCTCCACAAAAG
GCTTGCCACTGGCTGCCCGGTTGGTAAGGTTTCCTCAATAGGATGACCCCACTGAGATAC
TGCAGGACATCGGGAGCACAGAAAAGAGCTCACGGAGAC
>Contig288
CCGCGCAGGTTAGAGGAGAAAGTTTTCTAAAGTAGCACCTCACCGCGGTCTTCATATATG
TAGTCCAGCCCTTTGTAGTAAGGGGGATGCCCTACGGACAGATAATTAACACTGTTGAGA
TACTTCTCTTTGTCCACCCTCACAATCTGACCTTTCTTCATGGAATAGACAGGCTTTTTG
GGACGTGGCTGAGCTGCGGGGGTTTGAGGTTGAGCATTGCTAGACCCTTCAGCGTTTTTG
GTCTGTGTAGTAGTAGTAGCCTTTTCTTTTTCAGGTTCAGCAGCAGCAGCTTTTATGAGT
CTAATTGATGAAAACCGAAGATGGTTTCTTCTTCTTAAGGTTTGTGGAAATGAAGAGAGG
CATGAGAAAGAGGCGTGCGAGAGAGCAGCAGCAGAGAATGCCATGGAAAAGAGACTACTT
CCCCG
>Contig289
GTGAAAAAGGTAAAAGATCATTTCATTATGAAAAGCCAGTGAAAATTGTCATCATATGAA
TTTTTTCCGTGATCTGATTAACTTCAGGTGATCATTGAGGCGAGGGCAATGTAGGCCTAC
AGCCACCAAATTTAAGCAGAGGGCTTCTGGACAAGGAATCCGGCGACCTGCACCTGCCTC
TTGGCATCGAAGCCGAGAACACGGATGAAGGCCTTGGGGTATGCCTTGGCACACTCTGCA
ATTTCTCTCAACACGGAAGCGGAGTCGGTGCAGCCGAACATGGGCAACTTCCACATGATC
CAGTACCTGCCATCGTAGTAGCCGGAACCTTGGAAGTGAAACCTGGAAACGCTCCCAACG
GTGTCGAACTCGATGCAAGGAGTCCAGCCCTTGCGGGTCATGTACTCCACCTGCTTTGCG
ATCTGGTCGTTCGTCAGTGGTGGCAGGTAGGACAAGGTCTCGTGTTTCTTGTTGTTGTAT
GGTTCCCACACAAGCATGGCGTTGACACGGCTGCCATTGGAGATGGAGAGGGGGTTTGCA
GACTTGGGGGCGAAGAGGGTAGATGGCTTGAGGCCAGAGAAGCTCTTGGAGAGTGTCTCA
GCCGGGGCGCAGCTGGGAGCGCTGACAGCCAGGGAGGCAGAGATGGAGGTCGCCATAGCT
GAGCTTGCTTGCTTGCTCACTCTACTGAGGCTCGCCTGCTAAGAGCGGAGCTAGTAAACG
GTCGTGTGTAAGAAATTGCTTGGCGATC
>Contig290
CCGCGCAGGTTCAGGAAGCCCCTTTTAGAAGTCCACAGAGATAAGCACCATTGCCAATAT
AGAACATCGCCACGTTGTACTTCAACCACTATTATCTGTGGTCATTCAGCGACGTGCGTA
CGCTCCCCAAGCAGGTCCAGTCCCAGCACCATACGGCACACCCGGGCCAGTACCATCGGC
CCCAGTGCCAGCACCAGTTACAGCACCAGGATTTATCTGAGTGACTCCATAACCATCTCC
ATAAGATCCATAACCTCCTTCAGATGCATAAGAACCACCATATGCACTACCTCTCACTTT
CTTCTCGGCATTCGTTAGTTCTGCACGCAGCTTTTCCACTTCTCTTGCCATAGACACAAG
ATTTTTCTCCATTGCAGTTCTCTGCTCTAGCAGCTCTGTGTTGGCATTCTTTTCAAACTC
AAAAGCAGTCCTGGCCCTTTGTATCTCTTGTCTAAGGCCATCAATTTCTGCCTTCATGGC
TGGTAACTGCTGTGTTTCACTGCGAGCCCTCTGCATATCTTGAGTAAGCTGCTGCACCTG
ACCAGTTAGCTCCTGGCGAGTCATAAGTAGCTTCTGAGCATCGGCTTGAGCTCTTTGCAA
ATCCATCTTCAAAGGCTCCAAAGCCCGAAGCTCTTGCTCCAATCTGGTCGACTTCTCGGC
AAGGCCTCGAAATTGTGTCTCTTTCTCAGCTTGGACATTTCTGAGCACTTGTTGCAAACG
CTGCACCTCTTGCTGCGTCGCAGCCAGCTCCTGCCTAAGGGCGACATGAGTGGCAGCCAG
CCCTTTTGGTATTTTTCCGTCAAAAAGCCTTTTGAATTTTCTTGATGCTGAGTGGCTATC
TTCTCCTCCAAATGAGTCCTGGTGGAGCC
>Contig291
CCGCGCAGGTTTTGAGCTGTATCCACCTATCCTTAAGATGAATTTCTCAAATTTTCTAAA
TGCAGCCAAGGGAGATTCGCAATGTTATCTCGAAGAGTCACGCTTGTGGACGCAGATGGC
ATGGTGAAAATACGCCGCTCCTCAATGGGTAATTGACATTCTTGGGAGCTCAGAGCTACT
TCCTCAGCGTTTTGAAATACCAGCTCCTTATCCCGTAGAACCAGACCCTCATCACTCATG
GGTTCCAAGGCTTCAATGCTGAATGAAAGTTGCCCCGGTTTTCTGCCTCTGATCACCATT
CCTTTGATCTTCTCACCCTCCGAAAAAAACGCACTGACTGATGTCACGTAACCTCTGGTG
ATACTTGAGATATGAATGAAACCTCTGACTCTTGTGTTGGTGATTTCAGCTTGCATGCCG
TAAGGAAAGATCTTTGTTACAGTAAGATCATGCACCGTTCCAAGCAATAAGTTCTTGCTC
ATCCAAGGTTTGACTTCACTTATGATAACATTCGATGAGTATTCCTCTGCCTGCAATACT
GCTACCGAAAGAGTTTTGCCAACATAGTCCTGGAGTGCAGCACTGCTTTCCGGCCTTTGA
AGAAGCTCTGACCTCGGCAGAAAAGCACGTACACCCTCCAAATAGCCCTGTAAACCCCCG
TCGTTGCTCTGCGTGATCTCGAGTTGAATTGACTCGCCTGTTCTCATGAGCTGCTCAATT
CGCACAAATCCAAGGCTTCGAGCTAGTCTCCTGCATGTAAGAACCGGTCTGCCCTCTACC
AAGGCTCTGCTATGGACTTCAGCAACAACGATCGTGCCAATGTTGACATTTTCACCTCGA
TAGATACCATCATTGGCAGCTTTATCTTCTGCCAACAAAACTGTTCCAAGCGGAGGCGTA
ACAAAATCTTCCAGGGTCTCATTGCTGCCATCACTGAGAGGAAGCTTGAAGAAAGAATTG
TCTCTAACTTCAGTAAAAGGCTGAAAGTCCCTCATGGTCATCAGCGCAGGAACCCTGGCT
CCTATTTCTAAGCTCAATTCATCTTCATCCGCATGAGTGACCACACCTAAGACAATATCT
CCATCATTCGGGTCATAGTACTCAGACTTCGGTGCCAACTCTCCAAGACCATCCAAAGCA
GGGGCAGAACTAGCAACTTGTCCAGAAAAGGGAGGAGGCTGAACCATCCCATTGGGTTGT
GGGGACAGTCGTTGGCTATCATCCCGACTCATATCAAAAGGCATGGATTGAGGAGCTGAC
CTGCTACTGCCGAATGTGTCGCCTGCTGGCCGACCTTGTGACAATGAAGTGTTCGGTTCA
ATTGGACGCGTTTGAGGGAACAAGGACCCGCCACTTCCATTGATCTGTTCAGAGGGCCTT
ATTTGAGAAGACATCGATTGACTGCTGCTCCTTGCTTCTTCTGAGGGCATTGCCTGAGGA
ATGGGTGGCTTACTTTCTTCCATGTCCCTTCTCTGAAAGATAAATGGCCTCTCTTCCCTT
GCCTCTTCGACAGGTCTGCTTTGAGGGACAAATGGCTTACTTTCTTCAATAGGCTTTCTT
TGAAAGATAAATGGCCTCTCATCCCTGGTTTCTTCCAGAGGCCTGCTTTGTGGGACAAAT
GGCCTACTTTCTTCAATGGGCATGGTTGCAGGAGATGAGGTCTCGCTACTAGACCTTGTT
ACATCGGACGGAGGAGTCACTGACTGCGTGCTTACCTTGATATCTTCTTCACCCCTTGTT
TGTTGAAGGGCTGGCCTCGAGTCCTCTCTAACCTCGTTCACAGGTCTTGATTGAGGAAAC
AAAGATCCACTGGCATCAATAGGGGCCTCAAATGGCCTCGTTGAAGGAGAAAGTGGCCTA
CTTGAAGTCGCTTCCAATGGCCTTGTTGACGGAGACAAGGGCCTGCCTCCTGCATCATCT
CCTGTTGACCTCAACTGAGGAGTTAAAGACCTTTCACCAACCCTTGGTGGTTCTTTAGCA
AGATTGCTGGGAGCAGTAAAAGGAGCACTGCTAGCTTCGATTACTTCAGAGCTCCTGGTT
TGCGTAGGTGGCGAAAAAAGTCCCAGCAGCAGTTTGCGGAGACGAAGGCCTAGCATTAAC
CTTGATCTCATCTGAAGTCCTGAGTGCAGGTGACAAAAGTATCTGGAGACTGCCTGGTTT
GAGGGGACGAAGGACTGCCACTACTTGCACTCCTATCTGAGGTGCTGGTGGGAGAGAACT
CTTCAACCACTATCGTCTGGCTAGAAACAGAGCTCTGCTTCGCACCCACATTAGCTGGCT
TCGATGGGATATCCTCCAGATCAATTGG
>Contig292
CCGCGCAGGTGAACGGTGTCACGGGCAGCTAGGCGACGGAAACCAGATAGGAAAGTGACA
TACACCCTCTTAGTTTTGCGGCGGGGGTTGTAAATTACGCTGTCAGTGCCATTAGTGCCC
TTCTCCACCTTGGAGATGAGCCGTTCCTTCCACCCCTCTGGAACATCATACACGTACTCT
GCCGTGTCTCTCTTACTGGCGTTGCCACCATAGCCACCATAACTGGAAGCACTGGCCGCA
GTGCCAAAGTACTGCTTGAAGGCAGCCGCAGAGTCAGCAGCCTCAGCAAGAGCAGGAGAG
CCCAACAGCACAGCGGCTGCAGTGAGAGCGGCCAGCTGGGCTGGCAAGCCGCAGCCCGCA
GTCCTCGTCCTAGGCACTGCGTCGTCTGGGGAAGAGGGTACGGAAGCACGGATGGTTAAC
GAAGATGGGTGAGATCGGCGTGGCACATTTTCCAGAGATGATGCCCTGAAGAAGGAGCTA
CACGCATACGAGCTCACCAAAGAAGCCATTGCAGCAGCTAGCTACTCGACAATGTCGCTG
TTTGCAGGTTATCCAGAAGNATTTTGGAGGTAGGRAGCCCGGTGGATAAAGTAGCTTCAA
TTGGGCNGGGCAGGGACTTGGAGTGTATCGTG
>Contig293
CCGCGCAGGTCTGCACCTCCATTCTCATTCTCCAAATCTTTCCGCGCAGGTTCTCCTTTG
CAGCAGTTGCAGCACGACCTTCAAGGACAGCTTGCGGGATGAAAGCAGGTCTCTCCTTTG
TATCGCGAGGGCGCGGCATGGCAACATGAATGCGATTCAGACAATCATTTAACTTCTTGG
ACTTCATCTTGATTTCCACTCGTTGCTGTAAAAGCCTCTCACAAGCTGCATTCTTCACAG
CTATCACCCCTTCCTCCGTGAGCGTGCTCATAGTCACCAAACAGTCATCAGAGCTAGGCA
GCTCATCTACCACAGACCCGGCTACTGCACATTTTGCTGCCTCTGCCTTCATCTCCATGA
TTATCTTCTTCTCCTCTTCTCGGAGAGTCTCAAAAGGCTGCAAATCCACCTTGTTACAAA
CCACAAGAAGGGGTTTATTAGCAAACAAGGGCTTGATGCTATGAAACAATGCCGCTTGCT
GCTCAATTGTGTACCCGCACGCCCCCGATAAGTCCACGAAAAAGAGAACAGCAGCCCTCA
AATGTGCAAGTGCAGTAAATGCTCAGCATTTCAATGGTGTTCCTATCTTCCAAAGG
>Contig294
CCGCGCAGGTCAAATGCCTACTCATAACATGCAATTATAATAGAATGTCATTGTGATATT
ATGCATTGAAAACAAGGTATTCAAATCCACTACCCATTTTCTATCACTATCTTCAAAGAA
TTGGTAGTTTACAACAGTACGAGGAACACAGAAATCTGGATGGAACAGAACCAGACCAAC
AAGTTACAAGCACCTGCAATCTAGCATCTTTTTTTTGAACCAAGTAATCAGGCAAGCGTC
TCATAAACCAAATTCATCTCCTTTACAAGACATCATAGGCATGCATCAGATTCATCTGAT
TCCATCTTTATAAGAAAGTTTTTTAATTCCACATCGCATCCAAACTTCAAAGGCATTGAG
AATTTTCATAACATATCTTTAATGAACTCAAGGTTAAGTGTGTCTCTGACAATAAGAAAC
AACCCAAGGAGTATAACAAACATGATCCCAGATGACATAATCAGCTGCTCCAGTTCTAGA
GGAAGCTTCCTTCCACCT
>Contig295
GAAACAAGAAAAGAAATGGGATTAACTGCTATACAATATATTACAGAACGAAAGAAGTTA
CCACATCAATAGCAAACATACAACACCAGAAATGTATTGAGGCCGGAAAATTGTATATGC
AGTTTATTCAATGAAATACGCAATCACTACACTCACAAAAACGCATCTTTCTCAAGTAGA
CTCAGCACATCCTTTTGTTTATTCAATTTGGCTACATCAATTGGTGTCTTGCCATCCAAG
TTCCCTGCAGTCACAGCAGCACCATTCTTCAACAGCAGTTCAACACACTCACGCCTACCA
TAACCTGCTGCATAATGAAGCGCCGTATTGTTGTTTTTGTCTACTGCGTCCACAGCTGCA
CCGGCTTCTAGTAGAGCTTCACTGCACTTGACATCTCCGTATCCACAAGAAAAGTGTAAC
GCTGTTCGTCCTTCCGTGTCTTTCTCATTCTTGTCAGCACCTTCATCGAGCAGTTTCTTC
AGAGTCTCAAAGTCACCTTTGCTTGCAGCATGGTGGATAGTATCAGTTTGCTCTTCTTCA
GCCGTTTGATCATCTTGTTGAGCAGCTGCTGCCTCCATTTCACCAGGAATACCACTTCCC
ATGGCTTTACCCAACTTACTCAATACCTTAGGGTCATTCCAATACTTCATCATTGCAGAG
GGTCCCCCTGTCTGTATCTCATCAAGAACGCCCTTTAATTCAGGATCCTCTCTGACTTGA
GCAATACGTGCCTCCAGATGCTCCTTTTGGGCTGGGTTGGAAAGGCCTTGCATCATGTTA
GAGACTGCTGGATCCTGCATCATGACACTGCTGAGCTTCTTCGCCATCGTCACAAATTGG
GGATTCTGCATGACTTGCTGTAATGCGCCAAAGTACTGTTGGGGATCCAACTGAGGTGCA
GATCCATCTTGTCTTGGAGAGTGTACACTTTGTTGCAACTGCTGAGCAACACTCGTAAAA
CTTGGATCTTTCGCAATCTGCTCAGCCAGCTCCTTAATGCTTGGATCAGATAGCAGGTTT
GACATGGATGAGAAATCAAAGGGGTTGACACGCCCAGCACCATTTGCTGCTGCTCCTGGC
CTCCTCGGAGCCTGTTTCCCTGTATCTTTAGTGGTGGGAGGCGCCATAGCTGGTCACCTG
CACTCTACTGCTTTCTCCACACTCCCTCCCCGCGTACCTCTGCGG
>Contig296
ATTGAAAATCATCGATTTGTTTGAATGTTACAAGTGTGCTAAACTATATTCATTATAAAG
TTAACACACTTTTTGATCAAATTTCTTGTATCACCTTTCCAAATTAAACTCTTGAAGCAT
GCCTCTTTGAAATGACTTCTCGTAAGTGCTTTTGCTTATGCTTAAAAATGTGTACATTGA
TAATGTATAGGAGCAGTAAGCGTGCTCATAAATAAGCAGATCACATGATACCTCAAAAAT
TTCATTGGTCTGCTTTGCAACCAAAAAAGCCTCAAAGATGGATCGGGATACTAAGGTTTC
GTACAGCAAGCTGGTGACCGAAATCCTGGTGAGATGCCATGATTTTATTGTCTCCTTCCC
CTGCCTTTCTTTGCAGGTGGTAGCGAAAGAGACTCCTTTGTAAGATCTTCTGTGATATCA
GCTTGAGGGCCGCGTGCCATCATGGTGAAGAAAATATTGTTAAATTTCTCCATCTTCTTT
GCATCTTGAAGCTGTTCTGTTTTGAACTGAAGGCACACGCGATCGTCGGTAACCTTCAAG
ACGAGATTTCCATCGCAGTGACGATATTTCATGATGTAGCGGGTCCTGAGAGGCTCGGCT
TGGAAAAGATCGACGCTGCGTTTAGTGAATTCATCCCAGGACTCGATGTACACCATCGTC
TCTCTCTCTCTCTCTCTCTCTGTGTCTCGCTCGCTCGCTC
>Contig297
CCGCGCAGGTTCAATCCCCGGCAGCTTATATCTTTTGACTTTTCTGAGCCTACCTTGTTC
ATAAGGTTCCAAAATTACAATATCGTCGAGCATGCACTGTCAAGATTGAAGCTCAGTCAA
GAGTTCCGACATACTTCGAAGGATCCTTCAAGTAATTGCAGTTGTAGACATCGTTCGCAT
GCAGCTCATTCTCAAGTCTTGGCATTTTGCGACAGCTCATTAACATCAAGCTCAACTGCC
AAGACAGCTGAATCATGCTGCGTGGCCTCATCGCTATTTGCAACGTGTCCATGGTCCTCT
GATGAGCGACAAGCATACACAACTCTACCTATGATATTTTCCATGGGCAATGGCCCAAAC
ATCCTGCTGTCTCCAGATGTTGTCGGATTGATCGATACATTGTCACTGATAACCCAGCAT
TGTCCATCATCTAAAGCAAAGGGCAGATCATTCGTGTCTGTTGATACCATTTGATCACCT
TCCATAGCGGCAACCCTACGTACCCGTTCCTGTTCTGGATCCAAAGGGTCTTTGAAAAGA
ATTACATCCCCTACAAAAACAGACCTAGAGGAAGGAGAAGGTATTTTGCGAACAAGTACG
GTTTCTCCTTCACCGGCAAACGTAGGCTCCATCTCTTCACCTTTGACTGACCGTAAGAAA
GTCAACCGTTCATGAAAAATATTCTTCCACATCCTGTTTTGAAACTCCTTGCCGGATATT
TGACCATCTTTATAACTCTTGAAGCTGGTAGAGAGCGAGTTGCCCACTTTGGTGTACAGG
TACCGAAGCCAGGACGCCATCTTCAGAGGGAGAGAAGTGGGATGTCTTTCAGCAAATCTG
CGCACATATCGTCGACGCCCTGCCTTCACAGTGCCCACCTTCCAAGTGGAAACCTTTATT
TCAAGGTGCCTTGCCTACCTTCATACCC
>Contig298
CATGAAATGTCGATACGTTTTCATTTCGCAGAGAGTCGGCAGGCATAGTTAAAACCTTGA
AAAATATGAATTGCAACATCTAAATACATCCACTGTAATCATCGGCAAAAATATAGTTTA
AATTAACACCATCTAAAGAATCTCCTACATGTTGCCAGCTGCAACCTTAATAGAACTCTG
AAAGAGCACCTCAGTTTCCCCCAAAAGTGAGATGCAGCAAGATTTACTTACATCTAAAAA
CACTCACCGGGCGTTCACATCTAACACTGTCCTGCCGATCTAAGCTTATTTCAGCAACAT
AAGGTGTATCGTCCAAAACAAAAAGTTATACGACGTAACCTCCTGAGGCCACTATGTTTG
ATTTCATCATTATCTTATTTTGCTTCACTAATCCACAGCCACAAAACGCCATGCAGCACA
CTAACCACCACCAGAACCATATGTCTTTCCGAAGAAGATTAACTGCAGACGATCGTACCC
AGCAAGCACACCAGCTCCTGCTATGGCCCTGAGGATATTTGCACCAGCCCCTTTGAAGAG
GGACTTCGTCCCTTCCTTCTTTATGATCTGTTGGAAACAATCCAAAGAGCCAGAATACTT
CACAGCTTCACCGGAGGTCATCATCATGCGACGCCTCACTGTGTCAATAGGATATGATGC
AAGACCAGCACCAGTAGTGATACCCCATCCAAGAGCAAAGCTGGCCATAAAATTATCCTG
AAGACTGCCAACCAGAAGAACGGGCTTCAGAGAATCGTACATCCCAAAGTAGAGCCCTCT
GTAAACAATGATTCCAACACATGAAATGTTAAAACCTCGGTACAGACCAGCCAGGCCATC
AGATGCCAAAGTCTTCTTGTAGACATCAACAAGTCCATTGAACTGCCGCTCTCCTCCTTT
CTTTGCTGCTTTGGCATCATTGGCTAGCCTGGTTCGAGCGTAATCAAGCGAGTACACAAA
TAAAAGGGATGAAGCACCAGCTGCACCACCGGAGGCTAAATTCCCAGCAAACCATTTCCA
GTAGCCATCTTTGTCTTTCTTGAAGTTAAAGAGCTTCTTAAAATAATCCTTAAATGCAAA
GTTCAAGGCCTGTGTCGGGAAGTAACGAATGACATTGGCAGTGTTTCCTCTCCATAGGGA
GACGAAACCCTCCTCAGCCATAGTTCTCTTGAAACAGTCGGAGATTCCTTTGTATGGCTC
CTGAAGCCTGCCTGCCTTCAACATCTCATCCTGATTTTGAATCAGAAGCTTTACCCTTTC
AATGGGAGCAGCAGCAGTCTTCGAAACAGCAGCAGAAACACCCCCCATGAGAAAGTCCAC
AGCGAACGCATAGGGGCCCTTCTTCTCCATGGGTGCAGCCACAAAAACAGGGTTGGATGC
CCGAGGAAAAGAGGTTCCCCCAAGATCCATGGTGCAAAGACCAGAAGGTCGTGATGCAAC
TACCGCAGAACTTCGCTGCCATGTGTGAAATGGGTACCCAGTAGTAGAGCCATTGCTGTG
AAACTGGCGATTGGAATCGGGTAGCACAGATCCAATGGAGGAAAAGCCCCCAAGCCTTCT
GGACTACTGTTGGGGCCTTATGTCTCTCAGCCATATTGCCTTTCACTTCAAGGGCATGCA
GCAGATCCACAGATCGGG
>Contig299
GTCAATAAAAGCATCTCATTTTCAATACTAGGTTTCCTTAAACCATATTTGTACACACAA
GGGAAAAACCCTTTGTTGGGCGGACAAGTAATTATGTACCTTTTCCACTATTTATGCAGC
ACAAATCGTTGCGACAACTATTTCATGTGAACGACTTTCGGCATCGTAAAGTACAAAATG
ATAAGAAACAAGCTACAGTGCATTTAGCAACAACAATTACGCAACATCGGTAGCTAAGCT
CAAAAGCTTTTCGACACAATGCTCCAGATGCGCCTCATTATCCTCCAGCCTTCCAGAAAC
AGTTCCATTTTTCCACAAAATGAGTGTAGGTACCCCTTTGAGTTCAAACCTTTTATCCAC
TCTCCAAGGATGTGCTGGGTTCCTCCACGTTGGACGATCACCAACATACGCCCTCAGCAA
TGTCACTTTCTTTTCAGAATTCTCAAATGTTTTATATATGACTGGTTCAGCCCGAACACA
ATCGGGGCACCAACTGCGGCCGAGGGTGGGGTCACGGTTGGCGAGGAAGAGGAGGAAGAG
CGGGCCGGGACCCTGAGCTTGGGCCGCCGCCAGCACACTCTCGAAATTGTCCAGCCCTGC
ATCCAGCATAGCGCTCGGCATACTCTCTCTCCTTGTGCTGCTGCTGAAGAGGTACCTTCA
AAATGGTCCTCGTTGCTATC
>Contig300
ACGAGCGGCCAATTAAGCATCCTACCAGGACATCAGTTGGCAAACTACAGAAGATTAAGC
TCATGAACACGAATGAGCACTACATTTACAATGGTACAAACAGTACATGAACCAAGAACT
CAAACCACAACAGGTCTAACAGATAGACCAGCACAAAAATAAGAGAAATGGGCTGATGAA
TTCATAAGATGATCTGTTAATGCAAGCCACTTGTGCTCCCGGCAAACTATCAAAACATTC
TCAATTAACAATCCAAGATACAGTCAAAACAGGAGGTGGCAAAAGCTCCAAAAATGAAGC
ACTCTGTCAACACTTGACTTCCTTCAAGGAATCAGCAACGTAGATGAAGGTAGGATCAGT
TGCCCCATCCTTGTAGTAAGCGAACACCAAAGAAGCATCATCCTTCATGCTCTCCCCCAC
AAAGAACTGCAGATCCTTGAGCTTGGTCAAGAGCCATTTCACCGCAGGCTCAATGCCCTT
CTTAAACTCCTCCTTTCGTTCCTCAGGGACCACTTCAGTCAAGTTCTTGATGTATTTCTT
GATGTAAGCTACAAAGGTTTTCTTATCAAAGGGCGGTTGCTCTTGAAGCCTGAAAGTATC
AATGATATCCACCACCTTGACAGATTCATCGTTTACCCCATCATCTTCACCACCTTCAGC
AGAAGGATTAGCTCCAATGTCAACATCAAGAGCACCTTTGACAACCCACTTGCCGTCTAC
TTCCCACAAAATCCCATTATGGATCTCCTTGTAGGGAAAAGAGTCAGACAGGAGCTCATC
TCCTGAGAGCAGATCCTGGTAGACGAGCATGGTGGTGGACTGAGAGAATCTGGGATCGCT
TCAGAGGGATGGAGATGGCAGGCAAGCTGCTCTCTCTGTATCTCTCTCTCTCTGTGTTTC
TCTTCTTCCCTCTCGTACACACACACACACACACACACAGAACGCTCGGCAATCCGAAGA
CGGC
>Contig301
CCGCGCAGGTTACCGCGCAGGTAATGCAACATAGTTCTTCTCTTCGTCGTATATATGGCA
TGCTGTCATGATCGTTTTCATTAATCTCCAATTCCATTGCGCTTCATTCAAGTACTTTCC
CCAGTTCTCCCGTAAAGATTGATTAGCCATTCTTAAATTGTAGCTGGGAATCTTTTGTGA
GATATGGTGTGGAATGTGCACACTGATGTCATGGCACAGCACTTCAATCCATCTTGGGTA
GTCACAATGGACTGTTCCACCTAGCTGAGCTTGTGCACTGTTCCAATTCTGAGCATCGTT
GAAAGGGATGTGGGGGGCGGTGTGATGTACCATAGTAAAGGTGCTCATCCAGAAGTGATA
ACCAAGCCATGGCATAAGCCAAAATTTCACCCAGCCCATGATACCAGCCTTGTAGATTAT
CAGCGGCCATCCAATAGCCATGAAGGCAAACACACAGGCAAGACTAATCTTTACACGGTT
TCTCTCACTTGGGCGGAAGTTGTCAAGGTTGAAATGCCAGACAAGCCAATGGCCAACTGA
TCCCCAACAACGTAGGGGGCCCATGGCTATCCGGAGACCCAATCTCAAAAAGCCTGGAAA
TTCATCATACTCCTCTCTAACTACTGGATGCCAAGCAGTGTCCTCAACAAGCATGTTTGT
CTTTGCATGATGCCTGTCGTGCTTGAAGCGCCAAGGCTCATAAGGGTAAACTAAGGGTAG
AAAAGCAATCGTTCCAACAATATCCTCCAGCAGTTTATTGGTGGAAAAAGCTTTGTGGGC
GCAATCGTGTCCAATAACAAAAAACCCTGTAGCGGCAGTTCCTGTCCAAATCCATGCCAA
AGGGAGAAGGTACCAGGGCGCCTTTGCAATCATGAAGAGTCCTGCTGCATATGATGCAAC
CGAGATGGCTACAGTCCTCCATGCTTTCAAATCATCTATCTTGAAGACCTCGGGTGGCAG
AGAGTCAATGACTTTCTTCAGGGTCACAGTCGGTGGGACTGGCTCACCAATCTGAGTGAA
TCCATACTCCTCAGCAAGTTTTTCTCTGTACACAGGGTCATTAAGACTAGGAGCAATAGG
AGCTGCGATGGCTGATATGCTCTTCCATTTGCCATTTGGCAACACTGCCCTCCTACTCTG
ATTTGTTGACCTTACTAACTTGTTAAAGCTGGCATCCCGCAAGTTCCCCCGTCTGGTCTT
GTGAAGAGGCATGCTCAAAAGCGCATGTTGTCCACAGTGTGCCACAGAGGTGACTCCATT
TTGCTTTTGTAAGGAAGCTTGCAAAGAGTAGCTCTTGCCCAAGCAAGACTCTGCCATTGC
AGCCATCTTTGAAATGGGAGCAGCCAAAATCTCCTGCAGATAAGCTTCGGGATCTGCCCA
GATGAAAAAGGAGAGGTAAAGGAGCAGGAGAAGCTCACTAGCTCTTCGTAAGCAAGGCTA
AGCTTATTAAGCTTAAGCTTGCTCCTGCACAAGCCTAAGCTTTAGGAAGAGAGCCGGTTT
GACGCG
>Contig302
CCGCGCAGGTAGAGTGCCATCGCGAAAGAGCTTTTGGAACATCCGCGCAGGTCTTGGCCT
TGTAGCTCCCCCTTTGCGTATCCAGACCTCCAAATATGGCCCTGTAGCTCCTTAAGAGCT
GTGACCTTGCGATCAGCTTTAATCATAGAGAGCACATTTGCCTCCACTGCTGCAATTATC
TCTTCTTTACTGCCATCATTTGATGGAATCAGTTGCGCACCAGCAAGTCCATCTTTGATA
TCTTGTTCAGCCTGCTTTCTTAACAGGCCAATATCATCTTGAGTTTCTTCAGACTCGTAT
GTTGATTCTAAGTAGTTTCGGACATTGTTCTGGGCATATGGAAAAAGAACCTCTGTAACA
AATGAAATAGGAGTTGTGGTACCTTCTATATCCAGGACAACGACCAGCGGGTTAGGACAC
TGTTGTCTCTGCAGTTTCTCAGATGCTTGATCTTGCATTCCATTAGACAAAGATTCTGTA
GAGGCCGCTTTCAAAGTCTTCAGTGGTCCATGCTTTGGATCTGCAGGATCAAGTCCCAAA
CTATGAAGTTTCAAAGCTGCTTCGAACAGATAATGATAACACTCAGCCTGAGTTTTGGCA
CTTATCCAAGAATCTCCCCACACATAAATGCCATGATTCCTCACCAAAACTGCTGTGCTT
TGGGTATGCCCCTATCGCCTCAGCAAGAGAATCTGT
>Contig303
CTGCTTGGGAACATAGTTTTTGCAATTTACATTAACAACTGTAAACTTCTGATTGAAGTG
GCAGATGCCAGCACTGACAAAAAAGGAAATAAGCCTTATTTGCCCCGCATAGGCTACAAC
AACACAAAAAGCAAACACGTCAGATATTGTATGTACATGTATGCCTTAAGCAAGCTCAAA
AGCACAACAGAAGAAGATCCACAGAAAGAGAGCCATCAACTCTAGAAAAAGTGATGCTTC
TTCTTGTGGCCCTCTTCCTCTTCCACCTCCTTCTTCTCATGGTGCTCATGCACCGCATAG
CCTCCAGCCCCAACTGCCACCGCCTCGGCTATCCTCTCTTCCATTTTATGCCGCCCTGCA
TGTTCGGAATCCTTCTTCACCTCATGGCGCTCATACAAGGCGAAAGCTCCAGCGGCTGTG
CCGAGAGCCTCTCCTAAGTGCTCTTTGTGTTTGGACTCCTTCTCATGCTTCTTTGCAAGC
TCATGCTCATCACCAGCCTGGACGAAGACCTCTGTGGTTTCGGTGGTGGTGGTGGAGTAG
CCAGAGGGGCGCCGGGGGCCATCATAGTACTCAGTGTTCTGGATGGGGATGGCATCTTCG
GAGTAGCCGTAGTCGGCGGGTGGGGGAGGAGGGGGGGCAGTCATCATCATGCTTGTGGAA
TCCAAAGTGGTGGTGATGGTGGTGCTCCTCAGACATGGCTAGATCTAGGCTTTGGTGATG
GGAAACTCTCTCTCTCTCTCTCTCTCTCTCTCTCTCTCTCTCTCTCTCTCTCTCTCTCTC
>Contig304
CCGCGCAGGTAAGGCTTTTACAATGTCGCCTACTGTATATGAAATTCCGCGCAGGTACTC
GGAGTGAGATAAAGCTATTACAAGTCTTAGCAAAATCATGATTTCACTCCCTCGGTAATC
GATTTGCCAACCTCCTCTGACAAGTTTGTCATTTTGAGAAGCAATTTATCAAATGATGCT
TGAGACTGGCCACACCACACATGAGCCCGTAACATGCCACATGCGCACCACACAGTACCA
AATACCAAAGGGGTGCATATTGCTGCGTAGGGTCGAGAAAAGGATAAGGCCACCATTGCA
CTCCTAGTGCATGCACAGACCATTGAAAAAGCACATAAACGCACGACCACATGGTAAAAT
AGGCGCCTCTAAACCATGAAAACCTCATTCTGCTCAACGTCATGTCTGCAATTATGAATA
CCAGATTCATCCCGTGTAGATTGATTTCGAGAAAATCATAAGTCCTTGGAAAATCTTTCA
TCAAAGGAAATATGCCGAGCCAATACACAGCATCAGTGAGTGTAGCAGCCCCTGCTAAAG
TCTGAAAGATGATCTGCAAGAGATATCCAGAGTACGACGCAAGCTCTTCATTCTCAGCAA
AAACGGTCTCCCAATACATCTGAAGCGTGGCAATGGCGTTTTTGCTCTCCACATCACCTC
CGTTGTAGTATCCTTTGAGAAATCCAACAGCACTTTCCGAATCGGGATAAAAGGCACTGG
AAAGACGGCTCCGGGCAGCAGCTTGAGCAGAGTATAAAGTGGCAAGCCCAAAATAGATTA
TGAGGAGGACGAAAGACCACTGAGTGTAGAAGTAAAAGATGCCGAAGCCGGAGGTGACAA
CATCCGCTGTGAGTATGGTGGATGAATAGAGGAAGGCAAGGAGCGAAAGGCAAGCAGCCA
GAAGGGGTGCGAAGGACCTGAAGCTCGGCTTCCGATAAATCGTCGGTGTAAACTGCACTA
GAAGAGGAGGAACCTTCCTTCAAACACAATCAGAACAATGGCACCTACCGCACAAACC
>Contig305
CCGCGCAGGTCAGTCGGTACTTTTTTCTTTTTTCATGAATCCCCCAATTAAAAGTAAATT
GACAAAAATTTAACCACTGGGGGTTGAACTGACTAGGCAAGCAATGTTTTGTTCCCATTG
CATTTCCAAAAGTCCTAAACCTCAACAATCTTCATACAAGAACCGCTTTACGGAAGTGCG
CTTCAGACTGTTACCTTACACAACAGAGCTCTTTGTGTATTGCAAAGATCAAAGGTCCAT
GATCCTCCATGCAGAGACATGCTATCCTAGGAAATTCATAATCACTAGATGTAACACTAG
ATTGGCCAGCACAAAATCTGCAAATGCCCGCTCCAGAGGTAGCTCCTTAAACTCTTTATT
CTTTGGATTCACCTGCATCCTTAAACACACTGCTAGAACTGCCGTTCCAACTGAAGAGAG
GAAACCAGAAAGAAATGCATTGAAAGGAAATGACCCAACAATGGCCATGTATACAACCTG
AATGAAGGCTGTAGAGAGCGCATAGACCACATACAAGTCGATGATCTTAAGCTTGGTGGG
AGTGGCGGCGTAAGCAGATCGAAGAGAAGAGAAAAGAGCTCGCACGTCCCCCGCTGTGCT
CGCCATCTCAATCGTTCACTTCAAAGCTTTACACTCTAAAACCTCTCTTTCTCTCTCTCT
CTCTCTCTCTCTC
>Contig306
CCGCGCAGGTCGCTATGACCCCATTGGCTTTAAGAATTGTGTATGAAGACTTCAAGAAAC
ATTCCGCGCAGGTTCCTCATTTCATAGAGTTCAAGAAACAATTTTGTATGGTCTCATCAT
TGAGTTGTCTTCATGATCAAGGATATGACAATGGTAAGTATAGCCAGGGTCCGCAGAGGG
ATCGAACGGAAAGGGCTGCATGTCAGTGAGAGAGAAGCGCACGAGAATGGTGGTCACATG
TAAAGGTTGCATTTTAAACACATTCTTCCAGCCGGCCTCATTGGAAGGGGGGAGTGTTGG
AGGGCCATCCACATAGCGCTCAAGGTGGCAAGCATCCACGCCTTTGTGCTGAACCGCACA
AGCGGAGAGCTCATCAGTATTGTTGAGCAATTGTTGATGGAGCACTTGGAATGCCGCTAC
ATGAATGTGAAGTGGGTGGTTGTCTGGGGTGAGATTGACAATGCGCCAAAGCTCCGTGGT
TCTGTGCTTGGGAAGCTCGGTAACTGGATCGTCATAGTAAGCAAAGTTGATGAGAAGATG
CGTAGGGTCCCCCGACGGGCTGTCATACTCATAGAGTACAATGTTTCGACTCGCAACCGC
GTCCTTCTCGTACAGCTTCTCAACCCGTACCAATTGAGCGGGAATGCGGGCTTTGTCTTT
GACATGCTTGTGTCCAATCACAAACTTCATGACTTTACCACTTAAGGCATCCGGAAGGTC
CCCATCTGGGAAGGGGTAGGCAGCATCATTGGTCAAGATCACCGAATTCCCTTCTATTTT
GGAGAAGTCAATGATGATGTCTATGATTTCAGAGGGGGGCCACAAGGATGTTTTTGAGGT
GAACGGGCGCCTCTAAGTAAAAGCTGTCCGACCCTATCTGTGTTAAACCGGTACCGTCAT
GTAATGCGAATCTATAGAAGCGGGCATTGCTGGCATTGATGATCCTGAATCTGTACTTCC
TTCTCTGCACCTTCATGTATGGCCATGCCTTGCCATTCACTATCACAACATCCCCAAAAA
TACTCTGGCTGCCACTCCAGGATGGCCAATTGGGGGGTTGTCTCCAGTGGAGTTGATGTA
GATGTAGCCACTTTTGG
>Contig307
CCGCGCAGGTTTTGATTTCTTCAGCAGAAACCTTGCTATTCCTTGAAGTGGCATTATGAC
TAAAAAAATTGACCAGCAAAGGCACCCGCTTCTCATCTGTCATGAAGATACCTTTCTCCG
CCTGCAGATACATCTTTTGTATATCTGCAACTATCCGACATATCTCAGCTTGGCTCATTG
ACATGGAATCTCAATGTACAAACCCAGGTATCTGGGGTAGATAGTTTATTATGCCTGGAT
CTTTTGAAGGCACCATACAGTAAACTGAAAAGACCCTGAATAATCTTTTCTGACCCAATT
TCGCAGACAGAATTGCAATGTTCTATGGCTCAAAGCAGAGTGATCCAGACAGATTAATGA
ACAGAAGAAAAAAAGGAATACTAATTTGCCATGGAACTTCTCTGAAAGTACTTTAATCTT
CTCTCATGGACTGTGAGACTTCCTCAGGGTATCCTATTTATGTCCAGCTGATGGCAGCAC
CGAGCCAACTTTGACCTAAAGG
>Contig308
CCGCGCAGGTTGGATTGATTTTGCTTGANCRCGCANRNAAGGATTTGTCTCAAGCTCTTC
ACCAATAGTAGACCGCGCAGGTAGGTTTGTTTTCTGTCTGCTGTTGCTTTGCCCACGCTA
ATTTCCTTTTTAAAGAGAGGTTCTCCGGTTCAACCTCTGAAGCAAATCTAAGGTTCTTCA
GAGTGTACTCGTGTCCACAAAAAACTTGGGTGTTTGGAGGCAGCCCAGCCAGCTTCTCGC
ACAGAGAGTAGTGCATCTGCTCAGCTGTCCCTTCAAAAAACTTTCCACAGCCTCCAATAA
ACAGAGTATCTCCTGTGAAGACAGCTGGGTCACCTCCCTTGGCATCAGTTATATTGTAGC
AGATGTGACCTTTTGTGTGACATGGTGTATGTATTGCTCTTATTCTAATGGAATCTCCCA
GAGCAACTTCACCTCCATCTTGTAACTTGTCTGTCTGGCCTTGAATATTGTCTTCTGAGC
CTCCATATATTTTTAGACCAGGTATCAACTTCTTTATCTTATCATTGCCTCCAGCATGAT
CCCAATGATGGTGTGTAGTAATCACAAACTTTATGTGCGCTCCATGTGCATCCGCTGCTT
GTATCAGTCGATCAGGCTCTACGGGGTCAACCACTGCTGCGTCTCCAGATGAATCATCAA
CAAGGAGGTACGCGTAATTGTCTTGAAGGCATGGAACGGGCCAAATCTTCATCTCTGCTC
GTGCTACACTTTCGACACAGCATTTGACGTTNAAATGACACT
>Contig309
CCGCGCAGGTCTCGTATGATAAGAGACATATGGGAACATAGAGACAGGAATTACTTCCAC
TTCTTGTATCCGAAGAACTTGCCCTTATGCTTCCCAAACATGCCAGGCCTGCCATGCTTC
CCAAACTTCCCATGCTTAAACTTCCCATGTTTGAATTTTCCATGGCCATGGCCATAGTAA
CCCCCATGTGCAAGATTATGAGCTCCGTGTGCCACATGGTGCGCCCCATAAGCAGCAGTA
GCAGCAGCAGCACCCCCAGCTATTAATCCTCCCACACCATGTCCATGTGAACCGTGTCCA
GGATAACCAGCTGGTGGATATCCACCATGCGGTGGATAACCAGCTGGTGGATATCCACCA
TGCGGTGGATACGCAGCTGGAGGGTGTCCTCCTGGGGGAGGATAGTCCAGCAGGTGGATA
TCCGCCAGGGAGGAGGATATCCACCTGGGAGGAGGGTATCCAGCAGGTGGGTAGCCTTGT
GGCGGATACCCATGAGAAGGGT
>Contig310
CCAAAACTCTATCATCATTTACTAGAAATTTTAACAGCGCAAAAAGAATTTCACTGCTTA
TCAAAAGCCAATATATGCCTTCTTGAGCATGTGAGCCACTTATACTTGGCATTAAGTTGT
CAATCTCTGGATAGTACGCAATCTAATACGCCACTTTTGGGTATTAACACTACTCATAAA
TCCATGGATGCAAGCTGCTTCGCCATTCTGTCACTCCCTCTGGGAACCATAACACAATTT
CCTTTGTTGCACTTTCAACAGAGTCACTTCCATGGATAATATTCCTTCCAACAACAATGG
AGTAATCGCCTCTGATGGTCCCAGGATCAGATTCGGCTGGATTGGTTGCTCCAATAAGCT
TGCGCCCTGTAAGGACCACACCGTTGCCTTCCCACACCATTGCAACAACTGGTCCTGAAA
CAACATACTCCACTAGTCCAGGAAAGAAAGGCTTCCCAGCAAGGTCTGCATAATGCTTCT
CAGCGAAGGACTTCTCAATCTGTGTCAATTTCATGGCTTTGAGAATGAAGCCCTTTTTCT
CAAAGCGCTGAATGATTTTGCCAACCAGGCCTCGCTGTACGCCATCAGGCTTGATCATGA
TGAAGGTCTTCTCCATCGCTCTTCCACGGACAGAAAATGAGAGCTTCACTCCCAGTGATT
CAAAAACAGCAGTTGGCTCCTCTTGCTATAAACTGCAGTTGGCTCC
>Contig311
CCGCGCAGGTTTCTTCCAGCATGAACTCATATCATGTGCACCATGCCATAGTATTTACCT
AACATGTTCCCCATAGAAAGTGACTTGAGTCTGTCCCTCTAAAATCAAAGAATGAACTGT
CCATCACTATACACAAATTGATGCTTCCAATAATTGGCCTTTCACAGGATTGAAGTTTTC
ATTTACTGAAATCAGTGATAATTTCTTCTGTTTTAATGGAATCAAAGTAGAGAAGCCCTT
TTCTTTTTCTTCTTTTATTTTTATTAATAAGTCAGGATCTTAGATAAGTTTAAAAAAGAA
AATGGAAAAAGATGGGGGTTGGGAAGGAAATTTCTGGATTGGCCAACTTATAGTGGCATC
TTTATCTTCTTTCTGTGTCCG
>Contig312
CCGCGCAGGTTCCAATGCACTTGAGGTCCTTATTCCGCGCAGGTAGGCCAGAAATGTTGA
GGAAGAAGTGGTCCACCTCCTCCAAAAGCTGCTCAGCTGTGGCAGTGAAAATCTTTTTCG
ACATTACATTAGCAAGGAATGTGTGGGGCTGTGCCTCTTCCTTGAAGAGAATTGGCTCGT
AATGCTTGCAGAGATCCTCGAAATTGAGCATGGAGAAGCTTTCGGGCCACTCTCCTGACA
GTATTTCTCCCTCGATCTCACGCGCACTCGTGACGGTTTGTGTGACATCGCTGCCCCCAG
AAGCTGCAGCAAACAATTTTGTGCTACAAAGACGAAGAGACAGAGGAGAATTCGCTGAAG
GCGGGGAAAGAAAAACATCAGAAAGAGGTTGTGCACAGAGGGGCGATGGCTTGTGGGAGA
AGAGGCGAGTACAAGGTGCAGAAACACACACAGATAGCGCCATTACTGCAGTTTCCGTGG
TAAGAGAGGTCAGGGGTTTAGGGAGGGTTAGTGCTAAGAGGGTTTTAGGGTTTCGAGTGT
GCTAATGCATCGCCATAGCTGCAACCTCGAGGTTTGCACAGACAAAGTGTATTTTCTTCA
CACATCTCGAGTNGCCG
>Contig313
CCGCGCAGGTTGGAGTAGAGCATACTCAGNCRCGCAGNNTTGYATTGGTAATTTCTTGAG
AGTGTACTCAAACAAAATTCCACCGCGCAGGTAATTCCGGCTTTGTAGCACAGCACACTT
ACTGGTTGGGAACACCAATCATTTGTGATAAAGGAACAGTATTCCAAATACGAAGAAACC
AAACATCATGGAAAAGCATGAACTATAGTATGGGTACGCTGCACGAATGAATCTTTCATA
TTCATCGTGCCTGAAAGGTCGCACAGGAATCTGTTTGCTGAGAGAAAGACTTGTATAACC
AAGTCTATTGTACTCCAGTTTAAATTGAAAAACTCCATACACATCAGGAACTTGAAATGA
AGTGTAATATAAACCCTGTCCATTGTGTTCTAATGTCTTCAAGACATAAGGACTCATCAT
GTAAAACTGAACTTGGACATCATTTGCTGTATATGGTTGCCAGTTCTTGCCCGTCCATTC
ATAAATCTCCAAAGAATATTCAAGATGATCAGTTATGCGGTACATGTGCGGCTCTTGTAC
TTCTCCAACTTTGTGATGACGAACATTGACAGCCTTCAAGTGTCCCCTTTCATGGAAGGT
CCATTTGCTGAGCTCCACTGCAAATTGCTCGTTGCCAGACCTCTCATAGCTAGTTGAGCT
TCCGAAATTTTTCACAGGTGATCTAAAAAACTTGTTGCTAAATAAAGACAAGGAGCCAGA
GATCAAGATGCGTGCACTATTCCTTGCCTGTACCACTGAGACCAAACCAATTGATGATCC
AGTTAATACAGGTGGATCTCCCAGCTGTGCTTTGGGGTTTGCAGAGTAAGCTGAAGACGA
AGCTGACAGTACCTTGATTACCAAATTGTTTCCAGAGGCCACCGAATGAGCAACACCCTG
GAAAAGAACAGGGGCCTCAATGCCCTTTTCACCCAGAATTGCATTCGACGCAACAAAAGA
ATCAGCAGCAATCAAAGAACCTGCGCGG
>Contig314
CCGCGCAGGTTCGGTACTTTTTTCTAGAGTGACAATTAAAAGATTTGAAATTTCGCTTCT
TTTAAGGATGGTTGATACAAATGTTACAGAAATCCTTTTTGTCTTTCCGCACATTAAACA
TATACAGGTCTTATAGCAACTGAGGAGACCATGCTCCTGCCGCATGGACACAAGATGTCC
AATTCCTCACTTGTCAACTTGACCTAGTTTTCCAAGACCCTTGCATGTGGGGCACACGAT
TTGAGCCTGGTCTTTACGGGCAGCATTCGCAGACAATGCAGATCCTGTCTTCCTGATAAA
TCCTGCACCATCACACTCCGGGCATAGATCTTTGCGAGAGAAGAGAAGGGGGTAGGCAGT
CCCGAGAAGAGCAACAGCTATGGCACCCGCAATCAGGTAGTTGGTACCCTCTGGAGAAAC
GTCGCCCACCGCACACACAAGGCGGGCTCTGCCTCTGTTAACCCTGCTCTGCAAGCTCGG
CAATCCACGGCTATGAAGGGGAGAAGCACCGCGCAGACCACAGAAGCTCTTGCAAACCCT
CGTGTGTGCCCCAAAGGAGGCCACAGATGCGGATGAGATGCAAGCATGCGGTTGGGCAAT
AGTGAAGGTAGCCATGGAAAATGCAAAAACCCTGTGTCAGCGGGGTGTGTGTGTGTGTCT
ATGTGTCTGTGTGTGTGTGAGTGTGAGTGTGAGTGTATGTGTGTGTGTGCAAGGGCCTCC
CCGCGTACTCTGCGTACCTGCGCGG
>Contig315
CCGCGCAGGTCAGTCTCTATAATGTTCCGAATGACATCACGAGGCAGCAAACCTTCCGGC
CGAATAGCATTCTTTTCGGTATCTTTACTCACGAAAATGAGGGTGGGCAAGCCTTGAATC
TTCATTTCACTAGCAAGCTCGTATTCCTCGTCAGTATCGACCTTTAAAAATTTCACAGCC
TCACCATACTCTGCAGCTAACTGCTCAAGCTCTTGTGACAGCAGAATGCATGGACCGCAC
CATGTTGCATAAAAGTCCACGACGACCGGGCAATCCCTAGTACTATCTAAGATAGCATCA
AGCTCTTTAGCCGTGACTTTTTTCACATGAGTACCTTGAGCCATGGCAGTGATGGGCGAA
TTCCATACGTGTGTTTTGATAGCTGGTTTGATGCTCCGAGACAAGACATTAGACTGAAAA
GAGAGCCGAGGTAAAAAGCAACTCCCAATCATTTGCCTGTCTGCGGTTTGAATAGAGATA
CAGGAAACAGCATGGCGAGTGGGAATGAAGGCGGCAGCATGTGCTGCTGCCATCACAGGT
GCAAAGCGCCCGCTTAAACACGAGAAGAAAAACTCCTTGTTATCTTGGCCTTTCCTGCAC
AACCCTTAATAGCCCTGGAGGTGCGTAGAGCTGAATCGTATATCATTTG
>Contig316
CCGCGCAGGTTTCCTGAATAGGTAGAAACAGTTTAAACTCTGGAGGAACTTCTTCCTCAG
AATAGAGCCGGTCAGAGAAGTAGATCCGCGCAGGTAGTTGGCATGCACTTGGACTCGGAG
AGTTTCCACATAATTGGTACCATAGGCACGCCTTGTGAAGTCGGAAAGGTTGAATTGAAT
TTGGTTCCACCCTTCGTCCAATCTCATTGGCATACAACAGATAAATGGTCTCACACGAGT
CAATGTTTGATAATTAGAAGCTCTGAAGCGTCTTTTCAGGTGCTTGTCATCAAGCACTTC
TACTTCAAACGTAAAGTATTTCTTCAAGTTCTTAATTATCATCACTAAAAATGGCAATTT
AATCCCTAGTGTGCCATGAGGATCAGGAGGAGCAGTTATAAAATTGGTAGTCACATTGGT
GCCCATAATTTCAATGACACACGATTGGATATCTTCATCTGTCAACCTCTTAATATGGCC
ATTCTTGACTTGTTTGTCCCATATCTGAAGAGGCTTGCTCCCAACACTGTAAAGTACAGA
GAGGAACCCAGACTGGAATGCGTTCTTGAACATCTCTAAGAAAACCAACGACTACCCTGC
TCGTTATTTTTTACAAGAATCTGGTTGAATTCGGGCCGAGAAGTCTCTGGCTGCAACTAA
CAGAAATTCAACAGACTTCAGCTATGCCGCAACAATTACAGATCTTTGAAGAGGAGGAAG
ACAATAAGGAAGAAGAGGAGAAAGAGGATCTCGAACTCTGCAAGGCGGACGAAGGCGAAG
ACGAGATCGACAGCACGCGTTAGCAGAGATGGGGGCTTGGGATGGACAGCCTGCCTCCTC
ATGTCACTTCTCTCTCTCTCTCTCTCTCTC
>Contig317
CCGCGCAGGTCGCCTGAATGAGCATCATAACGCTTTGTGCCAACTGCATCAATCTCGTCA
ATAAATACGATTGAAGGGGAGAGATCATCTGCAACTCTGAAAAGCTCTCTTACCAACTTT
GGCCGCGCAGGTAAGGTATTTCTGAATAAGTTCACTGCCGACAACACGCAGGAAGGTTGC
AGAAGTGGAATTTGCAACAGCCTTGGCCAGCAACGTTTTGCCTGTGCCAGGCTCTCCATA
CAGAATGACACCCTTTGGAGGTTTTATACCAATGTCTTCATATAGCTCAGGGTGCGTTAA
AGGCAGCTCCACTGCTTCTTTTATCTCTTGAATTTGTGCATCAAGCCCTCCTATATCAGC
ATATGACTCCAGGGGTGCCTTCTCCACCTTCATCACTGAAACCATTGGATCTACTTCATC
TTGCAAAAGACCGACAACCGAAAGAACCTTGTTATGCATGAGGATCGCACAACCTGGCTC
AAGCTGGTCCTTATCAACGAAGGAGAGGATGTTGACATAGTACTCAGGGCCAACAGACGA
CGAGACGATGGCATGGTTCTCATCAATGATCTCTTCAAGGCTACCGACGCTCATGGGGGA
GCCGCGCAGGTTGTCGACTTTGGATCGGTCCTCTTCATTCTTGTCTTCCTGGGGCTTGAG
GCGCTCTTGGTTCGTCACAAACTCCTCCTCCATCAGAAGGTAGTCCTTGATCCGCTCCAG
CTTGAGGAGTCGGAGCTTGCACTTGGTTGCAGGGGTGACGACGGGGAGGCGTGCGGCAGC
CTCGGGACCCTTCTGCTTTCTCTGCTTTCGGCCAACCCTAGTTGGGGGGCTGCAGGCTCG
TACTTCTTCTCCTTCTTGTCATCCTGCTTCCTATCGCCTTGCTGCCCCCTCGATCCCCCT
GCGGAATGTGTTTGCCCCATACTGGCTCGCTTCCTCGTTTGCTTNATTTGCTTCCTGCCT
CAAAAGAGATTTTAACTGTGAAGAGCCCCAAGGTCTC
>Contig318
CCGCGCAGGTTTYYNNTAACGCAAGAATAACTCAGTGTTAAATTAGCAAAATAATTGCCT
CATCATAGTCTCTTGATAATTCCACATATCAAAAAGCAACCAAACAAAAGGCCCTCGAAG
GAGCTGCCAATCTTTTGGGATGAGCCTGACAGCTTAACTCAGCACTTCTAACCACGTAAC
CTCGCATGTCAGCACACTAGATAAGCTCGCATCTAAGAAAATTTAGATCTTGTTGAAGGC
AACAATGTCACAGCTCTGGATATGCTCGTTTCTAGGCTCTGCAGTCAAATAGTCTTCGAT
CAGGTTGTCAACAGACACTAAATCGTCCTCAATAGTCATCATAATTGTCAGCTTCTTTAT
GCCGTAGCCAACTGGAACAAGCTTGGATGCACCCCAGAAAAGGCCTGGCATGGCCACACT
TCGAACTGCTTCTTCAACCTTCACCATGTCAGTTTCATCATCCCAAGGTTTCACGTCCAG
AAGGACAGACGATTTTCCACTCTCTTTCTTCTTCCCAGAAGCCTTCTTTTGTGCTTCTCT
CTCGGCTGCTGCTTGCTTCTCCTCCTCAGTCTCCTCACCAAAAAGGTCTAGATCATCATC
ATCTTCAGCAGCCTCAGCAGCTGGAGGAGTCGCAGGAGCTGGGGCACAGTCACTGTCCAG
CTCTCGAGACTGACAAACTGGCTGTCCAGCAATCTTCACACCAACAGGGGCTCCAGGTAA
GCTTTTCTGCAACAATGCAGAAATATGATTGTACCATCGAGAGACATTCACCAAGTCCGG
CTTGGGTGCTTGAGGAAAGGCACAATAAGCCACTATATCATCCTTTGAGGCCTGATACCC
GGAGATGTAGCTTCTGGTGAGGAGGAATTGATCCAGCTGCTTAAGCCCTGCAGAAGTGCT
AAGGTCTGGGAGCTCAACCACCGCCATGGAAGCTCTGTTGTGCGAGCTGCGATCTCTTCT
TCTTCTTCTACTTTTTGCTCAACAGCTCTCGCTAACAGACTCCAAAAGAGAGACCCAAGT
TAGTCACGCAGAGGTGTCATCTACCTCTAGGG
>Contig319
CCGCGCAGGTCTCTGCACCCTTGAGAATCACCTGCCTGATTACATCAATACCTCGAGCCA
GTGTAATATCCATCTCTTCTCTCTCAGCTTTAGCAAACTTTCTAAGAACAAAGGAAGCTG
GATCCATTTTCCCTGGGGGCCTTCCAATACCAATCTTGAGTCGTGGAAAGTCTCGATTCC
CTTTAAGATGTTGAATCACGCTTCTCATCCCATTGTGACCTCCATGTCCACCTTTTGGTA
GCAAGCGCATAAGAGCAAATTCCAGATCCATGTCATCAAATATCACAAGGATCTGTTGAA
TGGGTATTCGATAGTATGTTGCAAGAGGACCAACCGATTCTCCAGACAAGTTGACAAAAG
TCTGCGGCTTGGCAAGCAGCACTTGCGAGGATCCAATTTCACCTTTTCCTAAAAGTGCTT
TATGTTGGGTTGTGGTCAACCGGATGCCTTCTGCCTCAGCGAGGGCATCAATCATCTCAA
AGCCAACATTGTGGCGGGTACCCTGGTAGAGCTTGCCAGGATTGCCAAGGCCAACAAGAA
GCCAGGGCTGCTTGGCAGTGGAGCTGCTAGTTTGGAGGTGAACGCCGCTGCACACCACCC
GGTTGGGATGGGAGGAGGAGGGAGGAGATGGCGGTGCTGCTGGGGGGGCGCCATGATGCA
AGTTGCCAGTCGCCAAGTTGAGGAGGGCGCGTGTAGCAGATGCTGCATTTCGAGAGCTTT
CCCAACGTTCATTTCATCGAAGCCTGAGATTCTCTCTCTCTCTCTCTCTCCT
>Contig320
CCGCGCAGGTCTCTTTAACAGCAAAAAGAGCATGGCGGATCAGCTCATCTCTTGAGCAGT
CCATAAATGTTTCAAACTTTCTTTCAAGGTAAGTTTTGGCTGCTTGAGATCGTGAACCGA
TAGCGAATGCTTGATATTCAAAATAATTTCCAGAGGGGCAGTTCTGGTACAAATGGGGAC
CGGTTTCATCAAGGCCTCCCACAAGCAAACCTACTCCATAAGGGCGTTTCCATGATCTCT
GAGTGCATACCTGAGCTTTGTCCGCAACCTGAACAACAAGACGACCAACGGGGAGGGGCG
CCTCATAGATGAAATTGTGGTTAATACACTCGGATCTCATGTAGCGAGAGAGGACGCGGC
CATCTGCAGTGAGGCCAGCCATGGCGATGCCTATGTGACTGTCCACCTTGAACAGCTTTC
TCTGGTAGGAGGAGAGCTCGGAGGTGGCCTTGTTCACAGAAGCAAGGATGACATGGGTGT
TGGAGCGCAGGCCGATGGCAGCACTGCCCTGCTTAACAGCTTCCATGGCGTACTCGACCT
GGTGCAGACGCCCTGCTGGGCTCCATGTCGTTACGTCTGTGTCGTACTGGTTTCTAAACA
TGGTGCCGCTCTGTAGCTCGCTGACTCTCTGTCTCTGTTTCC
>Contig321
CGAAAAATGTGTCGTCCACTGGCAGCAAGGAAACTAAATAACAGGGGGAGGCTAGGAAAA
TAGCCTTCACAAATAAATAGCTTCGGAAGAACCATACAAGCTTTGAGTCCCAATGCTTTT
ACTAAATTCGTAGTTGACTACTACTGAACAATCACTTTGAAACAAGTACTGGGCAAAAAA
CACTGAACTAATAGCAAAGAGAATTTGCTCCAGTAAAAATTCACATTTCAGTCACAACAA
TGTCTTCAGTTCACTGGTACAAATCTTTTAACACTCAAACCAGCAAGATCCTTGAACACA
ACATGAAACGAGTCCTTCAGCTTTCAAAGTCGGCATCATCATCATCAGGCAATGGTTGTG
CAGCCGCTTGGGCAAGTTCGGCTTCATACTGTGCCTGAGCTGCCAAATCAATCTGCACCT
CAGGAGGAGCAAGAGCAGGAGACTCAACAAAATGGAGGTTAGGGTCACCAGCTAGCTTTC
TTGCAAGATACAGGAAGGGCTTCTCAAAGTTGTAGTTGCTTTTTGCCGATATTTCATAGT
ACTGAAGATTCTTTTTCCTGTGAAAAGTAACCTGCTTTGCTTTCACCTGCCTATTCTTTA
CATCAACCTTGTTCCCACAGAGGACAATAGGTATGTTTTCACAGACCCTGCATAAATCTC
TGTGCCACGTGGGGACATTTTTGTATGTCAATCGGGAAGTGACATCAAACATGATAATGG
CACACTGGCCGTGAATGTAGTATCCATCTCGAAGGCCACCAAACTTCTCTTGCCCTGCTG
TATCCCAACAATAATACCGAATTTTGCCACAGTTTGTAAAGAAATCCAAAGGATGAACCT
CCACTCCAATGGTAGGTTCATATCTTTTCTCAAACTCCCCAGTCAAATGGCGTTTGACAA
AGGTAGTCTTTCCTGTCCCTCCATCGCCAACAATAACCAGCTTAAAATTGGGGCAGTCAG
CTTGCTGACCCGCAAGAGCCATAATCTGCTCCTTTGGGTGCTAGGTAGAGAGAGTCTCAG
AAAAGAAGGGATTTGTGCTTCCTTTGAGTTTCGTAGAAGATCGGTTGAATGTGTGAAAGG
C
>Contig322
GAGGAAGATGGCCTTCACATTACTTGTCAAAAAACCTTCATACAAGCAAGATATGTGCGT
GTACGGAATTGAGACGCAAATTACTGTAAGGAAGAAGGCAACACCGCAAAACATCTTCAA
GTGTATCATAGCCTTCAACTTAATTCATTCATTAGCCCCACCAAACACAAGGGGTCGCCG
ATAAACAGTCGTAGACGAAATCCCACGGACCGATGATAACAGGCCCATCGAATGACAAAA
TAGGGGACTACGAAAGAGATACTCCAATAGGGATGTGTCTTGAATATACAATAAAGGCGA
CAGATTACTAAGTACACTTAAAATAGTAAAGTAAATGGAAATATGGAGAACCTTGGCCAT
AGTCGATTCCGATTCCCTGGCATCCATGATAAGGATCTAATCTTCGTAGACCCTGCACTC
GTCTGCCTCCGGCGCATCCTTGCAGAATTCTTCTAGTGGGTCTTTTGTGTCATTGTTCTT
CACACGCTTGTGGGCAATCTCAGCAGACAGCTCCTCGACCTCGTCCCACGCGGCTGCGCA
CTCCCCCGATGCACTATCTGCCACGCAGACCTCCTCTGCATCCTTGATGCTCTTCGTAAG
CCTATCATTAATGTCGGCTGAGGGGGTGGGGTCGCCATAGCAACCGTGCGCAAGCGGAGA
GGCGCACGGGCGCCCACGGATGGAACCACCTGTAGACCAGCTCCGCTGCCGCTGCGGCGG
AGAGAGACGGAAGTGGGTGATGTGAGAAAGGTCACTGCTTGGAAGGAGACGCTCGCCAAG
GACGCCATGGAAGCTCTGCCCTAGCAAGCGATGGGGTTACACAGGCCAAGACACTCTTTG
ACTGCTCTCTATCTATCTCTCTGTCTCTCGCTCTGAGTTGAGATAGATGATATCCTCCAG
GCAAAAATGAGAGGCTGTGAGTCCACTTGCTTGAATTAAGCCCCCTNACATATCCCTTCC
TTAAAATATACCTTTTTAATTGAGAAGATATTTGCTCACCACCAAGAGCACCACAAGGCT
ATGACCA
>Contig323
CCGCGCGGGTACATTCAGAGCCTGATTCCGCATCAGTAGCCAACCAAGCCCAAAGTAGAT
GATTGCAAAAGGCAAAATTGCCGCGCAGGTACCGCATAGCATACTGTGATTGTCAAAATA
AGCATATCACCAGGGACACATGTCGCATAACTGAAAGGGCTTGGAGCCCAGGCATCTCTG
ATTTCTTCTTCAGTCTTGCAAAGGAACTTCTTCTTCAAATGAAATATGATGAGAGGCACA
ATTCGAGAAAGTGTCAAGCCATAACCCACAAAAAACTTGAGGGCCACAAAGGTGATGAAG
AAATAGGCTTGCGTCGGAAGATTTGCACTGAGCATGTCGATAATGGATGATGGTTTTTCG
GAAATTTCACTGATTGAATTGAGAAGCGTACCCGCGATGGTAACACCCAAGAAAACGTTG
AATACATTGAAGTAAAAGTACTTGCCCGCAGCCGCCCTCTCAAGATGACTCTGTGCGGGT
ATGCCTTCAATCTGCGAAAGCTTCAAAAGAAGCATGGGCAAGAGCATGAGGAAAACTATG
AGCACGATTTGCGGTAAGAATGCTTGGAGCACCGTTTTGATTGCGGACTGTTCCACAATT
GGCTTCAGAAAAGTTAGCTTTTTCTCCAGATTATCTAGCGAAATAATGCTCGATATGAAT
GTTATAGGGATCATGTAGAAGACAATTGTGAGAAAAACGATGCCGTACACTGCAAACTGC
CGTATGAGTCGCTGCACAAAGGGTATAGGAAGGTTCCCCCAAACAACCTCTCTTGGCTCT
GGAGCTGGCATTGTTGTCCACTCGTATGCAAACTCAGTGAGCATAGTCTGTCCTGCGCTT
GCGGCAGCTGCCCTGCTGTTAAAGATGACAATTGCTGCCCCCTTTTGATACTTTGAGCGA
GTTTGAGATTGCTCATCCTTGAGAGTGACTGCCAGCTTCTCCATTTGCTCTCTGTAGTAG
TCGATAGAATCCACCTTGGCACCACAGAGCCCAAACTTACCTGTTTTGTGCATTGGTCTG
GACTTGGATTGCTCAAACACAGCCTCTGCATGTGCGAGCTTTTTCCTGGATGTTTCAAGT
TCACTCCATATCTTGTCAGCCTTGGCCATGTTGGTGACAACTATGCAGCTCTCATATGTC
GTTGGATGTAGCGTTCTGAAGAAGTTATCAACCTCCTCCTCCATANNNNCGCNGGCAGGG
AGGGGGATGGTCAACGGACAAGTACAGCATACTGCT
>Contig324
CCGCGCAGGTCTGACTATGAGTTTGTGTCACGTGATAAAAACCAATTCACTATCTGCAAG
AGGAGAAGCCACTTTGTCGCAGCTTGTCAGTCATATCGTAACCCCTTAGCCACTTCAAAA
AAGTGACCCACATTTTCCTCGGGAGTTCCCACCAGCACACCATGGCCAAGATTCAGAATG
TGCTTATGCTGTCCAGCTTTTGCTACTGTGTCAAATATTCTCTTCGTAATAAAGTCCTTA
GATCCAAACAGAACACCTGGATCAACATTGCCTTGAACAGCTACATCAGATCCCAGTCTC
TCCCGAGCTTCTGCCATGTCAACTGACCAGTCCACGCTAATCACATCAGCACCAGCTGTT
GCCATCCTCTCAAGCAAGCCTCCACTGCCACTAGCATACAAGATGATAGGAAGGTTGGGG
TGCGTGCCCTTGACATCACTTATAATCTGTTTCAAGTATGGAAGACTAAACTGCTCAAAA
TCTACAGGGCTCAATTGGGTCGCCCATGAATCAAAAATTTGAACAACCTGGGCTCCATTA
TCAGCCTGATACCTAATATACCCTGCAATTGAGACCGCAAGTTTCTGAAGTAGGGAATGT
AAAACCTCTGGAGTCCCAAACGCCAGCCGCTTGATGTTTGAATAATTTTTCGAGGAGCCA
CCTTCCACAATGTAGGAAGCTAGCGTGAATGGAGCACCAACAAACCCCAAAATGGCTGCT
GCATTGCCTACTTCAGCCTTCAAAGCCCTCAGTGTCTCTCCAACGTAAGGGACAGCTTCT
TCAGGAACAAGATCCCTCACTTGTGTCACATCAGCAGCACACCGGATGGGGCTGTGAATA
ATAGGGCCTTTACCTTTGACAATATCAAATGAGATATTCATGCCAGTGAGAGGAGTTAGA
ATATCAGAAAATAGGATCACTCCATCAGGTTGAAATTTCTTCCACGGTTGCAAAGAGATT
TCATTAGAAAGCTCGACATTCTCTGATCTTTCTCGGAAGGAAGGATGCTTCTCACATAAA
TCTCGATAAACCTTCATGTATCTTCCCGCTTGCCTCATTAACCACACTGGGGGCCTTTCC
ACCTTCTCTCCTCTTACAGCTCGCAACAAGAGGGGTTCTGTTGTTTGAGATGCTGCCACC
TTTTCAGCTGACTCTGTTGCGATGGCTTGGGCGACGCAAAGGGGACGGCGAGTGTGCTGT
CCGATGTCCTTGGAGAACACTAGGGTTTCAGAGAAAAGCGCGCCTGCAGAGGAGTGCGAT
GAGAGAGATGGAGCAGACGGTCTATACTGCATTGTGGGGCCACACACAGACGTAGAAGAG
AACGCCATCGCGCTCATCCTTCTCTCTCTCTCTCCTTCTAGTCTTCCTCCTGCTCCTGGT
GCACAGCAGGACGATGAGCTCTGCTCTTGTTGCTTCCAAGAGCTTC
>Contig325
CCGCGCAGGTGACACCGAGACGTTCCTCAACAAAATAGTTCCAGAGGGAAGATCTGCGCC
TTGGAAGCATATACTTGAAGGTCCTGATGATATGCCAGCCCATATCAAATCATCAATGTT
TGGCTGCTCCCTTACGATTCCTATCACAGATGGACGGCTTAACATGGGAACTTGGCAGGG
AATATGGCTTTGTGAGCACCGAGATGCTCCAACAGCTCGTAAAGTGGTGGTCACCCTCAA
TGGCATCTGAGATCCTAAAATATGGAGATACTCTGTTTCTTTTATCTTTGTAATGGTATT
GTACTTAAAAGGTGGTCTTTGGATAAGATCTACTTACTTGTTGATGGTATGTTAGTATTA
TTGTGTATTCCTGATTTTATTCAGGATTTGGTCCTGTGATATATGAATATT
>Contig326
CCGCGCAGGTAACTGGTGGCTGTGGCCGGGATGTGGGAGCTGGAAGGCGTCCTACCTCAT
CAACCTGAGGTAAAATCTTGGGAGTCGGTCGAGCTGGTCTTGGTAGCAACCGTCCGCGCA
GGTCAAACCATTCCGGCTTAGTCAAAGCCTTTAANCCAAGCCTAGTATAATGAACTCGAG
TAACACTGCCCCCAGCAGCCTCCACGGCAGCTTTAGCCTTCTGCGACACCCGACTTACCT
CAAAGTGCAGTGGAAGAGAGAAGCTATCAGCGCCAGCACCAAGTAGCTTCACACCATCCT
TGATCTGCTTTCCGACTAGCCCTGCATCCTTCAAAGTCTTCATGGTTATCAGCTGTGTTG
AATCCAGCATTCCTTGTTCTACGGACTCCTTGACTGTTTTAAGGTTGAGAGGCTTGAATT
CCATGCTGAAAGGGTTGTGAAATCCGCGACGAGGAAGGCGGATGCGGAGGGGGGTCTGCC
CACCTTCAAAGCCAAGGCGGGGTTTATGACCACTACGAGCCTTCTGTCCTTTGTGGCCAC
GCCCACAAGTCTTGCCTCTGCCGGACCCAATGCCTCTGCCGACGCGGCGCTTCGCCTTGG
TGGCACCCTTGTTGTCCCTAAGATTGTTGAGGGCAAGCAATCTGAGCCCATTTGGTGTGG
TGTGGCCTATAGAGAGCGGAGCTTGGAATGCAGAGGATGACTCTGCTAGAGACGAGAGAG
GGTGCATGTGCAGCTTCTGTGCAAATTCTGCAATCGCCTCGCACGCCCTCCTTTGCAACC
ATGATCTCATCTTTTCCTCCCCTTCTTCTTCTTCTTCTTTCTCTCCTCTTGGGTGCTCTG
CTTCTCCTGTCTCTTCTCCGCTC
>Contig327
CCGCGCAGGTTTGAGTATGGGACCGAGATGGTGACCTTGATCTCGAATAGCCACCACGCC
CGCGCAGGTTAAGGAGAATAACCTGGCGACCTACCACGATCACGCCCATGCCTCTGGCTG
CGGTAGGGTGAATATTCTGGAGAATAGTCACGACGTCGGGAGCGATATGACTCTCGTGGC
GGTTCATAATGACGTCTGCGGTCACCATATCCAGGCCTCCGAAGCCCTAGATATCTTCCT
GGAGTGGGTGTTCGTGGCCGCCGACGCCTGGCCTTCTCAACAGTGATAACCCTTCCATCA
AGAGTGGCTCCATTCAAGTACTTTATACAGCGTTCAGCAACTGAGACCGTCTCCATTGTG
ATAAACGCAAACCCACGGGATGCTCTTGAGCGTGCATCCACAACAAGCCTGCATTCCCCC
ACCTTGCCCTCCTTTGCAAAAAAATCTTCTAAATCAGCTTCTGTTGTCCGCGTGGACAGA
CCCGTCACAAAAAGATTATTTCCAGGATTGGTAGAATCAGGTATATCATTCGGACTCCTT
GACCGACTTCGCGATCTTGATGGAGAGCGCCCCCGAGGAGGAGGGCTGCGAGACCGTGAA
CGGTATTTTGAGCGCCTGGGTGGTGAAGCAGAATACCTGCGAGAAGGAGGGTCGGCCATT
TGCGCAGAAGGTGAAGAAACGAAGTCTTCCAAGAAAACCCAAGCAGGCGCGAACTGTCTC
T
>Contig328
GATAGTTGAAAAAAATGTCTGCACTCAGACTTTGGTTTTACAAGTAAAAAATCGCCACTA
GTTCTTCCCATGAAATCCAAACCAGAGGCTATACCTAAGGAATGGCAAGTTTAAGAGTCA
CTAATTTACACTGAGATCCATGCTTCTCATAATGAAGAAGGCATTCAAGCCGCAGCAGCT
GTTTGTGCCTTGGCCGAGATTTGATTCTGGATATGTTGGGGCACAATGTCAAACTTGGCA
AGCTGCATAGTGTATGAAGCCCTTCCCTTGGTCATTCCCCGCAATGTGCTCACATATTGG
AACATTTCTGACAGAGGGACGAGTGCATCAACAACCTTCAATCCACCAGGCTTGTCACCA
AAGCTGTTGATTTGTCCACGCCGAGAGTTCAAATCACCAATGACGTCACCAAGATGATCT
TCAGGAGTGACAACCTCCACTTTCATGATTGGTTCCAAAAGCTTAGGGGCAGCTTTGTTC
ATCCCCTCTCTGAAAGCCCCTCTTGCCGCAAGTTGGAATGCCAAGACACTAGAGTCTACC
TCATGATAAGACCCATCAGTTAGAATAGCTTTCACATCCACGACTGGAAAACCAGCCAGC
ACACCGTTACTCATACACTCCTCTAAACCCTTGACCACTCCAGGTATATACTCCTTGGGT
ACCGTTCCACCTTTAATTTCACTCTTGAACTCGTAGCCACTTCCAGCTTCTAGGGGCTCA
AATTTAATAACCACCTCTGCAAATTGACCTTGTCCACCTGACTGCTTCTTATGCACATAC
TTAATTTCCACAGGTCGAGAAATGCTCTCTCTATAGTTCACCTGAGGGGCACCAACATTG
GCTTCTACCTTGAACTCTCTTTTCAGTCTGTCAACAATAATCTCCAAGTGCAACTCCCCC
ATTCCTTCAATTACAGTCTGGTTGCTCTCTTCATCTCGTGAGAAATGGAAGGATGGATCA
CCTGCGCGG
>Contig329
CCGCGCAGGTCAACGGCTATGGCCACANAGGATAAATTAAGATTGACTCCATGCTTAACA
TTAAAAACAAAAATTCCTCAATAGAAAATCCAATTTCCCTGCTACATACTATGCCTCGAG
AGCATTTCAGAGTGAAAACACATGCCATTTCTAAACAAAAGTGTTGGGCCTGCTAGCCTT
GTAAGTGGTCTTCAACTTCCTTGTGGGGGGGCGAATCTTGCGGAAGATGAGGGGAAACTT
GATCTTGGAATCATGGAACTGCTTAGTGTTCTCACGCTTGCAGAGCTTTGCAGGCACAGT
AGCTGTCTTGATGATCTGTATGCATGGGGCCCGGACGCGGTGCCGAGAAGCCATCTCATC
GTACATAGCCTCCACAGCCCCATTCAGAGTAGTATCTCTGTACTCTTTATACATGTTATG
ATAGCCAGTCCTACTTTGGTAGCGCACCCAGATACCATAGTTCTTAATAGTGGTTGGCTT
CTTCTCGAAAATCTCATTGATTGCAAGAACCTGACCATGAGATCTCTTCACCTTCTTCAG
TTTTCTCAAAAAGTACCAAAACTTGGACTTCGCTCGGACTTCATTTGTGGCCCAGAGCTT
CATACGGAAGATCTTAGGCTGCTCGTCTGTTGCCGTGGGCAGAGCTCTCCCCACCACTTG
GTATTGATGGAACCGGAAAATTCCCATCTTGCTTGGCAAACAGAACCGACGAGGCTGAGC
TTCGTCCCTGCGCAAAGAGAGAGTAATGGAGGTTTCCACCCTCTAAGACAATCAGCAGAA
CCCTGGATCTGACGGTCGAAATCAAACCTCCATCCAACGGTGCACC
>Contig330
CTCAAATAAAGACACCTTCTCAGATTCACCAAACCTCACTAGTAAAGAAGACAAGAGACA
GTAGAGAAGAAAGTGGGAGAGAGACTCTTAAGCCGAAGCCCCTGCACCAGAAGCCATAAA
AATCACATAACATCTTCAGGGGGAGTAGGCAAGTGAAGATCGCTTCGCAGATAATTCGGC
CTCAGATATAATTACAATACATGAACGGTTACACTTTGAAGACACTCTATGCTGCACAGA
GCCAAGTTTGTGCAAGCTTGTGCAATTCTTACACCGCAGAAATCTCATCCAAAGCATAGT
TGTTGGTGGAGACATTGGCGTAGTTCACTTTCTCGAACCGCACAACCACGGGGTACCTCA
CTCCTGGAGACTGATCCACGGCCACGACAGTGCCCACTCCATTGAACCAGTAGGACTCCG
GCCTCAAAATCTTAACCTTGGAACCACGGGGAGGACCGATGGGCTTCGGCTTCGGCTTCT
CAACCGGCTTCTCAGCAGGAGGCGCGGCCGCAGGCGCAGGAGCCTCGCCTTCAGAGGCCC
GCACACACAGCCGAGAAGGGAATGAGAGAGGGCGGAACTGCACACGCGATGGCGCTGCTA
AGCTCGGCGTGACCTGCGCGGAACCCACGGCAGCAACAGAGGAGAGAGTGCTTGAAGCTA
CCTGCGCGG
>Contig331
CCGCGCAGGTCAGTCGGTACTTTTTTCTTYYNCCTAAAAAACATCTATTTTTGTTTAGAT
CCCATTAAAATATCCCTGATATACGCTGGTTTTAAAGTCTCAAAAACAGCGCTATTGAAA
GTGGTGGCCCAGGGTTTACAACAAACAAGCCAGAATTCCTGCTGTCAGATGCAGTACCGA
ATGCTCTACAGACTATGGGTAAAGCATCATTTGCGAAATTGTCTACTGACCAATCAGAAT
CTGTGGTATGGATGGCGTACATATTTTATATGGCCCACATGTGCATGTACTTTGGCTTGC
AAGGGCCACTTATTTCCAGAAATCAAATATGAGCTTGACATTTTGTACAAGTCTCGTCTT
ATGTATCACTCTCCAGCTATCCTCAGGAGACAGAGGAAAGAACAACTCTAGTTTGCTGGA
GACCTCCGCTTAGCTCCAAAGTGCTCAATCAAAATTTCTTGCACCACTCCTACCACATCC
TTGCAAGGCACACCTGACCTAATGACCTCACCCAGGTGCGAATCCGCACCAATACGGCCA
CCCAAAAAGATGTCCACACCCTCCACCATCTTTTTATTCTCATCTCGTGCCATGCATCCC
ATGAAGCCAATGTCAGCCACCTGGACCTGCCCACATGTATTGGGGCACCCTGTCCAATGC
ATTCGAACCGGCTTGGGCACCTCCATAGTTCGCTCCAGTGCCTCGGTAACCTCGCGCGCA
CGAGCCTTAGTCTCAATGATGGCCTGCCCACAAAACTGGCTGCCTGTGCATGCTACCAGC
CTGCTCATCATGGCAGATGGGAAGGGAGAAAACTTTTTCAGGAGCGGCTCCTTCAATAGA
GCTTCTACCTTTTCTGTAGGGACATCCGGCAAAATGACATTTTGCTCCACTGTCAACCGC
AACTCCTTGCTCAAACTGTACTCATCTGCTAGACGGGCCAGCTCATACATGTCGGATGCA
AGCAATCGGCCGACAGGCACATGTAGTCCAACAAAATTGAGCCCCTCTTGCTTTTGAGGG
TTGACACCGAAATATTCTCTTCGCGTCCAATTCGTGTCAATCATATCCTTGTGGGCAGCC
CTGTCAAGATGACCACCTGGCATACGTTTTGCAACCTGTGCTCGGAACTCCTCAATACCA
AGTTCATCAATGAGCCACATCATGCGGGTCTTCTGCCTGTTTCCTCTATACCCCAAGTCC
CTGTAAGCCTCTAAGATAGCTTTGCAAGAAGGTACGACACCTTCTCCCGGAACCCAAGCA
TCCAAAGGGATAGCTTCAGCCACCCTTTTGGGACTGAAGAAGCCACCCACCAGCAAATTG
AAGCCAAAAATCCCGTCCTTAGTCGCAGGAATGTAGGCCAGGTCGTTGATGTGAGGGTGC
TCAAAAAGGTCATGTGTACCCACCACAGTCACATTCCACTTCCGGGGCAGGTTGGTAATA
GACGTATTTCCATGTCCATTACTGATGATATAGTCGTTGAGGGCATAGTTGTATGGCCGT
GTGTCAACAATCTCATGAGGGTCAATGCCTGCCAAAGGATTTCCCACAGCGTTGCGGACA
TTGTCCATCCCACTCTGAAGACCTAGGGGAGCCGACGCCCTTGAGTCCCTCAAGAATGTC
CGGTACATCACCTAATACTATCCCCCTGATTTGCCAATTCTGCCGGGTAGTGACATCAGC
ACAGCCGGCTTCACCGTAGCGCTCGATCACACTAGCAAGGTACCGGGTCTGTTCGCTTGT
TGTGATGCCATTGGGCAGCTTCAGACGCATCATGAAGGTCCCATATTGGTGCTTCCTCCT
GTGGAAGAGCCCCAGCCACTTGAGCCGTGCATCGATGTCCTCCTTCAACTCCTTCTCACT
GTCTATCTCCTCCATGGTCTTTTTCGCAAGTTCCTTGATCTTCCCTTCAATGTATAGTTT
CATTGGATCCTTTGCCAATTTAATCTTCTCAGCAGGATTGACCCCATCACGAGCATCCGG
CTTCAGTACCCAATAGCCATCTTTCTCTTCCACGCGCGGGACAAGGCGTTCAGTGGTGAC
CTGAGGCGCCGAGGTGACAGCATCAGCAAGGGCGTGACCTGCGCGGGGCCGCGAGATGCA
TTGTTGGGGTGACTCGGAATTCCGTGGGGGAAGGAGGCACAACAGAAGCGCGGATGGAGA
AGCTCTTGGCACCATCTGGTGCATGAGTGGGGGG
>Contig332
AAAAACACTTAGCTTCATTTAAAAATTTTAAAAACACTATCAAAGACTGAGCATCTGGTT
TTTGCCAAAGGCAATGCAACAAAGAATACCATAAATAAACTGTTTAGTGCCATACATAGA
ATATATCTGCAAAACAAGCCATACCCAGTAAGCATTGGCGTTATTCCGCATGCCTTTGCA
AATCCATGCAAAGAACTGAATACGCTACAAAACCATAATTAGTTCAGTAGTGAGAACTTC
TTAACTGCTAAAAAATAATCAGAGTCTGGTGCTTTCTCAAGCCTTCTCAAACTTCAAGGG
CTTAACAATCTCCCAGGTGAAGTCAGGGTCATTGCGACCGAAGTGGCCATATGCTGCAGT
CTTCTGATAGCGTTTGTTGCCACCCCGTCGGAGGTCCAAATGGATAGCCATCATGCCAGG
CCGAAAATCAAAGTTCTTCTTGATAATCTCCAAAATCTCAGAATCAGGGATTGTACCAGT
CTTGTAGGTATCCACAAACACAGAGAGAGGCTCCGGCACACCAATCGCATAGGATACCTG
TACAATGCAGCGACGGGCAAGGCCAGATGCAACCACACTCTTTGCAGCCTGTCTAACGAT
GTAGGCTCCACTTCTGTCCACTTTGGTAGGGTCCTTGCCAGAGAATGCACCTCCACCATG
AGCTCCCCAGCCCCCGTATGTATCAATGATAATTTTCCTGCCTGTCAGACCAGCATCCCC
ATGCGGCCCCCCAATCACAAACCTCCCAGATGGATTCAAGTGAAAGATAGTCTTGTCATC
CAAGTACTTCTCAGGTATCACAGGCTTGATCACATGCTCCTTCAGATCCGCAGCAATCTT
ATCATTGGTAACTGTCTCGTCATGTTGTGTAGAGATCAAGACAGTATGCACTCTAAGAGG
AACCATGGCACCATTGTCATTCCTGTACTCCACAGTCACTTGAGTTTTACCATCTGGGCG
TAGCCAAGCACAGGTTCCATTCTTTCTGACCTCCGTAAGCTTCGCACCCAACTTGGTGGC
CAGCACATGGCTAAGGGGCATAAGCTCTTCAGTCTCATCAGTCGCATAACCAAACATGTG
ACCTTGGTCACCTGCACCAATCTCCTCTGGCTTCTTAGTGAAATGTCCATGCACACCTTG
CGCAATGTCCGGGCTCTGTTGTTCTATGTTCACCAACACCTTGCAGTGATCGGCATCAAG
ACCCACATCATCAGAAACAAAGCCGATCTCCCGGCAAGTGTCGCGCACAATCTTCTCATA
GTCCACCTTCGCCTTGGTGGTGATCTCTCCAAAGATCATCACCATGTTGGTCTTTGTGCA
TGTCTCACATGCCACTTTGCTCTCAGGGTCTTGCTCTAGGCATGCATCCAGCACCGCATC
AGACACCTGGTCACACAATTTGTCAGGGTGTCCCTCGTTGACCGACTCCGAGGTGAAAAG
GAAAGTCGACATCTTCAAAGCTGTGCGTCAAAGGCTTGGATACAGCTACTAAGGACCCTC
GAGGAACACACACCTTGCAGCAGCTGCTCCTCAAGCCCTTTCTCGCCGAGTAGAAGAAGA
GACCTTCGCAGAATTCCCCCGCGTACTCTGCGTACCTGCGCGG
>Contig333
CCGCGCAGGTAAGAAAATGAAAGCTGCCCCTGCACCAAAAACTCCCTTCCTCACAGTTTC
ACAAGAGGGAGGCTCCGCGCAGGTATGGTCCGGTATTTGGTGTGGTAGGCATTTCTCACT
GAACCCGCCAGCAAGCATATCTCAGCAATCGGGAAAAACAACCAGCAGACTATGAAAAGG
ACAACTGCCCAAGCCCTTGAACCACTGGGGTTTAAAGCCTTTCCACAGCAGAAGCATCGG
CTTGCAACCATTATGAGGGCTTGGCTAGCCATAAGGAACAAAAATGCACCAACACCATAG
CCTGTTGCTATGTCTGAGTCATAGACACAATAGTTATAATTAACTTCACTGTCCTGGACA
ATCTTGGCAGTGCTCTTCTTTGCTCAGCTGCAATAGCTAAACCAAAAGCAATGAGATCAA
GAATAAAGACAGCAATCAAAAAGTAACTTGGAAGCCATGGATATATGGAGCTAGCTTCAA
TAACCCAACAAGATCTAGCTCCCTTTCCTTCTCTGTTCTCTGGCTTCTTTCTCTTTGTCT
TTGCTTCTTTCTCTTTCAACTCTCCTCTCTAATATAC
>Contig334
CCGCGCAGGTGATATCCAGGAGGAGGATAAGGATGGCCATAGACACCACCAACAGCTGGG
GGTATTGGTTGATCTATNCGYGCANRTCAGCTGTGCAGGAGGAGCCTGCATTGGCCCAAA
CTTTCCGTCTCGCTTATCAAGCTCCACTTTATGTTGTGTCTGCATGCACGCACAAACACT
GCAGTATACAACATTGGATAAGCAACTAAGCAGATTGGCAGCCTCTTGTAACTCTCCTCC
TCCAACAATAGCAGCTATGAGGGAGAAAATGCAAGCCACTTGCTGAAGACAGAACATAAA
ACCAATGATGCAGTTGTCGCACTTTGTTGTCTGTATATTGAACTCATCTTGCAACAAGAA
CCTGGTTGATTGTACTGAATTTGGAAAGCAGCACCACACCTCTGTGCACAAGCAGAATTC
TGGACACTTACTCTCACCGCAGCTACCACTACAAGGCATATATTCCAGCACAGCAGACAT
ACCTAGACATGTCATCATAAAGAGCTCTCTTCCTCAGGAGATATGATGCACATGGGGAAC
ACCAAAGCGCAAAGCAGAAATATGGGCAGTCAGCAGTGATAGACCCCATAAGATCTGTGT
GCCAAACGTTCCGGTATGCTTGCCGTGCCTCCATCTTCTCATATGATTGGTTACCCATGT
CTCCAGGAAATCCAAGAGAAAACGTCTGGGTTGGGAGATCAAGAAGATGCCAAAATCTGC
GAAAATAGTAAAGGAAAAAGAAAGAGAGGGATTGAAGCAGTCCTGGCTACAGCGAAGCGA
TGTCGACGTCGAGACGTGAACAAGAGAGGGGTAGGTCTTCCAGGCCCTTCTAGATCAAAA
TAAAGAGAAAGCNAGCC
>Contig335
AGCACAGAATTACAGATTATAAAATAAAACAACACCAAGTCGTACATGCAAATCGTTACA
AATAATCATAACCTTCCTCCGAAAAAAACCCCGCCCAGGTTAAAAGAAACTCCACTCTTT
TCAACAGTCTCCTGGCCTTCCAATCATCTACAGCTTTGGAGTGTACTTGAGACCCACTGT
TACCTCACCCTGTGGTTGACCCTGCTTCCCCAAAACCTTGTACGCAGTCGGCGGAACATA
CCCTTCAGCAAATGCCTTGTGCAATGGCACGATGGCTGTCCCTAGTGGGTCATCAGCAGT
AAAGGTATCTCTGTCGAAGAGTTTGATCAAGACCTCCGTAACCTCACTGTCTATCGGGAA
AACAAGAGTCTGATCCCATTGAGGATCAGCACCCCCATCTTCAATTACCCGACTCTTCAA
AGTTTGCTTGTGGCATGTGACAAGAGCATAAGGATCTGACTTGTCCAAAACATCCACTGA
AAGCAAGCCATGGCCCTTCACGAGGTGCAAATCCAAGGCTCCATGATGAACCTTGGGAAA
GAACTTCAAGCGGAGTTCAATTTCTCCATGAAAGCTTCCATTAGGCAATTGCACTTTGTA
TTTGGTAGGCGCAATCTGCCGTTGGACATACACAGGGGCTAAAGGTATTATAGTGACTCC
CATGGCTTCATCTTTTCCATGCCTCTCTGAGTCATACAGATGGATGGAGAGCTCCGGAAC
ACCATCCGGGATCTCGAAAAGAAAGCTCTGGTTCCATACAGGATTACTCCCCCATCATGA
ACAGTGCGACTCCGATGCTTCACATGACTGCATTCGAGGAACGCATAGGGGTCTGACTTT
CCAAACGACTCAACATCCTTGAGGTCATGAGCCTTGATAAGCTCTACTTCAACGGTACCC
TCCGGCATCTTCGCGCAGGTTGCAGGGAAGGCCAAAGGGGCCGGGAGGTATGCCTTGTGA
AGACGAAGACGAAGACCTCGAGGAGGACGATAGCAGCAGGCGGAAACAGTACAGGTCCC
>Contig336
CCGCGCAGGTGGAAAGTATTCATATCCCGTTTGGTAATAATAATAGATGAGAGTTTGATA
GTGAATATTTTCTTCCGCTATGANNGCGCGNAGGCACNYGCGYAGRTATGCGAATAGGTT
GTCCTTTTGAGGTTCTTGGTATAGGCATATCGCCAAAATGTCAATACGTTATAATGAGAT
ATTGAGGAGGTGAGAGTCAAGGGACTTACAAAACTTCTCAATTTCTGCCTTGATGAAGTC
ATGGAAGGTGTGTTGACCCATATCTACAAATTCGACTGTATAGTGCATGACACATGAGTC
CGAGGTAGTGCCAGGCAAGAGAGAGAAGTTATAGGCCAAGTGTGAGAAGTATTTGTTGAG
GCCGCCCCCTTCAATCAGAGTGCACTTGAAGCGATGATCTTCGTGGTTCATCTCATCCCA
TCGAAGCTTGATGAAGTCAGAGTGCTTAATATCCTCATGGTAGGATCCCATGAAAACGCT
GCCGACGGTGACAGGAGGACCTTCCAAGTGGGTGACGGTTTCAAAGTGGCCAGCCATCGC
CGTTGGAATGGTTTTGTCGAGCTCATGCACGTAAGCCTGCCACACCTTGGCCGGCGAGTG
CGCTACAACCTCCTCCACCTCCATCATCTCCACTTTGCTGCAGGGATCGCTTGCCATAGC
TCTCTCTCTCTCTCTCTCTCTCTCTCTCTCTCTACGTCGCTTCTCTCTCTCTCTCTCTCT
CTCTTTCTCTCTCTCTCTGGCTCTTCTTTCGATTCCTTTGTTTC
>Contig337
GGGAAGGAGCACACAATGCTGCAAAAACATATTACGAATAAAACCACATCATAGATAACA
TTAACGATATAAGATCCAGTTACGAGTTAAATTCATAGCCTAACCTAAAACTGGCTAGAC
CTTTGGATACTTATTTGCTATGCTGAAGTGGTTCTCCCAGCATAATAGATCTAGCACTGA
CCACAGTCAGCGACAACCACCGACTTGGCTGTTCTGCCAGACTGGGAACCCACTGCCTCA
ATGGCCTTAACGACCTCCATACCCTGAACAACGCTGCCAAAAACCACATGCTTTCCATCG
AGCCAAGGAGTAGGAACGGTGCAAAGGAAAAACTGAGACCCATTAGTGTTAGGTCCCGCA
TTAGCCATGGAGAGAACACCAGGGCCAGTGTGCTTCCTGCTGAAGTTCTCATCAGCAAAC
TTGGTCCCGTAGATGGACTCTCCACCAGTACCATCACCCCGGGTGAAGTCCCCACCCTGG
CACATGAAACTTGGGATTACCCTGTGAAATTTGGAACCCTTGAAGTGAAGGGGCTTGCCG
GACTTGCCCACCCCCTTCTCGCCAGTGCAGAGCGCCCTGAAGTTCTCAGCTGTCCTTGGG
GTGGTATCAGCATAGAGCTCCATCTCAATGCGCCCAGCAGGGCGTCCGTCGATGGCCATG
TCAAAGACACTCTTGGGTTTGCCATTTTACCTGAATGCTTGAAGATACACAGTAGCAGCC
GTCCAAATCGAGAGAGCACACAGACGACGCGGTGTATCCCCCGNGT
>Contig338
CATACCGTGGCAACTATGGCTTCATTCTCAATCTGCCAAAGACAAATTACACCAAAGTTY
CTGCAACAAAATAAATGCCATTAAATGTAGGTCATACACAGATTATACAATGTAAGCTGA
TTATTCATACCCTTAGAATCCTCTTTGTAGCAAAAGGCTGCAATCTTACAAGGTGAGCGC
CTCCTTCATAGCAGGTGTGAGAACCATAATAGAGGCCTCTCTCTGGCTGCCACACCTTGT
GAAGACGCGTAAAAGACCTTACTTTTTCGAAACGTATGCGTAATACTGGGCCATTGGCAC
CACGAAGGCGATGACAAGCAAGCCACCAACCACAGTCGTGAACTGGCCTCGCTTCTCTTC
AGTCTGCTCTCTTGTCTTGAAATTAGATTCTCTCTTATTCTCTTGGAACTTGGGACCTTC
AATATCTGGCAGTCCATCTATAGCCGCAACAAGTCGCTTCGCCGAGCTGTAGAAGGCCTC
ATTGTACTTCTCATCAGTAGCTAGAACAGGTAAATTTTCAGATGTGACACCTTCCAAGAC
CTTGTCTCCAACTGTTTTGATGAATTCAGGGCCTCCTGTGACTACACCTTCTTTCTGGGT
GGTTACAAGAAGGACCAACCCCTTTTTGTTGCCTTCCTCCAGAGTAGGATACCACTTCTC
AAGCAACTGATCGGCAAACTCAAATATATCCGCTTTGGTCGTAAGCTTTCGAAGAGAGAC
AAAATCGATGTGGAAACCCGTTCGTTCTTCCAAGTCTGAGAGCAGGCGCTTGAGGTCCGA
TCGGGTGACACGGTTGAGTACACCAGCATCATCTGCCACATAGGTGGTTTTTGGGGGACC
ATCTTTGAGGAGGTTAAACTCAGAAGCAATAGCTTGATGAACAGGACCCAATTGCAGGGC
AGCGGAAAGGGCAGCAGCCGCAAGCCCTTTACCTGCAAAGGACAAAAACCCTTCTGCAAA
CCCTCTTTTAGAAGCTGATGAGCCCTGCTTTGGGTTGGCTATGGCGGCCCCTCTCACAGG
CCCGCTGCAGCTGCTGCGCGATGTAGGAGTCCATGAGCTTGTGTTGCCTTTCAACAGAGA
TGGGCTTTTGGGCAGAAAGCTGGAGCAGAGGGATGAAGAAGGGCACGACGTAGAGGAGAG
GGACGCCAAGGTCTCCATTGTAGCTTTCGCCTAAAAAGCTCTGTGTACAAGTGTGCTCCT
AGAACGTTTTGCATCACTGCTTGCCACAGAAAATGATCCAATTTTTTGCTTGGATGGTGT
TGGATAACATTTTGCCTATTGGATAATGTTGAGGTC
>Contig339
AAGTCATGTTATACACTTCAAAGGTGTCGCACAAATCTTACAAGGGCACAATCACTTTTA
AGCCATTTGAACCAGGTGATCATTTACTGAGTGTGACAGGACATTGCATTAACAGTATAT
CAACAAGGTTCTTCATAAACATCATGACAAAATCTAACAAGCATAAGGCAGCCTTCCATA
CAAAGGCTGGTGTCTAGTAACACAAAGCCATCACATCCAATAAATAATGCCTCAGGAAAC
CATAGCCTCAAGGCAAGATCCACAGGCATCTGGTTGACAAGGCTAGAAAAGACGGCCGAA
AATTCTTGAAAAATTCCTCTGCAGATTGAAATACCCTGCCATAAAAACCACTTAACGTGG
AGCCTTCTTCTTTCCTGCCACCGTAATCTTCTTGCCCTTCCTAGTGCGTGCATTGCACTT
TGTGTGCTGCCCCCTGCAAGGTAAGCTGGCAATGTGGCGCCTTCCTCTGTAGCATTGAAT
CTCCTTGAGTCGCCTGATATCAGCAGCGACATCTCGACGCAGGTCTCCTTCAATTTTGTA
ATCTTGAGGATTCTTTGTGATCTCCTCACGAATGGAAGTGAGTTCTTCTTCGGAGAGCTC
CTTGGTGACCTTGTTCTCCAACCCTATGTTAAGAAGAATCTGTCGGGCCTTTGTGCTGCC
AATGCCATGCACATACTGCAAACCTGCGCGG
>Contig340
CCGCGCAGGTCTGCCCTTGTCGTTTGAGCTTGATTGATCACATCATCTATATGAGCTATG
CTTCCATGGATGGCTGCCCGCTCTCTGAGTAACTGCATTCTCGGTGACATACTCCCAGAT
GCCTTATACTCACTGATATCATCCCTGACAGAACTCAGAAGCTCTGCATGTTCCCTCATT
GAATTTATATTTCCCTTGATTCTTCTAAATTCCTGAGTAAACTCATGTAGTATGTCTCTA
TGCCTTGCAAGCTTCTGTGTCACTGAAGTAGTCGGTGCAGCAGATGCAGCACATCTACTC
ATAGCATCATTTGTATCCAGCAGTTTCTCAAGCAATGATTGAATTTCCATTTCCATAGAC
TTCCATGACCTGCTTGAACCAACCGTTGGCGAACCAGTATCTCCTTGGGTGAACCTAGCA
CCGAGCTTAGCATAAGAAGAGAGTTTGACATCGAGATCGCCTTCGATCTTTCGAGCTTCT
CGCCTCAGTTCCTCCCAACCCGATTCTTGTAGATCCAGAATCGGATCCGTCATTTGGATC
TTCGTTCTTCAAATTCGGATCGCTCGCACTTTT
>Contig341
CCGCGCAGGTTTTTGNTTAAGTCGAAAAACTTGAATCACTAGTACTGCAAAAATGTCCGT
ACAAAAAACCTCATGTAATCAAGGTGTCTATTCACCTTGCCACAACACTTAAAGTAGCAG
CAGGAAAAATAGGTTCGACCCTTCCACCACTCAGTCAGACTTCTAAACCAGGCTACTCGT
CCTCATCTCCGTTCAGAGTATTCAAACGAGCGATCAGATTTGCTTTCCTCTCATCATAAG
TGAGCTTCTTCATCTTGTAGCTTTTCCTCTCAGCAGGAGCATTCTTCTCTGTGTGCTTGA
TCGAAGGGTCAGCCCGAATAGCAGCATGAACACTCTTGTACAATTCCTCCAAAGTTTCAG
GCTCCACTCCGCTTTTAATAAAGGAGCTGAACTGAAGTTGATATTTTTCAGGTTCATCTT
CCCGCAGCATCTTCATGTAATCAGCCACATGGCCTCCAAAGATGTACCGCCTGTGAGCAT
CAGCATTCAAAGACTTCTCATCCTTGCTGAAACCGGCAAACCTCTTGTCACTGTGAGGAA
CATCAAGACCCCCATCCAAAGCACCCTTCAATGCACCGAATACACGGTTGCCAGTGGTAG
TCCGCACAAGTCCCACATCAAGGAGGGCTCTGAAAGGGCGACGCTCCCCAGTCTCCTCTA
CATTGTAATCTTCCCCAGTGGCCTCCTCATTCCCAACATACTCCTCATCAAGCTCGTACT
TCTTCAAAACCCTGCGTGCCAGCAATAGCCCAGTGCAGTATGCAGCAGCATAGTTTGTCA
AGCCTGTTTTGAGGCCATACTGAGTAAGCTCATGAGAGTAAGCAGCAGCCAAGACAACAT
CACCAGCTAGAGTGGCATATGTTATCTGCGCGATGATGTTCTTATTGGTAAAGCGAACAA
CGAGCCTGTACTTTGGTGTATTGTACTTGTTCTTGTCCTGGTTCGTCAACCTCACCCTGG
CACGATAATCAGTCTTGCCAGCCCTCCTTCTCTTGTACTTAACTTGGTAACGCTTGAAGT
AGGCTTTGGTCTTCTTTGCCTTCGCGAATGCCATGGCGAAGACGAGGGCTTGCCTCCACC
TGAGAGTTCACAGAGCGC
>Contig342
CCGCGCAGGTCATCCACAGCAAAAAAAATGCCCGTACACCCTGTATGCCTGCACATCACT
GTGGAGGTATAACGAGCTTCTCTCCTGCATAAATATTATCTCCCTGCAAGCCATTGGCTG
CTTTTAGAGTACCCAGAGGTATCCCATATTTTCCTGATATCGCCCAGAGGGTATCCCCCT
TCTTAATTTCATAACTCTCGCTCTCTTTGGGTTTCAGATCTCTGACTTCATAGCTCTCAC
TCAACTTGGACTTGCCCTCAGTTTTCTTTGGAGGATCAAAGAGGCGGAGGAACCAGGGCT
TCTCTTCAACCTTGGGCTCAGGCTTATGAGGTTCCAATTCTTCTGATGCTTTAATCTCCT
CCTCTGGTACCCTGTTGAGCTCATCCGAGTGGGAAGAAAAATCCACTGGAGGAGGGGGTG
GAGGAGGAGGTTGGACCTTCATAAACACAATCTCTTCTTCAATATACACTTCATCAGCAT
CAACATCATCCTTTTCTGTACCAGGGATCTTAAAGTCCTCACGATCACCATAGTACTCTT
GAATGAGGGCGTCCTCCTCCTTCTTCGCCTTCAGAAATCTGAAAATGCCCCATGCTACCC
CAACAGCCACCGCCGCACCTGCAGCTTTGGCTATGGTGCCCTCCTTTCCCTCTTTCCCAT
CTTTACCCCAGACGACATCCTCCTCAAAATTTACTCCTCCTTGAACTCTCCCTTTCCCCT
ACCT
>Contig343
AAATAAATTTCAGTACCATTTAACATAACAACTAAAACTGTTCCATCAAAAAAACACAAA
ACCGCGCAGGTCCCAGAAAGAAAAGAAACATAACAAACTTAAGAACCCATCAAGTCCATG
GGGCCCCACCACTTAAAACCTCCTCCCCGGTCCACCACCTCGGCCGAACCCGATTTGAGG
AACCGGAACAGCAACCGGATCAACCTTAACAAGCCCAGGAATATCAGCCATCCCAAGAAC
TGAAAGCATATCAAGAGTTTCCTTATCAACTTCGATTTGGTCGACCTTGATTGCAGATTC
ATCGGGGACGAAATCCATGCGGCGCTCGCGCTCTTCTTCTTGCAGCTTCAGAGAAATGCC
ACGCACGAGACCCTTCTGGATACGTTTCATGAGATGGGTCGAGAAACCGGCGATCTTGTT
GCGGAGCCTCTTGGGATGGGGATTATAGGCCACTTCTTCGATGATCTTCTTGTTGGTGTG
GAAATCGAGGGTCATGCGGGAGTAGTACCGCTCGATCACTTGGCGGGACG
>Contig344
CCGCGCAGGTTTAAACGGAAATTGTCTTTGTTATTTTATCTGATATAGTTTCAAAAATCG
CAACCCAAGATACTTATTTGGTTTTGGAAATTGAAAACAAATCAAGTTCCACATCAATGG
AGGAATGAAAGAAAATTAAAAGTGCAAGTTTGCTAAAGAAAAGCAGACATACATGAAAGA
AGCAACTTAAAACTCTCTAAAATTCTCAATCAGCCTCTTCCAAAGATGCTTCAATTCGAA
GAAGAACAAACCCCACAGCAACCCCGACGAGAACAAGGCCATTCATGATTGCTGCAATCC
TGAAAATCTCACCAACTGCGTTGCAGGTTGAAGAGAGGGCACCGCCACCTTTTCCCTTCG
ATGGAGCTCTGAGTGAGCTCACAACCTTTGCAAAAGATTGCTCGGTGCAAACCGGCAGGC
CTAGTGAGACCACATTGTTGTGAGCCTTTAGCCCACCGAAAGCATTCAGCCCTGATATGT
ACTTCACATTAACGCTCGTTCTCCTCCCGGGACTGATAACAGTGGCAGCAGCAAGTGTGA
CAGGGGAGAGTGTAGCTGAGGCTGTTGCCATTGCTATACAAAGAAAGAGAAGGCTTACAA
CTTATGGAAAACAAGAGTTGCAGAGAAATAAAAAATGGGGTTTAATTTGTATGTGGGGCC
CCGCGTACTCTCGCGTTCGATTACCACTCGTACCGTGCGCGG
>Contig345
ACGAGCGGCCACGTCAGTTCGGTTACTTTTTTCTTTTTTGGTTTTAATGCTCTTGGAAGC
CTTTTAATCTCAAGGGTTACAATCCATATTGTCAAAATTCAGGAGTACACTCTACTTCCA
GCTCCTAAAGAAAATTTCACATTCGGCGAAACTTACATCGGAAAATAAGGGATACCTTAT
AAACTGAAGGGAAGAGAAGGGTGGGGGGGGCGCAGGAGATGTTTACAAAAAGCACTGTGG
GCTTACAGCTTCAAATAGGTTGGCATAGGGGGTTCGCTTCTTCTTCAATCCTCCTCCTCG
TCTGTAATGAATTTTCCGGTGCCAGGGTTAATTGCGGCCACAAAGAAGAACACAACCCAC
GCAAGGACGAGGGGCTCGATCTCAGTGATAGGCACGCCAGTTTCAATGTTCAATTGGGCC
AAAGTTCCCTTGCCTGTGATAACCTCTCCAATGATTGAGAAAGCAATACCCAATTGTGCC
ATCCTCCCCACAAACAACTCATTCGCCTTTGTAAACCCGAAGGTTGGACCTCCCTCTTTC
AAACCAAGAGCCCCCTTCACACCCTTGCCAGGTGGGATAATAGGACCAACGACAGGTTCG
TCGACGAATTTTCCTCTGTCACCGAGAGCGCCAATGGCTCCCAACAATGTGAACAAAATG
AAGAAGAGGAGAARCNTGCTCAGTCTCGGTCAATGGAAGCCCCGTCTCCAAGTCAAATTG
TGCTAGAGTGCCCTTGCCTGTGATGGCCTCCCCAAGAATAGGAGGCCGCAAAACCAATCA
TCGCCACCCGGCAACAAAGAGCTCATTTGCCTTTGTGAAACCAATACCACCTGAGGTCCC
AAAAATGCCATCTTCAGTCTTGCCCTTTGGTGGGCTGCTGACCTTGGACCCAGGTTGTCT
TCTTGGGGGGTCTTGGTGCCAAACNGAGCGAATGTCTTGACTACGGG
>Contig346
CCGCGCAGGTAAGTTCGTGTAAACATTTTGAAGCCACATTGGGTGTCACGAACTCCTCTC
CCAGCAACCAGGAGCACACAAAAGTGAAATCCTTTCATGAGAAGATTCCGGTACCATTTT
CTTGTTGCCAATGCTTTATTTTCAAGGTGGGCTCGCGATCCAAACACCACAGCAGATGAA
TCCCCAACCCTTTGAGACAAATCGCCTTTGATAGGTGATTTTCTTGCAGCAGTTTGCTTT
TCTGCCATATCTTTTATCTCAATTTCAAGCTTCTCCAGATCTGTTATCTTTGTTGCCCCA
TCAGCGTCGAGCATTAAAAGGAGATCGCCTCTTGCACAAAGCATTCCCTTTCTTACAGCT
GCACCTTTGCCGTAATTTCTACCTTGCTTAATCACGCGAACATGATCTAAAGTGTGCCGC
TTAACATAATCGAACGCCACCTTTACTGTGTTATCAGTGCTTCCATCATCCACAACAATT
ATCTCATAAGTGAAGGTTTTATCATTCAATGCACGTCTCTGCAGATATCTGAGTGTCTCC
TCAATATATACTGGCAATCTATCCTCTTCATTGAACGCGGGAATAATAAGGGATAAGTAC
TTCTGTGCTGGATCAAATAAGGAAGGACACACAATCTTCTCAAAAGATGTGGGATCCTCC
AAGAATGCTGTTGTGTGTACAGTCCGGGCACTGGTCTCTAGCTCGCGCAGCCATTCAAGG
AGTAGCTTAAGATCCAGAGAAATACAAAGATAACAAAGGAGGCGATGAGAGCTAGTAGAC
TGAAGAGGTACGCCATAGTCCGCGAC
>Contig347
GTGCGAAAAGAAAAACTACAACTAAATCCAAGCTGGTTCTGTAGCAAAAAAATGTTGCCA
TCTCAATTATTTGATGATTTTCTCCCATGTCATCCACGCATATAATTTGTAGGCTTTTAC
AAGCATATAGCAGCACACTAATGGCTTACATAAAGTTGCAATTTACATGAGACAACTTCA
AAAAATTCTACCTAGGTATTCAAAAAGACCATTAGGTGCAACATCATGTTTGTTCTTCCT
CCGATCTTCAATACTTTGTCAAGCCCTAAATAGTGACAATTTGGTGCAATCACATGAACT
TGGTTGGTGGCTTCTGATAGTCCGAATCATGCTTGTGGGCTTCTGCAACAGTGCCCTTGT
AAACGACGATAGGAACGAGGACGCCGAAGGTGAAGATGAGGGCGGCGGTGCGCCGGTTGA
AGCGAAAATACTGCTCCAGATTTTCGCGATGGGAAGCCCAGTCTTCAATGTACTTGTTCT
TGCTCACACCCATACCCCCCGCCATCGCTGTCTCTGCTGTCTGCTGCTTCTAAGCTTTGC
TCCTCCTAATCACCCCTTCCAAATTTTTYYTTCTGGC
>Contig348
CACACAGAAAGAAGCCCAGTCTTTGATTAACATTAAAACAACATGTCTACACCTTCGGCA
CAATTTCTCCACAATTGTGATTATAATCAGAACTTGTTTCGTGGCCCAAAAATAAATTAT
CTGCTACAGGATATCCTAGGATCAGACCACAAAATAAAGAAAGGACCTTATTTTGTTAAA
ACTTCAAAACAGTGCTCGTGACTCTCTCAAAGAGAAACCCTTCGAATTTACTGCAAATTT
GTTGACGATGCTGAGAATGGAGAATCAGGGAAGCTTGTCGTAAGGGTCGTGGCGGCCTTG
GACATTGCTCATCTTGAGGTCGAGGAGGTACTTGAAGTTGTACTTGTCAGTGGTCCAGTA
GCCGTAGGGCTTGATAGGGTGCGACCACACCTCCTTCACCTGCTCGCACTTGGCCTTGGT
GGTCATCACGTGCTCCCTGATCTTGCGATCGCGCTCATCAGGGTCCTCCATGCTCTGCCG
GATTACGTATCCGAAGAATTCTGTGATGAACCCCATTCTCTGTCGAGGGTCTCTCCCCCT
CTCTCTCTCTCTCTCTCTCTGTGTCTGTGTGTGTCGTCCCGTCGTCTCTCGTCGTTGACT
ACCACTCGTCGTTCGG
>Contig349
CCGCGCAGGTCACGACCTTTGGCACTATTCTGCTGAAACTTTTCAACGCATCGCCGCTCA
ATCTTCTCTGCCATGGAGGCCNRNGCAGNNCAGGGTGGTGGCAGCTAATGCTAGTCTCCT
GGCGAAGCATGGTCCAATTAGGGTTTTCAGGGTGGGGAGAGTACCAGCATTTCTCTTCAA
CAGATACAAAATCCTTGAGAGTAACATTGCGTGTAACCATCTCCATGGATTTGTTTGCCG
CATCAACAGTAGACTCTTCAACACAGTGGCACACAGTTTCTCCAACAATTCTGTGCAGCC
ACCATGGCCCAGGGGCATTCACCATGATTGCTCGCTTTGTGAGAAGCCTCCCATTGACGC
TGTCGAGTTTTCTGTCGATGGTGTCCACCTCCAAAATGTGCGAAAGGCGAGACCTGTTCT
CTGGATCAGTGTATTTTCTCCAGCATGCAGAGGTTACTCTATCCCACGGGTGCATGAAAG
TGTGCTCCTGTGAATATCGGCGCACCATAGCTGCACAAACAGAGAGAGAGAGAGATCTTT
GTAGCTTCGAGATCCCTGACAGGCAAACGCAATGGGAGAAAGATGAGTTGAGTAGGGCAA
GAAACCCTGTGCTTGAAGCTTGCTTGCCGATTCAACCTTCGCGGGTAGTGTTCGCTGCAG
AAACCCTAACTGTATAAAGCCTCGTTTCAGACAAGTCGGCGGTCGTGGAGCACACGTTAG
AATTTTCAGAGACGATTTCAACGGCCTGTCCATACATTATATAGACCACCATTTGTTTTC
TTTTTGTTTGAAGGCAAATGCAGCGTGTGTGGTCTAAGTGTGCATTTGAGAGAGGAGGAC
ACACAGGAATGAGGGGCCTCAGGCCTGAATTTTG
>Contig350
CCATCTAAATATTACATGAATTTCGCAAGTTCACCTGTAATACTGTGCAAAACACCCTCT
TAAACTTGACACCATGAAACGACATCTTAATCACAGCACAACACTCCTAGCACAAGCCAT
GGAGCAGCAGTGTAGCTAGAACATCTTATATTGCAACCAAAGACAAACTCCTGATATAAT
TGCAACATTGCTCATCAGCTCACTTTTACAGCTAATAGCTTGTTGAGTTCTCCACTCAGA
TTACCATAAAATTTTTCCACTCAAATTAACATAAAACTTTTGAATGCCGACATTGAGTCA
CAAAACAAAGACACTCAGCCAGGAAAACATTAAACAACTACTTCGCCTCGCCGTCTTTAG
CAGCCTCCTCAAATGTTTCACCCTCGACGAGCTCTGGCACTTCATCATCATCCTCATCAG
CTTCCGGAATTGACTCACGCCGTTGGTACTGCTCGGCAATTTTCTTCAGATTGGCCAGAT
TATCTGGTCCAAGCTGATTAATTATCCCTGGTAAAAGGTCTTGAAGCCTTTTAGTTTGTG
GTGACCCACTTACAACCCATGTATTGGCCGCAATCGATGCTTGCACTTTAGGATTGGTGA
AGTGAATGACTGTATCATCCTTAAAAATATTGACTTCCTCAATCCCTGGAATGGCGTTAA
CACCCAGTCTTTTCAATGTGTTCTGCAGCCGTTTGTCATCCGTAGTGGTAGTCTTGTGAA
CTGCCTTCTTCTTCCTTCTCACAGTGCCTTTCCCACCAGTGCGCACGGCACTGGCCATCT
TCATTAGCTTCTCCCTGTTCATCTTGGCAGCTGTGTGAGGAAACCGCGGAGCTCTGACAA
GGCTCTCTCAAGAGTCAGCTCCTCATGTAATAGCCACGCATATCCACTCCTCGACAACGA
AGAAGGAAAGAAAAGGAGA
>Contig351
AAAAAGACAGCGCACTGAATTAAAGAGACAGCAAAATGAATCCAATAGGCTTTCTAAGTC
ATTGTGGGCAACAAGATCCCACTAAAAAGGTACAAGCTAGAACCGGAGCGTGAAATGAAG
GAACACATCTTCTGGATACCAGATGTAACCACTCATCTTGCACAAAACTGTTACATTTAG
GCCAAATGTAAATGTCTACAGACCAAGCTTGGTCCTGCGCCAATGCCTCCAAATGTAAAT
GTCTACAGACCAAGCTTGGTCCTGCGCCAATGCCTTCTCTTGGCATTGTACCTGATAGTG
TTGTCGGTCCGCATGCGGATCCAGTGAGGAATGGGGCGGTTCTGCCTCTGCTTCTTGGCC
AGCTTCTTCTTGATGATAAAGGTCTTGTGAGAAGGCATTGTTGCCGATGCACAGAACACG
CTCAGCGGCCCAAGCTCGATAGATCACAGAAGAGAGC
>Contig352
CCGCGCAGGTGCCCACGGTCGTCCTAGATATGAGTATGGAGTAGTTGCTCCTGTACCTGT
AATAATGCACCTCAANNRCRCAGNNGCCAGTCGACTCGGYGGCATATGTACGCTGCTGTG
CAGTTATGAACCCGGACGCCTTGCAGTGAATATGGCAATGCTCCAACAGCACGGTTGCAT
TACCGAATATAAAGTCAACACTGCCTTCAATGTAGCAATCTCTAATATAAACCCTTCCGT
GATGCAGATAGACTGTGTCCTGCCACCCCAGAAAGCGACAATTGTAGAAAGCAGAGCGGT
CTGCTGTTACTCTAATTGCAACAGCCTGACCAGAACCCTTGGGAGCTGCATTCTCAAAAG
TGATACCCTGAGCTATGAAATCTTCGCCTTCAACTATCACGGTGCCGGAGGCAAAGGTGC
CAGTTCCGATAACCGACTGTGCCAGAGTGTGTTTAATGTTAGTAGCAGTGTTGGCCCATG
TGAGAATGGTGTCCTCAGCATGATCTCCAAGAAGAGTGATCATCTTCTTGTTCTTGGGCA
CGTAGATGGGCTGCTTGTAGGTGCCTGCGGCAATATGGATAATCATCCGCTGCTTATTGT
TTACTGGCACTGCATCAATCGCATCCTGCACGTGCTTGTAGTCCCCTGATCCATCCTGCG
CCACCTTCACAGTCTTGGGTGCCATTTCTGTTAATTATGCCTCTCCTTCGAGCATGTAAA
AAAAGCTTGATTCCCAAGCAATATAAAACTATCTCTGAGGCTACTCTCTCTCTCTCTCTC
TCTCTCTCTCTCTCTCTCTCTCTCTCTACTCTCTCTCTATCTTTTTTTGAGCATGTCAGC
TAATGGTTTCATACAGAGACCCCCGTACCTGGAGACCTTTTTACCCCACGCTACGATGGT
GGCTTTTGGACAGCTCAGAGTCTCATCACACCAACTAGAGATAGAGGTTGGCTGAGCATC
ACACATCCTTAGAGAGGAGAGGATATGCACACTATGCAGCACAGAGGTGGAGAGTGAGGA
GCACTATGTATGCAGATGTCCCGCGTATAGGGGCATCACAGAGAGATATTCATCCCTGTT
CGGCGAGCATCTCCCATTACAGCAGCTGCTACAAACATCAGACCAGCGCAGACTGACCTG
CGCGG
>Contig353
CCGCGCAGGTTCCGCGCAGGTCCGCAGGTCGGAGCATCAACATATTGGGCATGGCCCTGA
AACTGGCCAAATGCTCAATGGGCTGATGGGTGGGCCCATCTTCTCCCAAACCAATAGAAT
CGTGTGTCATAACATATATCACACCAGCCTCACTCAGAGCAGATATACGCATGGCACCAC
GCATGTAATCAGTGAACACAAAGAATGTGGCACAATACGGAATTAGCCCACTCCCATGAA
GTGCTATGCCATTGCAAATAGCTCCCATGCCATGCTCTCGCACACCAAAGCGTAAATTGC
GCTCTGCAGGTGTATTCTTCTGGAAGTCACCAAACATCTTTAATAAAGTCATGTTTGATG
ATGCAAGGTCAGCACTGCCTCCAAGAAGGCCAGGAAGAACCTTCGCAAGAGCATTGAGAC
AGGTCTGGGAGAGGTTTCGAGTAGCATCACCTGGTGTCTCAGGGGTATATTTAGGCAAAG
CGTCTGTCCAGCCTGCAGGAAGTTCTCCACTTATCAAGCCTTTGAACTCTGCAGCCTCTT
GGGGATATTTCTTCTCATAGGCAGCAAGGTCCCCCTGCCATTGTGCTTCTAAATCTGCTC
CAAGCTTGGTGTGGTGGCTCCAGTGACTTTTCACATCTTCAGGTACAAAGAAGGGTTCAT
ATGGCCAACCCAAGTTTTGACGAGTCGCATCCACTTCCTTGGATCCGAGTGCACTTCCGT
GCACACTGTAACTGTTGGCCTTGTTTGACCTGCGCGTTAAACCCAATAGTAGTTGTCACC
TTAATAAGAGTAGGCTTATCAGTCACAGCTTTCGCATCTGCAATGGCTTGTCTAATGGCA
TCATAATCTGTGTTCCCATTTTT
>Contig354
GCGCAGCAGAACGTTTGAAGATCACATTTGCCAAAAAACACATTTTAGCTTACAAATACA
GAAGAGTAGGGCAGCAATTGTCAAATCATTTAGTCCGACAACAGAATAAATTTCAAATGA
CTAGATGTCACAAAGATAGCCATTGATGCCTTGGTTGTAAATACCACAAAGTACATTAAA
AAGCTTCATTTCCCAGTCTCCCAAAAATCACGCACATGCTAAGCCTTTGACAGAAACATT
TGAGCTGTTTGCCTCTACACCATTATTTGCAGACTTATCCACCACCTCATAAATGTAATA
TTCAACCCTAAATCATATTGATTAAATTGAGAGCAATACTCCCCCTCGAAATGGCGTCTC
CACTAGTCCATTGACTCTGGTCATGTTCAGTGGTGGGTAGAGGAAGGCTTGGGCTTGTAA
AGCTTGTCGTACATGCCCTCGATGAAGCAGTAGGCGCCAAAGGCGACGAGAGCGATGCCG
AGGCCCGGAGTCGCCCTGCGAAAGTTGTTGGAGATGAACGGATGCTTCCGATACTCGTCC
CTCGCGCGGAAGAAATCCCCTGTGCTCCCCATTCTCGCTCTTTTTTGCCCGCTTCTACTG
ATGCCCCTCGATCTGTTCTGAAAAAATGTGTAATTTCTTCTCTTTCTCTCTCC
>Contig355
GAACAAATGGAGGCGGGGGGGCAACAACGCTGGGGCTTCCTGGTGCTACCTCTGCTGCTG
CTATCCGTGGAGTTGTAGTTCAGAATGCAGCACTGCGCTCGGGCAGCTGCAGGGCGTCCT
CCTCCTCGACTTCACAACTTTGTGTGAGTAGTAAGCCTTGCCCCATTCTCAGTCAGCCGC
CACTCCAGGTCACATCCCGCCGTGGTCTCCTGGGCCTTCTTGGCGCGGCCCTCTCATTTG
GCTTCTCCGCTGACGCAGGGGGCAGCAGGCCCTTGCCACGGTCACATGCGACTTCACTGT
TGCCCCCTCTGGCCTTGGCTTTTGTGACACCTCTCCCGGCTCAGGCCAGCCAGCTTCTCA
AGGATTGCTCATTAAGGCCAATTATATCGGAAAGCTGGAAGATGGGAAAGTTTTTGACAG
CAGCTACGATAGAGGGAGACCGCTCACCTTCAAAATAGGTGTTGGACAGGTCATCAAAGG
ATGGGATGAGGGAATCTTGGGTGGTGAAGGTGTTCCACCCATGTTGGCAGGAGGAAAGCG
CAGGCTCAGGATTCCACCCCAGTTAGGGTACGGTGAAAGGGGAGCAGGTTGCCGAGCAGG
CTCTTGTCTTATACCCCCAAACTCTGTGCTGCTGTTTGATGTGGAATTTCTGGGAAAAGC
AYTNTGAGATAGATATCTGTACCTGCGNNNTNCGCNRTTGCCTGCCTTTGTCACCTGCGC
GG
>Contig356
CCGCGCAGGTCATGCACGACTCTCTCATGGGGTACTTTCATATTCGTAGGCGATATCTTC
GTCAGCATCAGCAGCAGGATCGTCAAAGCTACCGCGCAGGTTTTGCAACTTAAACCCTTC
TCCTTGCATCTTCTCTAGCAAAGATGATGCCTCACCTGTAGCTTGGATGGTTGTTTGCTT
TTCCAACTCTACTGTTGCAACTCCTTCGGATGTGTAAACTTTAAGGTTAGAAACACCCTG
GACATTCTTCAATGCATCTGTAACCTTGGAAATCAAAGAATCAGCAAGAGTACCTTCCAC
TTTAAGGCTCATGGTGAGGCCATCTGATGTTGCAGGTGGGGCAGCAGCTGCTTCCGCCGC
TTCGGCAACAACCTGAAGGGAGCAGAGATGCCTGCGACCACCCCTTTGATGCCAAGAGGT
AGAGAGATGCAAGGGGGAGATGCCATAGGCACGCTTGGAGAGAGCACAGCAACAGCTGCC
ACTTGATGAAGAAGACGAAGCAGCAGGACAAAGAAGACCCAATGAACTCATTAGGGAAGG
GCTTTGACACAGACTGTGAGTCGCCATGCCTTAGCCTGCCCTCCTCACCGCTGTATGCGT
ATGTGGTTTTGCGAGTCGGTCTCTCTCTTCCCTTCTGTCTATACTGATCTTATCCTCTTT
CTATGCTCTCTCTCTCTCTCTCTCTCTCTCCCTCCGTCTCTC
>Contig357
CCGCGCAGGTGTCGGTACTTTTTTCTTTTYTGCTATGTAAAAGGATAAAATAACTGCCAA
ATATGTCTTTTGCATCAAGAAAGCATGTTCACTATAATACAGAGGGTCTCATAAAGATTT
ATTTAATTTGTGTTCCTGTGCCTTAAGCTAGCAGGAGGAGTCAAAGTCAAATCTCGATAC
ATAGATCTCTTGGACATAAATAAGAAGTAGCTCTGTTTGACATGAATAGAAGAGATGAAA
GAAGCCCCTCCTTGAAGTTATCTTCTGCACAACCATTTGTAAAACTGCACAAACTGCATG
ATAGCCCAATTTTTGTCATTCAAAATGTCTACTCAGCTGTCCAGCTCTGCTCAACAATCT
CACGTATTTTTCTGTTGTAATCTCGACGATTTTCACTATACATGCGTGCGGCCTCGGAAT
TCGCAGGAGAGTTGGGATTTGGATCACAAAGTAGAGACTGAATTGATGTCAGAATTGCAG
CCACATCATAAATTGGACTCCATTGATTTTGTAGTATGTCCAGGCAAATGCTTCCATCAC
CATAGATGTTGGGATGGAACATTCTGGAGACGAAACGCACTGTTGGAGGCTTGTTGGGGT
AATCTTCCGTAAATTGCAAAGTGAGCTTGAAAGTACCTCCATCCCATTGGGTGTCGTCGG
GCCCGAAGATGACTGCGTTCCACAGCATGATGTTGTTGTCCTGCGGAGCACTGCTGATGC
CAGCAGGAGGATCCACCTTCAGTTTCTTGAAGTCGCGCACCAAGCGTTTACGAGAAGGCG
TAGACATCGCAGGCTCTGCCCCTGTTCCTCTCCCTCTCCCTCTCCCTTCTCTCTCTCTCT
GTCTCTCCACGCCTGTAACCTTCAGCACCGCACGCAAACAAGGAGATCCACAGCCGCCGC
TACACCATCTCCGTCGAGAGATAATAACGCAGACGCAGGAACAACCTCCCCTCCTCCACG
GCCACAGTTCACTCACACAGCAAAATACCCTAACTCTCGACAGGCAGCAATTGTGATCAT
CGGTAGCTGGTTACACAGATTAGTAGTNNTCTACGCCCATGGGAATC
>Contig358
CCGCGCAGGTTTGAATAATTCCAAGAACTGTTGCTTGTGCTCATCCATTATGTCTGTATA
CATTGCTTGCACACCAATGCGCTCCAAGACCTTTTCAGAGTATTGAGGACCACTCAGAGG
AAGCAGAAAAACAACCCGCACCAATTTCTCAAAGGGAGCTGATAGCACTTCCTCGAAGAG
CAGCTCATTGTCACAGAGCTCCTCAACGGACTTGCCCTTCAGCTTGGGGGAAAGGTGAGG
AATAATTCCATCTTCAACATAAATTCCAATTGCTGTGAATTTAATATAGTTGCCATTGAT
CTCAAGACCCCTGTCACCAGCACCGCCCAGAATCAGTGCCTTCGAGGACCCTAGCCCTGT
AACAGAGGCTCCAAATGCGACGCCTTCAACATCCAAGCCACTGAACTCTTCTGCCATTGG
AGAGGTAGCTTGAGATCACTGCGGAAGGCGGTTAGGCAAAGGGGGAGACAGTGCACCTGC
AGATGAGGAAGAGCAGTGGCGTGCAGAGAGCTATTTCACCTCAAAGTGCTGCGACTGCAG
ATATTTATGAAGAGCTCTCTCTCTCCTCTCTCTCTCTCTCTCTCACACAAACACACACAC
ACACACACGCACGCACGCACCG
>Contig359
CCGCGCAGGTTCTCTGCCTCTGCAACGTAACTGGCTTAGAATTATCCTTGGAATCGAAGA
GCAGTGCCGAAAACGGAGCTTCATTGATGTGGTTCACAATTTCATAGATGCAATCCTCTA
TCCAGCGCTCAGAAAATGGAGAATGCTTATAAGGATCCACGTTCTTTTGGTTGATCAATG
GTGTTCGTGTAGGCAATGATACAAGAGATTGACTACATACAGGTTCTCTGCAATCTGCCT
TGCTAGCAACAACGAGGCGACCACGCGTGTGCGAAACTTTTGCAGCTCCAGGAGAGAAGA
AGTTGCAAGGAGGTTCTGAGGTTCTGAGGCTTGTACGACAAGGAGAGATCACCTTGCTGG
AGCACGAGGCCATGGTCGAGCCATGGAGGAGGGCCTCAAGAACCATGATCCTGCTTCGGA
AACCAGGTGTGTTTGTTCCGAGAGCCAATTTGCAGAGAAACAAGAGCTTACAGTAGGCTA
TAGCAACCGTAGCTTCTGCAAAAACGATGATGTTGAAGACAAAACCCGCGTAACCGTGGC
GATCTGCAGCCTTCTGGTGAACCCTAGCCTTGTGACAAGAAAGCCTTTCGGAGGCTCGAA
AGAAGAAGCTAAGCGCAGCCTGTGCAGTGTGAATGTAGGGATATGCAAGGCGCTAGGGTC
CTCCCTTCTTGTCTGCCG
>Contig360
CCGCGCAGGTCATGCCAGGCTTCTTCATGAGCTCGTCACACTTGCGTATCTCCGCTCAAC
CAGCCGCACACACTCGTCATCTCTCTCCTTTATCATCTGCAAAGCCTCCAATACTGCCCC
TTGCAGAGTGGGAGGAGTGGTAGCTGTGGCTGGAGAGGAGCTGAAGAGCTTCCTGTAGTA
CAAAATGGAGACAATGTTGCAGAAATCACCTTGCATGTACTCTTTCTTGAAGGAGGTGAT
GTCATTGACGAGGAAGATGTGCTGGACAGTGTTCTGCTGCAGGGCGACCAGCAGAGGGTG
AGAGAGGGCTTCATCATCCAGCTCAAAGCCTTGCGAGTGTTCAATGAGGACTGCGCAGGG
CCACCAGCCGATGGAGTCGGCGCGGATCTGGAAGTAGGTCTCAACATCGGGGAGATGGCG
GGCATTACGGTAGGGCACCTGCTGGCGGTTGGCCTCCAAGTAGTCCTGGAAAGCCTTACT
GAGGCGGGCCTTCTGCTTGGGTGGCATCTCCTCACACATCTCCGCCCACCACTCTGCTGC
GGTGTCGGTGAGTATGCGCACCAGCGGGCTTGGGTTTGGGGAGGGGTTCACATAGGTGTC
ACGGAAGACGGTGAGCACGCTGTCCACCACCTTGTCGGCCCGGTCGGGGTCTGCGCCCAT
TTCACTAGGGTCGTCCAGAATATTATCAATCATGAAGTACCAGTCCATCATCTTAATGAT
GGGCGGCATGCGCTTGCTGATGCCTGTTGCGAAGGGCAGTGTGGCTTGCATGTGGAAAGC
GGACTTAATCAAGTGCTCGGCCGCAAAGGAAGTGGGGCGCCCGTCAGCCCCTGGCATATT
GGGAAAGTGTGCCAGCACCCATGCATCCGACATCTCCGTCAGTTGCTTGTAGTCGGGGTG
ATTCTTCCAGGGGAAGGAGCATGGAATAGGGGGGATTGTGATTTTGTGAACCTCGCTGAG
AAGGCTCACATCAGGTGTAGCTTCAAAACTGGCGGCTACTACTTCAGCTGCATTCCYAGG
GACAGTCACTGATGCAGGAGACTCCACGCTGCAGCAGTACAGATGAGGGCACAAGTGTGC
TGAAATGAGGGNGTAGCATATCCCCGNGTACTCTG
>Contig361
CCGCGCAGGTTCCCTTCCATCATTCCTTAAGTCCCATAGGTTTGATCCTATAGAATCTGA
CCCATTTTCTCATTGAGCGAGGGGTACGAAAGAAATCAGATTGATTTTTCGATCAAAAGC
ACTATGTGAAATCTTCGGTTTTTTCCTCTTTCTCTATCCCTATCCCATAGGTACAGCATT
TGAATCAATAGAGAACCTTTTCCTCTGTATCTATATGAATCGATATTATTCCATTCCAAT
TCCTTACTGATACCCCCCAAGGAAAATCCCGAATTGGATCCCAAATTGACGGGTTAGTGT
GAGCTTATCCATGCGGTTATGCACTCTTCGAATAGGAATCCATTTTCTGAAAGATCCTGG
CTTTCGTGCTTTGGTGAGTCTCCGAGATCCTTTCGACGACCTATGTTGTGTTGAAGGGAT
ATCTATATGATCCGATCGATTGCGTAAAGCCCGCGGTAGCAACGGAACCGGGRAAGTATA
CAGAAAAGACAGTTCTTTTYTTCYNNYRTATTAGT
>Contig362
AAATCAACATGCACCCTTACCTCAGTAAAATTCCTTGCAGTGACAAAACATCTTAAGTAT
TACAAAACGAATCAAAAAGCCTGATAAGTCCTCTGAAAAACAGGCTCAATGCAGCTTCTA
TTAATAAAAAAGTAGTTGTCAAAAACTGTTCTGTAAACCTCAAAATTCTCTCGCAAAATT
AGGCTTGCTACCATTGCTGCTAACCTTACAAAGCTCTACTGTGACACACCCAACCACTTT
GTGAAGTTCTCAAATTCAGTGTAGTCACTATCAGAAATCATGGTCTTGTACCATGCATCT
CCAGCCTTCTTGATCGCCTCCTTGTCTGCACCTTCTACCTGTGCAGTGGACTTCCTCTTT
GCATCAAGCTTCTCCTGTCTTGCCTTGGCCCTCTGTACTTGTGCAAGTAATTCCATCCTC
CTGGCAGTCTTAGCATAAGGGTTAAGCTTCACCAGGGAGCCCAAGTTCTTCAGAGGATTC
TTCTTCAGGACACGCCTCTTCAATACCTTCTTAGTGGGACGAACAACAGACTGAATCTCA
TCAGAGTTTATTATTCTGGACAGGTCTGAGTTAGTCATGAGACACCGTGGTAGAGTGTAG
TTCTTCTTGCTCTTAGACTTCTCATCAAATGTGCCAAAAACCTGATCAAGCTTCTCAAAA
GCACACTTGGTCCAGATGATGAAACGGCCAAGGTGACCTCCAGGAGCAAGCTGAAGAAGG
TTGAGGCGATCCACAGATGCAACCTCAACTCCAGGAATGTTCCTAAAAGCCTTGACAAGC
TTAGCACCTTCTGTGCCATAAACAACGAGTGGGCCACGGCGAGAGATATACCTGCGGTTC
CTCATCTTACCTTTACCAGCACGGATGTTGCGGCTAGTCAAATGGCTTTCTCCACATCCT
CATAGGCTCCGATCTTC
>Contig363
ATTTCACATAACATGGGAGCATATTTACATGGCTTGCATGTGTGAAAGGATTTTTATATC
AATGTCAACTTTACGGTGTTTCACAAGTAAGAGTTTCTGACAACTTTGCCCAATCTGCCA
CCCACGAGCTGTCCAATGTCATGGAAACCCAGATGAGGCCCTGACATATGACTGCATCTG
GCATGCATGCACTATACGATTACATGCCCTGAAAAAGGCGCGGTACACCCCACATATCTC
CATCAAGCTTTATCAACATGATGTAATTGACATAAGCTCTTGCTTGGGCTTCTGATACCA
CTTCAGTAAAGTGTGACATGAGAGAGATGCTTGCTGCCTCTGAAGTTAGCATTCCTTGTT
ATCAAAGAGAAGACTATCAATAGTGTTGTCGATGAGACCGTTAATCAACTTCTCGTAACC
TTTCGATACAGTAGATGCAACACGAGATTTTGCTTGTAAAGCAACTGCAAAGCCTACCGC
GCGGAGAATGGAAACAAGAGCTGCCCCACAATATTCAAGTAGCCTCTGTGAGTCCTCCTT
CTCAAATACAGTAACCTGCGCGG
>Contig364
CCGCGCARRNTGATGGTAAAATTAACTTCAATGGAAAGTCGGAAAATCTTATTAACCAAC
ACGTTTGTGACAGTAAGGTCACCACATTTTGACATACCAACCTGAAGGGAAAATGATCAA
GCATCTAAAGAACAGCTCCACTAAAAGTTCAGTATTCAAACTTAAAGCAATTCATTTTAT
GTCAGTAAGGAGCTTATTACAGCAAACTACAGAAGGGAGACTGAAACGCGAGGATGTCCA
AACTTCGTTCTTCCACTGACCGCCCACCTGATCTCAATGAGATTGAGACTGATGATGAGA
GGATGAAGGCGCATAAACCCTGTTGTAGACCTGCTCTCCGACCAGGTAGATGCCGAAGGC
AACGAGGGCGATTCCCAGCCCCGGAGTGGCATGCCGTAGCTGATTGCCAAGCATCGGATG
CTTCCTCCACTCGTCCCTCCTCCTGAAGAACTCCCCCGTCGGTCCAAGTGGCTTTCCCAT
TCTCTTCTTTCGATTTCCTTCTCTGCTTGTCGGCGTTTCTATTGTCTTCGGATTTGGGCT
TTTACCCTCGAATGTGTTGTTAATGTGAGGAATTGATTGGGTTGCTAATTGCTTGCCTC
>Contig365
CACGCATGTATGAAGAAACTTGAAGCACAGCCCCTTACATTTTCAATCATTAAATGTGTC
CCAAACAAAATTCAAACCATATATTGTCGTACACAGTAAATTTCTAAATTTTGTCATTGA
TAACAGACATGTTGAGCAACAGTATCATCGGGAAGCACTATAAAAACAGGGCTGATTCAG
GTGTAACTTGAAAATTGAATGAGATTTGTTGCAACACATCTCAAAGCCCTGCAAAATTTA
ACCAAGTCCTGAGCTATAACTGACCTGCAAACAGAGGACACGCATTACCATGATCCCTCC
ACACCCTGGGTCGGGTTGTGAAAAGCCTTGTACTCCCACTGCGTTCGCAAAGCGTACGGC
TTTGAGATAGTGGTGCCTTCTTCCGTGACATTAGCAATCTGAATCTTGTTGACTGCTGAG
CGGTCTCGATACAGAAGCACCCGTAAGCACTTTTCAAGCAAAGCAATGCCTTCTTCCATA
GTTAAATCCTCTTTCCATTCATCTCTAAATATTGGCCGTGCCAAATGATTGCCGAACCCA
GATGCAACATGATTTTCTTGGAAATGAACACCAATCATAGAGACCATGCCCAAGTACTTG
ACACCCTTCTTCACACCCCCAAGAATAAGTGTGTTCCAAAGAGGGTCAAACTTGTTGCGT
CGATTGTACATAACGCGACTTAGGTAGTTGTGCACATCTTTAGGGCCAAGCGTGTTCCCA
TCATCCCACATTCTATCATTCAGCGTAAGCTCGTCAAGGTAGCGCATAATTTGCTGAAAA
TCACTAATCTCTCCACTTCCTCCTATCACTGAGCTCTTGCCAACAGTCTTCAATCTTTCA
ACACTCTTATAGCGTAAGGTGGAGCCATAGGAACCTCCACAGTCTGCTGCTATAAGGATG
CCGTCCTTGTATTTTATTCCCAGCACAGACGATCCAGTGACATATGGGTACTGTGTGTGA
GAAAGGGGCGATTTGGCGAGGACAAAGGGCGAGGCAGATGAAGATGACGATAAATCCTGT
TGCCCCATGAAGAACATACTTCCCTTCTGAGAGGCTTCTTCCTGCTGATGCTGCTGCTGC
TGCTGCTGCTGCAGAACCATCGCCATAACTCTGTGCAAGCAAAGTTACTCAACGTTCTCT
TTGTTTTCTGCTCTCGTCGCTTCTTTTACGTTCTGTGTGCTGTATGCCCTCCCTTGCACG
CTT
>Contig366
CCGCGTAGGTTGCTAACCAGGAAAGGCTAAAGCCCCAAGAAGAGAAAGCCGAGGAAGATC
GATCTAAAGTCGATGATTTGAGAGGCTCCCCGATGAGTGTGGGTAATTTGGAGGAACTCA
TCGATGAGAATCACGCCATTGTTTCGTCGTCCGTTGGCCCTGAATACTATGTGGGCATTT
TATCGTTTGTCGATAAAGACCAGCTGGAGCCTGGTTGTGCTATTTTGATGCATAATAAGG
TTCTTTCTGTAGTTGGACTTCTGCAAGATGAAGTCGATCCAATGGTATCGGTGATGAAGG
TTGAAAAGGCTCCATTGGAATCTTATGCTGATATAGGAGGATTGGATGCTCAGATACAGG
AGATTAAGGAGGCGGTTGAGCTGCCTCTTACTCATCCTGAATTATATGAGGACATTGGTA
TCAAACCTCCGAAAGGAGTTATTTTGTATGGAGAGCCTGGGACAGGCAAGACCTTGCTTG
CAAAGGCGGTGGCAAATTCTACATCAGCAACTTTCTTACGTGTTGTTGGCAGTGAATTAA
TTCAGAAGTACTTGGGAGATGGTCCCAAGTTAGTGAGGGAACTTTTCAGAGTTGCTGATG
ATCTCTCCCCTTCAATTGTCTTTATTGATGAAATAGATGCAGTTGGTACTAAGAGGTATG
ATGCCCATTCTGGTGGTGAACGTGAAATTCAGAGGACC
>Contig367
GATCACCAAAAGTCACAAAAGTGGCATGATTAACATCTACACATTCATACACCATTACAA
AGGAGAAACTAGAGAACGCTTTCAATCTGCAGAAACTTGGAAAACTTTACATGGAGGCAA
AACCCCCAAATGTAGGTGGCTCCACTTTACAGCTCCTGTCTTCAAGACACGAAATCTAGT
TGGAGAACACTCCGCCGCACTTCAAAGTCAGCAACTTAATCAATCACTTGGATAAGAATG
CTGAGAAAATGGTATTGTGGCCAGGGTCCGACAAATGGGCAGCAAGGTTGTCCATGGGGC
CAGTGCCTGTGTAGATTGCCTGGAACCATGCACCCATGACAGCCAACATAGCTAGCCTTC
CATTCTTAATCTCCTTAGTCCTGAGTTCCTTCAACTTCTCAGGAGATCCAGAGCCCCATC
CCAATGGATCAAACCAAAGACCACCTGGGTAACCTACATCCGTCCCTGTTAGCTTGTTGT
TTGGAAACACTGGATCTGTGTTCACTGACCCTGGTGTGATGATGTCTGCCCATCTTCTTC
CTTCTGCCCATCCTAGGAAAAGGAGCTCCACCACAAACAAGGTTGTCGGGTCTGCAAAGT
ACTCTGCCTCTCCAGCCGTGTACCATGACGGTGTGTTGAGAATCCCTGCCTTAGTGAGGG
CTTCCGGAATGAAAATACCGGCAGCGCCCAACATAGCCCATCGGCAGTGCACAATCTCTG
CTTGTACAAACCACTTCAACAGCTCTGGCTCAGACCCAAGTCCAAGAGGATCAAATCCAA
AATCTCCCGGAAGGCTTCCATCAAGCCAAGCTGGCGGAGTGCTCCCAGGGAACCAGAGAG
GCCTCTCAGAAGCAGCAGCAGCAGAGACAGAAAGGGCCTTCTTGCTGGGCGTCAAGAAGG
TAGCAGCAGGGGCAGCACGCAGAGCCCGACCAGACAAGAAGGAGGACTTGCCCACGCTGG
AAGCAGCAGCAACAGCAGTGAGGCTGTTGGAGCAAACAGCAGACGCCATTGCAACGAGCT
GTAAGGCTTTGGAAGTTTGGCTTATGGTGAATGGGCTGACAAATCCACAAATGATCGCCT
AGAGCNAGTGTGTGTGTG
>Contig368
CCGCGCAGNTTTTGTCATATAAGAAAAATTCGTGTTGCAAAGAAGGGTACAACCCCGAGT
CCGCAATAAAAGGTGCTACTAGACCCTCCCAGAATGGGAAGCAAACTAGCCTTCCATGCC
TAGATAGAAAGATCAAGCTTCCTGAAGCTGTGTGACCTTAGTGATGTAATCTTGCATGGC
CTCTTCCTTGGTCTTTTTCCCTTTCAACGCATCCCATGCGTCCCACTTTGCCTTGCCCTT
CAAGTCCAAAAAGCCTGGTCTTGATGTGTTACAATCCCCCACTGTTGCTTGCTTGAACAA
GCCATACAAGATGAGCTTGTCTTCATCGGTCGTGCTCTCGGGAAGAGTCAAGGCGTCCTT
TGAAGCCTTTTCAAAATCCTCCGGTAGCCCCATTGAAGCTTCGCTCTCTGTCTCAGACTC
GCTCTCTCTCTCTCTCTCTC
>Contig369
CCGCGCAGGTTTTCGAAACACCTTCAAAAAGAGCCTCAAAATAAGCATTCCAAGCTTCCT
GCTCCGCAACTTGGGGTCTGTCCATGAGAAGATGAGCTGCTAACTTGCTGGCATTGAAAC
CACTTGCAAGGCATTGCTTGAACTCATCTACTAGTTTATCATGAAGGCTGAGGTCTCTGA
GAGTAGTCATATCATCTTCATTGAGATCGGGACCAGGCACACCATTGGTAGAAGAAATCT
TCTTGCCTTCCTTGGAATTTTGATACCATCTGCTTTTCCAGTTCTTCGGCTGCAGTTTCC
AGCATAACCATCTCGCTCGTGGCTGAGGTTAACTGTTCCTTTATTCGCTGCTGGGCAGCT
TGAAAAGAAGTGTCCGTTAGCCACTCCACATCATCCTCCTCCTCCACTTCTTCAGCATGA
TCACCTTGACTGGCCGCAGGAGAGAGCTCATCTTCATCAGAACCAGATTTTTTCTTAGAA
ACATCTTCTTGACCCTTTTTTTCTTAGATTCTTTCTTAGCCCGCTTCATTTCCTCATCAA
GCGCCTCACCCTCCTTTTGTCTCTCTTTCTCGGCTCTTCTCATTCCTTTCTTGTCAGAGC
CTTTCTTCTTCTGCTCTGGAGGGTTCTTCAATATAAAAGTTGTCAGCTTGTCTCGCATGT
CCACATCAGAGACGAACCCACAAGCAGCACATTTGAGGTTGATTAACTGGCTTTTGGTGA
TGACTATCTCAGTCTCCGGATTCCCACATCCGTAACATTGGACATACTTCTTTATAAAAT
GCTCCAATAGCCCTGCAAGCTTAGAAGTATCATGAGCTCCATTCACAATAGAAGTCCCAG
TCTTCTCATCGAATTTGGATTGAGCACCAAGCTCACACCCAAAGAACTTGGTAGTGTAAG
AAGGAGGCCTAGCCAAAGCTTTGGCAACATCAACCATGTTGACAAGATTAGTTTTAATTC
CATTCCCACGTCCTTCCACCTTGGTGATGAGCCGAGGCATCTTGTACCTGTAGAAGGCAT
CATCTTTGTTGCTAGCCCCAATGTTCAAGAAGGCCATTATTCTCCTATCAGTTTGGAACC
TTTAACTTGCTTGCTAAAAAGATGCTATCCTCAAGGAGAATCTTATACTCTTCAAGGTGC
AAAAGATAGATGTCCTCGCACACACGCCAGTGGCTAAATGTACCCCAAGTGTGAGGAGAC
AGGCTAGGATATGTGCAAGGGCCCACCTTGCTTGGGAGATGCGAAGACCAAGAAAGCATA
CAACTCTGAATCTGCATACAGGCGATCTGTTCGCACATGACAGAAGATATCCACAGTACT
GCAAATTGACCTGTGTGTTGAGGACAAGCGGCTGATGAGACGGATGAACTCTGGTAAACT
TGTTGTGGCCGCAAACGAAGCTGACGGACGAGGAAGGAGCGGCTTCACATAGACAGTGAA
GGACGTTAGATCTTC
>Contig370
CCGCGCAGGTTCAACAGTCGCACAATCCTTTGGAAGCYNCRCNGNYTGGAAGAAAGGAAT
GATTTCCTCCTGCCAGAATCCGCGCAGGTACTCTTTCTTGAGGTTCACAAAAGGGTTGCT
GGCTTTGCTATGCCAAATGTAAGGCAGGCCAGTCTTCACACCATAGCCCATATGGTCGCA
TATCACCTTGCAGCACCAGCCTGCCCACATATCGTCGTAGCGTCCAATGGGCTGACCATC
CCCCATGAGTCCGAAGTACATGGCTGGGCCTATGAGTTCCCTATTGAAACCCAAGTTCAT
CCCACACATTGGAAACATGGTGCCCTTGGGAATCGTCATAACGGCATTGACATACCTTGT
GTTGCGCTCTGCTGGCTTGACCAACTGTGTGGGTGCATCATAGTCCGGAATGTTGAGCCA
AAGTCCATGAGATATGGCGGTAGGTACACCTTCTCTAAGACTGAATGGATAGCCACGCAC
AAAATCTGAACCCTCACAGTAGGGATCGTAAAGCGTATTGAAAAAATGAGGCGTGGATGG
TGTTAGTAAGTTCTTTATGTGCTGCTCCAAAGCATTAATATCCTTGCCAGAAGGATCCTT
GGCTACAAAGCAGTCATCGTCAATGGTGTAGATGTATTTCTTCTTAGACATCATGTAACC
GAAGCATCTGCAAGCGCTGTCCTTGAAGGAGATACACGAAGCCTTGGGGCCGAGGATGCG
GTTGATGTCGTTACGATTGTAGAGCTCGTAACTGAAACCTTCGGGGACCTTGATGTTCTT
GCTTGGGTCACCGTCTTGCACAATGATCAGATGATATGGTTGGAAGAAAGGGCCTCCACA
TCTCCAAAAAAATCTAAGTTGCGGATTGTCGGGATCACTATGTCGAGCTCGTCCTTCAGA
GCCATGGCTTATGATCCCCTTGCAGATTGCAGTCCAAGAGAAGGCCTCACAAGTAGACCT
TGAGCTGACTGCCCTGCAAGACGGGCCTGATGGAGGAGGAGGAGGAGGAG
>Contig371
CTAATAGACAATCGGAGCATATTTCCCTACTCCCAAAACATGAGCATAGTACAAGAAACC
CCATAAAAATAATGATGTAGGCATACTTGCAGTGCTAAGTATCACGGCTGATTTAAAAGA
TAAAACATTGAGACGAATCCTACAACACAAACACTTAACGATCGCTTGATAGGCCCACAC
GTAGAATACTCAGGCAGAATGCATTGATAAAAAAGAGTTAAAACTCGAATGCTAAGCCTC
AAATTGGTACTAAATGTTTTGACATTAATGACCACCAAGATCCACTACGGCCTAGGGTTA
TCAGTTTACTACATCACTCTGCAAAAATCCCTCAAAGCTGGAAATCACCTACTCCGTTGG
CATGGACCTGATTATATCAGAATCACCAGGATCAGTGATGCTGAGGCAGCAGACCCTGTA
GTATTTGCCACAGGCTGTGCCTAGATCAACATTGTTTCCAGTATAGTGATGTACTCCAGT
TTTAGAGAGCATGGCATAATACTCAATTTCAGACTTCCTCAGGGGAGGGCAGTTGTTTGC
AATGATGATGAGCTTGCCCTTTCCGCCACGCAAGGATTTCAAGGTGGTCTTGTATCCCAA
GGTGAATTTGCCACTCTTCACAACAAGAGCAAGCCTGTTGTTGATGCTCTCCTGGGCCTT
TTTTGTTTCTTAGCGGCCACCATGGCTCCGTTCCTGAACAGAAGAGATCGCGACCACTCG
AGCTGTGGCGATGGCGAAGCGCAGAGCCCCGCGTACTCTGCACCTGCGCGG
>Contig372
CCGCGCAGGTTAGGGTATGGGTATTGAAAGAACAATATAGAATTTATAATAACAAGATTA
TTCTTCCACTTCCATTTCATTCTTCCACACAATGYCNYNCAGRTCCTCTTGAGAAATTCT
GATAGAAATTATGGTACTCCAACGTGTCACCACCAGCCTTTTTTACTTCCACCATGTATA
AAGAAGGAGCCACTTCAAATACCGCGCAGGTTACGGAAAGATGACCTTTACGTCCTGTCT
CTGCACCATGCAACCTCATCTTATAGTCTTGTCTGTGTACATTGAAACCAAGAGGTTTCG
CTGTCTCTTCCATCTTTGAAATAATCTCTGGAGCCGGATGCTTTGACGTAAAGTGCAACT
CTTGTTTTACTTCCTGTTTTTTCTCAAAGAGTCCAGAGAGATTGAGGCCCTTCGACAAGG
AGATGAGCTCAAATGCATTGAGAAAAGCTGGTTTCGATGATTTTGGCTCTTTCAATTTTG
CTATGACGTGTTCTTCACTCGTTTCATTGAAAACTGCATTTACATCCTCCAAACTAGTAC
TATTCTCCTCTATAAAGGTAGGTAGTGTGTAGCCCTTCTTGAACCAAGAGTCTTGCTTTA
TTTGAGGGATTGTGATTCTAGATTTTGGGTTTGGATTCAATATCCGAGTTATTAGCCTGC
GTGCACCAGATGAGAACCATGGAGGAAACCTCACATCTGCCTTGTGTATCTTCCTGTACA
GGCTCATGAGGTTGGAGTCATCAAAGGGTAAATACCCCGCCATCAAAACAAACAAAATTA
CTCCACAGGACCACAGATCTGCTTTAGCACCATCATAGCCCTTGTGAATAATGACCTCAG
GAGCAACATAATTCGGAGTGCCACATGTAGTATGCAAAAGCCCATCGTCCCTCAAATGTT
GTGGAAGCGCACTTAGTCCGAAATCAGACACCTTAAGATTAAGTTGAGCGTCAAGAAGAA
GGTTTTCTGGCTTCAAATCTCTATGGTACACACCACGGCTGTGGCAAAAATCTACAGCAT
TTATCAGCTGCTGGAAATATTTCCGAGCTTCATCCTCTCTCAACTTTCCTTTCGATGCAC
TCACAATTCTGTTGAATAACTCCCTCCTGAAACATACTCAAGCACAAAGTATATTTTCGA
CTTGCTTGCCATAATCTCATAAAGCTGTACAACATTGGGATGCTTCACAAGTTTCATCGA
CCTGCGCGG
>Contig373
CCGCGCAGGTCAAACCGTAAGGGTGCAAGCATGCCAATTTGCGAAAGGGGAGCCAATGTT
GGGGTAGGGAAGATGATGGGTTAGTAGATTAGGAGCGGGTGAGAAAAATGCTCCGCGCAG
GTCTGGCGTTCCGTCAGGATTGATCATGTGGAGGGCCTCCGAATTGGCAGAACCAACAAC
CCTCTCGTAGCTAGCTCTCATGTAGATGAGTTCATCATCCTCCTTACCCTCCTCTCCAGG
AATCACACCAGCCCCTGATGACACTGACTGCATCAAGCTCATGAGGTTGGCAATGGCGGA
GTCACCTTCTGACTTGTGCACCCTCTTCATTGCAAAACCCACCTTCCTTCCATTGCAATA
CATGCTCCAAACTGGCTCTGCTACAAGGGCTGGCAGATCCTTCTCATCAATACTCTTGTT
CTTCTCACATTCTAGCGTAATTCTTAGCAATCCAGATTGCATCTCCTTCACTAACACATG
CGTGGGCGTGGCTAGCTCCAAAAGCAGGAATGGCGGACTGGCAGGGTCCTCTTGCACGCA
CAAGTTCACTCTGCCTTTCCTCTGCCCAAAAATTGTGCCTGTCACTGTTGTACTGGAGCC
CACCAGGAAGACAGGCCTGCTTCCAATGCCTGTGCGGCTACAGCAAGGAATCATCATCCC
AAACATGGCTCTTAGAGAGGGCCACCATGACGCTTGATGTTCCCTGCTCATCATCATCAT
CATTATCATTATCCTCTGCCCCTTTGCTCCCCGCTCTGCTCATCCTCTCCTCCACTACAT
TATTGTCCTCAGTATTACCTATCTCTCTCTCTCTC
>Contig374
CCGCGCAGGTTTCGGACTTGCTTCAAGTTACAGTTCATGTATAATAAAACTATGCAAAAT
CATAGTTTAGCGAGAGGGAGACAGTTGAGATTCAGGCTGAGATACAAGATAGTTGCTATT
AAGAGAGAGAGACAAGATAGTTGTGAATACTTGCTAGTTAGGCAGACTCTACAGTACAGA
CAGAGACATTAGGCTTCTTCACGAGCTGCTTAAATATTATGATGATTGGTGGTAACGGCA
AGGCTAATTGCGGAGCATGGAGAGGTGGGGCGAGGGAGCAGAGGAGAGAGTGAGGGTGAT
CTCGTGGCTGGTGACGAAGTGTTGAGTGCCGATATAGAGAGGAAGACCTGCAGGGTGGGG
ATGGCCGGCAGGATCCTCGTCGATGAACGCACCCAGCCTACTACAGGGTTCTCCATCCTT
CAAAATGTGAGGGGGCACCACCATCTCGCCCCCCTCAGCTAGCCTCCACTGCTCGCCTTC
CCACACGTCCTTATACTTTGAGCGCACCACCACGGCCCTGCCTGTCTTGTTCACAATTCT
ACTCGCCCCACTGGTGCTGCAACATCTAATCCCCGCTGTTATGAGTGAGGTGCATGTTCC
TTCCGACTGTGTGCCCTCACTATTGTCTGCAGAGCCAATCATTCTCTCTCTCTCTCTCTC
TCCTCC
>Contig375
CCGCGCAGGTTTTGAGACTTCAGCTCCCGCATTTTTCTTTGATAGTCTTTTGACCGTACA
AGAAATTCAGATGGTATGTCATGACCATTGTATGAGGCCAAAACGGGCCGCGCAGGTTGC
AGGACGATAGCGCGCAACATATTCAAGAAATGGCAGCAGGTCCAAAAGCATTGTGTCATC
CGCCTCAAGCTTCCAAGGTTTCACAGGCACTGCATTTTCAGGCTGCAAGCATGTTTCTTT
CGCATGGGCACTCAGAAACATAACATGTGCAGGATCTCTATTAAGCTTTGACAAATCCTT
GTAGTGCTTCCCATTGTTATATTGAGTTGCCTCCCGTGCAAGCCGATACCTTATACACCC
TTTCTGGTCCAGCTTCTCCAGGATTGGATCAACTGTAAAGGGCAACTGATCCGTGTAAAC
AACGAGCTCATAAAATTGTGCTAGATGCTCAAGAAATGCCTCAGCTCCAGGGCGCTTGAA
AGTCCTCCATCCACGGTCTCTTGTCCAGTCGGAGTACACAAGGGTCTCATTTAAATCTAA
AACCAAAGTAAAGACATGTTTCTCTTGTGGAAGAAGATCTGGTAGAAGCTTGTCTGATGT
AGGTGCTGCAAAACCCTTGACTTGGTCCTCAATAGACTTCCGTGTCTCCAGGTAGAGTCC
AGCAACCCCTGCCACAGCTTTAACGCTGGTTGAGTACAGAACATCTTGAACTTTTTGTAA
AAGGTTGTCTTCTCCTGAATGACTGACTTCAGCCGATGCCCGTAGAGCAGAGATTCTTTT
TTCAATCTGCTCAGATGTAAAAGCATAAGAAACATATGCGGTCGCAATCGTTCCAGCGAC
AATGGATCCGGCAAAGACTGCTTTGAGAGCAGTCCAGAAGGGGACTTTCTTGGAGGTGTG
GGAGTCTTCGTGAGGGGCGCTAGTAGAATCAGGGACCTCAGAAGCTTCAGAGGAGAAGAA
GGAATCCGAGCTAGTCTCTTGCCGACCGGTCTCTGCTGCAGGACTCTCCGTTGATGCAGT
AGGCTGTGTTTCTACGGATTCTGTTGGAGACGAAGGAGAGCTGGTTGCCGCAGACAAGCA
CCGACTTGAACTGTGCAGAGAATGGCGATGGCGAGCCGCTG
>Contig376
AGGCAAGAAACTGCTGCTGGAAAGTGATTTTCATATTCCAAAAGCTTGAGAATTACAATT
GGGAGTAGGTAGCTTGGGACATGAAATGGTGCGGCAATTTACAATGTGAAGACGGGATGG
CGGTGTTACTCTACAGCTTGATTCACGCAAGCGATGGCTTGCAACCGCCACTAAGCATCT
TTAATTGTAATTAGCAGAACGATGAGAGGAGATAAGATAGCCTAATAATATTTCAAGGCA
AATGGCAGATTGAAGGATCAAAAGCAATTAAAGTGATGGTCGCATACATGACCCAATTTA
CACAGCAGCAGCCTGTACTTCGAACTCTGGCTCGATTGAAGGAAGTGTGCACACCAGGTT
ACGATCTCCATAGACGTTGTCCACTCTCCCTGTTGAGGGCCAAAACTTGGACTCTCGGAC
CCATGAAGCAGGGAAAGCTGCAGCCTCTCTAGAATACGACCTTTCCCACGTGTCCGACAG
AACAACAGAGGCAGGATGAGGTGCACCCTTCAGCACATTGTCCTGCTGGCTTGATGACCC
GTTCTCAATGGCTTGAATTTCTTGCCGAATCGAGACCATTGCAGTACAAAACCGATCAAG
TTCAGCCTTGCTCTCGCTTTCAGTTGGCTCAATCATTAAAGTTCCAGGCACCGGCCAAGA
CATGGTGGGTGCATGATAGCCATAATCAATTAGGCGCTTTGCAATGTCCTCAGACTCTAA
GCCAGCACTTACCTTGAAAGGTCTTAGATCGATGATAAACTCATGGGCACATGTGCCATT
TTTCCCTCGAAATAGGACCGGGTAATAAGTCTCTAGTTGTTTCGCCATGTAATTAGCATT
CAAAATTGCCACCTTTGAAGCTTCTGTAAGCCCCTTGGAACCCATCATGCAAATGTAGCA
GTACGAGATGGGTAAAATCAAGGCCGAACCCCAGGGTGCTGCCGAGATAGTTCCAAGCGG
CGAAAGCTCCTCCTTGGGTTGAGGGATCCCACCTGTTGGTATCACTGGATGGGATGGTAA
AAAGGGTGCAAGGTGCTTTTTCACACATATAGGCCCCATGCCTGGGCCACCGCCTCCATG
GGGAATGCAAAAGGTCTTATGGAGATTCAGGTGACAGACATCAGCTCCAATGTGCCCTGG
ACTTGTCAACCCAACCTGTGCATTCATATTTGCACCATCCATATAAACTTGACCACCATT
CTTGTGAATAATCTCACAGATCTCATCAATTCCATCCTCATACACACCATGTGTTGATGG
GTATGTAACCATAAGAGCAGAAAGGTTATCTTTATGAGCCTCTGCAGCTTTCCTTAGTTC
CTCAATATTCACATTGCCTTTCTCATCTGTGCCCACTACCACAATCTTCATTCCACACAT
AGCTGCACTTGCAGGGTTTGTCCCATGTGCAGAGACCGGGATGATGCAGACATTTCGGTG
ATAGTCTCCCCTTGAATGATGGTATGCACGAATGACCATGAGACCCGCATATTCTCCGGA
AGCACCAGCATTAGGTTGCAGAGAAACAGAATCAAAGCCGGTAATTTCAGCAAGAAGCTC
TCCTAGATTTTGAAACATTTCCTGATATCCTGCAGTCTGATCCAAGGGTGCAAACGGGTG
AAGATTGGCAAACTCGGGCCATGTGACAGGCATCATTTCCACTGTCGAGTTAAGCTTCAT
GGTGCATGATCCCAGTGGGATCATGCTGTGGCACAAGGACAAGTCCTTTRCYTGCGCGGC
TATGTAGGTACCGTAACATCTCGTGCTCAGAATGGTACAACCTGCGCGG
>Contig377
CCGCGCAGGTTCCTGCACCCGCCGTAAGAAGGGTATAATTGAAGCAGTCATAGGTCCTCC
CAAGAAGGATACCTTGACATCCATCTGCTATCCAGAAGCATGGGCGCCTAGAAAAAGTCT
GTTCTTGCAGTAGGTCTATCTGCTGCCATATTCACGCGCAAATTCCTCCCCTCCACAAAC
GCGCCATCCATTTTGTTAAGGGCTTCATTCACTTCAGCCTCCGTGGACATAGTTACAAAG
CCAAAACCTCGTGACCGCCCAGTCTCTCTGTCACTAACAACTCTGGCTTCCAAAACCTTG
CCATGCTCACTGAAAAGCTCCTGCAGCATTGCTTGATCTACACCCCAAGATAAGTTTCCC
ACAAACAATTTGTTGGCATTGTTGTTACTGTCCATTCGTGGAGAGCGGGGAGCAGGACCA
TCTCCTCTGTTGCGGTTAGGAAAGTTAACTCTCAATGATCTGCCTGCATAATCAGCCCCA
TCAAGCTTTTGAATGGCGGCATTGCAGTCCTCCACAGTGCTCATGGTGACAAACCCAAAA
CCACGACTCCTGCCAGACTCTTTGTCATAGATGACCTCGACCATGTCAACACTGCCAATT
TTCTGGAAGACACCAGCAAGTTCCTCGCTATTGCAGCTCCAGGGCAGGTTGCCAACATAT
AGCTTGCAAGCAGCCGTATCCACGTATGGTGAATCCGCTTCAGCATCTGAGTCATCTGTG
GTGGCGTCAAGAGCGTCGACTTCTTGCACGGAGAGCTCGGCACGGGCTTGCACTCCAGAA
GAGCCATGTCTGTAGAAGCCTCTGCGGGAGACTGACAGAGACAGCATGCGGAGCTCCAGA
GGACGCAAGCTCTGCAGAGAACGAGGAGCCTGGGTAGGGCTTACTCTGCAGAGACGGGCC
TCAGGCCGAGAGGATGCCGCAGTAGCTGCTGCAAGGGAGCCATTGACTGAAGAGAAGCAC
ACAGACACCATGGCGACCTTGCTTCACAGAGAAAAGAGGTAAGAAGACGTCTACAGCAGA
AACCCTAATCCTGAGAAGACGTCTGATAGAGAAACCCTAAACCCGAAATGGCGGAAATGT
TACTCCGCCAGAAATGAAAGC
>Contig378
CCGCGCAGGTCATATTGTCAGGTGGCATAAGATGCTGCTCATCTGTGTAGTGGTTATTAG
AAGAAAAGCCATGACTAGCCGTGGCTCTATGAGGAATTTGATTGTTCAAAATGCCAGAAA
TAGGCCTATCATTTTCATGAGATCTGCCTCCAGTATGAGTTCCCACTATACCTGTCAACT
CTCTAATTCTATCATGTGAGGTTCTGATCTTCCGCTGTAACTGATCATGTAGGTGCTTCA
CACTGCTGGTAATGGCAGAAGCATTTACAACAGGGGGCAAAATACCATATTCAGCCAACA
GCCCGAGCATGGATGACATGAAGATATATCTCTCATCCTCTGCAACCTTTAAATCATGTG
CCAGCTTTAAATTTTCTTCAAGGTCACCTTTTCTACGAGCCAATTCATTTGAGGCAGAAG
TGATGGCTTCATTCTGCTTCTCGTCAATTGCCATCCGCAAGTCAG
>Contig379
CCGCGCAGGTTCGGTACTTTTTTCTTTTTGCAAACAATAGCAGCTTCACATTAATGCAAG
CATCATAGATAAGCCAAATGGCAGGCCAGCACAGGCAACACAAGCTTCACGTAAAATCCT
TGTGTTTGAACAAACTCAGCTCTTCAGAATAGGGAGGGGGTTAGCTTGACAGAACAATGC
CCTACACAACCCCTTTCCCATGATATCCGGAGGAAAAATTTCAAAACCTAACTTGCTGTA
GAAAGTTTCGCCATGCTATATTCCAGCGAATGCCTTCTTGCCTCCCTCCGCAGCTCCCAT
GGGAATAACTTTCAGCACATTGAATCTCACGGTCTTGGAAAGAGGTCGGCACTGTCCAAC
AATGACCTTGTCCCCTTCCTTCACACGAAAGCAAGGTGAGACATGTGCAGACAGATTTGA
ATGCCTCTTCTCGTACCTTTGATACTTTTTGACAAAATGCAGGTAATCTCTTCGGACCGT
GATTGTCCTCGTCATTTTTGCACAGTTAACAGTCCCAGTCAGAATGCGCCCCCGGATAGA
CACATTACTCGTGAAAGGGCACTTCTTATCAATGTAGGTACCCTCAATAGCTTCTCTGGG
AGTTTTAAAGCCAAGGCCAATGTTCTTATAGAACCGGTTCCCACACTTGCCAGGGGCTCT
TCCTTTTCCAGGGGTTTTACCACTCAGGAAAACCTTGGGCTGCTTGAGAAAAGCGCGCTC
AGTCTGCTCCGCCATAGCTGTTGCTTGCGACCCGAATATGGCACGCAGATCTGCTCTCTC
TCGCTCTCTCGAGT
>Contig380
GAATAAAACCAAATTTTAAGGAATTTACCAGTCTACTTTCTCCCATAATTACCTTTGATA
ACACAACAACACAAGCCAAGAATGGAGAAACCAATATAATCTTAAGGCAGCATATGATTG
TTGAAGTTTTCAAACGTTATGAAAATCACGTGATTCCTAGGTCCTGCTAGCAAACACCTC
AACTAGAATATCCTTGATAACACTGCATGGAGCTACTTCTATGATGAAAGAGGCCCGCAG
ACACATTTCTACGATAGCAAATATGCACATACTATGGAAAATAGTCAGGCCAATTCTGAT
AATATGAATCTCGCACTAGCTTCGGCATAAACTCGTTCCACAGAGGCTCATATGGCTTAT
TTTCCTTCATTGCCTTCTTGAACCGGTGGTTCTCACACACCATTGCCAGGTCATGCCAGT
TGTAGCTGTTGGTATACTGCCAGTAATAAGGGTTGATGACGGAAACTGCAGAGAACGCAA
CACAGCCCCAGAAGAGGTTTGCGAAGCCTTCCTTGCCTGAGTGGGGAACTCCAGGATCCC
CAGCATATGCAGGCCCAAACATCTTCTCCATCTCTCTCTCTCTCTCTCTCGCTCGCTCTC
CACACACAGC
>Contig381
GAATCTCAAAGTTCTCAACTACTCTCGCAAGTTAAAGCTTCCTTGCTTGCTATGTCATTA
CCATATACATGTAGTAATTATGAATGGTACAACATGTCTAGAGATAAGACCTCTGGTAAG
GAACTCCGTACGCAAAGTGACAAACCTTTCAAGTGTTCCCAACCCACTAAGACCGGAGAT
CATTTGCTTGAAACATTCGAAGACATTGTGAAGAAGGAGAAGATTGAATCGGCACCTGCG
TCGTAAATTAGAATTTTGAAGATGTTGATTACAACATCTGCAATATGGTACAACAAATCT
GTATAGCCTTTTAAACAGAGGTCCTTTAAATTAAAGTAGCAGACTGTGCACCTGCCCACA
ATGTCCAATAGCACACATCATGTACATGAAGACTGATCAGGTATAGGACAATCAATGGAC
CCAATCAACTAGTAATAAACCGAATCCACATGAAGATGAGCTGTCATATTAAGACTTTCT
AACAGGGGCTCTCCTTTCTCATTTATCTTGAATGAACATATTCCTCCATTGTTGATGTCA
ATTGCTCGGAACCTGTCAGGCCCCATGCCTAAGGCTGTGCAAATCAAAGCTCGCAGTATT
GACTTGTGTGTCACTACAAGAACTGACTGTCCCGTTGCTGATAAAATCTCCTCCCAAGCC
TTTCTTGCCCTACCCCATAATTCAACAACTGGATACACTCCTTCTATGTGGAAATTAGCA
GGATCTTCCCTCCATGCCTTATAAATCTCAGGAAACTGCAGCTTTGCGTCCTCATTTCTC
ATTCCCTCCAAAAAGTGTAGGTGTGCTTCTTTGAGCGTGTCCAAGAAGACCAAAGGTTCT
TCCCTTCCATCCCATATTAGCTCAGCCATTGACTTTGCACGAGATATGGGACTTGCAAAG
CAATGATCAAACTTGAGCTTCCCCAATGCCTTCTTACATTTCAGAGCTTGAACTGCTCCC
TTCTCAGATAGGACTGACAAATCTGAACTACCCTGAATTTTACTATTTTCGTTCCAAGTG
CTAAGACCATGTCTCACAAGCACAACATTTTTAACCTTTTTCAGAGGTTCTTGAACAAGA
GGCTTTGTTGCACCAGTGAAATCAAAAGCCCCACCAGTCAAAGAGACCTGCGCGG
>Contig382
GTCAGAGTTATGAAAAGATGGTAAGCATATAATGACAAGGCAAATAATGGACTTGATACA
CTTCACTGCTAATAAACCACTGGTGTCACACATCATAGGACATCAGCAGAAACGTTGTTT
CAACATCCAAAATTAACCAGCTAAGGTGTAGAATTGGACAGTCTGATCTTAGCACACAAA
AAAATGGTTTACATGCACAGCAGAGTATACAAGACAGAAGCAGAGAAACCTCCCATTCAG
GTACATTGTTATACAGAGATATCAATTGACTGGTATACACCGAAAGTTCTGGTCACTTGC
TCCACATTACAGCATATCAACCGGGATCTCATTTGCTCACGAAAGCCGCAAAAACAGTGT
TATGACCAGGGTCAGCCAGATGAGCAAGAAGATTGTCAATGGGACCGGTGCCTGTGTAGA
TTGCTTGGAACCACGCTCCCATGACAGCCAGCATGGCCAGTCTACCATTCTTGATCTCCT
TAGTCCTGAGCTCCTTGAGCTTCTCAGGTGACCCAGAGCCCCAACCAAGAGGGTCGAACC
AAAAGCCACCTGGGTATCCAACATCTGTACCTGTAAGTTTGTTGTTGGGGAAGATGGGAT
CTGTGTTCACAGACCCGGGCTTAATAATGTCCGCCCATCTCCTGCCCTCCGCCCATCCGA
GGAAGATGAGCTCCACTATGAAGAGGGTCGTTGTATCTGTGAAGTACTCTTGCTCGCCTG
CTGTATACCATGATGGGGTGTTAAGTATACCCCAAATTTTTAGTAAGGGCCTCGGGAATA
AATATACCCGCAGCTCCGAGCATTGCCCATCCTGCAATGGACAATCTCAGATTG
>Contig383
CCGCGCAGGTGCCACACTTGAAACCCGGNNGGACACCAGTCAACAAACTGCACCGTCCTC
TTGGCCTTGATGCTTGCCACTGCAGCATTTACGTCTTTCGGAACCACATCTCCACGGTAC
ATCAGGCAGCAAGCCATGTACTTGCCATGTCGTGGATCACATTTGGCCATCATACTAGAT
GGCTCAAACACTGTATTCGTGATTTCGGGGACAGAGAGTTGCTCATGGTAAGCTTTTGCA
GCAGAGATAACAGGCGCATAAGAGGAGAGCATGAAGTGGATGCGAGGATACGGCACAAGG
TTTGTTTGGAACTCTGTCACATCAACATTCAACGCGCCATCGAAACGAAGGGACGTTGTG
AGGGATGATATGATCTGGGATACCAATCTGTTAAGATTGGTATACGTTGGCCTTTCAATA
TCAAGAGATCTTCTGCAAATGTCATAAATTGCCTCATTGTCCAAGAGCACGGCCACATCT
GTGTGCTCTAGCAAAGAATGGGTGGAGAGTACACTATTGTAGGGCTCCACAACAGCTGTT
GAAACCTGAGGCGAAGGATAGATGGTGAATCCAAGCTTGGACTTCTTGCCATAATCAACC
GACAGACGCTCCAACAAAAGAGATCCCAAACCAGAACCGGTGCCACCTCCAACTGCGTTG
AATACTAGGAACCCTTGCAACCCAGTGCAATTATCTGACAACTTCCTCACTCGGTCAAGG
CAAATGTCAACAATCTCCTTGCCCACTGTGTAATGGCCCCGAGCAAAGTTGTTAGCTGCA
TCTTCCTTGCCAGAGATCAGTTGCTCAGGATGGAAAAGCTGCCTGTAGGTTCCTGTGCGA
ACTTCGTCGATGACGGTAGGCTCCAAATCAACAAAGATGGCCCTTGGCACATGCTTTCCT
GCACCTGTTTCGCTAAAGAATGTGTTGAATGCATCATCTGCTATCCCAACAGACTTGTCA
CTGGGCATACGACCGTCAGGGGAAATGCCATGTTCGAGGCAGTATAGCTCCCAGCAAGCA
TTACCCACTTGGATGCCGGCCTGACCGATATGGATGCTGGTGACCTCTCTCATGGCAACT
TCAAGCTTGTCGGCG
>Contig384
CACAAACCGGGCTGATAATTAGCCAATTGCAAATTAAAGAGGCAATTTTGCAAAGGTTCA
CTTCAATTTAATCAATACTTCCATGCAATTAAATGCAGTAATCAAAGAAAAATGATGAAA
TTTTTCGGATATTGCAAAGTATGGACACTATGTAAAATGTGCGTTCACAGGCCTGTGTAA
GTACAACAGATGAAGGGGAGAGAGGTCCATTCACTTGCCGGGGACGAAGTTGGTGGCATA
GGCCCACGCATTGTTGGCAACAGGGTCAGCCAAGTGGTCAGACAGATTCTCAATTGGGCC
TTTACCGGTGACGATCGCCTGCACGAAGAATCCGAACATGGAAAACATAGCCAGGCGTCC
GTTCTTGATCTCCTTCACCTTCAATTCAGCAAAAGCCTCAGGGTCCTCGGCAAGGCCCAA
GGGATCGAACGAGCCACCGGGGTAGATCGGATCCTCGACATCCCCGAGCGGTCCGCCCGC
AACTCGGTATCCCTCGACAGCTCCCATAAGAATAACCTGGCAGGCCCAGATGGCCAGAAT
GCTCTGAGCATGAACAAGGCTAGGGTTTCCCAAGTAGTCAAGACCGCCCTCCGCGAAGAT
CTGAGAACCGGCCTTGAACCAGACTGCCTCACCAAATTTCACACC
>Contig385
CACCTATAGTTATCACCTGCCCATCTGGNNGCNCAGNTAGCTCTTCTCCAATGAGGAGCT
GCTCTTTGAAGTTTCCAATTCTTGCTCAAAGTCCAAAGCAACATAGGCTAGTTTTTCTTT
CATATCTCTTACAATTTCCCTCTCAGCAGTGGTGGTGAAAGAATACCCACGTTCAGTGAG
GATCTTCATCAATGAATCTGTCAGATCACGGCCAGCAAGGTCCAATCGAAGAATGGCATG
TGGCAATGCATACCCTTCGTAAATGGGAACGGTATGGGTAACACCATCACCAGAATCCAG
CACAATTCCAGTTGTCCTGCCACTAGCATACAGAGAAAGAACTGCTTGTATGGCAACATA
CATTGCCGGAGCATTGAAGGTGTCAAACATAATCTGAGTCATCTTCTCACGATTAGCCTT
GGGATTCAGTGGTGCTTCTGTAAGGAGTACTGGATGCTCCTCAGGGGCAACACGAAGTTC
GTTGTAAAAGGTATGATGCCAGATTTTCTCCATATCATCCCAGTTGGTCACAATTCCATG
CTCAATAGGATATTTGAGCGTCAAGATTCCACGCTTGGACTGAGCTTCATCTCCAACATA
AGCATCTTTTTGTACCTGCGCGGCCATTACTCCAGTGTGTCGAGGCCGCCCCACAATACT
TGGAAAGACTGCACGAGGAGCATCATCACCCGCAAATCCAGCTTTAACCATTCCAGATCC
ATACCTGCGCGG
>Contig386
CCGCGCAGGTAGGAAGACGAAAGCTAGGAAAAGACGTGCATCGTGCAAGGAGTCCAGCGT
GGGAAAAGGGGCGAANYGNGCAGGTAAAAAGAAGTAGAAAAAGTAACCAGCAAGAAAACT
GATGAAGGTGGTTGTTTATACAAAGTGTGGATAGAGAGAGGATTGGTGATGGGTTGAAAG
AGCGTAGCGAAAAAGAGATTGTATAAGTAAGAGGTGGTTTATTATACGGGGGGCCCCGCG
TCGATGCGCTTGCCTTCAAAAGATGTATCGGCGGCGGCGGCGTCGGCCGCATCTTGGCGG
CTCCATCTGTAGCGGAGGAAGATGAAGACGGCGACGACAAAGACCCAGTAGAGTATGTAG
GAAGCCAGCGTACCTTGGGTGGCCTCGTTACGCCAGCCGGTGACAGCGTTGAAGAGAGTC
CAGAAGTTGTCGCTCTTGTGGCCGCAGCACTTGAGCTTCCACACGAACGTCTCTTTCCCT
GTGAACTCCTCGAACTCGTGCACGGACCCCGAAAACAAGCCCGCCGCTATCACCAGCAGC
AGCATGGTAGCTGCCCCCAGAAACCACTTGAACGCTGTAAAGCTTCCCCCCTTGTACAGC
AAGTAGCCCACCACTATGCCACACAGCGCGCCTACTATTGCTGGTATGGGATACGCTGTC
CCCGAGCCCTCCAAGCCCACCCCGCCTAGAAATATCACAGACTCCACCCCTTCTCTCAGC
ACCACTGTGAAGGGTATGAGAAACAAGGCGTACTTGCTCTTCTTGCTCTGCACGTCGTCC
CCTCTGTTCAGCGCCTCCACCGTCACCTTCGTCAGCTTCCTCTCCCACTTCTGCCTCCAT
GTGTCCACCCTTATCATGGAGAACGCCATCAGTGTTATCAGCACCACCGCAATGATCCCC
AATATCCCCTCCCACA
>Contig387
CCGCGCAGGTTGCAAGAGCCAAATGTGGAAGACNGCAGCARGCCGTGGAGCTTAAACCAT
TTGCTTCCCCATAAGGCAATATAAAGACCACAGTTACCCATCTCTTTTTGAATGCAGGCA
AGCAGCATGAACTGCTATTGCAAACTCATTCAGCTGTCCAGCTCTGCTCGACTATGTCTC
GAACACGCCTGTTGTAATCTCGACGATTTTCGCTGTACAATTTAGCAGCCTCTGAGTTTG
CCGGTGAATTTGGGTTGGGGTCACACAACAATGACTGGATTGACGTAAGAATTGCAGCAA
CATCATAGATAGGACTCCACTGATTTTGCAGTATGTCCAAACAAATGCTACCATCAGCAT
AAATATTGGGATGAAACATTTTAGAAACAAAGCGCACTATTGGTGGCTTGTTAGGATACT
CTTCAGTGAATTGCAGCGTCAGCTTGAACGTCCCTCCATCCCAGGGGGTATCATCAGGCC
CAAAAATGACAGCATTCCAGAGCATGATGTTGTTGTCTTGCGGGGCGCCGCTGATGCCTG
CAGGAGGGTCATTCTGCAGTCTCTTGAAGTCTCGCATGAGCCGCTTGCGAGCGGGTGTCG
ACATACTCGAGCCCCCTTCTTCTGTTCCCTGCACGCACGCGCACACAGAAAAACACTGCA
AAAGATGCACAAAATGGGAAAGACGAAGGAAAGATACG
>Contig388
CCGCGCNNNTTGTCCAACATGCGCATCTCCTATGATGCGCCCCAACTTGCAGTCAAGTAA
AATCTCTCAGCATACATCTGACTTCATGATCAGTTTGTTGACACACTCATTTTCCAATAA
TACCAAAATCATGTCTTGTCATTCTGTGAGAATTCAGAGTGATTATGATACAGTAACAAC
ATTTTGCATATAAAATCACCCCGAAATTTTACGACATAACAAGAAAGCTCCTATGACGCC
AACTGCAAAGAACTCTGCATAAATGGTCTTTTTGCACAATCTCTGTTTTCCCAAACTCCT
ATATTGGCTTTATTTTGAAATGCAAGCCGATGAGGGAGAAGACAAAGCATTTCAAATCCT
GCACTAGATAGTAGAAGATGCGAAGTCCCTCTGGATCCTTGCTGCTTTGAACGTCAAGAA
GGGAGCCAATTTTTGAGGTCGTAAAAGAAATGTGCTCATTTCCCATGACAATTTCAAGTT
CTTGACAACCGACTCTATCGGGCTCTGGCCAGTTATTGTCATCTTCTTTCATAATCTCAC
TGTCGGCGATGATTCGGCGGCACTCACGCAAGGCAGCCTGCGTGAGGAAAACCTCCTTGC
GAATCATGGTGTCATTCTTGTAGTTAGAATTGTTGGCATAGCGCAGCTTCCCGTCAGGGC
GGAACTCGAACTCCAGAAACTCGTGCCCGAACTTGCCCCTGTGCCCCACGTAGTACCGCA
CATAAAACTCTCCCAGATCAGGCTCCGCCATAGCTTCTGTCTCTCTGTGTTTATTCTTTG
TCTTTCAATAAAGAAAAACTATCTTACCGCTTCTGGCCCTAAAAGTTTTGCTCT
>Contig389
CCGCGCAGGTGCCTTCGCAAAGCGCCCATGGACGCTACTCTGCCGCGCAGGTCCGAGCTC
TAGTAAACATAGCCCTTCACAAACATGCCCTTCCGCGCAGGTATCACTTTCACCATCTCC
TGTGTATTTTCCAAGCTGTGCCAAAGAGTTGGCCTTGGCTCTGGCCAGGAGGGCTTGCTT
TGCTGCATCAATGTTCTCAGGTCGACCCTGCCACGTTTTCAGCACAGAATTCTGGAGGGC
CCTTGCATATGAGAAAGACACGTGCCATGGGTTGGGGGACTGGTTCATTGCATTTAGGTT
GAGTGTTGCCTCCACCTCTGACTGCCCTCCCGACAAAAACATGATGCCAGGGACTGCAGG
TGGAACCCTCCTTTTGAGCAGCTTCAAAGTATAATCTGCGACCACTTCTGGTGATTTCCT
GTCCTTGCACTCGGCTCCAGGAGTTACCATGCTTGGCTTCAAGAGAATGCCTTCATATAT
GACGTTGTTCTTGGCTAGGAAGTAAAACACCTCATTCCAAACCTTCTCTGCAACTTCAAG
TGTCCTATCAATACCATGATCCCCATCCAACAGGACCTCGGGCTCTACAATTGGAACTAG
GCCATTGTCCTGAGAAATAGCAGCATAACGAGCAAGCCCCCATGCAGCCTCTTGAATAGC
CAGCTCAGAAGGACCATTAGGGATACTGATAACTGTTCGCCACTTCGCAAATCTGGCGCC
TTGCTTATAGTATTCCGCAGAGCGGGATGCAAGACCATCAAGGCCCTGGCACCAGGACTC
GTTGTTGGATCCAGGAAGGGGAACCAAGCCCTTGTCAACCTTGATGCCCGGTACTATATT
CTCCTCTTTAAGGCAATCGACAAACTTTTTGCCATCCACAGTTGACTGATACAAAGTCTC
CTCAAAGAGGATAGCACCTGAGATATACTGTCCAAGACCTGCAGCGGTGCATAGAAGCTG
CCTGACCTGCGCGG
>Contig390
GTCCAAAACTTCTGGTGTACATTCTGTTCCCGAAATTGTTGAACCTTACTCTCCCAATTT
CGGAGAGACAGGCAAGGCAATAGACATTGTGCGCAGTGCGATGACTTAGAAACAGTATGG
TACAATGGGCTGGGAAGAGGGGAGAATGGGGGGGGTTGGTTGGGTTGGTTGGCCATTGAC
AATCTACCCAACTGAGTCTGAGATGGACAAACCCTCCACAGAGGCACCTCACTTGCCCGG
GGTGAAGTTGGTGGCATAGGCCCAAGCGTTGTTCACGGTGGGGTCGGCAAGGTGATCCGA
CAAATTCTCAATAGGGCCTTTGCCAGTCACAATGGCTTGCACAAAGAAGCCGAACATGGA
GAACATAGCCAGCCGTCCATTCTTCAGCTCCTTCACCTTCAGTTCTGCAAAAGCCTCAGG
GTCCTCGGCAAGGCCGAGAGGATCAAAAGACCCACCTGGGTAGATGGGGTCTTCGACATC
GCCTAGAGGCCCGCCCGCAACACGGTAACCTTCGACAGCACCCATCAAGATCACTTGGCA
TGCCCAGATGGCCAGTATGCTTTGGGCATGCACAAGGCTGGGGTTGCCCAAGTAGTCCAA
ACCCCCATCAGAGAAGATCTGAGACCCAGCTTTGAACCACACAGCTTCACCGAATTTCAC
TCCATTCTTGGCCAACAGCTCCGGCGTGACACAACCCAAGGCTCCCAACATTGCCCACCT
CGCATGAATCACCTCCAGCTCGCGGTTCTTTGCGAACGTCTCCGGRYCYGCGCGGAGGCC
TGCTGTGTCCCACCCGTAGTCGCCGGGAAACTCCCCGACCTGCGCGG
>Contig391
CCGCGCAGGTGATTGCCTTGCCATACCGGGGAGTAGGAGGGAATGTGAGGATGTCGGTGA
CGAGGTTATGGGCAAGAGAGGAATGTCGCCGACGCAGGTAGACCGCGCAGGATGACTTAC
CGGGTGTCCATGGGGATGCCATGGCTCGCAGCCGAGTGGTGGCAATGAGTGTAGAGTAAG
AGGTGATGGTCGTTGGCGAGGTTGCGGGTACTTCGTCACGCCATCGAGAAGGCGGGGATG
CCGCAGGAGCAGTGAGCACCGGGATGGCCGGTAAGACAGTCGGGGCTGCCGACAAGAGAG
GTATGGGGGCATAGATGAGGGTAGCCGAGCATGACGAGCGCGGGTTTGCCGCAGGAGAAG
ACTCGGAAGTATGTGTTGTTGCACTTGATGTCGGGATTGCCGACGATGCAAGAGAGAGTG
GGTTTGTCGTTGACGAAAGAGTTGCCAAGTGAAGCCTATGTAGGCACGAAGGTGATGTAG
CCGGGACGGGTGTGAAGGAAGAGAGGGCAGCCAATGAAGGGGTTTCGGGTGATGAGGCTG
CAGTAGAAAGAAGAGAGGGGGCAGCATGCCGCAAAGGGTCAGAGGCTGCCATTAGAGTGT
TGGCTTGCCCCGAAGGGTCAGAGGCCGAGGCTTGCCTCAAGGGGTCAGAGGCCTCCTTAT
CGTGCTTTTTGAAGATGCCACATAGGGCTGAATTAATTTGCAGGTTAAAATTAAGTGCTG
AATTAGAAAAATTACCTCCTTTTAGTTGCGCTTGCCCACAATCGTTAGGGTCAGAGGCTG
GAGCTGGTTTGGATGTAGAAGCTTGCCCATCTAGTTGTGGGTCAGAGGCTTGCAGGTTTA
ATTCTGCTTTGCTGGAGGCTTGCCCTTCATTTGGGTGTGGGTCACAGGCCCAGCCATCAT
TTGTGTAAAAGTCCCGAGCGAGGCGTGGAGCAGCAGAGAAGTCGCCCTCCATTGTCGAAC
TCCCTCGTGATACCATGTAGAAATTAAGAAACACAGGCTGCTATGCAGCGCACACACAGT
TACACACAGAGTTGGAGACGGTTACAATAGACTCAAGAAACAAGAAGGCAACCGCTCC
>Contig392
CCGCGCAGGTTACTGCTAGACAACCATGCTGCCCTAGAACCTCCGCGACAAAACAGGTTA
AGATACTTAGTGCTTATACCACCCTGCCTTCTCCACAAACTTTCTACCTACCCGACTAGA
CCATCGGCACCCTTAACTAGATTCAGAGCCCAAATCAATACCTGGATCCATGGCCTCTGT
TGGTGCTGGTACTCACAGTAAACTTTCTCTCTGGCGGTGCATGCTCTGGCTTCTTTATGG
ACAAGATCTCACGGCCCCCGCCTCCAATCGAAGCCACCCGAACTGTGATCTCCTGCCCCA
CCTTGAAAAGCCGCTCCAAGATGGCAAGCCCACCTGTAAACCCTAGATCCTGCGCAGGGA
GGTAAGCCTCCTTTCCACTGGGCATGGTAACAAAGTACCCAACAGGGATGACATCCTTGA
TGATAGCCTGCTGAGTGCCAGGGTCGCCTTTGTTGAGGAGCTTGTGGGGGGCGAGGTCAA
TGTTCTTGGCCTCTTCCTCCATCTCAGCTTGCACTTGGGCCTGCGAGATGGGCTCTCGCC
TGTATGCGCGCAGGCTTTGGAGCTGTGGATATGGTCCCTCTTGCCCTGAAGGCGAGGCCA
CAGCTTTCCATAGACCGGCTGCAGCAAGGATCTTAACGCCCTCATTGGCAGAGCTCCTGC
TCAGAGGCTCTGCTGCCGCCGCGCGCCTCAACAGCTGCGAGGTAGAGCGTAGAAAACCTG
TAGACCTCATCTTTCTGTCTTTCCCTTTGCCTACACTCGACTGTGTAGCAACAACGCAGC
CCCGCTTCCACCCCCGCGTACTCTGCGACCTGCGCGG
>Contig393
CCGCGCAGGTTCTGTAACACATGATTCATAGGTTGGCACCATGTACTTGCCGCGCAGGTA
AGCATCTTCTCCTCCATGAGCTTCAAAAAGTTCTAGAACCCTATTCACTAGTTCTCCAGT
GCAAATATGCTTTTGTTGGGCATAATCTATGGTGTCTCCCGTATTCGGCACATTGTTCTT
GAATATATTTAAAACTGGAAGAAGCTGTCTATAATAAGGCACCAATGAATGACCAACCAT
CTCTTCAGACTCCACAAGCTTGCATAAAAGCTGAAGGGCTATGTTTATGACTGCAAGATC
TCTTGTGTTCAGAGCTGTCTTGATAGGAATGATTAATTGTGGTATCACCGATAAAATCTT
TCCTTGACCAGCCTTGAGAAGGTCCTCCACTCCTTTCACAGCTATGAAACGATAAGGTTC
TTCTTTCTCTCGTATTCCATCAAAGAAAATAGGCAAGTAATGGTGATAATCCAACTTTCT
AATGTCCACTTTCCACATGAGGGAATTCTTAGAGCTGCTATGTAGAATTTGTAGAGGTAA
GTCACCCCTTTCATACAGCTTCCTGAATAAAGTGTTAGGAGGGTTATCACGTAGTTGGAA
GGCTCCAGCTAAAGGAGGCTCTGCCTTTGGAGCTGCTTTGTGAAGTTCACCTCGCTTGAT
CTTCTCACCATCTCCTTTTCTCGTATAATCAGAGGGTAGCTTCTTTGGGACCCGATGCCT
GTATTCTCCATTTGAAGAGTAGTAGGGCAACTCTTTCTCACTTAAGCGACACAATACATG
GCGCCCAGCTCTTCTTGACAGCTTGACAGGAAGCGTTTGATCAAAGCAAGAGCCAGACTG
TTTGGTCTTCTTCATGGTGGGCTTCCCTTTGAGCTTTGCATTGCAATACTCAAAGGCAAA
CAGCTGCCCTGCCACATCCACCATCTTTGCTCTCTCTCTTTTCCTTTATCCGCTTCAAAA
ATAAATTCCTAAGCAAAAAAGTTCTCACAAAAAGGCCATCATCACACCCTCCATTGCGCA
AGATGATCTACAACCCTCTCCATGCCCTGTTTGTGCGGAGACATGCTTCCTCCATGTGAC
ATTCATCTTGCGCGGGACCAGGAATATGTATGCTGCAGTCGTCGCCTTCGCCTGCACTTG
TTT
>Contig394
CCGCGCAGGTTTGCGTATGCAATCCAAGCTCCACGGCTGCAAAAACAAATTATCCGCACC
GACCCAAATGCTCATACCACAGAGACATCCGGAAGCCATGGATATCTGCCTTCGGTGATG
GTGGCTCTGATCCCATTGTGTGTGCAGGCTGGAATGCTCCCATTGCTATCTCTGAATCCC
TGCCGCCATCCATTGAGCGCTGATTGATATTGGCTGATCCTATGATGATATATTCATCAT
CCACAATCATCATCTTCGCATGCACGTAGATCATAAATCGCCTGTTGTCCTGTGCCAGCT
TGTAGTCAGAACCCTCCTCTGGAGTGTCTGGAGGTACATACTCATCCCCAAGCCTCCTCT
CACGATTTCCCAGACAGAAAAATGTGAGATAATCACGAGGACTCTCGTCGTAAAGTCCCT
TGGCCTGTAGAGCCTGTGCAATGATTTTGTACATCATTTCCATAGTCCTGTGCATCCAAT
CTAATATAGCTTGCACAGACTGAGACTCCGGCTGACCCTCGGGCCACATAGGCACCACTA
CATATACATTGAATCGCTCGCCAGCTTCGATCTTGCTGGCTATCTTCAAGGCGAGCTCAA
TTGGGATAAGATGCAAAGCACCCGCACCCTTCTCTTCGTCCCAACTTGCGCAGCTTCCCA
AAAAGTACTGATTCTCAATGTAAATGAAATTCTTTGCCCTTCTGATGGCGTGTATGTACG
CATCTTGTATGCTTCGATCAATGACACTTTCCTTCCCACTTACAAGACCTGCCTTGGCAG
CATCCTCTGGGTTGTCAGGGAACCCAAACGCAGCCCCGCCATCAATTGAGCGGAAAACTT
GTGCATTCCAACTGTTAGGATCCTCAGGAAACATTACCGGTGAAGGTGGGTTTATAGCTG
AAATTTCCTGCAAAGCTAACAATTTGCCCTCGGGCCCTTGCTTTTGCCACCGTTGCTCGA
AATTGTGTAATACATCCCATGCAGCCTGTCCCTCTAGCTTAGAGTGAATGTCATGCCAAC
CTGCGCGG
>Contig395
CCGCGCAGGTTCCAAAGGTGCATGTGCACTCACAAATAGTTGCGGTGATCCAATGTCCTG
ATGTCAACTTGAATATCTTCCAGTCCATGTCTCTTCTTGTGAGCCGCGCAGGTTCAACCA
CTTCCTTTTCATGTGTTGAAGCTCTGCCTTTGCAAATGTAAGCTCAACCTCGGTCTCCAC
GTCTTTCCGTTTGCTTGGATCAACTCCCAACGCTTTATTGATGACATCAAATTCTTTTCG
AAGTAAATTCATGCCCTCCTTGTCGCCCCGTTTCAAAACTCTCCCAATCTTTTTCTCCAC
CTTCTCAACAGCCTCCAGCATCATTTTATCTCCATCATATGCCTCTGTAATCCCATAACG
AGCCTTTATCTTTGGCAGAGACTTGTAGAAAGTCTTCACATCTGGTGCTGCTGCTGCTTC
CCGTTCGATCAGTATTGCAATTTTCTGTGTTTTTGAAGGGACGCCTACCTTTTTCCGAAC
CCCATCCATCAGTGTCTTGTACTCTGAGACTGCTTTTGCGTCATCAGGATCCAAAGTAAT
CTTTGATTTTGTCAACTCCGATATGAAGAGTTTGTATTTTTTCATTCATATTGAAAAATA
TTGCGCTTCAAAGGGTCTTGCTCTTCAGGTATTTGTAGCTGGACATCAGCATAATAGCG
>Contig396
GTTCAGAATGTACAAATAACTGAAAGGTGGCATAAATACAGGAGTACTATTATACATATT
TGAGCTTGTTTGAATCTCTTACATTCTCTCCAATTCCGTAAAATACAAAAAAAAGGCACA
TAAGAGCTCTATTTTCTGAAAATTTTCATTCAAGGAGAAGCATTACACATTCCAGAGCCC
TCATCACAAAATCCATCCCTGTCAAGCAGCTTCACGGGTGGAGCACTCAAGAGCGGAGAG
GATGGAGAGCCATAGGCATTGCGGCGTGAATTTGAGCATCCTAAACTTTTCCGTGTACTC
ATACCAGTCACCGAGTTTGTCCCATCAGCATATTTGCAGAGAGCCTGCTTTTGAGTCAGG
TCTAGAACTGCATCACTAAAATCAGCACCGTTGATGACGGCGCTTGCCAAGTCACTACGA
GTGAGGACAGCTCTCACAAGAATTGCATTTTTGAGATTTGCCTCATTCAGAACCATCCGG
TCCATCAAAGTGTCACTCAAGTCCGCATTCTCAAAATTTGCTTTATAAGCAACAGCCTTT
TCCATATAAGCCCCATTGAAGGTGCTACCACTAAAGTCAGCTTCCCTCATGTCTGCTGAC
GTGAAATTGGCTCGCCTGAAGTTTTCATTTGTGTGAATGGTTTTCCTCAAATCAGCAGAT
CCAAACTGTGCAGCAGACCCTATCCCAAATTCACCGCGTATGTCAGCTTCAAACTTGTTC
AGATCAGCCTCTGCCTGGTATGTGGATCCTAGAACAGCCACAGCAAGAGCTGCAGCTACA
CATCGTCCGAGAACCTTCGACTCTGGAGCTGGAAGTGAGTTATTGCTAGTGGTGGCGATG
GAGCCAGGAGTGGGGTTGCCAGGAGTCGCATTTAACCACACACAGAGAGTGGCTCCTGCT
GCTACTGTTGTTGCTGATGTTACTCAAAAAATTTGCAGAAGAAGTCAAGGACCCAAGTCG
CAGAGGAGCAGGAGAGAGGAGGGTCATACTGATACCCGCCATACTGACCTCTCGTATGAT
GTGTCCCTTTTGTTAAATCTTTGTACCGTTATCCATTCCCCCGCGTACTCTGCACCTGCG
CGG
>Contig397
CCGCGCAGGTCAACGTCCGCGCAGGTTTTCATGACTGATCTGGCTTATGTGCAGTAAACC
ACTTACACCCCCCATGTCAATAAAAGCTCCATAAGGCTTTACACTTTGCACCACACCTTC
AACAACAGATCCTATACCCATTGAGGTCTGATTTTCCACCACTGCCTTCTTGTTGCTTAA
CACAAGTCGTGACTGCTCTTCATCAACCTCCATAAACTTGAGAGGGATGATTTTATCAAT
CAAATCATCAAATGGTGTTTTCGAAGAAATATGAGAGAACGGTACGAAACCCCTTAAACC
TTCTATCTCTACTACAACACCACCTCGGTTGGCTTGAAGTACACGCGACTTGACAATAGC
ATCCTCAGCCAGTAGTTGCTTGCAACGTTCCCAAGCCATATCCAGCTGCATCTTTTTGAG
ACTCAACACCATCCTTCCATTGTCATCATCAGATCTAGCAACAAAGAAGTCATCTTCAAG
ACCCGGGGAAAGGCCTATCTCTTCTACATTTTTTATTCTCAAAATAGAGGCCTCGGTTGT
AGGTAAAAAACGCTGGGGCTTTAGCACCAATGTCAACCAGGGCCCCATTATTGTTGCACA
TGAAAACAGTCCCTTTCACAGTCTGTCCGATCTCGAAGCTGAAGTCGTATTTGGAGAGGG
CTTTGGGGAGAAATCGTCAAGGCTGAAGGTGAGGCCTTCAAGGGGGTGTTCAACGGCCAC
GAAGCCAGCGCATTTCGGCGGCAGCAAGGNGGTTATCC
>Contig398
CCGCGCAGGTAAGCACATTGGTGAAAATGCGCTCTGCACAGCTCCAACAGATCTGCCTTG
ATTTGAGGCCGCGCAGGTATTGTAAAGCCTTTGGCATCCTCGTGCATATCCAGCAACACA
ATCTCAAGAAATCCTAACCCCAATGCACCTATGTCTATAAGTTTCTTAACCCTGTTCGGA
GTACCAACAGCAATATTAACATATTCTTCCAATGCTTTAACCTGTTCTTCCACCTTGATA
TGTTTTGCAAACAATTTTGCCGGCTTACATGCCTTCGTCAGACCTCTTATTCCCTTGAGC
AGTTCAACGCATCGTGTGGCCGAGCTACAAAGAATGAGCAGAGTCGGGCTTCCTTTCTCC
TTATCACCCTCTCCTTTACAAAGGGAATCTGTCCATGCCTCCCCAAACATGCTCTTCACA
TGTTTGCTTAAGTTGCTAGAGTCCCGGTCTCCTCCTTCCTGCTGCAAACAGATGAAACTC
TCCTCAGAAAGGGGAGGAGCATGCTCGAGATGAGAAAGGGAGGACCCAAGCGCAGAATCT
AGCAGGCCAGAAAACCAGCGGGTTTGAAACGCTGGAGTTTGCCATTGCACGCCAGTCCTC
TCTAAAGCACCAGCACTGCCGCTGCTCTTCTTCTTCGTCTTCTTCTTCGTCTTCTTCTTT
GTCCTCTGAGTCTTGATGATGGGGTTACGTTTCGTGTGTACAGAAGTCTGGCGCTGTGGC
ACCATAACACTTCTACGTTGAAGGCGGCAGCTAGAGACCGAGAAGGTTTCGTTGATTCGA
TAATTT
>Contig399
CCGCGCAGGTACCGCGCAGGTTAGAATTTCCATACGATGAGTTTGAATCTCCACCTCCAA
ACCTCCACCTCCATAGCCGCCAAAACTTCCAAAACCGCGTTGCTTCTCAATGGCAAAATT
CACTCGCAACTGCCTTCCAGAAAGTACTTTGCCATCTAGACCATCCTTCGCTGCTTGGGC
ATGGTCTGTGCATGTAAAGCTCACAAATCCAAATCCTTTTGATCTTCCAGATTCCCGATC
AAGAACCACCTTGGCCTCCACCACGTCTCCATATTCTACAAAAGCTTCCCTTAAAGCATT
CTCGTCCATTCCCCAAGCCAGACCTCCAACGAAGAGCTTAGTGGAGGGAACAGAGCACAT
GAAGCGAGCTGCAACGAAGGGCGATAAGGACTTGAGGATGGAGTCTCCCTGCTGCCCATG
TATCTGCTGCCGAAGAAAAGGACTGCTTTGTCTTGGCCGTGGAGGCGGGTGAGCGCAGAG
CGCAATATGGAGGACGACCTGCCAAAGAAGGCCATGGCGACACAACTGTAGTGAAAGAAG
AGCTGCGCNGC
>Contig400
CCGCGCAGGTAGCCCTCCAGAAATGGGCATGTTTGTCATTGACCGATGATCTCAAAATAG
TTGAATATTGAAGCAACAAATTCTGGAGGCCACATGTGAAGATAACCCGCACAACCATAT
CTCTTCATAAAAGAAAACAGTACAAAAATTGAAAAATGAGAAGCCTGCCCATTTCAAGGG
TATGTTCTGCAGCGCAAAGGAAGAAATAGTTCACAACATTCATCGCCTCACTGTGCTATA
CTGCTCCCAATCTCTTCTAAGGTATGCTCTGACCCACCAAACCGCACAACACAAGGCTTT
CTCATGGGGTAGACCTTGCTCTTTGAGAGCTGCTTTCATGTCCTCGATAGGCTTGGCCTC
AAGCCCACCAGAGTATGTTGCCACATAATTCTGCAAAGCCTTCGCACAAGTCTCTGCTAT
TCTTCCCCGAACGTCTGCGAGGTTTTCATACTTTCCTAATTCTTCTGCAAGGTCGTCGTG
GAATTTCGCTGCTTCCTTTTGAGCAAACTCCGAAGATGCAGCTATGGAGAGGACGAATGA
AGAGGGTGCTTTGAATGCGTTGGAGGTTGTTGTCTTTTGCTGCGGCAGGCTCTGGCCCAA
CAGTCCCTTTCTCTTGCTTGTGAAACTTGTGTGTGCTCTCAAGTGAGAACTTTCTTGTAC
ATGGCGAGCTTGGCAAGCCCATGATGAGCAAGGAGGCACCGCAGTGAAGGCTGTTGATGC
TGCCATTGGAGCTCCCTCTTCGCTTCCAGATACTAGATACTGCTTTATCTYGTGAG
>Contig401
CCGCGCAGGTCTATCGACCGCGCAGGCAGTTTTGAGACCACTACCCCTCCAGCCACAGTT
GCCCCTCCAACTATAAGTGCAGTGGCAATCAAGAACGCCTTCATAACAGAAGAGTATCCA
TCCACAAGTGCCTTTGCTTTCTCATCATCTATGGTGGGCATTCTTTCTATCCTTGCTTCA
TTTGCAGTAGACGCCCATACCGTCACTTCCTCGTCTGCAGGTTTCCACCTGCGGGGGCCA
AAAGAAGCCTGTGGCAAGCTGGGTAAGAAGGCGATACCGGTTGTATCCCCTCTGATGTAG
GAGAGAGAAGATCGGGGGTTTGCAGGTCGGGTGAAGGAAGCAGCGAGCGAGGAGGGCGAT
GGCGAAAATGGCGATGGCAACAAGCCGTCGTATTGTTGTTGCTCGGGGAGAGAATGCTGC
AGAATCTCGGGCAGCACATCAGCATTGGCTGCGTTATGCGGAGGGAGCGAAGCGCTCCCA
GAAGAACTTTCTACGACTTTCGGAGAAGACGACCTCGCCGCCTTCTCCCGCAGCTTAGCT
ATGGTTTCCTTGGTTGTCTGAGAAAAATAGGCGCCCTCTGTCGCTGCCAGTCTTCCTGCC
AAAAAACTCATTTTCGCTTTCGGTTTCAGTTGAGCAAAGCCTTTTTATTTATCTTGTATT
TTGAAATGCTTATTCTATGTTGTTTCTTGGTCC
>Contig402
CCGCGCAGGTAATCTAAAGAATCTGCTTCACTACTANNGYRYNNRTTCTTCCATAATAAT
TGAATGGGATAAGGTTTTGGGGGGTTATCAGTTTTCTCCAAAAACAGACAAAACCATGAA
AAGGTCCAACTCATCCCCATAGTATTTCAGCCATCCAAACTGATTTGGCAACTGCTGGTG
TGTCTTGTTTAGCTGGTGTTGCGCTGGCATCTGGTGATTTTGCTGCAGCCGCGCGAGTAA
GGATTCGCAGGACCAGATCCCTGGCAGTTGTAGTAGGATCGACCCGCAGAAGAGCAAGGT
ACGCGGTTTGCGGAGAGCGCACCGTAGCTCACATACTGACCTGAGGACGCCAAAATGCGG
CGACTTATCTCAGAATCCATTAGAAACTCCGAACCCAAATCACAATTTCCGAGTGACCCA
TCACAACCCTGTGTCGAAGCTGCCATGGAGAACTCCAAGTTCGAATCTAAGTTTAGTGTT
AGGGTTTCGGGCAGCAGGAACAGCAGACACAGCAGAACAAAGAAAAGCCTATACATTTTG
TTCTCTGCCTGTCTTTGATCAAATCAGAGGAGATTGCAAGCTTGCCTCTGTAACTCTTTC
TGTCTAGAGACGACGGCGCGGAGAGCTGGTGAAGGAAATGGAACCCTTAGCCACAAACAC
AGGCAAACGCAGATACACAAAAAGGGTGTCTTTTCTGAAGAACCCACAAAGAGCTTCTCT
CTCTCCTCTCTCTCTCTCTCTCTCTCTCTCTCTCTCTCTCTCTCTCTCTCTCTCTCTC
>Contig403
CCGCGCAGGTTAAAGTCGAGTCAATGACYGNGCRGNTCTGCCATGGCCCCATTACCATAA
TCTCCACATGCAAGCTTTTTCGGGATTGGAGAGATGATTGAAAACCCTAAATCTTTGATG
GATTGGAGATGTTTTTGCGTGAAAGGGTTTTCCCACATGAATGTATTCATGGCTGGAGCA
ACAAAAACTGGCTTTGAGTAATCCCAAGCACGAATGATGCAAGTAAGAAGGTTGTCACAC
AAGCCATTTGCTACCTTGGCAAGTGTGTTAGCAGAAAGAGGAGCAATCACCATTGCATCA
GCCCACTTCCGCAATTCAATGTGGAGTACATCATCACCAATCTTGCTCCAACTTGACCAT
TCATCCTCATCTGTGTATAGCTTCACCCTTGTAGAAAGAGATTGCTTGTCTATAAAGTGA
AGGGCAGACTTCGTAGCCACAGCCCTAACTTCTGCCCAATCAGAAAGACTATCAGCAAGT
ACTCCAAATTTGATAGCAGCCACACTCCCACTTGCAGCCAAAATAATCCGAGGCCTCTGC
GAAGGCTGACTTCCTCCACATTGTGAATTACTAGCTTTTGCTGCCATGGTACTAGGAACA
ATACCTGTGTAGCGTGTAGACTCTTGCTTGGTGAAGACGCACAGAAGAAGCAGGCTGCAG
CATCACCTGTGGGCCGTGAAGCATCCCACTCTTGCTTGGTGAAGACACACAGAAGAAGCA
GGCTGCTGCATCACCTGTGGACCGTGAAGCATCCCTCACCAACTATTCCTTTGACAACCC
CGCTGAAACTGCGCTGAGCCAGGCCTGAACTTTGCAACCCTC
>Contig404
CCGCGCAGGTCTCTACAATATAAGACGCGTACAAGTCCATAGAATGTTGGATCGCTTCCT
GTGCTTTTTCAGAGGGGAGAAAATCGTTCACTGCTACTTCCTTATTCTCATTCTTCTTGT
AGTCCTCAAAAAAGCGTCTAATTTCAGCCAATCGGTGTGGAGGAAGATCTTTAATATCAT
TGCATTGTCGAAATTCAGGGTCATCCTCACAAACAGCTATTATCTTGTCATCTTTCTCAC
CCTGATCAATCATAGGCATGAGACCAATTGCCCTTGCTCGAAGAAAACATCCTGGAAGAA
CAGGCTCCTGCATGAGAATCAATACATCCATTGGATCATTGTCTTCACACAGAGTGCGAG
GAATAAAGCCGTAATTATGAGGATAGACCACCGAAGAGTATAGCACTCTGTCAACCTTGA
TTAAGCCCGTCTTCTTATCCAGCTCATACTTCACTTTACTTCCCTTGCTGATCTCAATAA
CACAATTGAAGATGGTGGGAGCTCCAGGTCCAATCTCCAAATCGTGCCATGGATGTGCTG
CGACAGACCGGCGTGTCATGGAGGATAAAATGCGCTCATTTAGGGCAGGATGAGATCCAT
ACGAAGAGTTGTATGACACTCGGTTAGGATTGTCTCCATTTCCTGCACTCATCTTTGCGA
ACAAGTAAAATGACTCTTCCACAAGAGAGCTCTCCTCACAGTCCTGAGTCGAAGAGTTAT
GAGGAGGAACGTCTCTGGAATGAAGTTGCAACAGGGGGAGAGCTTGCGCCAAGAAAGATG
GTCTTCTCTGCAGCCAAAAAAAGNGTAAGCAAGAAAAGA
>Contig405
CCGCGCAGGTCTCCTTGAACTGGCAGCAAAGGTTTTGAGCACCTGCTCGTGGAGAACTGG
GAGGTGATAAAGTGCTGTTGAAGAGCCTGCCCGCGCAGGTGAATAAGCAACTGACAGAAC
AGTTGTGAGCAACCCGAGAACCAGGGTGCCAGTTGACACAGCTTTGACATGTTTATGTAA
ACCATTGCATTCATAATCCCGAGGCTCGCTTGATAAAGCACTGTAGCCTAAGTAAGCACA
GTACAGGGATATAACTGAAGCAGGTAATAAACTTCCACCCACCTTTGGGTGCACTGAGAT
GACTGTAAATGCCAGTGCGAGGGAGAGTGTCACCACGATAAAAAACATATTGAGCTGGCA
ATCTTGCCCCGACACAGTAAACCAGTGAAAAAGAAGCCCCACTACTGTGAAGGTGGCGAT
GTAGCAGAATATGGATGCAACAAGTAAGGCAATGTACCAAAATTTCTCATCTTTCTGCAC
CCACGAAGCATTCCAGCTATGTGTAAAATCCAATAAGAGGATGACTTGAATGAGCAGAAA
TATACCCGAGCCAAACTTGGACAAACTCTCATATGCATAGATGGCCTCATTTGGAAGAAA
GAACATTAGCACAATTAGCAAAGACCACATGATGAATTTTATCAACCATCCTCCATGATG
CCATGAGTCCCGCATATCTTTTTGGTCCTTCAACCCCCACCATAAGCACAGCAAAGAGTA
GGAAAAATAGGAAGTTGCCGAGACTCACACGTACCACCGCTTGGGTTTCAAACCATTCTT
TGTTGGGAACATGTGCAAAGGTGTTGATCCAGGGAATCTTTTCCATGNAACNNGCGCGGC
GAGTTCTCTGAAGATAAGGGCGATGATAAGCGAAAGCGCGAAGAGGCCACAGTAGGCGAT
GTGGGACCTGCGCGG
>Contig406
CAACACAATGCGCCATAATAAATTAGACAAATTCTATACATGCTCATAATTCAAAAGAAT
CTAGATAAAGTCTACATTTTGCCAGTGGTACTTGAGTGACACTATCCTTGCATCTCACTC
TACAGCTTGGCTGGTTTTGGAAAAATATCTGGTGTGAATTTCTGAGCTGCACTCATACTC
CCTTTGACTTTCATCTTACCTCTGATGAAAGCCATCTGCGGATTCAACTTCCCAGATGTA
AGTGCAACAAAATCATCATCCACAAAGGAGAAAGTTGCATCGGGCTTCCCTTCCAAAGAC
CCTTTGTAAACTTTTCCATTCTTGAGATCAACAACAAACATCTCCTCATCTTTGCCCATT
TTCTTGGGAGCAATGACGAACTGGTAGACGAGGCCAACCTTGGTGAGGATGTCCTTGCCT
GCATCAGACTGCAGATGCTGCTGCATCTGCTGCAAGATGGCCGCCGATTTGAGCTCTGAT
TCTATCTTCGTCGCCATCGCTACCAGGTGCCTTGCTTCACAGAAAGCGCGCACAAGAGAG
CACAGTGCACACGCGCGCGCACACACACACACACACACACACGCACGCACGCACGCAAGA
AAAGCCCCACCGCTTTACTTGTTTAACCCGTCTCTATAATTTGGGGATTTAATCCTC
>Contig407
CCGCGCAGGTTCAACAGTAGGCAATATATATGTGCTTCACCACCCCACACCCATCATGAT
CTCTCCATCTTTACTCGCTTTGCYGANCCGCGCANGTCTGGAGGTGCCTTTGGTGCTTGC
TTACCGAGTGTTTGGGCATCCATTGCACCAGTTGATGGTACTGCTTGTGTTTGAGGAGCA
TCATTTGCAGATGTTATGGAACTAGCATTGTCAGCACCAACAACAGGCATAGGTGGAGGT
GGAGGAGGTGCTGGTGGAAGCTTTCGTTGAACAGTTGCCAGAATCTGGTCAACCCTAAAA
ATTTCCTTCACATTGAAAACTTCTTTCTGCTTCTTGCTGTCATCAGCAGTTTTGTTTTCT
GGCTTTACTCCTTCGGCATCATGATCATATCCAACCTTCTCAAGTTTTGTTGCAGCCTCA
GAAAAAGCTTTCGAAATATAATGGAGAGCCCTTACCACTCTTGACCCTATCACATTATGT
AAATTTGGGGCTTGATATATTGAGCCATCTAATATGTAGTACCCTGCAATAAATGCCACT
TTCTCTGGACTGTCCCGTTTCTGCTTTCTAAAAACGAATAGATTTGGTTCTTGAACCTCA
TAAAGCATGTACTCAATCCCTGTCATCTTCGAGAGGTGGGAGATGTCGAGAGGGTGGATG
GAGCGCATGCGGAGCTGCTCGTTGTTGCAGGCACGGTCGTAGAAGGGGGAGAGGGCAAAG
TAGTCGAAGACAAGGTTCCGCTCCAGCGGGAACGAGTTGAGCCACAGCTGGTCCCGAAAA
CTGATGCCCGTCATCTCTGTGCCCGGGGGGCCGCCCTCGACCCCCGCCATCGCCATCGTC
TCTCAGTGAGAGAGATCTAAGACTGCATTACAGTTACACTTCCCGCGACCTGCGCGG
>Contig408
CCGCGCAGGTCGAGCTGTCGCGCAGGTTATCATGGACATATTCCAGCCTTCAAAGTCCAC
GAGCCATACCATCTGCTCTTGGTCAGGAGGCAAACTCATGATGGCATTCTCCATGCAATA
CACAAGGTATCTTATTTGGCCCTCCAACTGGCTAGTATTCTCAACTCCAGGGCGCATGAC
AAGCACGGTCCTTCCATCCTTGTCACGAAAATTTGCTCTATAGATCTTTCCTGTTTCTGC
TTCTTTGGCTATCTCTTCCCACTTCACTTGCTGTGGTTTGTATTGCTCCCTCCATTTCAC
AGTATCTTTGATCATTTTTCCAGCCTTTCTTTTACTCCAGTTGGTTGCTCTTAGGTATCG
GTAAAGGCATGCATCGGAACAAAACTGTGCACTGGTCTCAGTTAGCGCGCCCAACCAGGT
CCGAAGTTCATTTAATTTAACTTTTTCCTCTACAGCAGAGAGCGATGCATTCTTCTTGAG
AGGCATGCTTGTTACCTCGCTCTGTGGATGTCCCCAAAGCTTACGTGCAGGCAACTACAG
GTGACGAGAGAGCTTCTTCTTCTTCTTCTTCAAGGGAAGGCAAAGGTAACTAAGAACAAC
TCCATGGCGATGGCACTCTCGAGAAAAAACCTGCTGAAAGAATGTCTGTAGCTGCACCTT
CTTCTTCTCCTGCCTCGCGACGTGCGCTCCTTGTCGCTTTTCAATCTTTCCAAGTTCCAA
CTCCGTGTTGTGTGAGTGTGCGTGTGCGTGTGCGTGTGTTAACTTGAAAGTGGATGTTTG
TGCGCGCGTGTTCGTGAG
>Contig409
GAGAGTACNYRNNCAGNNTTYTTGACTTTCAAGTATTACTTTGACTTAATGCATGCCATA
TACATCCTCATAGAGTCATATAAGAGTTTTAAAGGGGTTTATGTTCAAATTGTGTCTTAA
GGATGTCAAATAGCTTAAGGGGAGTTCAACGCTTGTTATTGAGCCTTAGGCCCTAAGGGG
GTAATGAAGTACCGAGGGTTCCAAGCTCCTAAGGAACCGTTCTCACGTTGTCGCTTCACA
ATCCGGGCAGAAGAAACAAAGGGGCCTGACTCCAGTGAAAGGGCTGACCTCTAAAGGGCA
TTTTCTCAACGCCTCGGGACAGCGAGATTTGCGCACCTCAGCTGTATGCGCGTGAACCAC
CCCTTAAGGTGATGCTGCCTACTGGTGTTGTTGCTGGAGGAGAGACCACAGGACGTGGAC
GTCCTGGTAGGCACACGATTGGACCTGATTGTATAACTTGGAGGAGCTTCCACTGTCTAA
TGGCTGCCCACGGAGGCGACGACCAAGAGAGAAACCCCACACTCTGCGCAAGGGCTGTAT
CACGAGTCTAGTGAGCATGGCCATCTTAACCTGCTGCGAGCGAGCGTGAGAAAAAGAGAG
AGAGAGAGAGAGAGAGAGAGAGA
>Contig410
AAACTGAAATGAAACTAACCCTCATTCAAATCAAAGATGTTTCCAAGGACTGATTCGAGT
CAAATACACAATGAAAGCTGACAGCTTCCAGAGGAGAAACCAGTGATAACAAGAACTCAT
GGTAAATGCTCAAATGGAAACCATCTTAAGATTAATTAACTCCTCAAATAAACAAGATGG
GGATCTCCGAAAAATGCTGTTAAGAGTCTCTCATTGATGACCTTCAGCCTTCAAAATCAG
AACAGAACTACTCGATTCAAAGCTAAATGCGTCACAAAAAGCTCAACCTAGACTGTGTTG
GTTGCCCGAGTGTAAATTTGCTGGTTTGCATGGGCAGCCACCAACCTAATAGTTCCTCGG
GCCATCAAATCCCCAATAGCCTTGCGGGCAAGTGACCCATTGATCCTCAAACGATCTGAC
AGAATTGATGGAGTGATCAGCTTGTACTTAGGAACCTCAGAAAGCAGCTTGTCATATGTC
GCCTGGTCAAACAAAACCATGTTGTTGACCTTCTCCTTTTGCTTACCCTTGCTCCATTTC
TTCTTCTTTTGCTTGCCACCTCCTCCGCTGCTCTTGGCAGGCTTGGAAGAAGTTGCAGAT
GGCTTCTCCTTCTTGGGGGCCATGCTTCGCTTCGCAGAAAGCCACCTGCGCGGAGAGAAA
GAGCTAAGGAGGAAAACGCCTGACGAAGAAGATGATTGCATAAACCCTGCAAAGCTAGAT
TGTAATGTTTCATTGCGTCC
>Contig411
CCGCGCAGGTCAGTCGGTACTTTTTTCTTTGGAAACGTAAAAACTCTGATCTCAATAAAG
AAAACTCCTCATCTCCTCAGCTTAAAAATTCAATTAGGCTGATAGACTAATATAGTTTAG
TCATCGATTCAAAATAACAAGCTCAAATTATCCCCACTTGTTCGCAATTTTACAATCAAG
ACCATCACAGACCTTCATTGTAAGCTAGCACTCGAAAATGTGGAAACGAGAAAACTCTGA
TCTCAATAAAGAAATCTCCTCAGCTTGCCCCTCAAGGAGGAGGTTCAACTAGCTAATTCT
GGTGTACAGGTCCAGCCGATAATTTTGGGAGGAACATAAATGAAATATTCATTTAATCTC
CCTTCTTCCTAAAGGAGCTGCCCTCTGTCAGCCGCGCACGCCCTCCGGTTGGCTGGCACA
ATACAGTCGAACAATTTCCACACAGCACAACAGTCTGGGAGTGACTAAACACGGTGGTAA
TGCTAAAACATCCCTGACACTTCACGTCCATGAAAAACGAGTTGGGAGATTGTACAAGCC
TTTTCAGCTTGTGTTTCTTTTTCTCCACCTCAGCTGGTGGGTGCAGCAAGTCAATATCAT
TTGAGAGAACCATGATTAGGGATCAGGCGCAGTAAGCTCCGTTTGCTCCGCTGCAGAAGA
GGAGATGGCCTGGAGGCGCCAGCACTCTCCGGCACAGCCGCGCTAGAAGCAAATCTTCAG
TGTTTCTCGTCTCGTATATGAAAGGGTTCAGTCCACCCACAACCGTTGGATTCACCACAT
CTTGACCGCCCATCTTCTAAACCCTAATCATTT
>Contig412
CCGCGCAGGTAAGCTCGTGCAAGTCCTGTCGAGCATTGAAACACGAAACCATCTTTCAGC
TGTCCAAAACCTGATGCTTTACCAGTTGCATCAACACATGAGAGCTCTGGAATCATATCC
CTGTGCGCCTTTGTTACTCGCATGTACAGCACTGAACCTGCCTGGAGATTAGGTATATTT
CGCCTGGTGGCACCTTCAAATGAAAAAATAGAAAGTGATGCATAGATTGGACCTCCAATA
TCAACTGTGTAACTCTCAGAGCGTCGATCCACAACAAGACCAATAACAATGTCTTCCATA
CTGGGTATATAGCGCTTTTGAGAACCTTCCACCCAAACCTTGTTTGGCTTAATGAATTTG
AGCCTTCCGGCCTTTGTTGCTATTACATGATCTTGATCCTGACGGAGACCTCCGCCCAAA
CGCAAGGTTGGAATGCTTAGCTGAGCAAGGTCCAGCACGATATCTCCAGGTGCCACAATT
TGATTGAGGAAAGGCGATGCGGCAAGCTGGCCTGGTGTGGGTTTTGGATCCTCCTGCGTT
GTTTCCATGTCCATGCCGTCTCCGGCGAGCTGTCCTCTGTCTCTATCTCTCTCTACGTGT
ATGAAGTTTTGAACCTCC
>Contig413
CCGCGCAGGTTACCATGGACATGCTTCTTGAATCTTTGGTAATCTTGGCTCTCAACAATT
CCTTCCTCTCCAATATCTCCTTCAAATCTCTCAAAAAGCTTGAGGCCGCGCGGGTTGAAC
TCCAACTCTCTACCCTTGAACTGAATGATCAATTTTACCTTGTCTCCATCTTTCAAAAAT
TTCTGAGCAGATTTTAGGCGAACGCCATAATCATGGACATCAATATTGTACCTCATTTTC
AACTCCTTCAAATCCATGCGATTAGCTGTACTCTTTTTTTGCTGCTCTTTCTTCCTTTTC
TGAAGTTCATACTTAAGCTTGCTATATTGAACTATCTTTACAACTGGAGGATCTTGCTTA
TCCAATTGCACCAGATCAAGATCCATCTCTCGAGCCCTGAAGAGTGCCTCGTCTTTTGAC
ATTTTCCCCAACCATTTTGCCGTCCTCTCCAAGAAGCATGACAGTATCAGCCGTTATCTC
CTCGTTTGCTGGGAGTCGATCACGTGCACTGTCATCTTCTGCCGGTTGCTGCTGCCGGTT
GTTGTTGGGTCTGGGCCTTCGGGCACCAGGAGGGAGGGCCCGGAGGAGGCCCACCAGCTC
TAGCCACAATCTTCACACACACACCTCTGCCATAGCTCCAAACATGGCAAATGGATATGG
>Contig414
CCGCGCAGGTAGTGTTGCAGCTCAGTCAGTGAGACATGCCGCCATTATTATGATACGTCA
CTATACCGAAAAAATATAGAGCCAAAGCCGCCCAGAATTGTCCAGATCTCTGATTGTGGA
ACGAACACAGCAGAACTTCCACTTTCACTCCGAATCAGCACTTTAAAACCTCTGTGCACA
CCATAGCTCTTACGATAGAACAGTAGTCATATGCTTGCGATCACATCCAAAAGCCTCAGT
ACCGTACCCTTTTACGTATACATGGCTAAAAAGCATAGAAGGATCAGGCTGAGGACTCTC
CTTGGCTTGTGAAACAGCATCCTCAACTTCCTTTTTCACTTCCTTTTCAATACTCTTCAA
ATCTGCCACAGTAGCTATATCTTTCGCCAAAATCAGCTTTCTTATCCTTTCAATGGGATC
GCGCTCCTGGCGAACTCCTGAGATCTCATCTCTTGATCTGTAAGTACTCCCAGGATCTGA
CATGGAATGACCATGGTAACGATAGGTGTCCATCTCGAGCATAATTGGTCCCTTCGACAG
AGCATGCTCCTTTGCAAATCTGCAAGCTTGTTTCACCGCCAGTGCATCCATACCATCAAC
CTTCAAACCAGGAACATAATCCCCACGCTTATAATACTCCGGACTTTTTGCAGCCCGCCA
CTCAGCTGTTCCCATTCCATAGTGGTTGTTCTCACAGACGTACACAGCAGGTAAATCCCA
GAGCGCAGCAATGTTCAGCGATTCAAACAATTGCCCTTGATTAGCAGCACCATCACCATA
GAGTGCAAACGTAGCTGCCTTAACCTTCGCATATTTTTGAGCAAATGCCAGGCCTGCACC
AAGGGGAACCTGTGCTCCAACAATGCCATGACCTCCATAGAAACCATTCTCCTTCTTGTA
GAAATGCATTGATCCACCTTTACCAAGTGTACATCCATCTTTGCGGCCCATGAGCTCAGA
GAAGATCTCAGGGAGGGATCCGCCCCGGCCAAGGAAAGTGCAATGGTCTCTATATGCAGT
GATGATGTTGTCCTCGCGAGTGAGGGCTGCCTCCATACCTATGCACACAGCTTCCTGCCC
ATCGTAGAGATGGCAAAACCCTCGAATGAGCTTGGATTTGTACAGTTGATCTGCAGCAAT
CTCCATTCTGCGCATGCGGGACATGTCCTTGAAGAAGGTAAGGAGCTCCTTGGGGGAGGT
TTCTATGACTTGTGATGGGGGCTCAATATTGTGGCCCTTAAAGGGAACCGCAATGTCGAC
TGGAAAGGGGGTGCTATCCTCTGCTGCAGAAACAGAGAAAGCCCTGGATGCAGCGAGGGA
GGAAGAATTTAAGACGCGAGCAGCGATGGCGCGCGAGAGGGTGTGGCGAAGGGTACTAAT
ATGAGGAGCCATGGCGACCTTCTTCCTGTTCTGATCTGCTTCTTGTGCAGATCCTCGGCC
TTCTTCTACGTCTTCTTCTTTCTTCTGCTGCTAACTACTCTCTGAAAAGTAGGGGGCTGC
GCGCAGATCTTTGGTGGGTGGTTTACCCTCCCCTCCCTCTTGTTCTTCTTCCTGTCGAGC
TTGTCGATGCCCGCGCCGTCAT
>Contig415
GAAGTGCAAGGCATAACAGTGAAATGATTAAACAAGAATTCGCAATTACACAATAACCAC
ATAATTAAAAGAGAACATATCTCCTACCTTCTTACTATGCACTTTCCAACATCGGTGGAT
TCAAGCTTAAACAAATCAGAAAGCTTGGTATATATATACATGTCTCGGAGGTTTATCCTC
AGGTAAACCAGCTTACGAGGTGGTACAGATACATGTACAATCGAATAGATAATACCCACC
ATAAGTCCCTCAACTGTAAATAGAAGTAGCACTAACCAGTGCCCACTATCAAAAACCTAT
TTGTCCACCACCCAGTAGAAAGACGCAATAAAATCCATTTATATATCATCTGCCTTAATC
ACGCCCGCTTACGCGTCATATTTCATACATGACCTCTCCAAGCAAAGGAAGGATGGCAGC
AGCTCGGGTATCCGGCATGTAGAAGTTTGCTCCACAGGGAGGATAGAAGTGTGGCCCCTC
ATCCATGCCTTCGCATACAATCTCTCCAGATTCAGTGCGATAGCATACAATACCTTTAGT
GTCATCAGCGAATACCTTCAACGCAGCATCCTCTACATCTCCCTTGTTTTCAGCATCTCG
GGTGGGAGGGGCGGTCTGCAACTGAGCAGCTCGCATGACAGGGATGCGGGGAGCTCTGGA
GGGTGTGGATACTCTCTTTGGGCTAACATTCTGCATGAATTTGGGACAAAGTGCACCATT
GAGACATAGAGAGGTACTGTATGTAGAAGAGGCAGCCATGGTGGTAATCTGTAAGATAAG
GTAAACCAGAGAGATAAGGAGTAGATCTGATCTGCAGRACACGGAAAGACCTCGAGGACA
GAACAGAGCAGAGTGGCAGAGGAAAGGTC
>Contig416
CCGCGCAGGTATCAGGCTTAATCATGTCCTTTGCTCTATCAAGGTAATCTTTCACAGTAT
TAGTACCATAACCATCGTCCCACAACACTTCCAATTCTTCAGAAACCATTTCTTTCACCA
ATTTTTTCTCAACTTTAGGCTTTAACCTCCCATTCCCACCATCAATCAAGGACCCTTTCT
TTTCTTTCTCTCCAATAACAGAACCTGCTCCATTCACTGAGACCCCATCAGATGACAACA
CTGACAAATCACCACCACCTAATCTCTCAGCTCGCACTCGAAAATGAGGCTTAAACTTTG
GATTCACCCCAAAACAAGGCGAGACCCGGAGAGTAACAGCAGATGCCATGACTCCCTACT
AAATTGCAGGAGTCTACACCCTTTTCCAAGACTCACAAAATTTAACAACCCAAAAATAGC
CAGCTTCAATAAGTAACAGTATATAATTTGGACTACCCTTTCCAAAGACTCACAAATTGA
ACAACTTTAAACCTTTCAGTGAATGG
>Contig417
CTTTTYGTCATAGAATGAATTTCTTTTATTGATCAGCTTGTAAGAGTTGCATCCAAGAGG
GGTCAATTTACTACAAAGTGCCCTCATGTGAGAGAGAGAGTAAGAAGAGCTTTTCAACAA
GCGAAGGGCTAAATAAGAAAGCTTGGACATGCTGAGTGGATTATTATCATGGAATGGGCT
CTTGGGTTTGGCTTATTGAGATGCACAAAATAATGTTCAATAATATAATACTTGTGTTGG
CCGGTACTTTTTCAAGTTTGTCTGTTGGGTGATTGATTGACTTATGTTTGAGTGAGCCAC
AATTCACCATTGATGAAGCCGGTGTTCAAGAAAGGTTGGGCTTGTTTGGCGGTGAGTGCA
CGCGACCATGAAACACGTCCAGCTCTGTTAGCTCCTGGCCCAAAGCACTTGTACTCCGCG
TAGAACACGGTCTTTTGTCTTTTGGGGTCAGACCAATCAAACCATCCTTGGGGGAGGATA
ATGTTATCAAAGTAGGTCATGGAGAAGACAACGCGAGAGGCAGGTCCCCATGCACGCCCT
AGGTAGATGGAGCCAGACCCTGTCACCACACATTTGACAAAAGAAAAGCCTGTGTTCTCC
TTTGTGGTTGCTCGTTTTTGCGCTGTCAATGACCCACTTGGGTTTGCGATGGAATGAAGC
CGGCATTGCATATAAAAGGAGCGGCCATTGCCGAAGATGAAGTCAATGGAGCCTTCAATG
TAGCATCTGTAGAAGTAGTGGCGGCCCTTGTGGTCATAGAGGGTGTCTTGTGCACCATAG
AAGTTGACATTGAAGAAGGCACCGAAGTCCCCACTTATGCGCAACGCCACCGCCTGCTTT
CCTACAGCCCCACCTGGTGGAGGGGGAGCTGTGTTCCTGAAGGAGATGTCTTTTGCAGTG
AAGTGGTCTCCATTGACGGCCACAGATGCGGAGCCGAAGGTACTGAGCATCTTGCCATCG
GGCCCTTTGGTGGAAGCTGTGTCGCCCCATTGGATCTCTGTCAATCTTGGTCCGGCCCCT
TGGAATGTGATCCATGATCTATCCACCTTCACCTTCTCCCTGTAGATACCGGCCTTAATG
GAGATGATAACACGCTTTTTGTTGGATTTGGGGATGCTGTTCACGGCAGCTTGGACGGTT
TTGAAGTCACCAGAGCCATCTTTAGCCACTACGATTTTGGTGGGGGTGGTGGAGGCTTTT
GTGGAGGCAGCCGAGAGTTCGGCCCCGAGCTCCTGCACCTCCAGGCTCTGGCGCTGGACT
TCATGAGATACGGCGGCGCCGCCGCTCTCATCCTGCACCTCCAAGCCCTTGCGCTTGTGG
TGGGAGTGGTGGGCTTTCTTCTTGCCATTGTACTCTGGTGGCTGCACATCCGCAGGGCTG
GAAGTCTTGCTCATCTCATCCAACCAGCTGTTATAGCTTGCATCGTCATCATCCCCTTGT
GCCCTCACCACCTCCCATCCCTTCATCTCCACCATCACCATCATGCATAGTACCACAAAT
ACTAAGGTCCTCCCCATTTTTGCTCCCTATATTATTAATTCCTTAATCACCAACCTTAAT
CCCCACTAAGGTTTTGGGCCTATATACTCTTGGAATTAACCAGGCTTTCTTCTTATTATA
TCATTCAGCAGCCACACCCAAGTATTACAGGTCTGATGGTATAGCTCTCTCCCCTCACTG
CAGCCTAAGAGCTTGGGGATC
>Contig418
ATTTGTAATTTGTTTTGTATAAGATAAGTATTTCACATTTACGATGAAATCGAATTTATG
AAGATTAATTCGTTGTTTGTTATTCTGTTTCTGTAAAAAAGAATCCTACCTAATTCACTA
ATTCGTGGGAAGATATTGAACTTTTGTAATTGAAAAATGTTTCAGGAGGAATCTCTGAAG
TAGATGGTGGTTGATAGAGTAATCCTTGATTATAATTTCCAGTATGAGTACTGCGTACAA
GACAAAACTTGTGATTGGTAGTAAAACACCGATCCCCCTGTTGAGATCTAATTCGATCTT
CATAGATTTCGCGAGATATTTTCTTACGAAGTTTTGTTATAGCATCTATAACTGCCTCGG
GTTTAGGCGGACAGCCCGGCAAATAGACATCCACAGGAATTAGCTTATCGACTCCCCGAA
CAGTACTATAAGAATCAGTACTGAACATCCCCCCTGTAATTGTACACGCGCCCATAGCAA
TAACATATTTTGGTTCGGGCATTTGTTCATATAATCTCACTAAGGAGGGAGCCATTTTCA
TTGTTACTGTACCAGCTGTTAAAATTAGGTCTGCCTGTCTAGGACTCGATCTTGGTACCA
GTCCATAACGATCAAAGTCGAATCGTGAGCCTATTAATGAAGCAAATTCAATGAAGCAAC
AACTGGTACCATAAAGAAGCGGCCATAAACTGGAGAGTCTTGACCAATTTGAAAGATCAT
TTAATGTAGTTGAAATAACTGAATTTTGGGTTGTTCGATCAAGTAAGGGAAATTCAATGG
AATTCATACTCAATGTTATTATTATTTTTACTTTTTTCTTTCTTTTTATTATCTGAATAT
TCAGGAACTAAGACCATTCCAATGCTCCTTTTCGCCATGCATAAACTAAACCAACAATTA
GGATAAGCACGAAAATTAAAGCTTCTATGAATACGGGTACCCCCAATACATCGAAACTCA
TTGCCCATGGATAAAGAAAAACCGTTTCAACATCAAAAACAACAAAAACTAGAGCAAACA
TATAATAACGGATTCGAAATTGTAACCAAGCATCGCCCATTGGTTCTATACCCGATTCAT
AACTAGAAAGTTTTTCTGGACCCTTTCTAATCGGGGCTAAAACTCCAGAAATTAGAAATG
CCAAAATAGGAATAGCACTTGATATTATTAGAAATGCCCAGAAAATATCATATTCGTAAA
GCAGAAACATAGATGAACTCCTATGAATGTAGAAAAAATAGACCGGATTAGTCGATTCGA
CTTGGAATTCATTGTCAAGTCATCCATAACTGTTTGTTTAGTCCCCGNGTACTCTGCCTT
GATACTGG
>Contig419
CCGCGCAGGTAAGTCCGCGCAGGTACAGCCTCAACCATTGCTTGAACAAAATCATCTCCA
CCACTTCCAATGGCCGTAAGTTCACTGTTGTGGGATATGAATTCACCTTCTCATTGAGCG
CCTTCCACTCCTCATCCGACGACCCTGAGACTGTACCTCCCATCACAATGTTTGTAGTCT
GTGCAATCCTACCCTCAGCTTTCGCAGCTTCTGAGAGGGCCTCAAGGACTGTATCTTGAG
GGGGTTTGAAGCTTGAGCTGGGTTGCGCACAGTGAGCCAGAAAGGGGGCTCTGTGAGGGC
CCTGAAAGAAACGCACTTGAATCTTCATGGCCTTATGTGGGTATGCATCCTTAAACGTGT
GCCAGGAATGGCAAGCTCCCCCTGTTAACCTAAACCCTAACCCTAGGAAACTAGAACAGA
CAAGCACGCCCATTGCTTGAATGCCCAAAAACGAGAATTCTGTGAAGAAAACCAAAATGA
GCTCCAAATCAGAAAGCCAGCTCCAGAGCTACTGTGGAAGCCCTAATCAAGGCAACGAAC
CCTAATTTACCCGTCTGGTTGCGAGTATGAAGCGCAAGAGCGTATCTGATTTCATACAGA
ACTCAGTAAACTTGGGACTCCATGAATCATGGGAGAGAGCATGGTAGTCAAAATGGGTAA
TGGTGAGAGAGAAAGTGATTGCATTATGGTCT
>Contig420
CCGCGCAGGTTGCAAAGCATGCGATTAATATAATCGAATACTAAGGCGGTAATGTACCAG
TTCATGACAACAAGAACATGAACACAAATCTTGTGCCAGGCATACGATCGGTACAATCGG
ATACTAAGGCGGTAAGGTACTGGTTCATGACACGACAGAAACAAGTCACACTGCAAGGAG
CAGCAGCAACAGGACACAAGCCACAACAAAATACAGCAAATTTCTCTAGTCAATCTAGGT
AGAAGCTAGCAACCTAAGCTTCCTCGTAGTCCTCCTCATACACTCCTTCAGGCTCAGCTG
TCGCGTCCTGGTACTGCTGATACTCAGAAACCAAATCATTCATGTTGCTCTCAGCCTCAG
TAAACTCCATCTCGTCCATTCCTTCACCAGTGTACCAGTGCAAGAAAGCTTTCCTCCTGA
ACATGGCAGTAAATTGATCGCTCACCCTCCTGAACATCTCCTGAATAGAAGTAGAGTTAC
CAATGAAGGTGCATGCCATCTTCAAGCCAACAGGAGGGATGTCACAGACACTGGACTTCA
CATTGTTAGGAATCCATTCGACAAAGTATGAGGAGTTCTTGTTCTGCACATTGATCATCT
GCTCATCCACTTCCTTAGTGCTCATCTTGCCTCGAAACATGGCAGAAGCAGTAAGGTAGC
GGCCATGTCGGGGGTCTGCTGCACACATCATGTTCTTGGCATCCCACATTTGCTGTGTAA
GCTCTGGCACAGTCAGAGCCCGGTACTGCTGTGATCCACGAGATGTCAATGGAGCAAAGC
CAACCATGAAAAAGTGTAAACGAGGGAAAGGGATCAAATTCACAGCCAGCTTCCGCAGAT
CTGAGTTCAGCTGCCCCGGAAACCTAAGGCAGCAGGTAACACCACTCATGGTAGCCGAAA
TAAGATGATTCAAATCACCAAAGGTAGGTGTGACCAGCTTCAAGGTGCGGAAGCAAATGT
CATACAGAGCTTCATTGTCCAACACCATGCACTCATCAGCATTCTCAACAAGCTGGTGAA
CTGACAGTGTAGCGTTGTAAGGCTCTACAACAGTGTCAGACACCTTAGGAGATGGAAACA
CTGAAAAGGTAAGCATCATTCTGTCTGGGTACTCCTCTCTGATTTTGGAGATCAAAAGCG
TTCCCATTCCAGATCCAGTGCCACCTCCGAGAGAGTGGCAGACTTGAAAGCCTTGAAGAC
AGTCACAGTTCTCCGCCTCCTTGCGGACAACGTCAAGGACGGAGTCGATGAGCTCCGCAC
CTTCAGTGTAGTGACCCTTGGCCCAGTTGTTACCAGCACCGGACTGACCAAGA
>Contig421
CCGCGCAGGTTTTCTCTGCACTCTTATTTTGTACTCTTCAAAGCATCCCTAACCGCGCTC
CTCAGTTCCTGTCGATTAAAATGCGCTGATCTGATAGAAAAGACTTCAGCAACAACATCC
GAATCTCCAGAAAGTAGCCCCTGAAACCACCTTCTTACAGTTTCGTTGTTATGTTCCCGG
TTGGCAATGTCTTCTTCACTTGAGAGGCTCTCTTGTTCATCGTCATCATCTTCATCAACA
ACGTCGTCATCATCGTTGTTGCTGTCGTCATCAACATCATCCTCATCCTCATCCTCATCC
TCATCATTTACATCATCAGGTTTGTTAAATACCCCTTCGACATTCCCATCCTTTATTGCC
TTGATTATAGCCTCCATCAGCTTAGGATCAACTCCCCGAAGCATGCCACCAATGAGCTTC
AGTTGCCGTGTCCTCGCGTGCCTTCCATCTCGTCCAATCTTCTTCACAATTCTCACTGCA
TCAAAAACCTCTTCCTTCAGATTACCCCACCTGATGGCTCTTCGGAGCTGGGAGTCTGAG
AAGGTAGCGAATTCGGCAGCCCAATCAACTGATCGAAGAGCCTCCCTTTTCTTCTGGCCT
TTGCTCTTCCTCTCAAGGGTGGAGATGGAGCCGTCTGAGCTGCTGATAGCAGAAAGCCTG
GCACGCCTGTCCAAGCAAAATGAAGAGGTGTAGAGGTGATGTAGGAAGATAGAAGAGGCT
GCTCCTCGAGAACGCCACAAGAAGGAGGACTCGTATGGGTGCAGATGATGAAGAAGATGG
CGCTGAGGTAGCCACAGTCGCAGCATCTCGCGCGCCCCCGCGTACTACCTGCGCGG
>Contig422
CCGCGCAGGTACATTACATTGAGCCTCACGATAGCAAAAGCCTTTAGCTCACACACCCTC
CCACTGTACCTCAAATTTGCATCTTAAAGCCTCTCTTCCGCCAGGTAAGTAAAAACACAG
TTTCTCAAGTAAAAAACGTCACTCTACCAGCCAAAACCAAGAACTATGTCTCTCCTCCTT
CCTGTCTCCAATCTACTTCAGTCTGTATAATTTAGCCAGCAAATTTGCTCATCATTTTTG
CAATGAAAGGTGCAACCTTAGGATTCCCTTGATGCTTTGCCAGGTTTGCTGGGTTCTTCA
TAACATCTTGCAAAGCTGCCATGACTTCAGGATCCTGGAAAGCAGCTAGCATCTCTGGGT
CACTGAGAATTTTACTGATATCAATACCTCCAGGCATTCCTCCAGGCATTCCCCCAGGGA
AACCACCAGGCATTCCACCAGGGAAACCACCAGGCATTGAACCAGGAAAGCCGCCAGGAA
AACCTCCACCTGGCATACCATGGGCTCCTTGACCAGCTGCAGCTTCAGGTTTCTTCCTTT
CCTGCTCCTGTTTTGCCTTTCTGCGTGCTGCCTTCTTCACCTCTCTTTCCTTTCTTAAGC
GCTGGTACTTTCTGCGATGCTCCTCTAATTTATGCACATTTGGCTCCACTTTTTTTGAGT
AATAACAGCAATCTCCTCGTCATAGTCAAGTCTTGAAGCAAGGTGAAGGTCCTTTGCAGC
ATCTTCCAATGTCCAGGCATAGAATGAGCCTGCCCTCTCCATTT
>Contig423
TACTAAATACAATATAAAGTTTTGTATTCCCATTTTTCTCGAATTGATATAAAGTGACAT
AATTCTGATAAAAAGAATGTCCTCTATAAGGTGCATAATATATGTGTACGGAACACTATA
TATCAATTCACGGAGACATACGAGCACAAAGATAACCACTCGGAAATTGTGCTAACTAAC
AAGTGTTATGTTTAGTTCTGATAATATTAGGTGTGTCAATACACTTTACAACATGCATAA
CAAGATCCCCCGCCATTCCACCACCCATGTCGCATGCTCAAAATTCAAAAAGCCTCCTGT
GATCGCCTCACAATACGGCTAACCTTTCTTTTGAAGTCATCTCGAGCGTCCCGCCATTCT
TTAGCAGCATCAATATTGGCTGGAGACTCATCATTTGGGCTTGAAAGCATTGCAATTATA
CTCAAAAGAATAGTTTCCACTGTGTGCACAGGAGACCACCGTTCACTAGCCAATTCATAT
CCATTAGGATCATCTCCAGGAGCATGGAGAATGGAAATGCAGACTCTCCCATCCGGATAT
ACATTAGGATGCCACATTTCTGAGGTGAACCTTACAGATGGAGGACTGTTTGGATAATTT
GCAGGAAACTCATGATCGCATTGAAAATCCGCCTCATAGAGAGTGTCTGGGGACCAATGA
TGGTCACGTTCCACTCGAGATGTTCGAGTCATCG
>Contig424
GTTTCAACTGGTGCTTTTTTCCTTCCAACTCAAAATAGCAAAAAAAATTATGAGTAGATA
AGAGCCCTGCAAGGGCTTAGTGTCACAGTAAGCTCTTTTGAAATCTCAATATTATAGATG
TAACAAAGTATAGGTGAATTGTCACACCCAAATGTGAACATTTGACAAAAGAAGGCAAAT
TAGTGAGCCTGAAACACCAGGTGGATCTTGCTTTATGACTACACTTGATGGATGTCAATT
TTGCAACTCAGCATATCTAATAAACTTCATACTCTGCTGATCATTTGAGAAACACTGCTG
TTTAACAAAAAGAAAAATGCAGCATATCCTTGCAATGATGTCTCAACAGTATTACTCCTG
GTGGTGTAGTAAGCAGAGAAGACTGCTTGGTTGACTCGGGGCGCTTAAACCAGAAAGCAT
AGTCACTATTTAAATGCCTACACAAAATTACTAGCTCGAAACATCCACTGCCTTAGTTGG
ACAAGAAGATCCTGTCTGTATGTCTGCAGCCTTCTTGGTAGCGTCCTGAGAAACTACGGA
GGGTGGTGGTCCTTCACAAGCCTTCAAAATTGCCTCAACCTGTGCGACCCTTCGAGCCCT
TTTCTTGACGTTAGCCCTGCGGGTGCTGTTCATGGCCCATTGCTTCCAAACCAGGCCGCC
TGTTGTCTTCTTTACAATTTGTAACACCCTTGTCGCCGCAAACGCCATCGCTTCCAGCAC
TCTGCACTACCACATCCCCCGCGTACTCTGCGACCTGCGCGG
>Contig425
CCGCGCAGGTAACAAATGATTCCTAAAAGCGATTTGGAAACCAAGCAAGGTTCACCTATA
AACTCGGGAGTCTTCATTTTTACAGCTATCACCGCGCAGGTCTTGAAACCTCTGGCAGAC
GGTTTTAGAATGTGGCCTGTATATCTTGTATAGGATCAGCGTCACCTATGACACACTTCT
CTTTCCCAAATTTGGGTCCTTTCTCCTCTTTTTCCAGTACCAAATCTTCTTTGAATTGCT
CTGGTGGATTTACAATCACATCCTCAAGTGGTACCGTCCCATCAATAACTGGGTCAACAC
AGGATACATCTTCATCTTCTGGTTCCGGTAAAGGATCCACAAGTGTATCCTCCATTTCTT
CATCCGATGAGGTTGTAGCTTTCATCTGCACCAGGTCAGCCACCCGTCGAAAAGCTTCCT
GAATGCCCTCTATAGGCAGCGCTGGATCTTCAAGGCCTGCATCCTCGAGTTTAGGAGGAT
GTATAGAAAAATAATCTGTGCTGTTGTTTGTTTCCATGACTGAGCAACAAATGACACTTT
AAACTCTGCGTGTGTTCGCTTGCTCTCTATAGTTAGCTTTGGCTCGCGTTCCTGCTCGGT
GACGGATCACGATGTCCTTAGTGTAGAACGGAAGGCCTGCCACAGTACATATACCTTTTC
AAAGCCAGTATGTATCAGGAGACCTTTTCATTTCTTGCATGATACTCCTAAGGAATCTAC
TACAGCCTCCCCGCG
>Contig426
GAAGAAAGAAAATGCTCAGATTGAGCTTCTCATGAAAATCATCATACATAAGACATACAT
ACCCGCAATTTGTACACTCCAATGGACAAGCTAGCAACAAACTATCAATGATACAATGTG
TCCTTATGGCAAGGACAGATAAATGACTACCTGCAGGTAGCAGAATGGTGATGCCAAATT
ATTAAGAGAGGTTGCATCAGCTAGGTACAGCATTCTTCCACATCACTACTTAAGGAAGCG
CAGGCGTGATCAACATTAAGCTCCAAATCCCTTTGCTCCACAGACATCCTCCATTTTCGG
TACCGTAGCCCTAGCTTATCATAAGATACAGGCAAATTCCACACATTTGCTCCCCTATTC
ATCCTGTCCTGTTGCCCTAGTACAAGCCGTAGGTCTTCATCCAGCACCTTATTGGCTAGG
TACTTCCAAAGAGATTGAATGTATGGGACATGCTTCAAAATTGGGAGAAAGTCCAGAGAC
AAGCGGTAAAGTAGCCGGGTCTTTCCGCGAGCCGATGGCAGACAAACATGTAGTTGATGT
AGATGCTTTACACAATCTTGAGTGCTGTTTCCTTCCAGCTTCCCTGGTTTCGAGATGCCA
ATTGTTGACCGCACCATGCATGGGGGTTGAAATTCCATATCAATAGGGTATGGATCCCAG
TAGCCTTGTAGGGCAGTCATAGGGGTGCAAAACCTCACAAGACTTGGGACTGGCCACCCT
TTCGCAAAGGTACTTGTGTGTGTGAAAGGAGCATGCGCCAGATCTAGCAAATTCTCCATC
AGTAGACCATGCTCCACAGGTAACTCTATTACAATCTGAGCATGAGTAGTGTAACCTTCC
GGTGAATTTAAGACTGGCAAGCTTCCATCTGGAACCGCATCGCCCGGCCAAATCCACACC
ATGCCATCGTGCTCTATGCATGGTAGTGCTTGTATGCTCACTTTCACTGGCTTCGTGGAG
GGCATCTTCTCACACACACCCTTTGTGGAATATTCCCAACCATGGTATGGACATTGGATT
CGTCCGTCCTTCACTTCTCCAAGATGAAGAGGACAGGCTCGATGTGCACAAGAGTTTCGC
ACACATCCAGCCCTACCATCCTGGCCACGAAACAATACCCAAGGCTCTTCAAAACACTCG
AATGGCACCATGGTGTCCTCCTTGATGTCATCAGTGAAAGCCACTGGGTACCAAAAGTTC
TTGAGCGCCGGAGAAAATTCCTGTACTGGTCCTGCAACCACTAACCCTTGGCTTCTTTTC
TGAGAGGCTGCTGACTTAGCCCCAATGACTTCAGCAGTCACTGCACTAGCACTGGATTGC
CTGGTCGCCGGGTGTGAAATTTGCTCAGGTTCCTGAAGAAGCATGTCATTTACAAGAACC
TCCATATCAGAGAGCTTTTGAAGTGCTCGAGCGACACGCGACTCAGAGATATGAACCTGA
TCGTGCGCTTTAGCAAGATCGGACTGCAGGCCATCGAGTTCCTCACGCAAAGTCTTCACA
GATTTCCAGTCCCTTGCCATGGGATTCAAAACATCAACAACCTTATCGTGTAGAGCCATG
ATGGCTAGAACATCTCGGCGAGCTTTCCAGTCACAAAACTGTATATCTTGAAGAAGGATT
TCCCATGCTTGATTGCCTTCAAATGCCCTACCTCGGCTTGATGACTCCTTGGCCCATGAA
TCCTGCACATTGAGCCATCCATCAAACGTCATGTCACTGCGGTGGCGAGGTGCATCATCG
CTTGCAATGGCATTGACCTGTAACCCAACTTTCCTGCTCCTGAGACCTCCACTCCTCCCA
GTATGAAACTCATCCCACTTGTACGACCGAGATTCACGCCCACCACTTGCATTCTGTAAA
CCTACAGAGCTTACAGGGAAGAATGGGTCAGGTGCTTTGTCCAAGCTCAAACCCCACTCT
GTCCTGAACAATCGCGGAGACTCGGTTGAGGAGACCGTTGTCCTCTTAGAGCAGTTGAGC
TCGCCGGAAGAGAGGCCATACGCCCTTAGTCCAGCGGCGGGGCTGGACCCCGCGACTGAG
GCAGCCATGTCAAACACATAAGCAAAGNTGCATGAGAGGAAGCAGCATTGTGGGCAAGAT
GACCAGGAACACAGATGACAGGCTCAAGCAAGGAGAGAACTGAGATATTGGGAGGTAAAA
TTGTGGATGCTGGGCTTCAAGGCAGGCCTTGTGAAGGCATAAGCGACATGATGGGTCAAC
CCGGAAATGGAAAAATGGACCCTGGTGCATATACTGTCGCACTCCCGTCTCCTGTTACCA
CAAAGGGTAACTTGGCCAATGAGAGCACACCTGCTAGC
>Contig427
CCGCGCAGGTAGCTTTTGCAATGCAATAAAGCAGCCAAAAACCCCCCACACAGGCTCTCT
GCTTAAGCAGCACCCGCGCAGCTTCTTTCTGTGAATCTTCTTCTGGTAAAATTCCAACTC
CTTCCCTTCAAGGATGTACCCATCAGCCCTTCCACACTGTCCGGGGCGAGAGGCAATACT
CGCAAACAATCGTCCACTAGCAAATTGGTCCTCAAGATGTGGGTCCAACTGGCGAGTTTC
CTTGCGCTTGGTGATTTTCCTTGCAAGATGGTTGCTCTGCTTGCTCTCCTCCTCTCCAGT
AGGAGCTTCTCCCTCCTCTGATTCCTTCTTCCCAGCAGCAGCTCTCTTTTTCTTTCCTAA
ATCCACACCATAATGCTGACTGTACCATTGGCGAAAAGGAGCAGCATCAACCTGGACAAT
GGCAGACTTCACCAGTGTCTGCGTGCGGACAAGCTCATTGTTGGAAGCATTGTAGACCAC
ATCCAAGATACGGGTCTTGCGTGTGACAGCCTCTGATCCCCACGAGTAGTTGCCGGTGTC
GAGGCGCAGGGCCCTGAACTTGAGATTACCACCACGGACACGGATCTTGCGCACTGTTTT
GTTGCTTGACAGCTTGGTCATGGCAGCCTGGCGTCCAAGCTCGTATTTTCTCTTCTTGCG
CCATGTCTTCTTCTTCCCTCCTGTTGCACGCCTCTTGTGCGTGGAGTCTCGAGAGATACC
CATTTAACGACGATGACGGTGATCTCTCTGCTTCCTTCAGAAAGTNNNNRCRAGACCTAA
AACCCACGGCTTTTATCAAACCCAATTCTTCC
>Contig428
CCGCGCAGGTTTGGTGTTGCTGACGCCGGACCTTCACCGCTGCTGGCGGGTCCCATTCTT
GACAGAGCTGCTTGTGAGTTGCCAAGTGAGTCGTAGCCCGGTGGAACAGCCATCCCCATT
TCTTCGTCTTGGTCTTCGTGTTCGTCAAAATCCATTTCTTTCTTCTTCTTCTTCTTTTTC
CAGCTGCCCTCTTCGTTTTTTGTTTCGGTTTCCTTTCTTTCCCTGGCCTTGTTTTGTTGA
TAGGGAAGATCTACATGGCCAGGTTAATTCAGCAGATCCAGCACCAATAATTAAAAAAGG
AAGAGAGAGGTTAAACAAATATAAGAGAGGGTTTTGAGAGTAAACTTGTTTGGTTTAGCT
GAGAAGAGAAGATAAGAGAGAGGAGCAGAGTGTGGCCATGAATTCCTGGCCTGCAAAAAA
AAGGGTGTCTTACTCGAAAGCCTTT
>Contig429
CCGCGCAGGTACACTTGCCCAGAAAAGAGCTCCAGGGGCGCTACCCTGACTAAAGTCGTC
AATAATTGCATCCAATTGCTCCTTTCAGAGCATCACGTGCAGCATGAAGACCGCGCAGCC
TTCAGGTGTGGCATTATTTCCAGGCCGCGGAATAACAATTGTTGGCACCTCCGTTTTTGT
GGTAGCCTCGGAAAGCCTTTGCTTAATGTCCCTTGCAATCGTGAAGAACACATTCTCAAC
GTTCATGTTCGTTTTTGCACTAGTCTCAAAAAAATTCAATCCGTATTCCTTGGCTAAAGC
TTGACCGCGAGCAGTTGAAACAGCCCTCTTGCTTTCATCCATATCAGCTTTGTTGCCCAC
CAGAATTTTGTTGACATTGTCAGATGCATGTTGCTCAATATTCTTTATCCAGTTCCGAAT
ATTGTTGAAGGAGGACTCATCTGTGACATCGTACACCAGGATAATGCCCATGGCTCCTCT
GTAATAAGCCGTAGTGATGGTTCTGAAACGCTCTTGGCCTGCAGTGTCCCAAATCTGCAG
CTTGACGCGCTTTCCATCAAGTTCAATTGTTCTGATCTTGAAATCAATCCCTATGGTTGT
GATGAAGCTCGTCGTGAATGTGTCATCGGAAAACCGCAGAAGACCTGCGCGG
>Contig430
CCGCGCAGNYRNRCAGGNGGGGGTATTGCTTTGCCTGCTGCCTTACTCTTTTTTGTACTC
AACAGGATCTTCCGCGCAGGTTGGTAACCTTCCGTTTGTGCAGGATCTGCAGGATTTGGT
GCGTCGAGAAGATCTTGAATACCCACAAGTATCTGCTTTACAGTAATAGCGGGTCTCCAC
CCAGAATCCTCATTTAAGATTGACAGGCAAACTGTCCCTGAAGGGTACACATTTGGATGA
AAGAATCCCTGTGGAAATTTGCATTTTGGGGGTTTGCTCGGATAATCTTCACTGAAGTGG
ATTGCAAGGGGAAAAAAGCCCCCTTCCCAATCGGTACCAGCTTTACCCGGGATGTTGCAC
TGCCAAAGCATCAAATTTACAGACCCATCTGCTTGAGATTCTGGCCTTGCGACGAAACCA
TGGGGATGGTTTTTGCGCCAAGACTTGCGCTCCTCGGCGAGACGACCTCGTGCGATTCCA
GACATGCCCTCTCTCTATTTACCTATTCATAGACAAGAAAGAGCTTGAAAAGAAAGCATG
GGCTGTGCTCTGTCTGTCCTTAGCAGNTCTTACATTACTATCAAACCATGTTGTTTTATT
GAGTAGTTTCTCTTCTCTAGCCTCCTTCTCTCTCTCTCT
>Contig431
CCGCGCAGGTATGCTGCATCATCCTGCATGATCTTAGCTTTGGAGAGAACATGAACTCCA
CGGTGCTGACGCGTGCGAATTGGTAAAACACCTCTTCGAAGCTGAGGAGGCGGTAGTGAG
CGCCAGTGCAGAGCACTGCATCCGCGGGCAGGAGGGAGGGGGCAGGACGTGTCCTATTCA
GGCGCGCTGCATCGAAGCTTGTTGATCTTGTTGCTGCTGCTGCTGATGGCGGTGGGCTCG
TCTTGGCAACATAGAAGCCAGGGTTTCTGAGCATAACCTGATGCGCCGTCACGCGGCCGC
CGATCACGAACTCGTGCCGCCCGCTTGGATACTCCACTACAGCTGCCTTCACTTTCTCCC
CTCCACCATGCATACAGTTCCCCATGCCCTTTATAAGTATAATTGCAATGCTTAATTCCT
CCTACACACAACAGCAAGCTCAATGTGGAGTCAACGAGATCTTGCAGAGTAGATGACACG
CTCTGCGTCGAAACCCTTTGCGCAGAAGTGTGCACCCTTCTGCCTATGCTGGACAGTTAG
GGTCAGCCAAGGTTGGAGAAATGTAGAGTGAAAACTGTTTACATGATGCAGCTAATTTAA
GCCATGAGCTCAATTATGGGCTGCGATCTCGGTCAAAAGTACCATATTTGGCGCATTTAC
CGCGATTTAAGAGCCCCAAAGGCCATAGCTGAGTGCTCTCAAATGAGTACTTAAAAGTGC
CCTCCTGCACACAGCCTCATGCTACCCACAACAGCCTAAAAGNGTAAGGACCTTAT
>Contig432
TATAACCTGACACAGCAATTTTGATAACAAAAAAGCAGGAAACAGTAATCGCTCAAAGCA
TATGCATGGAAGCCTTATTATGGTAATCACAAAATTAAACTCTTCAGTCTCTTGAAAATC
TTAAATGCTAATAATAGCTTGAAAAGAAAGGCATCTGTATCCTTTTTCTTATCCTTCACC
CATTGAAGATTCTATTCCTCTGGATTGACTATTCTGAAATTTTGCCTTCTTATTGGGTTC
ATGACCACAGGTGGTCCAGCAACCCGGGGCCAGCCTTCATCAAATTTCTTCAGCGTCTCT
TCTTCCCATTCTTTTGTGAGAGTGCGAGGCACAGTACCTCCAAAGATCTTCCTGTGGCGT
GTGAGGTCCCAAAAAACGTAGGAGAGGGCGAAGCTGCCAAGCAAGTAGGGCGCAATGACC
TTCGCGGGTACAGCAGACATGGTGTCGAGAACCCTATTATCGACAGACAAGAAATGAAAA
TAGCCTGCCTTACTCTTACTTTATGTGCTCTCTCTCTCTCTCTCTCTCNGTTTTTAGACG
TTTTTAATTGT
>Contig433
CCGCGCAGGTTTYYNCGCGTGCGGCCCTGGCGTTCATCAAGCATCTGCCTTGTTGGAGCC
CAACTCTTCAGTGTCGGTTACTCCCAATCCAGAGCGCCCTTCTTCCATTCATAAAGAAAT
CCAATGGTCAGAATCCATACAAACACCATCATAGACCAAAATCCAAACCAACCAATCTTG
TTCAAGGATACTGCCCAGGGAAACAAAAAGGTCACTTCCAAATCAAAGATAATAAATAAA
AGGGAGACCAAATAAGATCGTATATCAAAACGACTTCTGGCATCACCAAATGGGTCAAAA
CCGCATTCGTAAGCTGACAATTTATCCGGATAAGCCGGACCTTTTGAAGCGAATGCGAAA
GAAGCACCGATTAGGATCAGGGAGAGTAGCAAACTGATGACCAAGTAGAGAGAAATAGGG
GCAAATTCAGAAATAGGGAGAAAAGTTTTTACGGAAAAGAACTCTAGTATGACTCTAGGG
TAAGAAGCGATCAAACCTAGTGTAACGACCTGATGAGAAGCCATTAGACAGGGTAGAATG
AAACACATGAGAAAGAGAAAAGAATTGATGAATCTAGAACAAAAAATAGGAGTAGAAGAA
AAAAGTTTCTTCATGCGTTCCATTCCCGTGTGTTTGTAGGATTCTTTTCCTCTCTCGTAT
CCATAGCTTTCTGTTTCCCCGCGTACT
>Contig434
CCGCGCAGGTCAATCAAAGGCCGTCCAACAAATCAAAGCCACAGTCAAGAGCGCCACTCT
ACTGACAAGGAAACTGAAACATGTCACCGCGCAGGTCATTTCAGCAGGCAGACAATTGAG
GGGGTCCCTCCATTCAAAAAAAGGGACATGATACCATGTGACTTACACACATAGGAGCGC
CTGTCCGGCTTGCTTATGGAGCCCTTTCCAAGCAAGTAGGAAGCTTTCTAACGCCTGTCC
GTCTTGCCTGTGGAGCGCTTCCCAGAAAAGAGATGCTTTGGCTTCATATTAAAGATCACC
CTATCAGCTTCACCCTTCTTCGCATTCTTATTTCTTTGTTTAACAGCCTTCTTTCCCATC
TTCACAGCCTTTAATTTCTGCGCAGTGTCCTTGAAACCTTCACCAGGAACAGCTTCCATG
GAAGCTCTAGATGCAGACCTAGAGCGCAGGCGCAAGCGCTTCCTGGGCTGATCAACATCC
ATCGCATCACCATCAGCATCTATATCCATTGCAGATGATCTCTCTCTCTTTCTACCTTGC
CTGGAAAGTGACCTGCTCCTGGCCCTTGCTACTGCTGAGCTGGGATCCAATCCGAGGCTT
GTGAGATGCCTGGACATCTTTGATGTGTCAAATTTGCGATCCTTATCAAACTTACGGGGC
ACCATAGGCCTGCTTCCGGCTGTGACCTTCTTTGCTCTATGCTCTTCTAGCAATTTCTTC
TTCTTCTTTCTGATGGCATCAAGTGCCTCCTGCTCTTCAGGGTCAAGTTCATCCTCACTT
ATATCACTCTCCTCTTCACCCTCCTTGGCCTCCCGCATCCCTTCTTCATGATCGATTTCT
TCAAGCCTCTGCAAAATGTCACGATCGATGAAATCGGCTACGTTGTGCCCGTCCATAATC
TCAGGAATGATGTCCTCTTTCCAATCCTCATCAGCCAATATATACATTTTGCGCAGATTA
GCTGAGTAGACACCTGCACCTCCATTCTCATTCTCCAAATCTTTCTCGAGTTTCCTCTCC
TTTGCAGCAGTTGCAGCACGACCTTCAAGGACAGCTTGCGGGATGAAAGCAGGTCTCTCC
TTTGTATCGCGAGGGCGCGGCATGGCAACATGAATGCGATTCAGACAATCATTTAACTTC
TTGGACTTCATCTTGATTTCCACTCGTTGCTGTAAAAGCCTCTCACAAGCTGCATTCTTC
ACAGCTATCACCCCTTCCTCCGTGAGCGTGCTCATAGTCACCAAACAGTCATCAGAGCTA
GGCAGCTCATCTACCACAGACCCGGCTACTGCACATTTTGCTGCCTCTGCCTTCATCTCC
ATGATTATCTTCTTCTCCCTGCGCGGANAGTCTCAAAAGGCTGCAAATCCACCTTGTTAC
AAACCACAAGAAGGGTTTATTAGCAAACAGGCTTGATGCTAT
>Contig435
CCGCGCAGGTAGTAGCAATTCCCATCACAGCTACACAGAATATGCTGACAGAGAGCACAC
ATAGAAACCGCGCAGGTCTGAAGAAAGCTTTAAGCCTTTTTGCAGTCGGTTGTGGGGGTG
ACTTGGATGGCGAGGGGGATTTGGCACTTGGAGGAGAGGTCGGCTACATGGTTCTGGTTG
AGGCCGCTGATGCTGGCTGCGTTTTGCTTGATGCACTCGCACACGCCCACGCGGACCAGG
CCCTTGCTCTGGCCGTTCAGATTCCTAATGGAGTCACAGCATTGGGGGCTTGGAAGGCCG
TTACCAGTGCTGATCAGGTAGGACAGACAAGGGAAGAAGTAGCTGCGCACCGTGTTACAG
TTCACGTTGCCCGTTATACCCTCCACCCCTTGCAAACTGCTGGGGCTCAGCACCACCATA
GCCACCACCACCACCATCACTGCACACACCTTCCCATTGCTCGCCATCTCTCTATCTCTC
TCTGTCTCTCCCTCCCTCGCTCTGTCGCTCTCCCTCTCTCTCTTTCTTACTCTCTCTGTG
CCTCTCACGATCTCTGTCGCACTCAATGGCTTGCTTTCCTTTCTGTACTTCGTACTCTGC
CGTTTGACTTACCACTGCTTACCTGCGCGG
>Contig436
CCGCGCAGGTGCAGTCGGTACTTTTTCTGTTAGAGAAAAACTTCATTCTTACAGAGTAAT
CAACAAAAATACAATAAGTGCTTGTGGGAAAACCTTCTCCTCCACAAACAAGAAATAGCG
AAGTCTCTACTAGGAAGCACTCCCTCCCATCTTTCAAAGACCACTCTCCTAACAAATCCC
TCACTAAATATGGGCACGGGCTCTATTCATAGTGCTGGCAAAGAGAGAAAAAGCTTTGAG
AACTCATGTCCTACAGTTATGAAATCATAAGAGACACACATAGATACTATGGCTGTTCTT
TCTTTGACCCTGGCGCTTGGTCCTCCTGCCAGGTGGCTTGCCATTGCTTATCATAGAACG
TCCACTCCTGGGCTAGTTGCTTCAGAGTATCAACGTCTTCATTCTTTCGGATGAACAGAA
CCCCCAACACAGATATCAGTAGCAACAGCTTGCCAAAAAAGCTGCTTGTTTGATCTACAA
GTCCGATTCCCGTTAGACTATCTACCACATAACCCATAAAAAAGCCAACCATCGCAGCTC
GCCCATTCAAGAGCTCTGCTTCTGGCAAGTGAAACCTCTTCACCCATGACCACCATGGAA
TGATGGAAGTGTCAAACACAACCGGTTCCTCATTGGTAGATGCCTCTGGGTTGTCCTCAA
GCCACTTTCTTCTGATGACCTCTGCATCAATGACCGCATCCCAGTCCACTTTGCCATCTT
GGGTGAACTGCTTGAGGTCCCAAGTCCCATTCTTCCATCTAACATCCTGAAAGGGGCCTG
TGACAACAGATTTCGACACCGCTTTACCAAGGGCTGCTGCACCCGGGTCCTTGCCCTCCG
CCTTCTCACCTTTCAGAGTAACCCCCACGTTCCAGCATTGATGGCTTCCGATTGGGCGCC
ACGCCTGGAGTCTCCGGCTCCTCCTCCAGCACCGCCACTTGCGCTACTACTGAATCTGCC
GATGCCCCCGCCGCTGACGAATTTGATGCGTACACATCATCCGTTTGTGCTCTTGGAGAA
AGCACGAGCCTAGAGCTCTTAAAAGAATTAGGGTTTCCGCGAGCTCCTGCAGAGAAAGGT
CTGAAGAAGAGAGAAGATGGGCGCCATTGATGTACTTGATTCTGCTGTTGCTGCTGCTGT
AAAGATAGAATGGAAGAGGTAGACGTCGCCCCTATGGCAACTGCAGTTGAAGTCACCATA
GCCCTTTCTGTCTCTCCCTCCCTCCTCTCTGTGTACCCGTCTCTCCTCTTCCTGTTCAAG
ACTGTGATCCCCACTGTTCTAGGAAAGAGATCATCTTGTTTTCATCATCCCATTTAGATA
AGCTGCCTCGTTCCACACTCTCTGTCCC
>Contig437
CCGCGCAGGTTTCGACTCGCAACCGCGTCCTTCTCGCACAGCTTCTCAACCGCGYANNTA
ATTGAGCGGGAATGCGGGCTTTGTCTTTGACATGCTTGTGTCCAATCACAAACTTCATGA
CTTTACCACTTAAGGCATCCGGAAGGTCCCCATCTGGGAAGGGGTAGGCAGCATCATTGG
TCAAGATCACCGAATTCCCTTCTATTTTGGAGAAGTCAATGATGATGTCTATGATTTCAG
AGGGGGCCACAAGGATGTTTTTGAGGTGAACGGGCGCCTCTAAGTAAAAGCTGTCCGACC
CTATCTGTGTTAAACCGGTACCGTCATGTAATGCGAATCTATAGAAGCGGGCATTGCTGG
CATTGATGATCCTGAATCTGTACTTCCTTCTCTGCACCTTCATGTATGGCCATGCCTTGC
CATTCACTATCACAACATCCCCAAAATACTCTGGCTGCCACTCAGGATGCAATTGGGGGT
TGTCTCCAGTGGAGTTGATGTAGATGTAGCCACTTTTGGTGAAACTTTTATCCATCACAA
CAAGTTGTCTGTCAAACTTCTTCCTGGGAAGCCCGAGTTTATCCTCAATCCCAGGATTGA
TTACCTTGTAGGCACCCACGAGTCCAGCTAAGAGGTTCAAGCGTGTGTAACCGAGCGCAT
GGTCATGGTACCACATGTTGCCTGTCAGCCTTGCATTGTAGTAGGTGTACACCTCCGCCT
TCCATTTGCCACCCTTCTCACGGAAGCCGCGCGTGAACCAAGCTCTCGCATTGCCGTCGC
TCGCCGGCTCGCTCACGCCTCCCGTGTAGGTGCACTACTGTGGGAACACCCAACTTAGGG
TAAGCTGCTTCCAAGGTCTTGTCAATGGTGAAAATGTGCCTATTTGGCAAATGATTCTCC
CATTTTACATATGTCTTCACACCACTCATAGCCTGGATGCTCGGCCCAGGCACAGTCGCC
TTGTCTGCGGACTCTCCATATGCAAACACTCTAGAGGGGGGTAGATGCTTATGGAATTTC
CAATATTTCATGTACATGCCAATGGTGAGGTTTCTGGGATGAAATGTGCCATTTGGAGAG
GTAGTGTAGCCTTTGAGGAGGGGCATGGAGGGCAGCCTGTCCACAAACATCTTCAGCTTC
TCGGCCGTCTGCTCCAAGCTTTCCTCGTCGGTCTCCCCCCTGCTGCTGCTGCTGCTGCTC
TGGCTATTCCCATCAAATTGAAAATGGAGAGCATAACATGTGTAATAATTATTACTTTTA
CACATTTCTTTACTGAAATGTCCATGAAGTGCATTTCTCTGCATTGCCTCTTCCCTGTCA
CCATTTTCCTTGGAAATAATTACATGAAATCAAGGAGCATAAACTTGACTGGGAAGAAGA
GCTTTTGC
>Contig438
CACAAACCCCAAACATAACAAAGGTATATTAAAGCTTTCTTTCTTTGAAGATTTTTGAAG
AAACCTTCGAACCACAAAGGTGGCAGTTTTGGACGCATTTTTCCTTCCCTTGTAATTGAT
GTCCACAGAACATTATTGGCATGCAAACAAACAGTGGGGTCCAGAGAATACACAGATCTT
GTTCACCAAATAAGGAAACGTGATAACAAAATTTGCCTTAATGAGCACTCTACGAAAGGC
CCAGGGCACTGGAGAGTGCACTGTGCACTTGAACACCAATCTGAGCTTCGGCTTTCTCAG
AATCTGTGCTTGCAGTATTAGATTTCTGAGTGAACTCTGCCAGCCCCTTCTTCACTTCCT
CCGCATCAAACATATCAAGAGGGTAGGCATCCACTACAGTAACATCTGCCACAGAATTTG
GGTGAACAAAGGCAAAACCACCACTCACAAAATATTGCTTTACCTCAGACCCTTCATGAA
CAGACATGATGCCAGGCTTCAGCTCTGCAATGGTAGGGACATGTCCAGCAAGGATACCCA
TTTGCCCTGTCGTTGCTGGCACAATCACCATGTCAACCTCTTTGGCATCCAACTCGGTCT
TGTAGGGGAGGACAAAATTGACGGTGAGCTTGGAGGGCAGGGTACCAGGGACAGCGGGGC
GGGGCTTCATGAACTGGGAAGGGAACTTGGGCAGCTGCAGGTTGGGGGCGGCCTTCTTGA
ACGCATCCTTGAAGGCATCGGAGACAGGGGGAGGCACCTCCGCAGGCTTGTCTGAGATTC
TTCGAGAAGCAGAAGGCGCCCCCAGGGCGGCCCTTGCCCTCGCCATAGCCCGTGCACTCT
GCCTACTCAACATCTTTGAGAGTTCTTTTTGCAATCTGCAGACGGAGCCTCTGTGTAGAA
AACCAGGTTAAGGGATCCAAACTGCTGTGATCTACCTTTTTATCTCTCCTCCC
>Contig439
CCGCGCAGGTATTGGCTGTAGCAGCACCTCAAACCTGCCTCACAAAGAACCAAACTCAGC
TTAAATTTACCCTCGCAAAAACAAACAAAATTTCCTTGGGGAAGRACTCAATTTCCCAGA
AGCTACTCCTGCCTCCTGCACATTCATAAGTCAAGAAGACCGAAGCCTCCAGTAAATTTG
GAGGACAAGACAACCCAGGCACTGTTCTAAACAAAAGTGTTAGGCCTGCTAGCTTTGTAG
GTCGTCTTCAGCTTCCTTGTAGGAGGGCGGATTTTGCGGAAGATAAGAGGGAACTTGATC
TTAGAATCATGGAATTGCTTGGTATTTTCACGCTTGCATAACTTAGCTGGTACAGTAGCT
GTCTTTATGATCTGGATGCAAGGGGCACGGACACGATGCCGGGAGGCCATCTCGTCATAC
ATTGCCTCCACGGCTCCATTCAATGTTGTGTCTCTGTACTCCTTGTACATATTGTGATAG
CCTGTTCTACTTTGATAGCGCACCCAAATTCCGTAGTTCTTGATGGTAGTTGGCTTCTTC
TCAAATATCTCATTGATTGCCAGGACTTGCCCATGGGACCTCTTCACTTTCTTTAGTTTC
CTCAGAAAGTACCAGAACTTGGATTTAGCCCGGACTTCATTAGTCGCCCAGAGCTTCATG
CGGAAGATCTTGGGCTGCTCATCTGTTGCTGTTGGGAGGGCTCTGCCCACCACTTGGTAC
TGATGGAACCGAAAATTGCCCATCTGTCTTGCAGAAAAGACGCAATGCGAGCTGCAGCAC
AGTCGGCCAGCTTCTCTACACAGACGAAATGAGGG
>Contig440
CCGCGCAGGTTACAACTATAAGGGCTTTGGTATTATTTGCGATCTTCGAGTCCTGAATCA
CTCTGCATTGTCCACCTTTCCAGAGTCCTCCATCTTAACGTGGTCCTCCCCTCCATCATC
CTGAAGGTCTGAAGTCCACAGTGTCAAATTGTCCCTTAACAGCTGCATAATCAGTGTGCT
GTCTTTGTATGAATCCTCACTCAAAGCATCTAGCTCAGCTATGGCTTCATCAAATGCCTG
CTTGGCAAGGTGACAAGCCCTCTCAGGAGAGTTCATAATTTCATAATAGAACACTGAAAA
GTTCAAAGCTAGCCCGAGACGAATAGGATGAGTAGGTGCAAGGTCTGTCCCAGCAATACT
TGATGCAGCCTCATATGCTTTTAAGGACTGGTCTGCCGCTTCTTTCCTTTCACTACTCGT
TTTGAACTCTGCCAGGTATCGGAAATAATCGCCTTTCATCTTATAATAGAAGACTGTCGA
CTCTCCAGTGGTTGACGAAGGAATGAGATGCTCGTCAATAATCATCAAGATGTCATTACA
GATCTTTGTCAACTCCTCCTCAACTTTGTGCCTATAGTCTTTAATGCGTTTAACATTTTG
CTCATTTGCCTTTGCTTCCTCTTTTTGCTCAATGGATGATAAAATACGCCATGAAGCCCG
GCGTGCACCAATGACATTCTTGTAGCCCACAGAGAGTAGATTTCTTTCTTCTACTGTAAG
CTCCACATCCAATTTTGCTACCTGCTTCATGGACTCGACCATTTCGTCATAGCGTTCAGC
CTGCTCCGCAAGCTTGGCCAAGTAGACATGGCTCTCTCTCTTTTTCTCTGTGCTCATGGT
GGACGAATTCGCTTGGCCAAAAACGCAATAAGTGACAGCAGATCTGCTTCAGCCGCCCCG
CTTCCTCTCTCTCTCTCTCTCTCTCTCTCTCTCTCTC
>Contig441
CGCGCAGGTGAAGATACCCTTTTCTTTTACAATGATCTGGTTGACATCTGGCACCATTCC
ACCAGTGTATCGCAATGTGTATTTCTCCCTCACATAGTAGTTGATCAACTTGTCATATTC
AGGGTTGTCAGATGTGGCTCTCAAATTTCCAGGGGAGGACATTTTTCCCTCACCAATCTC
TGTGGTGTCTTTGACATGTTGCCATTTTCCTTCATCAAGAAGAAGGAACTCATGGGTGCC
AGGGCTGTCCTTAAGTGCAAGAACATATGTAGTCCGAGGACCGAAAATTCCCATGGCTGC
AGCAACTTGATCTCTTCCTGTTACACCAGTTAACTTATCTCCAGGCCACACCCCAAAGAT
GGTGCCTACTGTGAAATTTGTGTCCACAATACTGGAGCCATCAAGTGGATCAAAAGCAAC
ACTGAATCCACCTTCAGCAGGGCCTCCCATGTCTTGAAGCTCAGGAACTTCTTCCGAGCA
AGCGTACTTGCAGAAGTGTGAGTAAGTCAATGCCTCGAATAGAAGCTTGTTGGCAAGCAA
ATCGACAGCAAGCTGCTCGTCTCCAAAGGAATTCACGCAAGCTGTACCTCCACAAGAAGC
TGTCCTGACCTTGAAAGCAATTGTCCTTAATGCTTCTCCCATGCACATCATCAATCTAAT
GAGTCCCTTGTCTGGGGTTGCCTTTGTAAGGAACTCTTCCAGACTGTCACCAATCTCACA
TCTTGTCACAAAGGAAGAGCTCTTTGTCTTTGAAACTTTCAGTGATGATCTTGGCACAAC
CCGCAGTGATTCCCCGAGCAGTGAGCTCGTTTTAAGGCTCCTGTAGCTGAAGGGAGGAGA
TATCGATGGTGGGGAGACTAATGCAGTGGAATGCTTAGAGGAAACACTAGGAAGAACAAT
CCCACGGGCATAGCACGTGACACCCGTCTCCATAGTTGAAGAAAAAGTGTTTATTATAAC
AGAAATAGAACTTCAAAAGGAAGAAAGTATATAATCTGCAACCCCGCGTACTC
>Contig442
CCGCGCAGGTTGCACTGAATATGTCAGTCCTTGTGACAATACCNRCGCAGNTTGTCTCGA
TCCATTAACAATAGGGATCCGGTGTATTTTGTTTTTCAACATTAAGACTGCCGCATCTGA
CACTGTTTTATCTGCAGATAAGGTAATGGCAGGGCTGCTCATGACTTCCTCAACTTTTGA
ATTCAGCCCATTTGAAGCTTTGGCTTTGTCTTTCTTAGACAAGACTCCGATGCATTCAAG
ATTGGCATTAATAACAGGCAGTCCAGAGATTTTGCTAAAGAAGTGGTCAATCTCCTCAAG
GCGTTGATCGGGTCGAGCAGTATAAATAGTCTTTGACATTACATCAGCAAGAAATGTCGA
TGGTTGTGCCTCTTCTTTGAAAAGAACAGACTCATAATGCTTGGACAGATCCTCAAAGTT
GAGTATAGAGAAGTTCTCAGGCCACTCTCCAGAGGGAAGGACAGCAGGCAATCCAGGACC
ATCCTCGCCTTTGCTGACTGCTTTTATCGAAAAGGCTGCACCACGGGCTGCTGGGAGGCC
TGTGGGAATGAACCGATTAGGGGTAAACTGAGAAACCCTAGCAGGGTTTCCTGCAAGGGG
GGATAGTGAACAGATCGTGCGGCGTCCTGCTACGCCATGGACGCCGGTATGCGTAAAACC
TAGAAATTCTTGCAGAATTGTTGGCATGCTGACAGCCATCTTCCCCTTCCAAGCGCCCAA
AACCCTCCTCTTCTC
>Contig443
CCGCGCAGGTCTTATCTCTTCCTCAAGGACGGGTTAGGCTTGAAGACCTGCCCCAATAAT
GCCCGCGCAGGTACATCCCAGTTCTCCACATGCCTGCAGATTCTCCCAGATTCTGGATTG
AAGTAGTATTCAGTAAAGCCGGTTGAAGCGAGGATTGGCCTCCAAGGGAACTTCAAAACA
CAGCTGAAGCGCCAATAAGCAACAAACTTGTCTGTTAGTCCTTCGGATTTGACGAGTTTC
ACATCTGATTTCTCCAGTAGAGAGCCAAAATTGCTACAGTTGTTCTTGAAGCGCTTAAGG
CTTTTGAAAGAACCTGCAGGATCTGCAAACTCACAGTCCTCTTCATAAACTCCACTCGAT
ACATTCCCTGTAACAAAATATCCTCTGTCATAGTCATCTACGATGGCCTGTATGACGTAA
TCGCGGTCAAGGGCCCCTTGCAATGGGTCGGTGGAGTCAGAGAGCGAGATGGAGGACTTG
GGATTGAACAAGGCAGCGACGTTGCCGAGGGCCTCCGCACCATACCAAGCGGCACGCAGC
ACAAAATTAGGGCCTTCATCATTGGTGGACATGGAAGTGCTGCGGGGGGCGCCATCTGAA
TCGCTGCTATTGGCGCTCTTTTCTGCGCTTACCGCCAAACGATTCTGTCGAGCTCTGCTC
TGTGTAAGAGGTCCAAGGCGAGAGGAAGGAGGCGGAATTGGCCGCAGTGTAGGCAAGCCA
AAGGCGGTGTAGCTCAACCCCGCCATTTACCAGTCTTG
>Contig444
CCATGAAGAGGACTATCAAAACTTTATCTAAATCCACAGTAGCTGTACAGAAGCATGGAT
GGAAGTTTCCATGTGATCAAACCATCATAGCCAGTAACAACACATCCAATAAACAGCCTT
[truncated: 31,768,066 more chars]
