# Supplementary material for: De novo characterization of the gametophyte transcriptome in bracken fern, Pteridium aquilinum
Source: BMC Genomics. 2011 Feb 8;12:99. doi: 10.1186/1471-2164-12-99 (PMC3042945; doi:10.1186/1471-2164-12-99)
Supplement: Additional file 2 — Unigene functional annotations from Blast2GO. GO and EC functional classification for unigenes. [file 1471-2164-12-99-S2.CSV]

Unigene	Description	GO ID	GO Term	GO Category
Contig1	outward rectifying potassium channel	GO:0006810	P:transport	P
Contig10	hypothetical protein [Vitis vinifera]	GO:0008270	F:zinc ion binding	F
Contig10	hypothetical protein [Vitis vinifera]	GO:0003676	F:nucleic acid binding	F
Contig100	histone h2b	GO:0000786	C:nucleosome	C
Contig100	histone h2b	GO:0003677	F:DNA binding	F
Contig100	histone h2b	GO:0006334	P:nucleosome assembly	P
Contig100	histone h2b	GO:0005634	C:nucleus	C
Contig1000	at3g19170 mvi11_8	GO:0004222	F:metalloendopeptidase activity	F
Contig1000	at3g19170 mvi11_8	GO:0046686	P:response to cadmium ion	P
Contig1000	at3g19170 mvi11_8	GO:0009570	C:chloroplast stroma	C
Contig1000	at3g19170 mvi11_8	GO:0006508	P:proteolysis	P
Contig1000	at3g19170 mvi11_8	GO:0008270	F:zinc ion binding	F
Contig1000	at3g19170 mvi11_8	GO:0048046	C:apoplast	C
Contig1000	at3g19170 mvi11_8	GO:0005739	C:mitochondrion	C
Contig10000	developmentally-regulated gtp-binding protein 1	GO:0005622	C:intracellular	C
Contig10000	developmentally-regulated gtp-binding protein 1	GO:0005525	F:GTP binding	F
Contig10002	ribulose bisphosphate carboxylase small chloroplast	GO:0016984	F:ribulose-bisphosphate carboxylase activity	F
Contig10002	ribulose bisphosphate carboxylase small chloroplast	GO:0055114	P:oxidation reduction	P
Contig10002	ribulose bisphosphate carboxylase small chloroplast	GO:0004497	F:monooxygenase activity	F
Contig10002	ribulose bisphosphate carboxylase small chloroplast	GO:0009853	P:photorespiration	P
Contig10002	ribulose bisphosphate carboxylase small chloroplast	GO:0009507	C:chloroplast	C
Contig10002	ribulose bisphosphate carboxylase small chloroplast	GO:0015979	P:photosynthesis	P
Contig10002	ribulose bisphosphate carboxylase small chloroplast	GO:0015977	P:carbon fixation	P
Contig10005	beta- -galactosyltransferase sqv-	GO:0047220	F:galactosylxylosylprotein 3-beta-galactosyltransferase activity	F
Contig10005	beta- -galactosyltransferase sqv-	GO:0005794	C:Golgi apparatus	C
Contig10005	beta- -galactosyltransferase sqv-	GO:0006486	P:protein amino acid glycosylation	P
Contig10005	beta- -galactosyltransferase sqv-	GO:0016021	C:integral to membrane	C
Contig10006	at5g67360 k8k14_8	GO:0009505	C:plant-type cell wall	C
Contig10006	at5g67360 k8k14_8	GO:0008233	F:peptidase activity	F
Contig10006	at5g67360 k8k14_8	GO:0016023	C:cytoplasmic membrane-bounded vesicle	C
Contig10006	at5g67360 k8k14_8	GO:0048046	C:apoplast	C
Contig10007	chloroplast light harvesting chlorophyll a b binding protein	GO:0009765	P:photosynthesis, light harvesting	P
Contig10007	chloroplast light harvesting chlorophyll a b binding protein	GO:0009523	C:photosystem II	C
Contig10007	chloroplast light harvesting chlorophyll a b binding protein	GO:0000287	F:magnesium ion binding	F
Contig10007	chloroplast light harvesting chlorophyll a b binding protein	GO:0018298	P:protein-chromophore linkage	P
Contig10007	chloroplast light harvesting chlorophyll a b binding protein	GO:0016168	F:chlorophyll binding	F
Contig10007	chloroplast light harvesting chlorophyll a b binding protein	GO:0016021	C:integral to membrane	C
Contig10007	chloroplast light harvesting chlorophyll a b binding protein	GO:0009507	C:chloroplast	C
Contig10007	chloroplast light harvesting chlorophyll a b binding protein	GO:0009522	C:photosystem I	C
Contig10008	at3g02690 f16b3_32	GO:0009536	C:plastid	C
Contig10008	at3g02690 f16b3_32	GO:0016020	C:membrane	C
Contig10009	pyrimidine 5 -nucleotidase -related	GO:0009536	C:plastid	C
Contig10009	pyrimidine 5 -nucleotidase -related	GO:0000287	F:magnesium ion binding	F
Contig10009	pyrimidine 5 -nucleotidase -related	GO:0008253	F:5'-nucleotidase activity	F
Contig1001	unknown [Picea sitchensis]	GO:0016023	C:cytoplasmic membrane-bounded vesicle	C
Contig10010	rna polymerase	GO:0016023	C:cytoplasmic membrane-bounded vesicle	C
Contig10010	rna polymerase	GO:0006350	P:transcription	P
Contig10010	rna polymerase	GO:0009536	C:plastid	C
Contig10011	membrane protein	GO:0016020	C:membrane	C
Contig10012	nadh dehydrogenase subunit 7	GO:0051287	F:NAD or NADH binding	F
Contig10012	nadh dehydrogenase subunit 7	GO:0048038	F:quinone binding	F
Contig10012	nadh dehydrogenase subunit 7	GO:0006810	P:transport	P
Contig10012	nadh dehydrogenase subunit 7	GO:0055114	P:oxidation reduction	P
Contig10012	nadh dehydrogenase subunit 7	GO:0016651	F:oxidoreductase activity, acting on NADH or NADPH	F
Contig10012	nadh dehydrogenase subunit 7	GO:0009507	C:chloroplast	C
Contig10012	nadh dehydrogenase subunit 7	GO:0009579	C:thylakoid	C
Contig10012	nadh dehydrogenase subunit 7	GO:0016020	C:membrane	C
Contig10012	nadh dehydrogenase subunit 7	GO:0019684	P:photosynthesis, light reaction	P
Contig10014	minichromosome maintenance protein	GO:0005488	F:binding	F
Contig10015	protein	GO:0008643	P:carbohydrate transport	P
Contig10015	protein	GO:0055085	P:transmembrane transport	P
Contig10016	cytochrome b6 f complex subunit v	GO:0017004	P:cytochrome complex assembly	P
Contig10016	cytochrome b6 f complex subunit v	GO:0009512	C:cytochrome b6f complex	C
Contig10016	cytochrome b6 f complex subunit v	GO:0006810	P:transport	P
Contig10016	cytochrome b6 f complex subunit v	GO:0045158	F:electron transporter, transferring electrons within cytochrome b6/f complex of photosystem II activity	F
Contig10016	cytochrome b6 f complex subunit v	GO:0016021	C:integral to membrane	C
Contig10016	cytochrome b6 f complex subunit v	GO:0009507	C:chloroplast	C
Contig10016	cytochrome b6 f complex subunit v	GO:0015979	P:photosynthesis	P
Contig10016	cytochrome b6 f complex subunit v	GO:0022900	P:electron transport chain	P
Contig10017	protein	GO:0005524	F:ATP binding	F
Contig10017	protein	GO:0006468	P:protein amino acid phosphorylation	P
Contig10017	protein	GO:0004674	F:protein serine/threonine kinase activity	F
Contig10018	(prenylated rab acceptor )	GO:0016020	C:membrane	C
Contig10019	dynamin-related protein 5b-2	GO:0003924	F:GTPase activity	F
Contig10019	dynamin-related protein 5b-2	GO:0005525	F:GTP binding	F
Contig1002	protein	GO:0005515	F:protein binding	F
Contig1002	protein	GO:0007165	P:signal transduction	P
Contig1002	protein	GO:0000155	F:two-component sensor activity	F
Contig1002	protein	GO:0000160	P:two-component signal transduction system (phosphorelay)	P
Contig10020	protein	GO:0003824	F:catalytic activity	F
Contig10021	ccaat-binding transcription factor subunit a(cbf-a)	GO:0043565	F:sequence-specific DNA binding	F
Contig10021	ccaat-binding transcription factor subunit a(cbf-a)	GO:0005634	C:nucleus	C
Contig10021	ccaat-binding transcription factor subunit a(cbf-a)	GO:0006355	P:regulation of transcription, DNA-dependent	P
Contig10022	50s ribosomal protein l18	GO:0005840	C:ribosome	C
Contig10022	50s ribosomal protein l18	GO:0003735	F:structural constituent of ribosome	F
Contig10022	50s ribosomal protein l18	GO:0006412	P:translation	P
Contig10022	50s ribosomal protein l18	GO:0009536	C:plastid	C
Contig10023	integral membrane protein like	GO:0016021	C:integral to membrane	C
Contig10023	integral membrane protein like	GO:0055085	P:transmembrane transport	P
Contig10027	gtp-binding protein	GO:0005525	F:GTP binding	F
Contig10027	gtp-binding protein	GO:0005622	C:intracellular	C
Contig10027	gtp-binding protein	GO:0005524	F:ATP binding	F
Contig10027	gtp-binding protein	GO:0008134	F:transcription factor binding	F
Contig10027	gtp-binding protein	GO:0007264	P:small GTPase mediated signal transduction	P
Contig10027	gtp-binding protein	GO:0006355	P:regulation of transcription, DNA-dependent	P
Contig10029	myosin	GO:0005886	C:plasma membrane	C
Contig1003	protein	GO:0006468	P:protein amino acid phosphorylation	P
Contig1003	protein	GO:0006970	P:response to osmotic stress	P
Contig1003	protein	GO:0005524	F:ATP binding	F
Contig1003	protein	GO:0004674	F:protein serine/threonine kinase activity	F
Contig10030	protein	GO:0050661	F:NADP or NADPH binding	F
Contig10030	protein	GO:0055114	P:oxidation reduction	P
Contig10030	protein	GO:0006098	P:pentose-phosphate shunt	P
Contig10030	protein	GO:0004616	F:phosphogluconate dehydrogenase (decarboxylating) activity	F
Contig10032	helicase domain-containing protein	GO:0005488	F:binding	F
Contig10032	helicase domain-containing protein	GO:0004386	F:helicase activity	F
Contig10035	3-methyl-2-oxobutanoate hydroxymethyltransferase	GO:0005737	C:cytoplasm	C
Contig10035	3-methyl-2-oxobutanoate hydroxymethyltransferase	GO:0003864	F:3-methyl-2-oxobutanoate hydroxymethyltransferase activity	F
Contig10035	3-methyl-2-oxobutanoate hydroxymethyltransferase	GO:0015940	P:pantothenate biosynthetic process	P
Contig10036	protein	GO:0008168	F:methyltransferase activity	F
Contig10037	alats (alanyl-trna synthetase) atp binding alanine-trna ligase forming aminoacyl-trna and related compounds nucleic acid binding nucleotide binding	GO:0004813	F:alanine-tRNA ligase activity	F
Contig10037	alats (alanyl-trna synthetase) atp binding alanine-trna ligase forming aminoacyl-trna and related compounds nucleic acid binding nucleotide binding	GO:0006419	P:alanyl-tRNA aminoacylation	P
Contig10037	alats (alanyl-trna synthetase) atp binding alanine-trna ligase forming aminoacyl-trna and related compounds nucleic acid binding nucleotide binding	GO:0003676	F:nucleic acid binding	F
Contig10037	alats (alanyl-trna synthetase) atp binding alanine-trna ligase forming aminoacyl-trna and related compounds nucleic acid binding nucleotide binding	GO:0005524	F:ATP binding	F
Contig10037	alats (alanyl-trna synthetase) atp binding alanine-trna ligase forming aminoacyl-trna and related compounds nucleic acid binding nucleotide binding	GO:0005739	C:mitochondrion	C
Contig10038	cyclin b	GO:0005634	C:nucleus	C
Contig10039	serine protease	GO:0004252	F:serine-type endopeptidase activity	F
Contig10039	serine protease	GO:0005515	F:protein binding	F
Contig10039	serine protease	GO:0006508	P:proteolysis	P
Contig10039	serine protease	GO:0009536	C:plastid	C
Contig10039	serine protease	GO:0005739	C:mitochondrion	C
Contig10040	katanin p80	GO:0016740	F:transferase activity	F
Contig10041	at4g39660 t19p19_50	GO:0008453	F:alanine-glyoxylate transaminase activity	F
Contig10041	at4g39660 t19p19_50	GO:0030170	F:pyridoxal phosphate binding	F
Contig10041	at4g39660 t19p19_50	GO:0046686	P:response to cadmium ion	P
Contig10041	at4g39660 t19p19_50	GO:0005886	C:plasma membrane	C
Contig10041	at4g39660 t19p19_50	GO:0005739	C:mitochondrion	C
Contig10041	at4g39660 t19p19_50	GO:0019544	P:arginine catabolic process to glutamate	P
Contig10042	glycosyl transferase family 8	GO:0005739	C:mitochondrion	C
Contig10042	glycosyl transferase family 8	GO:0016757	F:transferase activity, transferring glycosyl groups	F
Contig10043	double-stranded rna binding protein	GO:0005622	C:intracellular	C
Contig10043	double-stranded rna binding protein	GO:0003725	F:double-stranded RNA binding	F
Contig10044	arp2 3 complex 34 kda subunit	GO:0005856	C:cytoskeleton	C
Contig10044	arp2 3 complex 34 kda subunit	GO:0030833	P:regulation of actin filament polymerization	P
Contig10048	zeta-carotene chloroplast	GO:0016720	F:delta12-fatty acid dehydrogenase activity	F
Contig10048	zeta-carotene chloroplast	GO:0009509	C:chromoplast	C
Contig10048	zeta-carotene chloroplast	GO:0016117	P:carotenoid biosynthetic process	P
Contig10048	zeta-carotene chloroplast	GO:0055114	P:oxidation reduction	P
Contig10048	zeta-carotene chloroplast	GO:0009507	C:chloroplast	C
Contig10048	zeta-carotene chloroplast	GO:0016719	F:carotene 7,8-desaturase activity	F
Contig10049	protein	GO:0005737	C:cytoplasm	C
Contig10049	protein	GO:0006260	P:DNA replication	P
Contig10049	protein	GO:0005506	F:iron ion binding	F
Contig10049	protein	GO:0055114	P:oxidation reduction	P
Contig10049	protein	GO:0009186	P:deoxyribonucleoside diphosphate metabolic process	P
Contig10049	protein	GO:0004748	F:ribonucleoside-diphosphate reductase activity	F
Contig1005	tgf-beta-inducible nuclear	GO:0003735	F:structural constituent of ribosome	F
Contig1005	tgf-beta-inducible nuclear	GO:0006412	P:translation	P
Contig1005	tgf-beta-inducible nuclear	GO:0005622	C:intracellular	C
Contig1005	tgf-beta-inducible nuclear	GO:0042254	P:ribosome biogenesis	P
Contig10050	atp-dependent rna helicase dhh1	GO:0003676	F:nucleic acid binding	F
Contig10050	atp-dependent rna helicase dhh1	GO:0005524	F:ATP binding	F
Contig10050	atp-dependent rna helicase dhh1	GO:0008026	F:ATP-dependent helicase activity	F
Contig10051	monosaccharide transporter 3	GO:0016021	C:integral to membrane	C
Contig10051	monosaccharide transporter 3	GO:0005351	F:sugar:hydrogen symporter activity	F
Contig10051	monosaccharide transporter 3	GO:0055085	P:transmembrane transport	P
Contig10051	monosaccharide transporter 3	GO:0008643	P:carbohydrate transport	P
Contig10053	xerico protein binding zinc ion binding	GO:0005515	F:protein binding	F
Contig10053	xerico protein binding zinc ion binding	GO:0008270	F:zinc ion binding	F
Contig10054	metacaspase type ii	GO:0004197	F:cysteine-type endopeptidase activity	F
Contig10054	metacaspase type ii	GO:0006508	P:proteolysis	P
Contig10056	protein	GO:0016021	C:integral to membrane	C
Contig10058	peroxisomal membrane protein	GO:0016021	C:integral to membrane	C
Contig10059	protein	GO:0044431	C:Golgi apparatus part	C
Contig10059	protein	GO:0005515	F:protein binding	F
Contig10059	protein	GO:0008565	F:protein transporter activity	F
Contig10059	protein	GO:0016192	P:vesicle-mediated transport	P
Contig10059	protein	GO:0006886	P:intracellular protein transport	P
Contig10059	protein	GO:0030131	C:clathrin adaptor complex	C
Contig10060	spo0b-associated gtp-binding	GO:0009416	P:response to light stimulus	P
Contig10060	spo0b-associated gtp-binding	GO:0009790	P:embryonic development	P
Contig10060	spo0b-associated gtp-binding	GO:0009507	C:chloroplast	C
Contig10060	spo0b-associated gtp-binding	GO:0005525	F:GTP binding	F
Contig10060	spo0b-associated gtp-binding	GO:0000287	F:magnesium ion binding	F
Contig10060	spo0b-associated gtp-binding	GO:0003924	F:GTPase activity	F
Contig10061	protein	GO:0016491	F:oxidoreductase activity	F
Contig10061	protein	GO:0055114	P:oxidation reduction	P
Contig10061	protein	GO:0005488	F:binding	F
Contig10062	eukaryotic translation initiation factor subunit 3	GO:0016740	F:transferase activity	F
Contig10064	protein	GO:0016301	F:kinase activity	F
Contig10064	protein	GO:0019887	F:protein kinase regulator activity	F
Contig10064	protein	GO:0005956	C:protein kinase CK2 complex	C
Contig10065	protein	GO:0016020	C:membrane	C
Contig10065	protein	GO:0006659	P:phosphatidylserine biosynthetic process	P
Contig10067	glutaredoxin-related-like protein	GO:0050794	P:regulation of cellular process	P
Contig10068	aldehyde oxidase	GO:0016491	F:oxidoreductase activity	F
Contig10068	aldehyde oxidase	GO:0055114	P:oxidation reduction	P
Contig10068	aldehyde oxidase	GO:0050660	F:FAD binding	F
Contig1007	alanine aminotransferase	GO:0016769	F:transferase activity, transferring nitrogenous groups	F
Contig1007	alanine aminotransferase	GO:0005515	F:protein binding	F
Contig1007	alanine aminotransferase	GO:0009058	P:biosynthetic process	P
Contig1007	alanine aminotransferase	GO:0030170	F:pyridoxal phosphate binding	F
Contig10072	atp12 atpase	GO:0005515	F:protein binding	F
Contig10072	atp12 atpase	GO:0043461	P:proton-transporting ATP synthase complex assembly	P
Contig10073	dna replication licensing factor	GO:0007049	P:cell cycle	P
Contig10073	dna replication licensing factor	GO:0006268	P:DNA unwinding involved in replication	P
Contig10073	dna replication licensing factor	GO:0045449	P:regulation of transcription	P
Contig10073	dna replication licensing factor	GO:0003677	F:DNA binding	F
Contig10073	dna replication licensing factor	GO:0005524	F:ATP binding	F
Contig10073	dna replication licensing factor	GO:0006270	P:DNA replication initiation	P
Contig10073	dna replication licensing factor	GO:0008094	F:DNA-dependent ATPase activity	F
Contig10073	dna replication licensing factor	GO:0005634	C:nucleus	C
Contig10074	atp synthase f1 subunit alpha	GO:0045261	C:proton-transporting ATP synthase complex, catalytic core F(1)	C
Contig10074	atp synthase f1 subunit alpha	GO:0042777	P:plasma membrane ATP synthesis coupled proton transport	P
Contig10074	atp synthase f1 subunit alpha	GO:0046933	F:hydrogen ion transporting ATP synthase activity, rotational mechanism	F
Contig10074	atp synthase f1 subunit alpha	GO:0005743	C:mitochondrial inner membrane	C
Contig10074	atp synthase f1 subunit alpha	GO:0005524	F:ATP binding	F
Contig10074	atp synthase f1 subunit alpha	GO:0046961	F:proton-transporting ATPase activity, rotational mechanism	F
Contig10075	pectate lyase	GO:0016023	C:cytoplasmic membrane-bounded vesicle	C
Contig10075	pectate lyase	GO:0016829	F:lyase activity	F
Contig10079	conserved protein	GO:0009507	C:chloroplast	C
Contig1008	glutaredoxin c2	GO:0045454	P:cell redox homeostasis	P
Contig1008	glutaredoxin c2	GO:0022900	P:electron transport chain	P
Contig1008	glutaredoxin c2	GO:0005737	C:cytoplasm	C
Contig1008	glutaredoxin c2	GO:0009055	F:electron carrier activity	F
Contig1008	glutaredoxin c2	GO:0015035	F:protein disulfide oxidoreductase activity	F
Contig1008	glutaredoxin c2	GO:0006810	P:transport	P
Contig10082	rna helicase	GO:0003676	F:nucleic acid binding	F
Contig10082	rna helicase	GO:0005524	F:ATP binding	F
Contig10082	rna helicase	GO:0008026	F:ATP-dependent helicase activity	F
Contig10085	hypothetical chloroplast rf1	GO:0044464	C:cell part	C
Contig10087	pentatricopeptide repeat-containing protein	GO:0005739	C:mitochondrion	C
Contig10090	cytochrome p450 monooxygenase cyp72a66	GO:0004497	F:monooxygenase activity	F
Contig10090	cytochrome p450 monooxygenase cyp72a66	GO:0009055	F:electron carrier activity	F
Contig10090	cytochrome p450 monooxygenase cyp72a66	GO:0020037	F:heme binding	F
Contig10090	cytochrome p450 monooxygenase cyp72a66	GO:0055114	P:oxidation reduction	P
Contig10091	serine endopeptidase	GO:0005730	C:nucleolus	C
Contig10091	serine endopeptidase	GO:0004252	F:serine-type endopeptidase activity	F
Contig10091	serine endopeptidase	GO:0005515	F:protein binding	F
Contig10091	serine endopeptidase	GO:0055114	P:oxidation reduction	P
Contig10091	serine endopeptidase	GO:0009507	C:chloroplast	C
Contig10091	serine endopeptidase	GO:0006508	P:proteolysis	P
Contig10091	serine endopeptidase	GO:0032440	F:2-alkenal reductase activity	F
Contig10093	unknown [Picea sitchensis]	GO:0008152	P:metabolic process	P
Contig10097	allene oxide cyclase	GO:0009695	P:jasmonic acid biosynthetic process	P
Contig10097	allene oxide cyclase	GO:0046423	F:allene-oxide cyclase activity	F
Contig10097	allene oxide cyclase	GO:0009507	C:chloroplast	C
Contig10098	microsomal glutathione s-	GO:0016020	C:membrane	C
Contig10098	microsomal glutathione s-	GO:0016023	C:cytoplasmic membrane-bounded vesicle	C
Contig10098	microsomal glutathione s-	GO:0005783	C:endoplasmic reticulum	C
Contig10098	microsomal glutathione s-	GO:0004364	F:glutathione transferase activity	F
Contig10099	single myb histone protein	GO:0000786	C:nucleosome	C
Contig10099	single myb histone protein	GO:0003677	F:DNA binding	F
Contig10099	single myb histone protein	GO:0005634	C:nucleus	C
Contig10099	single myb histone protein	GO:0006334	P:nucleosome assembly	P
Contig101	50s ribosomal protein l3	GO:0005840	C:ribosome	C
Contig101	50s ribosomal protein l3	GO:0003735	F:structural constituent of ribosome	F
Contig101	50s ribosomal protein l3	GO:0009507	C:chloroplast	C
Contig101	50s ribosomal protein l3	GO:0006412	P:translation	P
Contig101	50s ribosomal protein l3	GO:0019843	F:rRNA binding	F
Contig1010	protein	GO:0044434	C:chloroplast part	C
Contig10100	vcl1 (vacuoleless 1)	GO:0005737	C:cytoplasm	C
Contig10100	vcl1 (vacuoleless 1)	GO:0006886	P:intracellular protein transport	P
Contig10101	deoxyribodipyrimidine photolyase family	GO:0016829	F:lyase activity	F
Contig10101	deoxyribodipyrimidine photolyase family	GO:0005739	C:mitochondrion	C
Contig10102	thylakoid lumen kda protein	GO:0009543	C:chloroplast thylakoid lumen	C
Contig10103	tgd1 (trigalactosyldiacylglycerol 1) lipid transporter	GO:0005524	F:ATP binding	F
Contig10103	tgd1 (trigalactosyldiacylglycerol 1) lipid transporter	GO:0016020	C:membrane	C
Contig10105	rad51 homolog	GO:0008094	F:DNA-dependent ATPase activity	F
Contig10105	rad51 homolog	GO:0003677	F:DNA binding	F
Contig10105	rad51 homolog	GO:0005622	C:intracellular	C
Contig10105	rad51 homolog	GO:0005515	F:protein binding	F
Contig10105	rad51 homolog	GO:0005524	F:ATP binding	F
Contig10105	rad51 homolog	GO:0006310	P:DNA recombination	P
Contig10105	rad51 homolog	GO:0006281	P:DNA repair	P
Contig10106	abi3-interacting protein 3	GO:0005622	C:intracellular	C
Contig10106	abi3-interacting protein 3	GO:0008270	F:zinc ion binding	F
Contig1011	zinc finger protein	GO:0008270	F:zinc ion binding	F
Contig1011	zinc finger protein	GO:0005515	F:protein binding	F
Contig10110	protein	GO:0031072	F:heat shock protein binding	F
Contig10111	inhibitor of growth	GO:0005515	F:protein binding	F
Contig10111	inhibitor of growth	GO:0008270	F:zinc ion binding	F
Contig10112	hydroxyphenylpyruvate reductase	GO:0016616	F:oxidoreductase activity, acting on the CH-OH group of donors, NAD or NADP as acceptor	F
Contig10112	hydroxyphenylpyruvate reductase	GO:0008152	P:metabolic process	P
Contig10112	hydroxyphenylpyruvate reductase	GO:0051287	F:NAD or NADH binding	F
Contig10116	PREDICTED: hypothetical protein [Vitis vinifera]	GO:0004623	F:phospholipase A2 activity	F
Contig10116	PREDICTED: hypothetical protein [Vitis vinifera]	GO:0006644	P:phospholipid metabolic process	P
Contig10116	PREDICTED: hypothetical protein [Vitis vinifera]	GO:0016042	P:lipid catabolic process	P
Contig10118	mitochondrial carrier protein	GO:0005488	F:binding	F
Contig10118	mitochondrial carrier protein	GO:0005743	C:mitochondrial inner membrane	C
Contig10118	mitochondrial carrier protein	GO:0055085	P:transmembrane transport	P
Contig10118	mitochondrial carrier protein	GO:0016021	C:integral to membrane	C
Contig10118	mitochondrial carrier protein	GO:0009507	C:chloroplast	C
Contig10119	nucleoporin family protein	GO:0005643	C:nuclear pore	C
Contig10119	nucleoporin family protein	GO:0006810	P:transport	P
Contig1012	proton gradient regulation 5	GO:0009507	C:chloroplast	C
Contig10121	family protein	GO:0008152	P:metabolic process	P
Contig10121	family protein	GO:0003824	F:catalytic activity	F
Contig10121	family protein	GO:0005488	F:binding	F
Contig10122	protein	GO:0016301	F:kinase activity	F
Contig10122	protein	GO:0016787	F:hydrolase activity	F
Contig10122	protein	GO:0044238	P:primary metabolic process	P
Contig10123	protein	GO:0009055	F:electron carrier activity	F
Contig10123	protein	GO:0020037	F:heme binding	F
Contig10123	protein	GO:0055114	P:oxidation reduction	P
Contig10123	protein	GO:0003700	F:transcription factor activity	F
Contig10123	protein	GO:0006355	P:regulation of transcription, DNA-dependent	P
Contig10124	protein	GO:0009765	P:photosynthesis, light harvesting	P
Contig10124	protein	GO:0009523	C:photosystem II	C
Contig10124	protein	GO:0000287	F:magnesium ion binding	F
Contig10124	protein	GO:0018298	P:protein-chromophore linkage	P
Contig10124	protein	GO:0016168	F:chlorophyll binding	F
Contig10124	protein	GO:0016021	C:integral to membrane	C
Contig10124	protein	GO:0009507	C:chloroplast	C
Contig10124	protein	GO:0009522	C:photosystem I	C
Contig10127	protein	GO:0003924	F:GTPase activity	F
Contig10127	protein	GO:0005525	F:GTP binding	F
Contig1013	tktc_crapl ame: full= chloroplastic short=tk	GO:0004802	F:transketolase activity	F
Contig1013	tktc_crapl ame: full= chloroplastic short=tk	GO:0005509	F:calcium ion binding	F
Contig1013	tktc_crapl ame: full= chloroplastic short=tk	GO:0008152	P:metabolic process	P
Contig1013	tktc_crapl ame: full= chloroplastic short=tk	GO:0009535	C:chloroplast thylakoid membrane	C
Contig10130	fiber protein fb2	GO:0005622	C:intracellular	C
Contig10130	fiber protein fb2	GO:0008270	F:zinc ion binding	F
Contig10131	pollen-specific protein	GO:0008270	F:zinc ion binding	F
Contig10131	pollen-specific protein	GO:0005886	C:plasma membrane	C
Contig10132	protein	GO:0003676	F:nucleic acid binding	F
Contig10132	protein	GO:0008270	F:zinc ion binding	F
Contig10135	protein phosphatase 2c	GO:0004722	F:protein serine/threonine phosphatase activity	F
Contig10135	protein phosphatase 2c	GO:0006470	P:protein amino acid dephosphorylation	P
Contig10135	protein phosphatase 2c	GO:0008287	C:protein serine/threonine phosphatase complex	C
Contig10136	calreticulin	GO:0005529	F:sugar binding	F
Contig10136	calreticulin	GO:0006457	P:protein folding	P
Contig10136	calreticulin	GO:0005788	C:endoplasmic reticulum lumen	C
Contig10136	calreticulin	GO:0005509	F:calcium ion binding	F
Contig10136	calreticulin	GO:0051082	F:unfolded protein binding	F
Contig10136	calreticulin	GO:0008270	F:zinc ion binding	F
Contig10137	beta-alanine n-methyltransferase related	GO:0016206	F:catechol O-methyltransferase activity	F
Contig10137	beta-alanine n-methyltransferase related	GO:0046983	F:protein dimerization activity	F
Contig10137	beta-alanine n-methyltransferase related	GO:0047763	F:caffeate O-methyltransferase activity	F
Contig10138	protein	GO:0005737	C:cytoplasm	C
Contig10138	protein	GO:0005643	C:nuclear pore	C
Contig10138	protein	GO:0006606	P:protein import into nucleus	P
Contig10138	protein	GO:0005488	F:binding	F
Contig10138	protein	GO:0008565	F:protein transporter activity	F
Contig1014	peptidyl-prolyl isomerase	GO:0006457	P:protein folding	P
Contig1014	peptidyl-prolyl isomerase	GO:0005516	F:calmodulin binding	F
Contig1014	peptidyl-prolyl isomerase	GO:0006950	P:response to stress	P
Contig1014	peptidyl-prolyl isomerase	GO:0003755	F:peptidyl-prolyl cis-trans isomerase activity	F
Contig10141	protein	GO:0003723	F:RNA binding	F
Contig10142	oligosaccharyl transferase	GO:0005886	C:plasma membrane	C
Contig10142	oligosaccharyl transferase	GO:0004576	F:oligosaccharyl transferase activity	F
Contig10142	oligosaccharyl transferase	GO:0006486	P:protein amino acid glycosylation	P
Contig10142	oligosaccharyl transferase	GO:0009536	C:plastid	C
Contig10144	s-locus lectin protein kinase family protein	GO:0004672	F:protein kinase activity	F
Contig10144	s-locus lectin protein kinase family protein	GO:0005524	F:ATP binding	F
Contig10144	s-locus lectin protein kinase family protein	GO:0006468	P:protein amino acid phosphorylation	P
Contig10145	wd-40 repeat protein msi1	GO:0008415	F:acyltransferase activity	F
Contig10148	chloroplast photosystem ii 22 kda component	GO:0016021	C:integral to membrane	C
Contig10148	chloroplast photosystem ii 22 kda component	GO:0009765	P:photosynthesis, light harvesting	P
Contig10148	chloroplast photosystem ii 22 kda component	GO:0009507	C:chloroplast	C
Contig10148	chloroplast photosystem ii 22 kda component	GO:0009523	C:photosystem II	C
Contig10150	protein	GO:0005635	C:nuclear envelope	C
Contig10150	protein	GO:0005783	C:endoplasmic reticulum	C
Contig10150	protein	GO:0005819	C:spindle	C
Contig10150	protein	GO:0009524	C:phragmoplast	C
Contig10150	protein	GO:0009536	C:plastid	C
Contig10154	luminal binding protein	GO:0005524	F:ATP binding	F
Contig10154	luminal binding protein	GO:0006950	P:response to stress	P
Contig10154	luminal binding protein	GO:0005788	C:endoplasmic reticulum lumen	C
Contig10158	protein	GO:0009536	C:plastid	C
Contig10159	had-superfamily subfamily variant 3 containing expressed	GO:0009231	P:riboflavin biosynthetic process	P
Contig10159	had-superfamily subfamily variant 3 containing expressed	GO:0008967	F:phosphoglycolate phosphatase activity	F
Contig10159	had-superfamily subfamily variant 3 containing expressed	GO:0008531	F:riboflavin kinase activity	F
Contig1016	unknown protein [Arabidopsis thaliana]	GO:0009536	C:plastid	C
Contig10160	steroid dehydrogenase	GO:0006694	P:steroid biosynthetic process	P
Contig10160	steroid dehydrogenase	GO:0016020	C:membrane	C
Contig10160	steroid dehydrogenase	GO:0005783	C:endoplasmic reticulum	C
Contig10160	steroid dehydrogenase	GO:0003854	F:3-beta-hydroxy-delta5-steroid dehydrogenase activity	F
Contig10162	protein	GO:0015995	P:chlorophyll biosynthetic process	P
Contig10162	protein	GO:0045550	F:geranylgeranyl reductase activity	F
Contig10162	protein	GO:0055114	P:oxidation reduction	P
Contig10162	protein	GO:0004497	F:monooxygenase activity	F
Contig10162	protein	GO:0015979	P:photosynthesis	P
Contig10163	transcription elongation factor b	GO:0003746	F:translation elongation factor activity	F
Contig10163	transcription elongation factor b	GO:0006511	P:ubiquitin-dependent protein catabolic process	P
Contig10163	transcription elongation factor b	GO:0005515	F:protein binding	F
Contig10165	jumonji domain protein	GO:0005515	F:protein binding	F
Contig10165	jumonji domain protein	GO:0008270	F:zinc ion binding	F
Contig10166	hdzip i protein	GO:0043565	F:sequence-specific DNA binding	F
Contig10166	hdzip i protein	GO:0003700	F:transcription factor activity	F
Contig10166	hdzip i protein	GO:0005634	C:nucleus	C
Contig10166	hdzip i protein	GO:0006355	P:regulation of transcription, DNA-dependent	P
Contig1017	glutathione reductase	GO:0005737	C:cytoplasm	C
Contig1017	glutathione reductase	GO:0050661	F:NADP or NADPH binding	F
Contig1017	glutathione reductase	GO:0009055	F:electron carrier activity	F
Contig1017	glutathione reductase	GO:0045454	P:cell redox homeostasis	P
Contig1017	glutathione reductase	GO:0004362	F:glutathione-disulfide reductase activity	F
Contig1017	glutathione reductase	GO:0006749	P:glutathione metabolic process	P
Contig1017	glutathione reductase	GO:0050660	F:FAD binding	F
Contig1017	glutathione reductase	GO:0022900	P:electron transport chain	P
Contig10170	sucrose-phosphatase 1	GO:0000287	F:magnesium ion binding	F
Contig10170	sucrose-phosphatase 1	GO:0005986	P:sucrose biosynthetic process	P
Contig10170	sucrose-phosphatase 1	GO:0050307	F:sucrose-phosphatase activity	F
Contig10171	alpha tubulin 1	GO:0007018	P:microtubule-based movement	P
Contig10171	alpha tubulin 1	GO:0005525	F:GTP binding	F
Contig10171	alpha tubulin 1	GO:0051258	P:protein polymerization	P
Contig10171	alpha tubulin 1	GO:0005198	F:structural molecule activity	F
Contig10171	alpha tubulin 1	GO:0003924	F:GTPase activity	F
Contig10171	alpha tubulin 1	GO:0005874	C:microtubule	C
Contig10172	heat-shock protein	GO:0009536	C:plastid	C
Contig10172	heat-shock protein	GO:0005524	F:ATP binding	F
Contig10172	heat-shock protein	GO:0006457	P:protein folding	P
Contig10172	heat-shock protein	GO:0006950	P:response to stress	P
Contig10172	heat-shock protein	GO:0051082	F:unfolded protein binding	F
Contig10174	ribosomal protein l11 methyltransferase-related	GO:0005739	C:mitochondrion	C
Contig10176	protein	GO:0004553	F:hydrolase activity, hydrolyzing O-glycosyl compounds	F
Contig10176	protein	GO:0043169	F:cation binding	F
Contig10176	protein	GO:0005975	P:carbohydrate metabolic process	P
Contig10182	signal recognition particle 54cp protein precursor	GO:0005525	F:GTP binding	F
Contig10182	signal recognition particle 54cp protein precursor	GO:0005515	F:protein binding	F
Contig10182	signal recognition particle 54cp protein precursor	GO:0006614	P:SRP-dependent cotranslational protein targeting to membrane	P
Contig10182	signal recognition particle 54cp protein precursor	GO:0017111	F:nucleoside-triphosphatase activity	F
Contig10182	signal recognition particle 54cp protein precursor	GO:0048500	C:signal recognition particle	C
Contig10182	signal recognition particle 54cp protein precursor	GO:0008312	F:7S RNA binding	F
Contig10184	20g-fe oxidoreductase	GO:0045431	F:flavonol synthase activity	F
Contig10184	20g-fe oxidoreductase	GO:0055114	P:oxidation reduction	P
Contig10184	20g-fe oxidoreductase	GO:0005506	F:iron ion binding	F
Contig10186	protein	GO:0022900	P:electron transport chain	P
Contig10186	protein	GO:0005794	C:Golgi apparatus	C
Contig10186	protein	GO:0016651	F:oxidoreductase activity, acting on NADH or NADPH	F
Contig10187	exostosin family protein	GO:0004019	F:adenylosuccinate synthase activity	F
Contig10187	exostosin family protein	GO:0006164	P:purine nucleotide biosynthetic process	P
Contig10187	exostosin family protein	GO:0005525	F:GTP binding	F
Contig10187	exostosin family protein	GO:0016023	C:cytoplasmic membrane-bounded vesicle	C
Contig10187	exostosin family protein	GO:0000287	F:magnesium ion binding	F
Contig10187	exostosin family protein	GO:0016020	C:membrane	C
Contig10188	universal stress protein family protein	GO:0006950	P:response to stress	P
Contig10189	protein	GO:0006511	P:ubiquitin-dependent protein catabolic process	P
Contig10189	protein	GO:0008234	F:cysteine-type peptidase activity	F
Contig10189	protein	GO:0004221	F:ubiquitin thiolesterase activity	F
Contig10190	protein	GO:0009505	C:plant-type cell wall	C
Contig10190	protein	GO:0005199	F:structural constituent of cell wall	F
Contig10190	protein	GO:0005515	F:protein binding	F
Contig10192	cell growth-regulating nucleolar	GO:0005622	C:intracellular	C
Contig10192	cell growth-regulating nucleolar	GO:0008270	F:zinc ion binding	F
Contig10196	tpr repeat	GO:0005488	F:binding	F
Contig10197	disproportionating enzyme 2	GO:0030246	F:carbohydrate binding	F
Contig10197	disproportionating enzyme 2	GO:0005975	P:carbohydrate metabolic process	P
Contig10197	disproportionating enzyme 2	GO:0043169	F:cation binding	F
Contig10197	disproportionating enzyme 2	GO:0004134	F:4-alpha-glucanotransferase activity	F
Contig10198	af385707_1 at5g48790 k24g6_12	GO:0009536	C:plastid	C
Contig102	proline-rich apg-like protein	GO:0006629	P:lipid metabolic process	P
Contig102	proline-rich apg-like protein	GO:0016298	F:lipase activity	F
Contig1020	sucrose-phosphatase 1	GO:0005737	C:cytoplasm	C
Contig1020	sucrose-phosphatase 1	GO:0050307	F:sucrose-phosphatase activity	F
Contig1020	sucrose-phosphatase 1	GO:0005634	C:nucleus	C
Contig1020	sucrose-phosphatase 1	GO:0000287	F:magnesium ion binding	F
Contig1020	sucrose-phosphatase 1	GO:0005986	P:sucrose biosynthetic process	P
Contig10200	atp binding	GO:0005515	F:protein binding	F
Contig10201	protein	GO:0016740	F:transferase activity	F
Contig10204	big map kinase	GO:0004707	F:MAP kinase activity	F
Contig10204	big map kinase	GO:0006468	P:protein amino acid phosphorylation	P
Contig10204	big map kinase	GO:0005524	F:ATP binding	F
Contig10209	molybdopterin biosynthesis cnx3 protein	GO:0006777	P:Mo-molybdopterin cofactor biosynthetic process	P
Contig10209	molybdopterin biosynthesis cnx3 protein	GO:0016020	C:membrane	C
Contig1021	fructokinase 3	GO:0006014	P:D-ribose metabolic process	P
Contig1021	fructokinase 3	GO:0004747	F:ribokinase activity	F
Contig10210	zinc finger	GO:0005622	C:intracellular	C
Contig10210	zinc finger	GO:0045449	P:regulation of transcription	P
Contig10210	zinc finger	GO:0003700	F:transcription factor activity	F
Contig10210	zinc finger	GO:0008270	F:zinc ion binding	F
Contig10211	glyceraldehyde-3-phosphate dehydrogenase	GO:0005737	C:cytoplasm	C
Contig10211	glyceraldehyde-3-phosphate dehydrogenase	GO:0051287	F:NAD or NADH binding	F
Contig10211	glyceraldehyde-3-phosphate dehydrogenase	GO:0055114	P:oxidation reduction	P
Contig10211	glyceraldehyde-3-phosphate dehydrogenase	GO:0006096	P:glycolysis	P
Contig10211	glyceraldehyde-3-phosphate dehydrogenase	GO:0004365	F:glyceraldehyde-3-phosphate dehydrogenase (phosphorylating) activity	F
Contig10213	unknown protein [Arabidopsis thaliana]	GO:0008152	P:metabolic process	P
Contig10215	threonyl-trna synthetase	GO:0006435	P:threonyl-tRNA aminoacylation	P
Contig10215	threonyl-trna synthetase	GO:0004829	F:threonine-tRNA ligase activity	F
Contig10215	threonyl-trna synthetase	GO:0005524	F:ATP binding	F
Contig10215	threonyl-trna synthetase	GO:0009570	C:chloroplast stroma	C
Contig10216	af243369_1glutathione s-transferase gst 14	GO:0004364	F:glutathione transferase activity	F
Contig10218	peptidase m16 domain protein	GO:0004222	F:metalloendopeptidase activity	F
Contig10218	peptidase m16 domain protein	GO:0006508	P:proteolysis	P
Contig10218	peptidase m16 domain protein	GO:0008270	F:zinc ion binding	F
Contig1022	purple acid phosphatase	GO:0046872	F:metal ion binding	F
Contig1022	purple acid phosphatase	GO:0009505	C:plant-type cell wall	C
Contig1022	purple acid phosphatase	GO:0003993	F:acid phosphatase activity	F
Contig10220	eukaryotic translation initiation factor 2b family protein eif-2b family protein	GO:0006413	P:translational initiation	P
Contig10220	eukaryotic translation initiation factor 2b family protein eif-2b family protein	GO:0003743	F:translation initiation factor activity	F
Contig10220	eukaryotic translation initiation factor 2b family protein eif-2b family protein	GO:0005525	F:GTP binding	F
Contig10221	replication factor c dna polymerase iii gamma-tau	GO:0003887	F:DNA-directed DNA polymerase activity	F
Contig10221	replication factor c dna polymerase iii gamma-tau	GO:0006260	P:DNA replication	P
Contig10221	replication factor c dna polymerase iii gamma-tau	GO:0003689	F:DNA clamp loader activity	F
Contig10221	replication factor c dna polymerase iii gamma-tau	GO:0005663	C:DNA replication factor C complex	C
Contig10221	replication factor c dna polymerase iii gamma-tau	GO:0005524	F:ATP binding	F
Contig10223	actin related protein 2	GO:0005856	C:cytoskeleton	C
Contig10223	actin related protein 2	GO:0005524	F:ATP binding	F
Contig10223	actin related protein 2	GO:0005515	F:protein binding	F
Contig10225	calcineurin-like phosphoesterase family protein	GO:0016788	F:hydrolase activity, acting on ester bonds	F
Contig1023	tubulin folding cofactor b	GO:0007021	P:tubulin complex assembly	P
Contig1023	tubulin folding cofactor b	GO:0009524	C:phragmoplast	C
Contig1023	tubulin folding cofactor b	GO:0005634	C:nucleus	C
Contig10230	rna splicing protein	GO:0030001	P:metal ion transport	P
Contig10230	rna splicing protein	GO:0016020	C:membrane	C
Contig10230	rna splicing protein	GO:0046873	F:metal ion transmembrane transporter activity	F
Contig10230	rna splicing protein	GO:0055085	P:transmembrane transport	P
Contig10231	replication factor a	GO:0005634	C:nucleus	C
Contig10231	replication factor a	GO:0003677	F:DNA binding	F
Contig10231	replication factor a	GO:0006260	P:DNA replication	P
Contig10232	predicted protein [Physcomitrella patens subsp. patens]	GO:0005739	C:mitochondrion	C
Contig10233	clathrin coat assembly protein ap-	GO:0005515	F:protein binding	F
Contig10233	clathrin coat assembly protein ap-	GO:0016192	P:vesicle-mediated transport	P
Contig10233	clathrin coat assembly protein ap-	GO:0006886	P:intracellular protein transport	P
Contig10233	clathrin coat assembly protein ap-	GO:0030131	C:clathrin adaptor complex	C
Contig10234	replication factor c large subunit	GO:0006260	P:DNA replication	P
Contig10234	replication factor c large subunit	GO:0003689	F:DNA clamp loader activity	F
Contig10234	replication factor c large subunit	GO:0005663	C:DNA replication factor C complex	C
Contig10234	replication factor c large subunit	GO:0005524	F:ATP binding	F
Contig10236	minor histocompatibility antigen	GO:0016023	C:cytoplasmic membrane-bounded vesicle	C
Contig10236	minor histocompatibility antigen	GO:0004190	F:aspartic-type endopeptidase activity	F
Contig10236	minor histocompatibility antigen	GO:0016021	C:integral to membrane	C
Contig10236	minor histocompatibility antigen	GO:0006508	P:proteolysis	P
Contig10238	importin 7<ran-binding protein 7	GO:0006886	P:intracellular protein transport	P
Contig10238	importin 7<ran-binding protein 7	GO:0005488	F:binding	F
Contig10238	importin 7<ran-binding protein 7	GO:0008565	F:protein transporter activity	F
Contig1024	acetoacetyl thiolase	GO:0003988	F:acetyl-CoA C-acyltransferase activity	F
Contig1024	acetoacetyl thiolase	GO:0008152	P:metabolic process	P
Contig10240	phosphate triose-phosphate translocator precursor	GO:0016021	C:integral to membrane	C
Contig10240	phosphate triose-phosphate translocator precursor	GO:0009941	C:chloroplast envelope	C
Contig10240	phosphate triose-phosphate translocator precursor	GO:0006810	P:transport	P
Contig10240	phosphate triose-phosphate translocator precursor	GO:0005215	F:transporter activity	F
Contig10244	protein	GO:0031225	C:anchored to membrane	C
Contig10244	protein	GO:0004553	F:hydrolase activity, hydrolyzing O-glycosyl compounds	F
Contig10244	protein	GO:0016023	C:cytoplasmic membrane-bounded vesicle	C
Contig10244	protein	GO:0005886	C:plasma membrane	C
Contig10244	protein	GO:0005975	P:carbohydrate metabolic process	P
Contig10244	protein	GO:0043169	F:cation binding	F
Contig10247	clp protease adaptor protein	GO:0009536	C:plastid	C
Contig10249	nonsense-mediated mrna decay	GO:0005488	F:binding	F
Contig10251	spore coat protein	GO:0005507	F:copper ion binding	F
Contig10251	spore coat protein	GO:0016023	C:cytoplasmic membrane-bounded vesicle	C
Contig10251	spore coat protein	GO:0005739	C:mitochondrion	C
Contig10251	spore coat protein	GO:0016491	F:oxidoreductase activity	F
Contig10251	spore coat protein	GO:0055114	P:oxidation reduction	P
Contig10253	ac034107_6ests gb	GO:0009536	C:plastid	C
Contig1026	prenylated rab acceptor	GO:0016020	C:membrane	C
Contig1026	prenylated rab acceptor	GO:0009536	C:plastid	C
Contig10260	alcohol dehydrogenase (ec ) class iii	GO:0016616	F:oxidoreductase activity, acting on the CH-OH group of donors, NAD or NADP as acceptor	F
Contig10260	alcohol dehydrogenase (ec ) class iii	GO:0008270	F:zinc ion binding	F
Contig10260	alcohol dehydrogenase (ec ) class iii	GO:0055114	P:oxidation reduction	P
Contig10261	---NA---	GO:0005779	C:integral to peroxisomal membrane	C
Contig10261	---NA---	GO:0007031	P:peroxisome organization	P
Contig10263	l5 ribosomal protein	GO:0003735	F:structural constituent of ribosome	F
Contig10263	l5 ribosomal protein	GO:0022625	C:cytosolic large ribosomal subunit	C
Contig10263	l5 ribosomal protein	GO:0006412	P:translation	P
Contig10263	l5 ribosomal protein	GO:0019843	F:rRNA binding	F
Contig10263	l5 ribosomal protein	GO:0009536	C:plastid	C
Contig10263	l5 ribosomal protein	GO:0000049	F:tRNA binding	F
Contig10265	aldose 1-epimerase	GO:0030246	F:carbohydrate binding	F
Contig10265	aldose 1-epimerase	GO:0005975	P:carbohydrate metabolic process	P
Contig10265	aldose 1-epimerase	GO:0016853	F:isomerase activity	F
Contig10265	aldose 1-epimerase	GO:0016020	C:membrane	C
Contig10267	protease degq	GO:0004252	F:serine-type endopeptidase activity	F
Contig10267	protease degq	GO:0005515	F:protein binding	F
Contig10267	protease degq	GO:0055114	P:oxidation reduction	P
Contig10267	protease degq	GO:0009507	C:chloroplast	C
Contig10267	protease degq	GO:0006508	P:proteolysis	P
Contig10267	protease degq	GO:0009579	C:thylakoid	C
Contig10267	protease degq	GO:0005634	C:nucleus	C
Contig10267	protease degq	GO:0032440	F:2-alkenal reductase activity	F
Contig1027	brown planthopper-induced resistance protein 1	GO:0008152	P:metabolic process	P
Contig1027	brown planthopper-induced resistance protein 1	GO:0009536	C:plastid	C
Contig1027	brown planthopper-induced resistance protein 1	GO:0003824	F:catalytic activity	F
Contig10272	zinc finger	GO:0005515	F:protein binding	F
Contig10272	zinc finger	GO:0008270	F:zinc ion binding	F
Contig10274	atp-dependent clp protease proteolytic subunit	GO:0004252	F:serine-type endopeptidase activity	F
Contig10274	atp-dependent clp protease proteolytic subunit	GO:0005524	F:ATP binding	F
Contig10274	atp-dependent clp protease proteolytic subunit	GO:0009507	C:chloroplast	C
Contig10274	atp-dependent clp protease proteolytic subunit	GO:0006508	P:proteolysis	P
Contig10276	polyphenol oxidase	GO:0009536	C:plastid	C
Contig10276	polyphenol oxidase	GO:0008152	P:metabolic process	P
Contig10276	polyphenol oxidase	GO:0016491	F:oxidoreductase activity	F
Contig10278	protein	GO:0009536	C:plastid	C
Contig10280	protein	GO:0080008	C:CUL4 RING ubiquitin ligase complex	C
Contig10280	protein	GO:0030126	C:COPI vesicle coat	C
Contig10280	protein	GO:0016740	F:transferase activity	F
Contig10280	protein	GO:0006888	P:ER to Golgi vesicle-mediated transport	P
Contig10280	protein	GO:0005198	F:structural molecule activity	F
Contig10280	protein	GO:0005515	F:protein binding	F
Contig10280	protein	GO:0006886	P:intracellular protein transport	P
Contig10281	dna binding	GO:0005515	F:protein binding	F
Contig10281	dna binding	GO:0008270	F:zinc ion binding	F
Contig10283	dna binding	GO:0003677	F:DNA binding	F
Contig10284	myosin class 11-1	GO:0004871	F:signal transducer activity	F
Contig10284	myosin class 11-1	GO:0003779	F:actin binding	F
Contig10284	myosin class 11-1	GO:0016459	C:myosin complex	C
Contig10284	myosin class 11-1	GO:0005524	F:ATP binding	F
Contig10284	myosin class 11-1	GO:0007165	P:signal transduction	P
Contig10284	myosin class 11-1	GO:0003774	F:motor activity	F
Contig10284	myosin class 11-1	GO:0016021	C:integral to membrane	C
Contig10285	metallothionein	GO:0046872	F:metal ion binding	F
Contig10288	melanoma-associated antigen p97	GO:0005576	C:extracellular region	C
Contig10288	melanoma-associated antigen p97	GO:0006826	P:iron ion transport	P
Contig10288	melanoma-associated antigen p97	GO:0006879	P:cellular iron ion homeostasis	P
Contig10288	melanoma-associated antigen p97	GO:0008199	F:ferric iron binding	F
Contig10291	cytoplasmic dynein light	GO:0003777	F:microtubule motor activity	F
Contig10291	cytoplasmic dynein light	GO:0005875	C:microtubule associated complex	C
Contig10291	cytoplasmic dynein light	GO:0007017	P:microtubule-based process	P
Contig10295	predicted protein [Physcomitrella patens subsp. patens]	GO:0016491	F:oxidoreductase activity	F
Contig10295	predicted protein [Physcomitrella patens subsp. patens]	GO:0055114	P:oxidation reduction	P
Contig10295	predicted protein [Physcomitrella patens subsp. patens]	GO:0005488	F:binding	F
Contig10297	metal-dependent phosphohydrolase hd domain-containing protein	GO:0009536	C:plastid	C
Contig10297	metal-dependent phosphohydrolase hd domain-containing protein	GO:0003824	F:catalytic activity	F
Contig10299	protein phosphatase-	GO:0006470	P:protein amino acid dephosphorylation	P
Contig10299	protein phosphatase-	GO:0004629	F:phospholipase C activity	F
Contig10299	protein phosphatase-	GO:0006629	P:lipid metabolic process	P
Contig10299	protein phosphatase-	GO:0016021	C:integral to membrane	C
Contig10299	protein phosphatase-	GO:0030145	F:manganese ion binding	F
Contig10299	protein phosphatase-	GO:0016607	C:nuclear speck	C
Contig10299	protein phosphatase-	GO:0004722	F:protein serine/threonine phosphatase activity	F
Contig10299	protein phosphatase-	GO:0007242		N
Contig10299	protein phosphatase-	GO:0005506	F:iron ion binding	F
Contig10299	protein phosphatase-	GO:0005783	C:endoplasmic reticulum	C
Contig103	photosystem ii reaction center w protein	GO:0009507	C:chloroplast	C
Contig103	photosystem ii reaction center w protein	GO:0009523	C:photosystem II	C
Contig1030	at3g09210 f3l24_8	GO:0009295	C:nucleoid	C
Contig1030	at3g09210 f3l24_8	GO:0003711	F:transcription elongation regulator activity	F
Contig1030	at3g09210 f3l24_8	GO:0032968	P:positive regulation of RNA elongation from RNA polymerase II promoter	P
Contig10301	protein	GO:0004222	F:metalloendopeptidase activity	F
Contig10301	protein	GO:0005515	F:protein binding	F
Contig10301	protein	GO:0016021	C:integral to membrane	C
Contig10301	protein	GO:0006508	P:proteolysis	P
Contig10301	protein	GO:0009536	C:plastid	C
Contig10304	karyopherin-beta 3 variant	GO:0006886	P:intracellular protein transport	P
Contig10304	karyopherin-beta 3 variant	GO:0005488	F:binding	F
Contig10304	karyopherin-beta 3 variant	GO:0008565	F:protein transporter activity	F
Contig10306	longevity assurance	GO:0016020	C:membrane	C
Contig10306	longevity assurance	GO:0016023	C:cytoplasmic membrane-bounded vesicle	C
Contig10308	l78467_1acyl-acp thioesterase	GO:0005739	C:mitochondrion	C
Contig10308	l78467_1acyl-acp thioesterase	GO:0016491	F:oxidoreductase activity	F
Contig10308	l78467_1acyl-acp thioesterase	GO:0055114	P:oxidation reduction	P
Contig1031	immunophilin fkbp-type peptidyl-prolyl cis-trans isomerase family protein	GO:0006457	P:protein folding	P
Contig1031	immunophilin fkbp-type peptidyl-prolyl cis-trans isomerase family protein	GO:0009543	C:chloroplast thylakoid lumen	C
Contig1031	immunophilin fkbp-type peptidyl-prolyl cis-trans isomerase family protein	GO:0005528	F:FK506 binding	F
Contig1031	immunophilin fkbp-type peptidyl-prolyl cis-trans isomerase family protein	GO:0003755	F:peptidyl-prolyl cis-trans isomerase activity	F
Contig10310	chlorophyll a b binding	GO:0009765	P:photosynthesis, light harvesting	P
Contig10310	chlorophyll a b binding	GO:0009523	C:photosystem II	C
Contig10310	chlorophyll a b binding	GO:0000287	F:magnesium ion binding	F
Contig10310	chlorophyll a b binding	GO:0018298	P:protein-chromophore linkage	P
Contig10310	chlorophyll a b binding	GO:0016168	F:chlorophyll binding	F
Contig10310	chlorophyll a b binding	GO:0016021	C:integral to membrane	C
Contig10310	chlorophyll a b binding	GO:0009507	C:chloroplast	C
Contig10310	chlorophyll a b binding	GO:0009522	C:photosystem I	C
Contig10312	conserved hypothetical protein [Ricinus communis]	GO:0006979	P:response to oxidative stress	P
Contig10314	protein	GO:0005515	F:protein binding	F
Contig10316	2-isopropylmalate synthase	GO:0003852	F:2-isopropylmalate synthase activity	F
Contig10316	2-isopropylmalate synthase	GO:0009098	P:leucine biosynthetic process	P
Contig10317	sts14 protein	GO:0005576	C:extracellular region	C
Contig10318	protein	GO:0019904	F:protein domain specific binding	F
Contig10320	rna binding	GO:0003676	F:nucleic acid binding	F
Contig10320	rna binding	GO:0005515	F:protein binding	F
Contig10320	rna binding	GO:0004672	F:protein kinase activity	F
Contig10320	rna binding	GO:0044267	P:cellular protein metabolic process	P
Contig10320	rna binding	GO:0000166	F:nucleotide binding	F
Contig10321	atfp3 metal ion binding transition metal ion binding	GO:0030001	P:metal ion transport	P
Contig10321	atfp3 metal ion binding transition metal ion binding	GO:0046872	F:metal ion binding	F
Contig10323	protein	GO:0004222	F:metalloendopeptidase activity	F
Contig10323	protein	GO:0006508	P:proteolysis	P
Contig10323	protein	GO:0008270	F:zinc ion binding	F
Contig10323	protein	GO:0009536	C:plastid	C
Contig10323	protein	GO:0005739	C:mitochondrion	C
Contig10327	aaa-type atpase	GO:0070011	F:peptidase activity, acting on L-amino acid peptides	F
Contig10327	aaa-type atpase	GO:0042623	F:ATPase activity, coupled	F
Contig10327	aaa-type atpase	GO:0000166	F:nucleotide binding	F
Contig10328	protein	GO:0015036	F:disulfide oxidoreductase activity	F
Contig10328	protein	GO:0009055	F:electron carrier activity	F
Contig10328	protein	GO:0045454	P:cell redox homeostasis	P
Contig10328	protein	GO:0050660	F:FAD binding	F
Contig10328	protein	GO:0004148	F:dihydrolipoyl dehydrogenase activity	F
Contig10328	protein	GO:0009536	C:plastid	C
Contig10328	protein	GO:0022900	P:electron transport chain	P
Contig1033	at1g54320 f20d21_50	GO:0009536	C:plastid	C
Contig1033	at1g54320 f20d21_50	GO:0016020	C:membrane	C
Contig10331	protease m50 membrane-bound transcription factor site 2	GO:0016023	C:cytoplasmic membrane-bounded vesicle	C
Contig10331	protease m50 membrane-bound transcription factor site 2	GO:0016787	F:hydrolase activity	F
Contig10331	protease m50 membrane-bound transcription factor site 2	GO:0016020	C:membrane	C
Contig10333	snf7-like protein	GO:0015031	P:protein transport	P
Contig10334	glycosyl hydrolases family 38 expressed	GO:0005975	P:carbohydrate metabolic process	P
Contig10334	glycosyl hydrolases family 38 expressed	GO:0005488	F:binding	F
Contig10334	glycosyl hydrolases family 38 expressed	GO:0016023	C:cytoplasmic membrane-bounded vesicle	C
Contig10334	glycosyl hydrolases family 38 expressed	GO:0015923	F:mannosidase activity	F
Contig10335	protein	GO:0009396	P:folic acid and derivative biosynthetic process	P
Contig10335	protein	GO:0003824	F:catalytic activity	F
Contig10335	protein	GO:0005488	F:binding	F
Contig10336	hypersensitive-induced reaction protein 4	GO:0005886	C:plasma membrane	C
Contig10338	protein	GO:0005739	C:mitochondrion	C
Contig10339	ubiquitin-protein ligase	GO:0000151	C:ubiquitin ligase complex	C
Contig10339	ubiquitin-protein ligase	GO:0004842	F:ubiquitin-protein ligase activity	F
Contig10339	ubiquitin-protein ligase	GO:0016567	P:protein ubiquitination	P
Contig10343	pre-mrna-splicing factor prp17	GO:0080008	C:CUL4 RING ubiquitin ligase complex	C
Contig10344	leucine-rich repeat receptor-like protein kinase	GO:0004872	F:receptor activity	F
Contig10344	leucine-rich repeat receptor-like protein kinase	GO:0006468	P:protein amino acid phosphorylation	P
Contig10344	leucine-rich repeat receptor-like protein kinase	GO:0005515	F:protein binding	F
Contig10344	leucine-rich repeat receptor-like protein kinase	GO:0005524	F:ATP binding	F
Contig10344	leucine-rich repeat receptor-like protein kinase	GO:0004674	F:protein serine/threonine kinase activity	F
Contig10345	protein	GO:0019941	P:modification-dependent protein catabolic process	P
Contig10345	protein	GO:0005524	F:ATP binding	F
Contig10345	protein	GO:0051246	P:regulation of protein metabolic process	P
Contig10345	protein	GO:0043687	P:post-translational protein modification	P
Contig10345	protein	GO:0019787	F:small conjugating protein ligase activity	F
Contig10348	ap1-like protein	GO:0043565	F:sequence-specific DNA binding	F
Contig10348	ap1-like protein	GO:0003700	F:transcription factor activity	F
Contig10348	ap1-like protein	GO:0005634	C:nucleus	C
Contig10348	ap1-like protein	GO:0006355	P:regulation of transcription, DNA-dependent	P
Contig10349	protein	GO:0004108	F:citrate (Si)-synthase activity	F
Contig10349	protein	GO:0006099	P:tricarboxylic acid cycle	P
Contig10349	protein	GO:0009514	C:glyoxysome	C
Contig10349	protein	GO:0006097	P:glyoxylate cycle	P
Contig10351	protein	GO:0003677	F:DNA binding	F
Contig10351	protein	GO:0005215	F:transporter activity	F
Contig10351	protein	GO:0006857	P:oligopeptide transport	P
Contig10351	protein	GO:0016020	C:membrane	C
Contig10355	cytosolic purine 5-nucleotidase	GO:0005739	C:mitochondrion	C
Contig10356	at5g20600 f7c8_190	GO:0006364	P:rRNA processing	P
Contig10358	zinc finger	GO:0008270	F:zinc ion binding	F
Contig10358	zinc finger	GO:0005622	C:intracellular	C
Contig10362	unknown [Picea sitchensis]	GO:0016020	C:membrane	C
Contig10363	coq5 methyltransferase family protein	GO:0009507	C:chloroplast	C
Contig10363	coq5 methyltransferase family protein	GO:0042372	P:phylloquinone biosynthetic process	P
Contig10363	coq5 methyltransferase family protein	GO:0008168	F:methyltransferase activity	F
Contig10364	step ii splicing factor	GO:0008270	F:zinc ion binding	F
Contig10364	step ii splicing factor	GO:0003676	F:nucleic acid binding	F
Contig10365	non-s-locus f-box-like protein 2411	GO:0005515	F:protein binding	F
Contig10366	ribose phosphate pyrophosphokinase	GO:0009165	P:nucleotide biosynthetic process	P
Contig10366	ribose phosphate pyrophosphokinase	GO:0016301	F:kinase activity	F
Contig10366	ribose phosphate pyrophosphokinase	GO:0004749	F:ribose phosphate diphosphokinase activity	F
Contig10366	ribose phosphate pyrophosphokinase	GO:0005524	F:ATP binding	F
Contig10366	ribose phosphate pyrophosphokinase	GO:0000287	F:magnesium ion binding	F
Contig10366	ribose phosphate pyrophosphokinase	GO:0009116	P:nucleoside metabolic process	P
Contig10366	ribose phosphate pyrophosphokinase	GO:0005739	C:mitochondrion	C
Contig10367	rust resistance kinase lr10	GO:0016301	F:kinase activity	F
Contig10368	peptidyl-prolyl cis-trans	GO:0006457	P:protein folding	P
Contig10368	peptidyl-prolyl cis-trans	GO:0003755	F:peptidyl-prolyl cis-trans isomerase activity	F
Contig10368	peptidyl-prolyl cis-trans	GO:0009536	C:plastid	C
Contig1037	stromal cell-derived factor 2 precursor	GO:0004169	F:dolichyl-phosphate-mannose-protein mannosyltransferase activity	F
Contig1037	stromal cell-derived factor 2 precursor	GO:0016020	C:membrane	C
Contig1037	stromal cell-derived factor 2 precursor	GO:0016023	C:cytoplasmic membrane-bounded vesicle	C
Contig10370	l-aspartate oxidase	GO:0005737	C:cytoplasm	C
Contig10370	l-aspartate oxidase	GO:0009055	F:electron carrier activity	F
Contig10370	l-aspartate oxidase	GO:0008734	F:L-aspartate oxidase activity	F
Contig10370	l-aspartate oxidase	GO:0055114	P:oxidation reduction	P
Contig10370	l-aspartate oxidase	GO:0009435	P:NAD biosynthetic process	P
Contig10371	at5g19150 t24g5_50	GO:0005739	C:mitochondrion	C
Contig10375	unknown [Picea sitchensis]	GO:0009536	C:plastid	C
Contig10375	unknown [Picea sitchensis]	GO:0047800	F:cysteamine dioxygenase activity	F
Contig10375	unknown [Picea sitchensis]	GO:0055114	P:oxidation reduction	P
Contig10377	cytochrome p450	GO:0004497	F:monooxygenase activity	F
Contig10377	cytochrome p450	GO:0009055	F:electron carrier activity	F
Contig10377	cytochrome p450	GO:0020037	F:heme binding	F
Contig10378	rna recognition motif family expressed	GO:0003723	F:RNA binding	F
Contig10378	rna recognition motif family expressed	GO:0009536	C:plastid	C
Contig10378	rna recognition motif family expressed	GO:0000166	F:nucleotide binding	F
Contig10382	eif4g (eukaryotic translation initiation factor 4g) translation initiation factor	GO:0016070	P:RNA metabolic process	P
Contig10382	eif4g (eukaryotic translation initiation factor 4g) translation initiation factor	GO:0005515	F:protein binding	F
Contig10382	eif4g (eukaryotic translation initiation factor 4g) translation initiation factor	GO:0003743	F:translation initiation factor activity	F
Contig10384	brassinosteroid insensitive 1	GO:0006468	P:protein amino acid phosphorylation	P
Contig10384	brassinosteroid insensitive 1	GO:0004871	F:signal transducer activity	F
Contig10384	brassinosteroid insensitive 1	GO:0016491	F:oxidoreductase activity	F
Contig10384	brassinosteroid insensitive 1	GO:0005515	F:protein binding	F
Contig10384	brassinosteroid insensitive 1	GO:0005524	F:ATP binding	F
Contig10384	brassinosteroid insensitive 1	GO:0004674	F:protein serine/threonine kinase activity	F
Contig10384	brassinosteroid insensitive 1	GO:0007169	P:transmembrane receptor protein tyrosine kinase signaling pathway	P
Contig10385	protein	GO:0016787	F:hydrolase activity	F
Contig10387	protein	GO:0005840	C:ribosome	C
Contig10387	protein	GO:0006355	P:regulation of transcription, DNA-dependent	P
Contig10387	protein	GO:0005524	F:ATP binding	F
Contig10387	protein	GO:0004697	F:protein kinase C activity	F
Contig10387	protein	GO:0003700	F:transcription factor activity	F
Contig10387	protein	GO:0006468	P:protein amino acid phosphorylation	P
Contig10388	ferredoxin-nadp+ reductase	GO:0042742	P:defense response to bacterium	P
Contig10388	ferredoxin-nadp+ reductase	GO:0009941	C:chloroplast envelope	C
Contig10388	ferredoxin-nadp+ reductase	GO:0050661	F:NADP or NADPH binding	F
Contig10388	ferredoxin-nadp+ reductase	GO:0055114	P:oxidation reduction	P
Contig10388	ferredoxin-nadp+ reductase	GO:0009570	C:chloroplast stroma	C
Contig10388	ferredoxin-nadp+ reductase	GO:0004324	F:ferredoxin-NADP+ reductase activity	F
Contig10388	ferredoxin-nadp+ reductase	GO:0050660	F:FAD binding	F
Contig10388	ferredoxin-nadp+ reductase	GO:0048046	C:apoplast	C
Contig10388	ferredoxin-nadp+ reductase	GO:0009535	C:chloroplast thylakoid membrane	C
Contig1039	nucleosome assembly	GO:0006334	P:nucleosome assembly	P
Contig1039	nucleosome assembly	GO:0005634	C:nucleus	C
Contig10390	zinc finger (ccch-type)	GO:0003676	F:nucleic acid binding	F
Contig10390	zinc finger (ccch-type)	GO:0005622	C:intracellular	C
Contig10390	zinc finger (ccch-type)	GO:0008270	F:zinc ion binding	F
Contig10393	short-chain dehydrogenase reductase family protein	GO:0016491	F:oxidoreductase activity	F
Contig10393	short-chain dehydrogenase reductase family protein	GO:0055114	P:oxidation reduction	P
Contig10393	short-chain dehydrogenase reductase family protein	GO:0005488	F:binding	F
Contig10397	protein	GO:0016020	C:membrane	C
Contig10397	protein	GO:0031072	F:heat shock protein binding	F
Contig104	actin	GO:0005856	C:cytoskeleton	C
Contig104	actin	GO:0005524	F:ATP binding	F
Contig104	actin	GO:0005515	F:protein binding	F
Contig1040	programmed cell death protein 5	GO:0003690	F:double-stranded DNA binding	F
Contig10400	protein	GO:0006468	P:protein amino acid phosphorylation	P
Contig10400	protein	GO:0004697	F:protein kinase C activity	F
Contig10400	protein	GO:0004713	F:protein tyrosine kinase activity	F
Contig10400	protein	GO:0005524	F:ATP binding	F
Contig10401	hydrolase protein serine threonine phosphatase	GO:0016020	C:membrane	C
Contig10401	hydrolase protein serine threonine phosphatase	GO:0016787	F:hydrolase activity	F
Contig10402	atp binding	GO:0017111	F:nucleoside-triphosphatase activity	F
Contig10402	atp binding	GO:0005524	F:ATP binding	F
Contig10404	protein	GO:0016805	F:dipeptidase activity	F
Contig10404	protein	GO:0006508	P:proteolysis	P
Contig10405	psi reaction center subunit iii	GO:0009535	C:chloroplast thylakoid membrane	C
Contig10405	psi reaction center subunit iii	GO:0009538	C:photosystem I reaction center	C
Contig10405	psi reaction center subunit iii	GO:0003824	F:catalytic activity	F
Contig10405	psi reaction center subunit iii	GO:0015979	P:photosynthesis	P
Contig10406	formate mitochondrial precursor	GO:0055114	P:oxidation reduction	P
Contig10406	formate mitochondrial precursor	GO:0005739	C:mitochondrion	C
Contig10406	formate mitochondrial precursor	GO:0051287	F:NAD or NADH binding	F
Contig10406	formate mitochondrial precursor	GO:0016616	F:oxidoreductase activity, acting on the CH-OH group of donors, NAD or NADP as acceptor	F
Contig10406	formate mitochondrial precursor	GO:0008863	F:formate dehydrogenase activity	F
Contig10407	cullin 3	GO:0031625	F:ubiquitin protein ligase binding	F
Contig10407	cullin 3	GO:0031461	C:cullin-RING ubiquitin ligase complex	C
Contig10407	cullin 3	GO:0006511	P:ubiquitin-dependent protein catabolic process	P
Contig10408	serine threonine protein	GO:0016301	F:kinase activity	F
Contig1041	cinnamyl alcohol dehydrogenase	GO:0008270	F:zinc ion binding	F
Contig1041	cinnamyl alcohol dehydrogenase	GO:0055114	P:oxidation reduction	P
Contig1041	cinnamyl alcohol dehydrogenase	GO:0016491	F:oxidoreductase activity	F
Contig10410	pentatricopeptide repeat-containing	GO:0009536	C:plastid	C
Contig10411	nonsense-mediated mrna decay protein	GO:0000184	P:nuclear-transcribed mRNA catabolic process, nonsense-mediated decay	P
Contig10413	endonuclease exonuclease phosphatase family expressed	GO:0004535	F:poly(A)-specific ribonuclease activity	F
Contig10414	callose synthase 1 catalytic subunit	GO:0000148	C:obs,3-beta-glucan synthase complex	C
Contig10414	callose synthase 1 catalytic subunit	GO:0003843	F:obs,3-beta-glucan synthase activity	F
Contig10414	callose synthase 1 catalytic subunit	GO:0006075	P:obs,3-beta-glucan biosynthetic process	P
Contig10415	ctp utp--ammonia	GO:0046686	P:response to cadmium ion	P
Contig10415	ctp utp--ammonia	GO:0006221	P:pyrimidine nucleotide biosynthetic process	P
Contig10415	ctp utp--ammonia	GO:0003883	F:CTP synthase activity	F
Contig10417	rab6 -family small gtpase	GO:0015031	P:protein transport	P
Contig10417	rab6 -family small gtpase	GO:0016787	F:hydrolase activity	F
Contig10417	rab6 -family small gtpase	GO:0005525	F:GTP binding	F
Contig10417	rab6 -family small gtpase	GO:0007264	P:small GTPase mediated signal transduction	P
Contig1042	photosystem i reaction center subunit chloroplast	GO:0009522	C:photosystem I	C
Contig1042	photosystem i reaction center subunit chloroplast	GO:0015979	P:photosynthesis	P
Contig1042	photosystem i reaction center subunit chloroplast	GO:0009535	C:chloroplast thylakoid membrane	C
Contig10420	2-c-methyl-d-erythritol 4-phosphate cytidylyltransferase	GO:0050518	F:2-C-methyl-D-erythritol 4-phosphate cytidylyltransferase activity	F
Contig10420	2-c-methyl-d-erythritol 4-phosphate cytidylyltransferase	GO:0008299	P:isoprenoid biosynthetic process	P
Contig10421	light harvesting chlorophyll a b-binding protein	GO:0009765	P:photosynthesis, light harvesting	P
Contig10421	light harvesting chlorophyll a b-binding protein	GO:0009523	C:photosystem II	C
Contig10421	light harvesting chlorophyll a b-binding protein	GO:0000287	F:magnesium ion binding	F
Contig10421	light harvesting chlorophyll a b-binding protein	GO:0018298	P:protein-chromophore linkage	P
Contig10421	light harvesting chlorophyll a b-binding protein	GO:0016168	F:chlorophyll binding	F
Contig10421	light harvesting chlorophyll a b-binding protein	GO:0016021	C:integral to membrane	C
Contig10421	light harvesting chlorophyll a b-binding protein	GO:0009507	C:chloroplast	C
Contig10421	light harvesting chlorophyll a b-binding protein	GO:0009522	C:photosystem I	C
Contig10423	cytoplasmic dynein light	GO:0005875	C:microtubule associated complex	C
Contig10423	cytoplasmic dynein light	GO:0003777	F:microtubule motor activity	F
Contig10423	cytoplasmic dynein light	GO:0007017	P:microtubule-based process	P
Contig10425	protein	GO:0016020	C:membrane	C
Contig10425	protein	GO:0005739	C:mitochondrion	C
Contig10425	protein	GO:0005488	F:binding	F
Contig10425	protein	GO:0055085	P:transmembrane transport	P
Contig10426	protein phosphatase	GO:0004722	F:protein serine/threonine phosphatase activity	F
Contig10427	chitinase a	GO:0004553	F:hydrolase activity, hydrolyzing O-glycosyl compounds	F
Contig10427	chitinase a	GO:0005975	P:carbohydrate metabolic process	P
Contig10427	chitinase a	GO:0016998	P:cell wall macromolecule catabolic process	P
Contig10427	chitinase a	GO:0043169	F:cation binding	F
Contig10429	heterogeneous nuclear ribonucleoprotein	GO:0003676	F:nucleic acid binding	F
Contig10429	heterogeneous nuclear ribonucleoprotein	GO:0000166	F:nucleotide binding	F
Contig10431	tyrosine specific protein phosphatase family protein	GO:0016311	P:dephosphorylation	P
Contig10431	tyrosine specific protein phosphatase family protein	GO:0004725	F:protein tyrosine phosphatase activity	F
Contig10432	oxidoreductase-like protein	GO:0008152	P:metabolic process	P
Contig10432	oxidoreductase-like protein	GO:0009055	F:electron carrier activity	F
Contig10432	oxidoreductase-like protein	GO:0005739	C:mitochondrion	C
Contig10432	oxidoreductase-like protein	GO:0009941	C:chloroplast envelope	C
Contig10433	protein binding	GO:0008270	F:zinc ion binding	F
Contig10434	zeu1 atp binding thymidylate kinase	GO:0004798	F:thymidylate kinase activity	F
Contig10434	zeu1 atp binding thymidylate kinase	GO:0006233	P:dTDP biosynthetic process	P
Contig10434	zeu1 atp binding thymidylate kinase	GO:0005524	F:ATP binding	F
Contig10434	zeu1 atp binding thymidylate kinase	GO:0006235	P:dTTP biosynthetic process	P
Contig10435	1-phosphatidylinositol- -bisphosphate	GO:0004871	F:signal transducer activity	F
Contig10435	1-phosphatidylinositol- -bisphosphate	GO:0007242		N
Contig10435	1-phosphatidylinositol- -bisphosphate	GO:0005509	F:calcium ion binding	F
Contig10435	1-phosphatidylinositol- -bisphosphate	GO:0006629	P:lipid metabolic process	P
Contig10435	1-phosphatidylinositol- -bisphosphate	GO:0004435	F:phosphoinositide phospholipase C activity	F
Contig10436	cellulose synthase-4	GO:0016760	F:cellulose synthase (UDP-forming) activity	F
Contig10436	cellulose synthase-4	GO:0005515	F:protein binding	F
Contig10436	cellulose synthase-4	GO:0030244	P:cellulose biosynthetic process	P
Contig10436	cellulose synthase-4	GO:0016021	C:integral to membrane	C
Contig10436	cellulose synthase-4	GO:0008270	F:zinc ion binding	F
Contig10440	calcium lipid binding	GO:0016023	C:cytoplasmic membrane-bounded vesicle	C
Contig10441	diacylglycerol kinase family protein	GO:0007205	P:activation of protein kinase C activity by G-protein coupled receptor protein signaling pathway	P
Contig10441	diacylglycerol kinase family protein	GO:0017050	F:D-erythro-sphingosine kinase activity	F
Contig10441	diacylglycerol kinase family protein	GO:0004143	F:diacylglycerol kinase activity	F
Contig10441	diacylglycerol kinase family protein	GO:0009536	C:plastid	C
Contig10441	diacylglycerol kinase family protein	GO:0005739	C:mitochondrion	C
Contig10442	triose phosphate phosphate chloroplast	GO:0016021	C:integral to membrane	C
Contig10444	ptr2 family peptide transporter	GO:0006857	P:oligopeptide transport	P
Contig10444	ptr2 family peptide transporter	GO:0009624	P:response to nematode	P
Contig10444	ptr2 family peptide transporter	GO:0005215	F:transporter activity	F
Contig10444	ptr2 family peptide transporter	GO:0016020	C:membrane	C
Contig10445	laccase 110c	GO:0055114	P:oxidation reduction	P
Contig10445	laccase 110c	GO:0005507	F:copper ion binding	F
Contig10445	laccase 110c	GO:0008471	F:laccase activity	F
Contig10445	laccase 110c	GO:0046274	P:lignin catabolic process	P
Contig10445	laccase 110c	GO:0048046	C:apoplast	C
Contig10446	white-brown-complex abc transporter family	GO:0017111	F:nucleoside-triphosphatase activity	F
Contig10446	white-brown-complex abc transporter family	GO:0016020	C:membrane	C
Contig10447	protein	GO:0016021	C:integral to membrane	C
Contig10448	protein	GO:0005840	C:ribosome	C
Contig10448	protein	GO:0003735	F:structural constituent of ribosome	F
Contig10448	protein	GO:0006412	P:translation	P
Contig10449	triacylglycerol lipase	GO:0004806	F:triglyceride lipase activity	F
Contig10449	triacylglycerol lipase	GO:0006629	P:lipid metabolic process	P
Contig1045	protein	GO:0005743	C:mitochondrial inner membrane	C
Contig1045	protein	GO:0008565	F:protein transporter activity	F
Contig1045	protein	GO:0015031	P:protein transport	P
Contig10450	suppressor of variegation 3-9 homolog 2	GO:0009987	P:cellular process	P
Contig10450	suppressor of variegation 3-9 homolog 2	GO:0043229	C:intracellular organelle	C
Contig10450	suppressor of variegation 3-9 homolog 2	GO:0008168	F:methyltransferase activity	F
Contig10452	at5g52840 mxc20_6	GO:0005743	C:mitochondrial inner membrane	C
Contig10452	at5g52840 mxc20_6	GO:0045271	C:respiratory chain complex I	C
Contig10452	at5g52840 mxc20_6	GO:0008137	F:NADH dehydrogenase (ubiquinone) activity	F
Contig10452	at5g52840 mxc20_6	GO:0009853	P:photorespiration	P
Contig10452	at5g52840 mxc20_6	GO:0022904	P:respiratory electron transport chain	P
Contig10454	protein	GO:0016874	F:ligase activity	F
Contig10454	protein	GO:0017118	F:lipoyltransferase activity	F
Contig10454	protein	GO:0006464	P:protein modification process	P
Contig10454	protein	GO:0016415	F:octanoyltransferase activity	F
Contig10454	protein	GO:0009536	C:plastid	C
Contig10454	protein	GO:0009107	P:lipoate biosynthetic process	P
Contig10456	extra sporogenous cells-like	GO:0004672	F:protein kinase activity	F
Contig10456	extra sporogenous cells-like	GO:0005524	F:ATP binding	F
Contig10456	extra sporogenous cells-like	GO:0006468	P:protein amino acid phosphorylation	P
Contig10458	zinc finger	GO:0003676	F:nucleic acid binding	F
Contig10458	zinc finger	GO:0005622	C:intracellular	C
Contig10459	sucrose synthase	GO:0016157	F:sucrose synthase activity	F
Contig10459	sucrose synthase	GO:0009058	P:biosynthetic process	P
Contig10459	sucrose synthase	GO:0005985	P:sucrose metabolic process	P
Contig1046	placental protein 11	GO:0009536	C:plastid	C
Contig10460	protein	GO:0009536	C:plastid	C
Contig10460	protein	GO:0004386	F:helicase activity	F
Contig10460	protein	GO:0005524	F:ATP binding	F
Contig10460	protein	GO:0008270	F:zinc ion binding	F
Contig10460	protein	GO:0003723	F:RNA binding	F
Contig10460	protein	GO:0005634	C:nucleus	C
Contig10461	long-chain-fatty-acid- ligase-like protein	GO:0016874	F:ligase activity	F
Contig10461	long-chain-fatty-acid- ligase-like protein	GO:0008152	P:metabolic process	P
Contig10464	PREDICTED: hypothetical protein [Vitis vinifera]	GO:0009536	C:plastid	C
Contig10465	atp-dependent rna	GO:0004004	F:ATP-dependent RNA helicase activity	F
Contig10465	atp-dependent rna	GO:0000166	F:nucleotide binding	F
Contig10469	tocopherol cyclase	GO:0009536	C:plastid	C
Contig1047	protein	GO:0005840	C:ribosome	C
Contig1047	protein	GO:0003735	F:structural constituent of ribosome	F
Contig1047	protein	GO:0006412	P:translation	P
Contig10470	unknown [Picea sitchensis]	GO:0008270	F:zinc ion binding	F
Contig10470	unknown [Picea sitchensis]	GO:0005515	F:protein binding	F
Contig10470	unknown [Picea sitchensis]	GO:0008168	F:methyltransferase activity	F
Contig10472	structural constituent of	GO:0005739	C:mitochondrion	C
Contig10473	cdp-diacylglycerol--glycerol-3-phosphate 3-phosphatidyltransferase	GO:0016780	F:phosphotransferase activity, for other substituted phosphate groups	F
Contig10473	cdp-diacylglycerol--glycerol-3-phosphate 3-phosphatidyltransferase	GO:0009507	C:chloroplast	C
Contig10473	cdp-diacylglycerol--glycerol-3-phosphate 3-phosphatidyltransferase	GO:0016020	C:membrane	C
Contig10476	conserved hypothetical protein [Ricinus communis]	GO:0016787	F:hydrolase activity	F
Contig10477	polypyrimidine tract binding	GO:0055114	P:oxidation reduction	P
Contig10477	polypyrimidine tract binding	GO:0003676	F:nucleic acid binding	F
Contig10477	polypyrimidine tract binding	GO:0032440	F:2-alkenal reductase activity	F
Contig10477	polypyrimidine tract binding	GO:0000166	F:nucleotide binding	F
Contig10478	purple acid phosphatase	GO:0005576	C:extracellular region	C
Contig10478	purple acid phosphatase	GO:0008270	F:zinc ion binding	F
Contig10478	purple acid phosphatase	GO:0003993	F:acid phosphatase activity	F
Contig10478	purple acid phosphatase	GO:0005506	F:iron ion binding	F
Contig10479	geranylgeranyl transferase type i beta subunit	GO:0003824	F:catalytic activity	F
Contig1048	f-box and wd40 domain	GO:0016740	F:transferase activity	F
Contig10482	pseudo-response regulator 7	GO:0050794	P:regulation of cellular process	P
Contig10483	chlorophyll a b-binding protein cp29	GO:0010287	C:plastoglobule	C
Contig10483	chlorophyll a b-binding protein cp29	GO:0009765	P:photosynthesis, light harvesting	P
Contig10483	chlorophyll a b-binding protein cp29	GO:0030076	C:light-harvesting complex	C
Contig10483	chlorophyll a b-binding protein cp29	GO:0005515	F:protein binding	F
Contig10483	chlorophyll a b-binding protein cp29	GO:0009637	P:response to blue light	P
Contig10483	chlorophyll a b-binding protein cp29	GO:0016020	C:membrane	C
Contig10483	chlorophyll a b-binding protein cp29	GO:0010218	P:response to far red light	P
Contig10483	chlorophyll a b-binding protein cp29	GO:0010114	P:response to red light	P
Contig10485	protein arginine n-	GO:0008469	F:histone-arginine N-methyltransferase activity	F
Contig10485	protein arginine n-	GO:0005737	C:cytoplasm	C
Contig10485	protein arginine n-	GO:0006479	P:protein amino acid methylation	P
Contig10486	trehalose-6-phosphate synthase	GO:0003825	F:alpha,alpha-trehalose-phosphate synthase (UDP-forming) activity	F
Contig10486	trehalose-6-phosphate synthase	GO:0033828	F:glucosylglycerol-phosphate synthase activity	F
Contig10486	trehalose-6-phosphate synthase	GO:0004805	F:trehalose-phosphatase activity	F
Contig10486	trehalose-6-phosphate synthase	GO:0005992	P:trehalose biosynthetic process	P
Contig10487	cinnamoyl reductase	GO:0055114	P:oxidation reduction	P
Contig10487	cinnamoyl reductase	GO:0044237	P:cellular metabolic process	P
Contig10487	cinnamoyl reductase	GO:0016621	F:cinnamoyl-CoA reductase activity	F
Contig10487	cinnamoyl reductase	GO:0050662	F:coenzyme binding	F
Contig1049	cbl-interacting protein kinase 24	GO:0006468	P:protein amino acid phosphorylation	P
Contig1049	cbl-interacting protein kinase 24	GO:0005515	F:protein binding	F
Contig1049	cbl-interacting protein kinase 24	GO:0005524	F:ATP binding	F
Contig1049	cbl-interacting protein kinase 24	GO:0007165	P:signal transduction	P
Contig1049	cbl-interacting protein kinase 24	GO:0004674	F:protein serine/threonine kinase activity	F
Contig10490	retrotransposon gag protein	GO:0005488	F:binding	F
Contig10492	protein	GO:0017111	F:nucleoside-triphosphatase activity	F
Contig10492	protein	GO:0005524	F:ATP binding	F
Contig10495	binding catalytic transcription repressor	GO:0006808	P:regulation of nitrogen utilization	P
Contig10495	binding catalytic transcription repressor	GO:0044237	P:cellular metabolic process	P
Contig10495	binding catalytic transcription repressor	GO:0005773	C:vacuole	C
Contig10495	binding catalytic transcription repressor	GO:0003824	F:catalytic activity	F
Contig10495	binding catalytic transcription repressor	GO:0050662	F:coenzyme binding	F
Contig10495	binding catalytic transcription repressor	GO:0009507	C:chloroplast	C
Contig10495	binding catalytic transcription repressor	GO:0016564	F:transcription repressor activity	F
Contig10497	protein	GO:0006468	P:protein amino acid phosphorylation	P
Contig10497	protein	GO:0004697	F:protein kinase C activity	F
Contig10497	protein	GO:0004713	F:protein tyrosine kinase activity	F
Contig10497	protein	GO:0005524	F:ATP binding	F
Contig10498	at1g11860 f12f1_30	GO:0006546	P:glycine catabolic process	P
Contig10498	at1g11860 f12f1_30	GO:0004047	F:aminomethyltransferase activity	F
Contig10498	at1g11860 f12f1_30	GO:0008483	F:transaminase activity	F
Contig10498	at1g11860 f12f1_30	GO:0005739	C:mitochondrion	C
Contig10500	prl1 protein	GO:0005515	F:protein binding	F
Contig10501	atp synthase beta subunit transcription termination factor rho-like	GO:0005739	C:mitochondrion	C
Contig10503	psbp_wheat ame: full=oxygen-evolving enhancer protein chloroplastic short=oee2 ame: full=23 kda subunit of oxygen evolving system of photosystem ii ame: full=oec 23 kda subunit ame: full=23 kda thylakoid membrane protein flags: precursor	GO:0009536	C:plastid	C
Contig10503	psbp_wheat ame: full=oxygen-evolving enhancer protein chloroplastic short=oee2 ame: full=23 kda subunit of oxygen evolving system of photosystem ii ame: full=oec 23 kda subunit ame: full=23 kda thylakoid membrane protein flags: precursor	GO:0005509	F:calcium ion binding	F
Contig10503	psbp_wheat ame: full=oxygen-evolving enhancer protein chloroplastic short=oee2 ame: full=23 kda subunit of oxygen evolving system of photosystem ii ame: full=oec 23 kda subunit ame: full=23 kda thylakoid membrane protein flags: precursor	GO:0009654	C:oxygen evolving complex	C
Contig10503	psbp_wheat ame: full=oxygen-evolving enhancer protein chloroplastic short=oee2 ame: full=23 kda subunit of oxygen evolving system of photosystem ii ame: full=oec 23 kda subunit ame: full=23 kda thylakoid membrane protein flags: precursor	GO:0015979	P:photosynthesis	P
Contig10503	psbp_wheat ame: full=oxygen-evolving enhancer protein chloroplastic short=oee2 ame: full=23 kda subunit of oxygen evolving system of photosystem ii ame: full=oec 23 kda subunit ame: full=23 kda thylakoid membrane protein flags: precursor	GO:0019898	C:extrinsic to membrane	C
Contig10506	per4_vitvi ame: full=peroxidase 4 flags: precursor	GO:0042744	P:hydrogen peroxide catabolic process	P
Contig10506	per4_vitvi ame: full=peroxidase 4 flags: precursor	GO:0016023	C:cytoplasmic membrane-bounded vesicle	C
Contig10506	per4_vitvi ame: full=peroxidase 4 flags: precursor	GO:0020037	F:heme binding	F
Contig10506	per4_vitvi ame: full=peroxidase 4 flags: precursor	GO:0055114	P:oxidation reduction	P
Contig10506	per4_vitvi ame: full=peroxidase 4 flags: precursor	GO:0005509	F:calcium ion binding	F
Contig10506	per4_vitvi ame: full=peroxidase 4 flags: precursor	GO:0004601	F:peroxidase activity	F
Contig10506	per4_vitvi ame: full=peroxidase 4 flags: precursor	GO:0005576	C:extracellular region	C
Contig10507	peroxisome assembly protein per8	GO:0005515	F:protein binding	F
Contig10507	peroxisome assembly protein per8	GO:0008270	F:zinc ion binding	F
Contig10510	esterase lipase thioesterase family protein	GO:0008415	F:acyltransferase activity	F
Contig10510	esterase lipase thioesterase family protein	GO:0008152	P:metabolic process	P
Contig10510	esterase lipase thioesterase family protein	GO:0010287	C:plastoglobule	C
Contig10511	vacuolar atp synthase subunit	GO:0015986	P:ATP synthesis coupled proton transport	P
Contig10511	vacuolar atp synthase subunit	GO:0033179	C:proton-transporting V-type ATPase, V0 domain	C
Contig10511	vacuolar atp synthase subunit	GO:0016787	F:hydrolase activity	F
Contig10511	vacuolar atp synthase subunit	GO:0015078	F:hydrogen ion transmembrane transporter activity	F
Contig10513	phospho-2-dehydro-3-deoxyheptonate aldolase chloroplast	GO:0003849	F:3-deoxy-7-phosphoheptulonate synthase activity	F
Contig10513	phospho-2-dehydro-3-deoxyheptonate aldolase chloroplast	GO:0009073	P:aromatic amino acid family biosynthetic process	P
Contig10513	phospho-2-dehydro-3-deoxyheptonate aldolase chloroplast	GO:0016829	F:lyase activity	F
Contig10513	phospho-2-dehydro-3-deoxyheptonate aldolase chloroplast	GO:0009507	C:chloroplast	C
Contig10519	protein phosphatase	GO:0003824	F:catalytic activity	F
Contig10521	protein kinase g11a	GO:0006468	P:protein amino acid phosphorylation	P
Contig10521	protein kinase g11a	GO:0005524	F:ATP binding	F
Contig10521	protein kinase g11a	GO:0004674	F:protein serine/threonine kinase activity	F
Contig10522	aspartate kinase	GO:0008652	P:cellular amino acid biosynthetic process	P
Contig10522	aspartate kinase	GO:0004072	F:aspartate kinase activity	F
Contig10522	aspartate kinase	GO:0016597	F:amino acid binding	F
Contig10522	aspartate kinase	GO:0005739	C:mitochondrion	C
Contig10523	stylosa protein	GO:0016023	C:cytoplasmic membrane-bounded vesicle	C
Contig10523	stylosa protein	GO:0016740	F:transferase activity	F
Contig10524	serine threonine protein kinase	GO:0006468	P:protein amino acid phosphorylation	P
Contig10524	serine threonine protein kinase	GO:0005524	F:ATP binding	F
Contig10524	serine threonine protein kinase	GO:0004674	F:protein serine/threonine kinase activity	F
Contig10524	serine threonine protein kinase	GO:0005739	C:mitochondrion	C
Contig10529	tryptophan synthase alpha chain	GO:0005773	C:vacuole	C
Contig10529	tryptophan synthase alpha chain	GO:0004834	F:tryptophan synthase activity	F
Contig10529	tryptophan synthase alpha chain	GO:0005777	C:peroxisome	C
Contig10529	tryptophan synthase alpha chain	GO:0009570	C:chloroplast stroma	C
Contig10529	tryptophan synthase alpha chain	GO:0000162	P:tryptophan biosynthetic process	P
Contig1053	protein	GO:0006457	P:protein folding	P
Contig1053	protein	GO:0051082	F:unfolded protein binding	F
Contig1053	protein	GO:0005524	F:ATP binding	F
Contig1053	protein	GO:0055114	P:oxidation reduction	P
Contig1053	protein	GO:0006950	P:response to stress	P
Contig1053	protein	GO:0032440	F:2-alkenal reductase activity	F
Contig10530	gtp-binding protein	GO:0015031	P:protein transport	P
Contig10530	gtp-binding protein	GO:0016787	F:hydrolase activity	F
Contig10530	gtp-binding protein	GO:0005525	F:GTP binding	F
Contig10530	gtp-binding protein	GO:0007264	P:small GTPase mediated signal transduction	P
Contig10533	adenylyl cyclase	GO:0016849	F:phosphorus-oxygen lyase activity	F
Contig10533	adenylyl cyclase	GO:0006810	P:transport	P
Contig10533	adenylyl cyclase	GO:0009190	P:cyclic nucleotide biosynthetic process	P
Contig10533	adenylyl cyclase	GO:0023034	P:intracellular signaling pathway	P
Contig10535	coproporphyrinogen oxidase	GO:0006783	P:heme biosynthetic process	P
Contig10535	coproporphyrinogen oxidase	GO:0004109	F:coproporphyrinogen oxidase activity	F
Contig10535	coproporphyrinogen oxidase	GO:0055114	P:oxidation reduction	P
Contig10535	coproporphyrinogen oxidase	GO:0009507	C:chloroplast	C
Contig10535	coproporphyrinogen oxidase	GO:0016020	C:membrane	C
Contig10536	histone deacetylase sin3 component	GO:0005634	C:nucleus	C
Contig10536	histone deacetylase sin3 component	GO:0006355	P:regulation of transcription, DNA-dependent	P
Contig10538	extensin-like protein	GO:0009505	C:plant-type cell wall	C
Contig10538	extensin-like protein	GO:0005199	F:structural constituent of cell wall	F
Contig1054	chloroplast omega-6 fatty acid desaturase	GO:0055114	P:oxidation reduction	P
Contig1054	chloroplast omega-6 fatty acid desaturase	GO:0016720	F:delta12-fatty acid dehydrogenase activity	F
Contig1054	chloroplast omega-6 fatty acid desaturase	GO:0009507	C:chloroplast	C
Contig1054	chloroplast omega-6 fatty acid desaturase	GO:0006629	P:lipid metabolic process	P
Contig10542	protein	GO:0019941	P:modification-dependent protein catabolic process	P
Contig10542	protein	GO:0051246	P:regulation of protein metabolic process	P
Contig10542	protein	GO:0043687	P:post-translational protein modification	P
Contig10542	protein	GO:0019787	F:small conjugating protein ligase activity	F
Contig10544	protein	GO:0005488	F:binding	F
Contig10547	beta-ketoacyl-coa synthase family protein	GO:0008415	F:acyltransferase activity	F
Contig10547	beta-ketoacyl-coa synthase family protein	GO:0016020	C:membrane	C
Contig10547	beta-ketoacyl-coa synthase family protein	GO:0006633	P:fatty acid biosynthetic process	P
Contig10548	protein	GO:0005509	F:calcium ion binding	F
Contig10549	at5g12010 f14f18_180	GO:0009507	C:chloroplast	C
Contig10549	at5g12010 f14f18_180	GO:0016020	C:membrane	C
Contig1055	protein	GO:0050661	F:NADP or NADPH binding	F
Contig1055	protein	GO:0055114	P:oxidation reduction	P
Contig1055	protein	GO:0006098	P:pentose-phosphate shunt	P
Contig1055	protein	GO:0004616	F:phosphogluconate dehydrogenase (decarboxylating) activity	F
Contig10550	protein	GO:0000272	P:polysaccharide catabolic process	P
Contig10550	protein	GO:0016161	F:beta-amylase activity	F
Contig10550	protein	GO:0043169	F:cation binding	F
Contig10551	protein	GO:0009536	C:plastid	C
Contig10552	dna tbp-interacting protein	GO:0005524	F:ATP binding	F
Contig10552	dna tbp-interacting protein	GO:0003678	F:DNA helicase activity	F
Contig10553	ubiquitin-conjugating enzyme e2-17 kda	GO:0016579	P:protein deubiquitination	P
Contig10553	ubiquitin-conjugating enzyme e2-17 kda	GO:0004842	F:ubiquitin-protein ligase activity	F
Contig10553	ubiquitin-conjugating enzyme e2-17 kda	GO:0051246	P:regulation of protein metabolic process	P
Contig10553	ubiquitin-conjugating enzyme e2-17 kda	GO:0000166	F:nucleotide binding	F
Contig10554	eukaryotic translation initiation factor 5	GO:0006413	P:translational initiation	P
Contig10554	eukaryotic translation initiation factor 5	GO:0003743	F:translation initiation factor activity	F
Contig10555	transcription factor div1	GO:0003677	F:DNA binding	F
Contig10558	dna binding	GO:0043565	F:sequence-specific DNA binding	F
Contig10558	dna binding	GO:0003700	F:transcription factor activity	F
Contig10558	dna binding	GO:0005634	C:nucleus	C
Contig10558	dna binding	GO:0006355	P:regulation of transcription, DNA-dependent	P
Contig10560	zinc finger protein 330	GO:0005634	C:nucleus	C
Contig10560	zinc finger protein 330	GO:0044446	C:intracellular organelle part	C
Contig10560	zinc finger protein 330	GO:0008270	F:zinc ion binding	F
Contig10560	zinc finger protein 330	GO:0043232	C:intracellular non-membrane-bounded organelle	C
Contig10562	at3g03330 t21p5_25	GO:0005783	C:endoplasmic reticulum	C
Contig10562	at3g03330 t21p5_25	GO:0016491	F:oxidoreductase activity	F
Contig10562	at3g03330 t21p5_25	GO:0009536	C:plastid	C
Contig10562	at3g03330 t21p5_25	GO:0055114	P:oxidation reduction	P
Contig10562	at3g03330 t21p5_25	GO:0005488	F:binding	F
Contig10563	zinc finger	GO:0016020	C:membrane	C
Contig10563	zinc finger	GO:0009536	C:plastid	C
Contig10565	histone 2	GO:0000786	C:nucleosome	C
Contig10565	histone 2	GO:0003677	F:DNA binding	F
Contig10565	histone 2	GO:0006334	P:nucleosome assembly	P
Contig10565	histone 2	GO:0005634	C:nucleus	C
Contig10567	chaperonin containing t-complex protein eta	GO:0006457	P:protein folding	P
Contig10567	chaperonin containing t-complex protein eta	GO:0005737	C:cytoplasm	C
Contig10567	chaperonin containing t-complex protein eta	GO:0051082	F:unfolded protein binding	F
Contig10567	chaperonin containing t-complex protein eta	GO:0005524	F:ATP binding	F
Contig10568	protein	GO:0004743	F:pyruvate kinase activity	F
Contig10568	protein	GO:0030955	F:potassium ion binding	F
Contig10568	protein	GO:0005524	F:ATP binding	F
Contig10568	protein	GO:0000287	F:magnesium ion binding	F
Contig10568	protein	GO:0006096	P:glycolysis	P
Contig10568	protein	GO:0009507	C:chloroplast	C
Contig10569	lung seven transmembrane receptor family expressed	GO:0016023	C:cytoplasmic membrane-bounded vesicle	C
Contig10569	lung seven transmembrane receptor family expressed	GO:0016021	C:integral to membrane	C
Contig1057	eukaryotic translation initiation factor 3 subunit eif-3	GO:0006413	P:translational initiation	P
Contig1057	eukaryotic translation initiation factor 3 subunit eif-3	GO:0003743	F:translation initiation factor activity	F
Contig10570	xylulose kinase	GO:0004856	F:xylulokinase activity	F
Contig10570	xylulose kinase	GO:0005829	C:cytosol	C
Contig10570	xylulose kinase	GO:0005997	P:xylulose metabolic process	P
Contig10573	splicing factor	GO:0005488	F:binding	F
Contig10574	at4g24880 f13m23_20	GO:0005739	C:mitochondrion	C
Contig10575	quinone reductase-like protein	GO:0005777	C:peroxisome	C
Contig10575	quinone reductase-like protein	GO:0055114	P:oxidation reduction	P
Contig10575	quinone reductase-like protein	GO:0016491	F:oxidoreductase activity	F
Contig10575	quinone reductase-like protein	GO:0008270	F:zinc ion binding	F
Contig10575	quinone reductase-like protein	GO:0005515	F:protein binding	F
Contig10576	mutt nudix	GO:0046872	F:metal ion binding	F
Contig10576	mutt nudix	GO:0000210	F:NAD+ diphosphatase activity	F
Contig10577	transcription initiation factor iif alpha subunit (tfiif-alpha) family protein	GO:0006367	P:transcription initiation from RNA polymerase II promoter	P
Contig10577	transcription initiation factor iif alpha subunit (tfiif-alpha) family protein	GO:0008022	F:protein C-terminus binding	F
Contig10577	transcription initiation factor iif alpha subunit (tfiif-alpha) family protein	GO:0003677	F:DNA binding	F
Contig10577	transcription initiation factor iif alpha subunit (tfiif-alpha) family protein	GO:0009579	C:thylakoid	C
Contig10577	transcription initiation factor iif alpha subunit (tfiif-alpha) family protein	GO:0016563	F:transcription activator activity	F
Contig10577	transcription initiation factor iif alpha subunit (tfiif-alpha) family protein	GO:0044425	C:membrane part	C
Contig10577	transcription initiation factor iif alpha subunit (tfiif-alpha) family protein	GO:0009507	C:chloroplast	C
Contig10577	transcription initiation factor iif alpha subunit (tfiif-alpha) family protein	GO:0003824	F:catalytic activity	F
Contig10577	transcription initiation factor iif alpha subunit (tfiif-alpha) family protein	GO:0005634	C:nucleus	C
Contig10577	transcription initiation factor iif alpha subunit (tfiif-alpha) family protein	GO:0003702	F:RNA polymerase II transcription factor activity	F
Contig10577	transcription initiation factor iif alpha subunit (tfiif-alpha) family protein	GO:0045941	P:positive regulation of transcription	P
Contig10578	protein pry2	GO:0005576	C:extracellular region	C
Contig10581	protein	GO:0009536	C:plastid	C
Contig10582	transcription factor iia large subunit	GO:0003702	F:RNA polymerase II transcription factor activity	F
Contig10582	transcription factor iia large subunit	GO:0005672	C:transcription factor TFIIA complex	C
Contig10582	transcription factor iia large subunit	GO:0006367	P:transcription initiation from RNA polymerase II promoter	P
Contig10583	PREDICTED: hypothetical protein [Vitis vinifera]	GO:0006979	P:response to oxidative stress	P
Contig10583	PREDICTED: hypothetical protein [Vitis vinifera]	GO:0016020	C:membrane	C
Contig10584	sucrose synthase	GO:0016157	F:sucrose synthase activity	F
Contig10584	sucrose synthase	GO:0009058	P:biosynthetic process	P
Contig10584	sucrose synthase	GO:0005985	P:sucrose metabolic process	P
Contig10585	oxygen-evolving enhancer protein 3-2	GO:0019898	C:extrinsic to membrane	C
Contig10585	oxygen-evolving enhancer protein 3-2	GO:0005509	F:calcium ion binding	F
Contig10585	oxygen-evolving enhancer protein 3-2	GO:0015979	P:photosynthesis	P
Contig10585	oxygen-evolving enhancer protein 3-2	GO:0009535	C:chloroplast thylakoid membrane	C
Contig10585	oxygen-evolving enhancer protein 3-2	GO:0009654	C:oxygen evolving complex	C
Contig10586	transparent testa 12	GO:0016020	C:membrane	C
Contig10586	transparent testa 12	GO:0006855	P:drug transmembrane transport	P
Contig10586	transparent testa 12	GO:0015238	F:drug transmembrane transporter activity	F
Contig10586	transparent testa 12	GO:0015297	F:antiporter activity	F
Contig10587	ac009894_14 gtp-binding protein	GO:0005622	C:intracellular	C
Contig10587	ac009894_14 gtp-binding protein	GO:0005525	F:GTP binding	F
Contig10588	histone deacetylase	GO:0004407	F:histone deacetylase activity	F
Contig10588	histone deacetylase	GO:0016575	P:histone deacetylation	P
Contig1059	PREDICTED: hypothetical protein [Vitis vinifera]	GO:0005739	C:mitochondrion	C
Contig10591	af479060_1 serine threonine kinase	GO:0006468	P:protein amino acid phosphorylation	P
Contig10591	af479060_1 serine threonine kinase	GO:0005524	F:ATP binding	F
Contig10591	af479060_1 serine threonine kinase	GO:0007165	P:signal transduction	P
Contig10591	af479060_1 serine threonine kinase	GO:0004674	F:protein serine/threonine kinase activity	F
Contig10592	chalcone synthase	GO:0009058	P:biosynthetic process	P
Contig10592	chalcone synthase	GO:0008415	F:acyltransferase activity	F
Contig10598	protein	GO:0016491	F:oxidoreductase activity	F
Contig10598	protein	GO:0050660	F:FAD binding	F
Contig10599	phytochrome 2	GO:0009585	P:red, far-red light phototransduction	P
Contig10599	phytochrome 2	GO:0007600	P:sensory perception	P
Contig10599	phytochrome 2	GO:0017006	P:protein-tetrapyrrole linkage	P
Contig10599	phytochrome 2	GO:0018106	P:peptidyl-histidine phosphorylation	P
Contig10599	phytochrome 2	GO:0006355	P:regulation of transcription, DNA-dependent	P
Contig10599	phytochrome 2	GO:0018298	P:protein-chromophore linkage	P
Contig10599	phytochrome 2	GO:0005524	F:ATP binding	F
Contig10599	phytochrome 2	GO:0008020	F:G-protein coupled photoreceptor activity	F
Contig10599	phytochrome 2	GO:0042803	F:protein homodimerization activity	F
Contig10599	phytochrome 2	GO:0000155	F:two-component sensor activity	F
Contig10599	phytochrome 2	GO:0016020	C:membrane	C
Contig106	glycine-rich protein	GO:0005739	C:mitochondrion	C
Contig1060	succinate dehydrogenase iron-protein subunit	GO:0055114	P:oxidation reduction	P
Contig1060	succinate dehydrogenase iron-protein subunit	GO:0005506	F:iron ion binding	F
Contig1060	succinate dehydrogenase iron-protein subunit	GO:0006099	P:tricarboxylic acid cycle	P
Contig1060	succinate dehydrogenase iron-protein subunit	GO:0009055	F:electron carrier activity	F
Contig1060	succinate dehydrogenase iron-protein subunit	GO:0008177	F:succinate dehydrogenase (ubiquinone) activity	F
Contig1060	succinate dehydrogenase iron-protein subunit	GO:0051537	F:2 iron, 2 sulfur cluster binding	F
Contig10604	phenazine biosynthesis	GO:0003824	F:catalytic activity	F
Contig10604	phenazine biosynthesis	GO:0009058	P:biosynthetic process	P
Contig10605	mitochondrial import inner membrane translocase subunit tim17 family protein	GO:0005743	C:mitochondrial inner membrane	C
Contig10605	mitochondrial import inner membrane translocase subunit tim17 family protein	GO:0008565	F:protein transporter activity	F
Contig10605	mitochondrial import inner membrane translocase subunit tim17 family protein	GO:0015031	P:protein transport	P
Contig10608	lac17 (laccase 17) laccase	GO:0008471	F:laccase activity	F
Contig10608	lac17 (laccase 17) laccase	GO:0005507	F:copper ion binding	F
Contig10608	lac17 (laccase 17) laccase	GO:0055114	P:oxidation reduction	P
Contig10608	lac17 (laccase 17) laccase	GO:0048046	C:apoplast	C
Contig10608	lac17 (laccase 17) laccase	GO:0046274	P:lignin catabolic process	P
Contig1061	peptidyl-prolyl isomerase	GO:0006457	P:protein folding	P
Contig1061	peptidyl-prolyl isomerase	GO:0003755	F:peptidyl-prolyl cis-trans isomerase activity	F
Contig1061	peptidyl-prolyl isomerase	GO:0005488	F:binding	F
Contig10615	glycosyltransferase 5	GO:0016757	F:transferase activity, transferring glycosyl groups	F
Contig10615	glycosyltransferase 5	GO:0016021	C:integral to membrane	C
Contig10617	reca protein	GO:0009432	P:SOS response	P
Contig10617	reca protein	GO:0008094	F:DNA-dependent ATPase activity	F
Contig10617	reca protein	GO:0003697	F:single-stranded DNA binding	F
Contig10617	reca protein	GO:0005524	F:ATP binding	F
Contig10617	reca protein	GO:0003684	F:damaged DNA binding	F
Contig10617	reca protein	GO:0006310	P:DNA recombination	P
Contig10617	reca protein	GO:0005739	C:mitochondrion	C
Contig10617	reca protein	GO:0006281	P:DNA repair	P
Contig10618	cadmium resistance protein	GO:0016021	C:integral to membrane	C
Contig10618	cadmium resistance protein	GO:0046872	F:metal ion binding	F
Contig10618	cadmium resistance protein	GO:0016463	F:zinc-exporting ATPase activity	F
Contig10618	cadmium resistance protein	GO:0006754	P:ATP biosynthetic process	P
Contig10618	cadmium resistance protein	GO:0005524	F:ATP binding	F
Contig10618	cadmium resistance protein	GO:0009507	C:chloroplast	C
Contig10618	cadmium resistance protein	GO:0030001	P:metal ion transport	P
Contig1062	protein	GO:0016788	F:hydrolase activity, acting on ester bonds	F
Contig1062	protein	GO:0016020	C:membrane	C
Contig1062	protein	GO:0004866	F:endopeptidase inhibitor activity	F
Contig10623	protein	GO:0016023	C:cytoplasmic membrane-bounded vesicle	C
Contig10623	protein	GO:0016021	C:integral to membrane	C
Contig10624	protein	GO:0034961		N
Contig10624	protein	GO:0005488	F:binding	F
Contig10624	protein	GO:0044238	P:primary metabolic process	P
Contig10624	protein	GO:0010467	P:gene expression	P
Contig10626	protein	GO:0004030	F:aldehyde dehydrogenase [NAD(P)+] activity	F
Contig10626	protein	GO:0006081	P:cellular aldehyde metabolic process	P
Contig10626	protein	GO:0055114	P:oxidation reduction	P
Contig10628	adenylate kinase	GO:0016301	F:kinase activity	F
Contig10628	adenylate kinase	GO:0005524	F:ATP binding	F
Contig10630	glucan endo- -beta-glucosidase	GO:0004553	F:hydrolase activity, hydrolyzing O-glycosyl compounds	F
Contig10630	glucan endo- -beta-glucosidase	GO:0005975	P:carbohydrate metabolic process	P
Contig10630	glucan endo- -beta-glucosidase	GO:0043169	F:cation binding	F
Contig10632	zn-finger containing protein	GO:0003677	F:DNA binding	F
Contig10632	zn-finger containing protein	GO:0008270	F:zinc ion binding	F
Contig10635	y5994_arath ame: full=uncharacterized protein at5g49945 flags: precursor	GO:0016023	C:cytoplasmic membrane-bounded vesicle	C
Contig10635	y5994_arath ame: full=uncharacterized protein at5g49945 flags: precursor	GO:0005783	C:endoplasmic reticulum	C
Contig10636	cytochrome p450 probable ent-kaurenoic acid oxidase	GO:0004497	F:monooxygenase activity	F
Contig10636	cytochrome p450 probable ent-kaurenoic acid oxidase	GO:0009055	F:electron carrier activity	F
Contig10636	cytochrome p450 probable ent-kaurenoic acid oxidase	GO:0020037	F:heme binding	F
Contig10636	cytochrome p450 probable ent-kaurenoic acid oxidase	GO:0055114	P:oxidation reduction	P
Contig10638	sorting and assembly machinery	GO:0016020	C:membrane	C
Contig10638	sorting and assembly machinery	GO:0009941	C:chloroplast envelope	C
Contig10639	aux1-like permease	GO:0016021	C:integral to membrane	C
Contig1064	protein	GO:0008270	F:zinc ion binding	F
Contig1064	protein	GO:0005515	F:protein binding	F
Contig1064	protein	GO:0005778	C:peroxisomal membrane	C
Contig1064	protein	GO:0007031	P:peroxisome organization	P
Contig10640	putative ribulokinase [Oryza sativa Japonica Group]	GO:0019200	F:carbohydrate kinase activity	F
Contig10640	putative ribulokinase [Oryza sativa Japonica Group]	GO:0016773	F:phosphotransferase activity, alcohol group as acceptor	F
Contig10640	putative ribulokinase [Oryza sativa Japonica Group]	GO:0005975	P:carbohydrate metabolic process	P
Contig10644	protein	GO:0009570	C:chloroplast stroma	C
Contig10644	protein	GO:0008236	F:serine-type peptidase activity	F
Contig10648	at5g43400 mwf20_9	GO:0005739	C:mitochondrion	C
Contig10649	apo1 (accumulation of photosystem one 1)	GO:0009536	C:plastid	C
Contig1065	mads-box protein	GO:0006350	P:transcription	P
Contig1065	mads-box protein	GO:0003700	F:transcription factor activity	F
Contig1065	mads-box protein	GO:0005634	C:nucleus	C
Contig1065	mads-box protein	GO:0043565	F:sequence-specific DNA binding	F
Contig10650	palmitoyltransferase swf1	GO:0016020	C:membrane	C
Contig10650	palmitoyltransferase swf1	GO:0016023	C:cytoplasmic membrane-bounded vesicle	C
Contig10650	palmitoyltransferase swf1	GO:0016491	F:oxidoreductase activity	F
Contig10650	palmitoyltransferase swf1	GO:0008270	F:zinc ion binding	F
Contig10652	protein	GO:0005739	C:mitochondrion	C
Contig10656	dihydrolipoamide succinyltransferase	GO:0008415	F:acyltransferase activity	F
Contig10656	dihydrolipoamide succinyltransferase	GO:0006979	P:response to oxidative stress	P
Contig10656	dihydrolipoamide succinyltransferase	GO:0008152	P:metabolic process	P
Contig10656	dihydrolipoamide succinyltransferase	GO:0005739	C:mitochondrion	C
Contig10657	protein translocase protein transporter	GO:0015450	F:P-P-bond-hydrolysis-driven protein transmembrane transporter activity	F
Contig10657	protein translocase protein transporter	GO:0005743	C:mitochondrial inner membrane	C
Contig10657	protein translocase protein transporter	GO:0015031	P:protein transport	P
Contig10658	exostosin family protein	GO:0016020	C:membrane	C
Contig10658	exostosin family protein	GO:0003824	F:catalytic activity	F
Contig10659	ccaat-box transcription factor complex expressed	GO:0003677	F:DNA binding	F
Contig10659	ccaat-box transcription factor complex expressed	GO:0005634	C:nucleus	C
Contig1066	proteasome subunit beta type 7-a precursor	GO:0005737	C:cytoplasm	C
Contig1066	proteasome subunit beta type 7-a precursor	GO:0005839	C:proteasome core complex	C
Contig1066	proteasome subunit beta type 7-a precursor	GO:0005634	C:nucleus	C
Contig1066	proteasome subunit beta type 7-a precursor	GO:0004298	F:threonine-type endopeptidase activity	F
Contig1066	proteasome subunit beta type 7-a precursor	GO:0051603	P:proteolysis involved in cellular protein catabolic process	P
Contig10661	dna binding protein gt-1	GO:0045449	P:regulation of transcription	P
Contig10662	polynucleotide kinase- 3 -	GO:0003824	F:catalytic activity	F
Contig10662	polynucleotide kinase- 3 -	GO:0009536	C:plastid	C
Contig10662	polynucleotide kinase- 3 -	GO:0003677	F:DNA binding	F
Contig10662	polynucleotide kinase- 3 -	GO:0008270	F:zinc ion binding	F
Contig10664	homoserine dehydrogenase-like	GO:0004848	F:ureidoglycolate hydrolase activity	F
Contig10665	spermatogenesis-associated 17	GO:0003700	F:transcription factor activity	F
Contig10665	spermatogenesis-associated 17	GO:0005634	C:nucleus	C
Contig10665	spermatogenesis-associated 17	GO:0043565	F:sequence-specific DNA binding	F
Contig10666	protein	GO:0005507	F:copper ion binding	F
Contig10666	protein	GO:0009055	F:electron carrier activity	F
Contig10669	tpr domain containing protein	GO:0005488	F:binding	F
Contig10675	protein	GO:0003735	F:structural constituent of ribosome	F
Contig10675	protein	GO:0015934	C:large ribosomal subunit	C
Contig10675	protein	GO:0006412	P:translation	P
Contig10676	metal ion transporter	GO:0030001	P:metal ion transport	P
Contig10676	metal ion transporter	GO:0016020	C:membrane	C
Contig10676	metal ion transporter	GO:0046873	F:metal ion transmembrane transporter activity	F
Contig10676	metal ion transporter	GO:0055085	P:transmembrane transport	P
Contig10678	mcca methylcrotonoyl- carboxylase	GO:0005739	C:mitochondrion	C
Contig10678	mcca methylcrotonoyl- carboxylase	GO:0009374	F:biotin binding	F
Contig1068	ubiquinone biosynthesis protein ubib	GO:0006468	P:protein amino acid phosphorylation	P
Contig1068	ubiquinone biosynthesis protein ubib	GO:0004672	F:protein kinase activity	F
Contig1068	ubiquinone biosynthesis protein ubib	GO:0005524	F:ATP binding	F
Contig10681	trypsin inhibitor	GO:0004866	F:endopeptidase inhibitor activity	F
Contig10684	potassium efflux antiporter	GO:0016021	C:integral to membrane	C
Contig10684	potassium efflux antiporter	GO:0006813	P:potassium ion transport	P
Contig10684	potassium efflux antiporter	GO:0008152	P:metabolic process	P
Contig10684	potassium efflux antiporter	GO:0003824	F:catalytic activity	F
Contig10684	potassium efflux antiporter	GO:0005488	F:binding	F
Contig10684	potassium efflux antiporter	GO:0055085	P:transmembrane transport	P
Contig10684	potassium efflux antiporter	GO:0015299	F:solute:hydrogen antiporter activity	F
Contig10685	predicted protein [Populus trichocarpa]	GO:0016021	C:integral to membrane	C
Contig10685	predicted protein [Populus trichocarpa]	GO:0016192	P:vesicle-mediated transport	P
Contig10687	pre-mrna-splicing factor slt11	GO:0008270	F:zinc ion binding	F
Contig10687	pre-mrna-splicing factor slt11	GO:0000166	F:nucleotide binding	F
Contig10687	pre-mrna-splicing factor slt11	GO:0003723	F:RNA binding	F
Contig10689	receptor protein	GO:0004674	F:protein serine/threonine kinase activity	F
Contig10689	receptor protein	GO:0005739	C:mitochondrion	C
Contig10689	receptor protein	GO:0016023	C:cytoplasmic membrane-bounded vesicle	C
Contig10689	receptor protein	GO:0005524	F:ATP binding	F
Contig10689	receptor protein	GO:0006468	P:protein amino acid phosphorylation	P
Contig1069	udp-glucose pyrophosphorylase	GO:0008152	P:metabolic process	P
Contig1069	udp-glucose pyrophosphorylase	GO:0003983	F:UTP:glucose-1-phosphate uridylyltransferase activity	F
Contig1069	udp-glucose pyrophosphorylase	GO:0005737	C:cytoplasm	C
Contig10692	tip1 (tip growth defective 1)	GO:0016020	C:membrane	C
Contig10692	tip1 (tip growth defective 1)	GO:0016491	F:oxidoreductase activity	F
Contig10693	atp binding atp-dependent helicase helicase nucleic acid binding	GO:0003676	F:nucleic acid binding	F
Contig10693	atp binding atp-dependent helicase helicase nucleic acid binding	GO:0005524	F:ATP binding	F
Contig10693	atp binding atp-dependent helicase helicase nucleic acid binding	GO:0008026	F:ATP-dependent helicase activity	F
Contig10694	splicing arginine serine-	GO:0046872	F:metal ion binding	F
Contig10694	splicing arginine serine-	GO:0005739	C:mitochondrion	C
Contig10697	protein	GO:0005488	F:binding	F
Contig10698	esterase lipase thioesterase family protein	GO:0003824	F:catalytic activity	F
Contig10699	protein binding zinc ion binding	GO:0005488	F:binding	F
Contig1070	5-methyltetrahydropteroyltriglutamate-homocysteine expressed	GO:0009086	P:methionine biosynthetic process	P
Contig1070	5-methyltetrahydropteroyltriglutamate-homocysteine expressed	GO:0008270	F:zinc ion binding	F
Contig1070	5-methyltetrahydropteroyltriglutamate-homocysteine expressed	GO:0003871	F:5-methyltetrahydropteroyltriglutamate-homocysteine S-methyltransferase activity	F
Contig10700	arogenate dehydrogenase	GO:0008152	P:metabolic process	P
Contig10700	arogenate dehydrogenase	GO:0003824	F:catalytic activity	F
Contig10701	#NAME?	GO:0010181	F:FMN binding	F
Contig10701	#NAME?	GO:0055114	P:oxidation reduction	P
Contig10701	#NAME?	GO:0008891	F:glycolate oxidase activity	F
Contig10704	rna recognition motif family expressed	GO:0003676	F:nucleic acid binding	F
Contig10704	rna recognition motif family expressed	GO:0000166	F:nucleotide binding	F
Contig10705	aldehyde dehydrogenase	GO:0008152	P:metabolic process	P
Contig10706	spore coat protein	GO:0044444	C:cytoplasmic part	C
Contig10706	spore coat protein	GO:0043231	C:intracellular membrane-bounded organelle	C
Contig10706	spore coat protein	GO:0005507	F:copper ion binding	F
Contig10706	spore coat protein	GO:0016491	F:oxidoreductase activity	F
Contig10706	spore coat protein	GO:0055114	P:oxidation reduction	P
Contig10707	PREDICTED: hypothetical protein [Vitis vinifera]	GO:0016209	F:antioxidant activity	F
Contig10707	PREDICTED: hypothetical protein [Vitis vinifera]	GO:0016491	F:oxidoreductase activity	F
Contig10709	qm-like protein	GO:0005840	C:ribosome	C
Contig10709	qm-like protein	GO:0003735	F:structural constituent of ribosome	F
Contig10709	qm-like protein	GO:0006412	P:translation	P
Contig10710	f-box family protein	GO:0005515	F:protein binding	F
Contig10711	hydroxycinnamoyl transferase	GO:0016747	F:transferase activity, transferring acyl groups other than amino-acyl groups	F
Contig10713	synechocystis antiviral protein (gb	GO:0016818	F:hydrolase activity, acting on acid anhydrides, in phosphorus-containing anhydrides	F
Contig10713	synechocystis antiviral protein (gb	GO:0009570	C:chloroplast stroma	C
Contig10713	synechocystis antiviral protein (gb	GO:0005524	F:ATP binding	F
Contig10716	protein	GO:0046872	F:metal ion binding	F
Contig10717	nucleic acid-binding protein	GO:0003676	F:nucleic acid binding	F
Contig10717	nucleic acid-binding protein	GO:0009536	C:plastid	C
Contig10717	nucleic acid-binding protein	GO:0000166	F:nucleotide binding	F
Contig10719	glucan synthase	GO:0000148	C:obs,3-beta-glucan synthase complex	C
Contig10719	glucan synthase	GO:0003843	F:obs,3-beta-glucan synthase activity	F
Contig10719	glucan synthase	GO:0006075	P:obs,3-beta-glucan biosynthetic process	P
Contig1072	nfu4 structural molecule	GO:0005506	F:iron ion binding	F
Contig1072	nfu4 structural molecule	GO:0016226	P:iron-sulfur cluster assembly	P
Contig1072	nfu4 structural molecule	GO:0005739	C:mitochondrion	C
Contig1072	nfu4 structural molecule	GO:0051536	F:iron-sulfur cluster binding	F
Contig10720	plant poly + rna export	GO:0005515	F:protein binding	F
Contig10720	plant poly + rna export	GO:0080008	C:CUL4 RING ubiquitin ligase complex	C
Contig10721	predicted protein [Populus trichocarpa]	GO:0008270	F:zinc ion binding	F
Contig10721	predicted protein [Populus trichocarpa]	GO:0005622	C:intracellular	C
Contig10724	caat-box dna binding protein	GO:0045449	P:regulation of transcription	P
Contig10724	caat-box dna binding protein	GO:0005634	C:nucleus	C
Contig10724	caat-box dna binding protein	GO:0043565	F:sequence-specific DNA binding	F
Contig10725	gdp-fucose protein-o-fucosyltransferase 1	GO:0016757	F:transferase activity, transferring glycosyl groups	F
Contig10728	gdp-d-mannose pyrophosphorylase	GO:0008905	F:mannose-phosphate guanylyltransferase activity	F
Contig10728	gdp-d-mannose pyrophosphorylase	GO:0009058	P:biosynthetic process	P
Contig10729	predicted protein [Physcomitrella patens subsp. patens]	GO:0015031	P:protein transport	P
Contig1073	protein kinase	GO:0006468	P:protein amino acid phosphorylation	P
Contig1073	protein kinase	GO:0004713	F:protein tyrosine kinase activity	F
Contig1073	protein kinase	GO:0005524	F:ATP binding	F
Contig1073	protein kinase	GO:0004674	F:protein serine/threonine kinase activity	F
Contig10730	protein	GO:0004674	F:protein serine/threonine kinase activity	F
Contig10730	protein	GO:0000166	F:nucleotide binding	F
Contig10731	atp-dependent rna helicase dhh1	GO:0003676	F:nucleic acid binding	F
Contig10731	atp-dependent rna helicase dhh1	GO:0005524	F:ATP binding	F
Contig10731	atp-dependent rna helicase dhh1	GO:0008026	F:ATP-dependent helicase activity	F
Contig10732	act domain-containing protein	GO:0009570	C:chloroplast stroma	C
Contig10732	act domain-containing protein	GO:0009535	C:chloroplast thylakoid membrane	C
Contig10733	bromodomain protein	GO:0008568	F:microtubule-severing ATPase activity	F
Contig10733	bromodomain protein	GO:0005524	F:ATP binding	F
Contig10734	phosphoenolpyruvate carboxykinase	GO:0006094	P:gluconeogenesis	P
Contig10734	phosphoenolpyruvate carboxykinase	GO:0016491	F:oxidoreductase activity	F
Contig10734	phosphoenolpyruvate carboxykinase	GO:0016301	F:kinase activity	F
Contig10734	phosphoenolpyruvate carboxykinase	GO:0004612	F:phosphoenolpyruvate carboxykinase (ATP) activity	F
Contig10734	phosphoenolpyruvate carboxykinase	GO:0055114	P:oxidation reduction	P
Contig10734	phosphoenolpyruvate carboxykinase	GO:0005524	F:ATP binding	F
Contig10735	dynamin-like protein	GO:0016020	C:membrane	C
Contig10735	dynamin-like protein	GO:0005773	C:vacuole	C
Contig10735	dynamin-like protein	GO:0003924	F:GTPase activity	F
Contig10735	dynamin-like protein	GO:0005525	F:GTP binding	F
Contig10736	vhs domain-containing protein gat domain-containing protein	GO:0005622	C:intracellular	C
Contig10736	vhs domain-containing protein gat domain-containing protein	GO:0006886	P:intracellular protein transport	P
Contig10737	rna polymerase ii	GO:0003899	F:DNA-directed RNA polymerase activity	F
Contig10737	rna polymerase ii	GO:0003723	F:RNA binding	F
Contig10737	rna polymerase ii	GO:0006350	P:transcription	P
Contig10737	rna polymerase ii	GO:0005634	C:nucleus	C
Contig10738	protein	GO:0006886	P:intracellular protein transport	P
Contig10738	protein	GO:0005488	F:binding	F
Contig10738	protein	GO:0008565	F:protein transporter activity	F
Contig10739	endomembrane protein	GO:0016021	C:integral to membrane	C
Contig10739	endomembrane protein	GO:0005794	C:Golgi apparatus	C
Contig10739	endomembrane protein	GO:0006810	P:transport	P
Contig1074	protein	GO:0003723	F:RNA binding	F
Contig1074	protein	GO:0005524	F:ATP binding	F
Contig1074	protein	GO:0005515	F:protein binding	F
Contig1074	protein	GO:0008026	F:ATP-dependent helicase activity	F
Contig10740	heat-shock protein	GO:0006457	P:protein folding	P
Contig10740	heat-shock protein	GO:0005886	C:plasma membrane	C
Contig10740	heat-shock protein	GO:0006950	P:response to stress	P
Contig10740	heat-shock protein	GO:0005524	F:ATP binding	F
Contig10740	heat-shock protein	GO:0009570	C:chloroplast stroma	C
Contig10740	heat-shock protein	GO:0051082	F:unfolded protein binding	F
Contig10740	heat-shock protein	GO:0005739	C:mitochondrion	C
Contig10743	transferring glycosyl	GO:0005886	C:plasma membrane	C
Contig10743	transferring glycosyl	GO:0016740	F:transferase activity	F
Contig10744	dna repair protein rad50	GO:0030870	C:Mre11 complex	C
Contig10744	dna repair protein rad50	GO:0005515	F:protein binding	F
Contig10744	dna repair protein rad50	GO:0004518	F:nuclease activity	F
Contig10744	dna repair protein rad50	GO:0016192	P:vesicle-mediated transport	P
Contig10744	dna repair protein rad50	GO:0005524	F:ATP binding	F
Contig10744	dna repair protein rad50	GO:0005694	C:chromosome	C
Contig10744	dna repair protein rad50	GO:0016020	C:membrane	C
Contig10744	dna repair protein rad50	GO:0008270	F:zinc ion binding	F
Contig10744	dna repair protein rad50	GO:0006281	P:DNA repair	P
Contig10745	mads box	GO:0003700	F:transcription factor activity	F
Contig10745	mads box	GO:0005634	C:nucleus	C
Contig10745	mads box	GO:0043565	F:sequence-specific DNA binding	F
Contig10746	plastid division protein	GO:0042802	F:identical protein binding	F
Contig10746	plastid division protein	GO:0005525	F:GTP binding	F
Contig10746	plastid division protein	GO:0007017	P:microtubule-based process	P
Contig10746	plastid division protein	GO:0051258	P:protein polymerization	P
Contig10746	plastid division protein	GO:0009507	C:chloroplast	C
Contig10746	plastid division protein	GO:0016020	C:membrane	C
Contig10746	plastid division protein	GO:0051301	P:cell division	P
Contig10746	plastid division protein	GO:0003924	F:GTPase activity	F
Contig10746	plastid division protein	GO:0005874	C:microtubule	C
Contig10747	5-carboxymethyl-2-hydroxymuconate delta-isomerase	GO:0016810	F:hydrolase activity, acting on carbon-nitrogen (but not peptide) bonds	F
Contig10747	5-carboxymethyl-2-hydroxymuconate delta-isomerase	GO:0008152	P:metabolic process	P
Contig10747	5-carboxymethyl-2-hydroxymuconate delta-isomerase	GO:0008704	F:5-carboxymethyl-2-hydroxymuconate delta-isomerase activity	F
Contig10748	akin10 (arabidopsis snf1 kinase homolog 10) protein binding protein kinase	GO:0005515	F:protein binding	F
Contig10748	akin10 (arabidopsis snf1 kinase homolog 10) protein binding protein kinase	GO:0004674	F:protein serine/threonine kinase activity	F
Contig10748	akin10 (arabidopsis snf1 kinase homolog 10) protein binding protein kinase	GO:0005524	F:ATP binding	F
Contig10748	akin10 (arabidopsis snf1 kinase homolog 10) protein binding protein kinase	GO:0006468	P:protein amino acid phosphorylation	P
Contig10749	meprin and traf homology domain-containing	GO:0030170	F:pyridoxal phosphate binding	F
Contig10749	meprin and traf homology domain-containing	GO:0009058	P:biosynthetic process	P
Contig10749	meprin and traf homology domain-containing	GO:0016597	F:amino acid binding	F
Contig10749	meprin and traf homology domain-containing	GO:0003677	F:DNA binding	F
Contig10749	meprin and traf homology domain-containing	GO:0015667	F:site-specific DNA-methyltransferase (cytosine-N4-specific) activity	F
Contig10749	meprin and traf homology domain-containing	GO:0032776	P:DNA methylation on cytosine	P
Contig1075	palmitoyl-protein thioesterase 1 precursor	GO:0016023	C:cytoplasmic membrane-bounded vesicle	C
Contig1075	palmitoyl-protein thioesterase 1 precursor	GO:0006464	P:protein modification process	P
Contig1075	palmitoyl-protein thioesterase 1 precursor	GO:0008474	F:palmitoyl-(protein) hydrolase activity	F
Contig10752	extracellular calcium sensing receptor	GO:0004872	F:receptor activity	F
Contig10752	extracellular calcium sensing receptor	GO:0009579	C:thylakoid	C
Contig10752	extracellular calcium sensing receptor	GO:0009507	C:chloroplast	C
Contig10753	primase polypeptide 1	GO:0003896	F:DNA primase activity	F
Contig10753	primase polypeptide 1	GO:0005658	C:alpha DNA polymerase:primase complex	C
Contig10753	primase polypeptide 1	GO:0006269	P:DNA replication, synthesis of RNA primer	P
Contig10755	beta- -n-acetylglucosaminyltransferase	GO:0008375	F:acetylglucosaminyltransferase activity	F
Contig10755	beta- -n-acetylglucosaminyltransferase	GO:0005739	C:mitochondrion	C
Contig10755	beta- -n-acetylglucosaminyltransferase	GO:0005795	C:Golgi stack	C
Contig10755	beta- -n-acetylglucosaminyltransferase	GO:0009312	P:oligosaccharide biosynthetic process	P
Contig10755	beta- -n-acetylglucosaminyltransferase	GO:0016021	C:integral to membrane	C
Contig10756	ubiquitin-activating enzyme e1	GO:0016874	F:ligase activity	F
Contig10756	ubiquitin-activating enzyme e1	GO:0008641	F:small protein activating enzyme activity	F
Contig10756	ubiquitin-activating enzyme e1	GO:0019941	P:modification-dependent protein catabolic process	P
Contig10756	ubiquitin-activating enzyme e1	GO:0006464	P:protein modification process	P
Contig10756	ubiquitin-activating enzyme e1	GO:0005524	F:ATP binding	F
Contig10760	at5g63200 mdc12_17	GO:0005488	F:binding	F
Contig10761	protein	GO:0005509	F:calcium ion binding	F
Contig10761	protein	GO:0016021	C:integral to membrane	C
Contig10761	protein	GO:0055085	P:transmembrane transport	P
Contig10762	dead deah box	GO:0005488	F:binding	F
Contig10763	blue copper-like protein	GO:0005507	F:copper ion binding	F
Contig10763	blue copper-like protein	GO:0009055	F:electron carrier activity	F
Contig10764	proline-rich family protein	GO:0009536	C:plastid	C
Contig10765	cell division protein expressed	GO:0043234	C:protein complex	C
Contig10765	cell division protein expressed	GO:0009536	C:plastid	C
Contig10765	cell division protein expressed	GO:0003924	F:GTPase activity	F
Contig10765	cell division protein expressed	GO:0005525	F:GTP binding	F
Contig10765	cell division protein expressed	GO:0051258	P:protein polymerization	P
Contig10771	peroxidase 19	GO:0004601	F:peroxidase activity	F
Contig10771	peroxidase 19	GO:0006979	P:response to oxidative stress	P
Contig10771	peroxidase 19	GO:0020037	F:heme binding	F
Contig10771	peroxidase 19	GO:0055114	P:oxidation reduction	P
Contig10775	phenylpropenal double-bond reductase	GO:0016491	F:oxidoreductase activity	F
Contig10775	phenylpropenal double-bond reductase	GO:0008270	F:zinc ion binding	F
Contig10775	phenylpropenal double-bond reductase	GO:0055114	P:oxidation reduction	P
Contig10776	serine-threonine protein plant-	GO:0006468	P:protein amino acid phosphorylation	P
Contig10776	serine-threonine protein plant-	GO:0016023	C:cytoplasmic membrane-bounded vesicle	C
Contig10776	serine-threonine protein plant-	GO:0004713	F:protein tyrosine kinase activity	F
Contig10776	serine-threonine protein plant-	GO:0005524	F:ATP binding	F
Contig10776	serine-threonine protein plant-	GO:0004674	F:protein serine/threonine kinase activity	F
Contig10776	serine-threonine protein plant-	GO:0005739	C:mitochondrion	C
Contig10777	alkaline neutral invertase	GO:0009536	C:plastid	C
Contig10777	alkaline neutral invertase	GO:0003824	F:catalytic activity	F
Contig10782	dna-binding protein	GO:0003677	F:DNA binding	F
Contig10782	dna-binding protein	GO:0005634	C:nucleus	C
Contig10783	ndpk5 nucleotide diphosphate kinase-like protein	GO:0004550	F:nucleoside diphosphate kinase activity	F
Contig10783	ndpk5 nucleotide diphosphate kinase-like protein	GO:0005524	F:ATP binding	F
Contig10783	ndpk5 nucleotide diphosphate kinase-like protein	GO:0006183	P:GTP biosynthetic process	P
Contig10783	ndpk5 nucleotide diphosphate kinase-like protein	GO:0006228	P:UTP biosynthetic process	P
Contig10783	ndpk5 nucleotide diphosphate kinase-like protein	GO:0006241	P:CTP biosynthetic process	P
Contig10784	protein	GO:0044237	P:cellular metabolic process	P
Contig10784	protein	GO:0008460	F:dTDP-glucose 4,6-dehydratase activity	F
Contig10784	protein	GO:0050662	F:coenzyme binding	F
Contig10785	ca2+ antiporter cation exchanger	GO:0016021	C:integral to membrane	C
Contig10785	ca2+ antiporter cation exchanger	GO:0055085	P:transmembrane transport	P
Contig10786	helicase domain-containing protein	GO:0003676	F:nucleic acid binding	F
Contig10786	helicase domain-containing protein	GO:0005524	F:ATP binding	F
Contig10786	helicase domain-containing protein	GO:0008026	F:ATP-dependent helicase activity	F
Contig10787	peptidase m28d family protein	GO:0008233	F:peptidase activity	F
Contig10787	peptidase m28d family protein	GO:0042246	P:tissue regeneration	P
Contig10787	peptidase m28d family protein	GO:0006508	P:proteolysis	P
Contig10788	atp binding	GO:0017111	F:nucleoside-triphosphatase activity	F
Contig10788	atp binding	GO:0005524	F:ATP binding	F
Contig1079	heat shock	GO:0006457	P:protein folding	P
Contig1079	heat shock	GO:0051082	F:unfolded protein binding	F
Contig1079	heat shock	GO:0005524	F:ATP binding	F
Contig1079	heat shock	GO:0055114	P:oxidation reduction	P
Contig1079	heat shock	GO:0006950	P:response to stress	P
Contig1079	heat shock	GO:0032440	F:2-alkenal reductase activity	F
Contig10790	udp-glucose 6- expressed	GO:0051287	F:NAD or NADH binding	F
Contig10790	udp-glucose 6- expressed	GO:0043565	F:sequence-specific DNA binding	F
Contig10790	udp-glucose 6- expressed	GO:0046983	F:protein dimerization activity	F
Contig10790	udp-glucose 6- expressed	GO:0055114	P:oxidation reduction	P
Contig10790	udp-glucose 6- expressed	GO:0016616	F:oxidoreductase activity, acting on the CH-OH group of donors, NAD or NADP as acceptor	F
Contig10790	udp-glucose 6- expressed	GO:0003700	F:transcription factor activity	F
Contig10790	udp-glucose 6- expressed	GO:0005634	C:nucleus	C
Contig10790	udp-glucose 6- expressed	GO:0006355	P:regulation of transcription, DNA-dependent	P
Contig10791	unknown [Picea sitchensis]	GO:0045454	P:cell redox homeostasis	P
Contig10794	at4g20760 f21c20_110	GO:0008152	P:metabolic process	P
Contig10799	beta-7 tubulin	GO:0007018	P:microtubule-based movement	P
Contig10799	beta-7 tubulin	GO:0005525	F:GTP binding	F
Contig10799	beta-7 tubulin	GO:0051258	P:protein polymerization	P
Contig10799	beta-7 tubulin	GO:0005198	F:structural molecule activity	F
Contig10799	beta-7 tubulin	GO:0003924	F:GTPase activity	F
Contig10799	beta-7 tubulin	GO:0005874	C:microtubule	C
Contig108	protein	GO:0019028	C:viral capsid	C
Contig1080	low phytic acid 1	GO:0016491	F:oxidoreductase activity	F
Contig1080	low phytic acid 1	GO:0016887	F:ATPase activity	F
Contig1080	low phytic acid 1	GO:0006810	P:transport	P
Contig1080	low phytic acid 1	GO:0016020	C:membrane	C
Contig1080	low phytic acid 1	GO:0005739	C:mitochondrion	C
Contig1080	low phytic acid 1	GO:0005524	F:ATP binding	F
Contig10801	translocon-associated alpha	GO:0016023	C:cytoplasmic membrane-bounded vesicle	C
Contig10801	translocon-associated alpha	GO:0005783	C:endoplasmic reticulum	C
Contig10802	---NA---	GO:0009522	C:photosystem I	C
Contig10802	---NA---	GO:0015979	P:photosynthesis	P
Contig10804	atp binding	GO:0008568	F:microtubule-severing ATPase activity	F
Contig10804	atp binding	GO:0005524	F:ATP binding	F
Contig10806	ph domain containing protein	GO:0035091	F:phosphoinositide binding	F
Contig10807	nicotianamine synthase	GO:0030410	F:nicotianamine synthase activity	F
Contig10807	nicotianamine synthase	GO:0030418	P:nicotianamine biosynthetic process	P
Contig1081	ribosomal protein l21	GO:0005840	C:ribosome	C
Contig1081	ribosomal protein l21	GO:0003735	F:structural constituent of ribosome	F
Contig1081	ribosomal protein l21	GO:0003723	F:RNA binding	F
Contig1081	ribosomal protein l21	GO:0009507	C:chloroplast	C
Contig1081	ribosomal protein l21	GO:0006412	P:translation	P
Contig10812	senescence-associated protein	GO:0016021	C:integral to membrane	C
Contig10818	exosome complex exonuclease	GO:0000175	F:3'-5'-exoribonuclease activity	F
Contig10818	exosome complex exonuclease	GO:0003723	F:RNA binding	F
Contig10818	exosome complex exonuclease	GO:0006396	P:RNA processing	P
Contig10819	udp-n-acetylenolpyruvoylglucosamine reductase	GO:0070882	P:cellular cell wall organization or biogenesis	P
Contig10819	udp-n-acetylenolpyruvoylglucosamine reductase	GO:0016491	F:oxidoreductase activity	F
Contig10819	udp-n-acetylenolpyruvoylglucosamine reductase	GO:0008152	P:metabolic process	P
Contig1082	protein	GO:0008270	F:zinc ion binding	F
Contig1082	protein	GO:0030145	F:manganese ion binding	F
Contig1082	protein	GO:0006355	P:regulation of transcription, DNA-dependent	P
Contig1082	protein	GO:0043565	F:sequence-specific DNA binding	F
Contig1082	protein	GO:0046983	F:protein dimerization activity	F
Contig1082	protein	GO:0003700	F:transcription factor activity	F
Contig1082	protein	GO:0004721	F:phosphoprotein phosphatase activity	F
Contig1082	protein	GO:0005737	C:cytoplasm	C
Contig1082	protein	GO:0005506	F:iron ion binding	F
Contig1082	protein	GO:0005634	C:nucleus	C
Contig10821	atpap29 (arabidopsis thaliana purple acid phosphatase 29) acid phosphatase protein serine threonine phosphatase	GO:0016023	C:cytoplasmic membrane-bounded vesicle	C
Contig10821	atpap29 (arabidopsis thaliana purple acid phosphatase 29) acid phosphatase protein serine threonine phosphatase	GO:0005351	F:sugar:hydrogen symporter activity	F
Contig10821	atpap29 (arabidopsis thaliana purple acid phosphatase 29) acid phosphatase protein serine threonine phosphatase	GO:0009401	P:phosphoenolpyruvate-dependent sugar phosphotransferase system	P
Contig10824	protein	GO:0003677	F:DNA binding	F
Contig10824	protein	GO:0005634	C:nucleus	C
Contig10825	bglu43 (beta glucosidase 43) catalytic cation binding hydrolyzing o-glycosyl compounds	GO:0005975	P:carbohydrate metabolic process	P
Contig10825	bglu43 (beta glucosidase 43) catalytic cation binding hydrolyzing o-glycosyl compounds	GO:0003824	F:catalytic activity	F
Contig10825	bglu43 (beta glucosidase 43) catalytic cation binding hydrolyzing o-glycosyl compounds	GO:0043169	F:cation binding	F
Contig1083	dna-binding protein	GO:0005634	C:nucleus	C
Contig1083	dna-binding protein	GO:0003677	F:DNA binding	F
Contig10831	hypothetical chloroplast rf2	GO:0009536	C:plastid	C
Contig10832	transcription initiation factor iib	GO:0005515	F:protein binding	F
Contig10832	transcription initiation factor iib	GO:0005737	C:cytoplasm	C
Contig10832	transcription initiation factor iib	GO:0005634	C:nucleus	C
Contig10832	transcription initiation factor iib	GO:0006352	P:transcription initiation	P
Contig10832	transcription initiation factor iib	GO:0008270	F:zinc ion binding	F
Contig10832	transcription initiation factor iib	GO:0030528	F:transcription regulator activity	F
Contig10833	glucose-6-phosphate isomerase	GO:0006094	P:gluconeogenesis	P
Contig10833	glucose-6-phosphate isomerase	GO:0004347	F:glucose-6-phosphate isomerase activity	F
Contig10833	glucose-6-phosphate isomerase	GO:0009570	C:chloroplast stroma	C
Contig10833	glucose-6-phosphate isomerase	GO:0006096	P:glycolysis	P
Contig10837	aldo keto	GO:0055114	P:oxidation reduction	P
Contig10837	aldo keto	GO:0050236	F:pyridoxine 4-dehydrogenase activity	F
Contig10837	aldo keto	GO:0046686	P:response to cadmium ion	P
Contig10838	cinnamic acid 4-hydroxylase	GO:0020037	F:heme binding	F
Contig10838	cinnamic acid 4-hydroxylase	GO:0016710	F:trans-cinnamate 4-monooxygenase activity	F
Contig10838	cinnamic acid 4-hydroxylase	GO:0055114	P:oxidation reduction	P
Contig10838	cinnamic acid 4-hydroxylase	GO:0009055	F:electron carrier activity	F
Contig10839	riboflavin biosynthesis	GO:0003919	F:FMN adenylyltransferase activity	F
Contig10839	riboflavin biosynthesis	GO:0009231	P:riboflavin biosynthetic process	P
Contig1084	60s ribosomal protein	GO:0003735	F:structural constituent of ribosome	F
Contig1084	60s ribosomal protein	GO:0042254	P:ribosome biogenesis	P
Contig1084	60s ribosomal protein	GO:0015934	C:large ribosomal subunit	C
Contig1084	60s ribosomal protein	GO:0006412	P:translation	P
Contig1084	60s ribosomal protein	GO:0005739	C:mitochondrion	C
Contig10840	unknown [Picea sitchensis]	GO:0006457	P:protein folding	P
Contig10840	unknown [Picea sitchensis]	GO:0016272	C:prefoldin complex	C
Contig10840	unknown [Picea sitchensis]	GO:0051082	F:unfolded protein binding	F
Contig10841	dna-binding protein embp-	GO:0005488	F:binding	F
Contig10842	protein	GO:0005840	C:ribosome	C
Contig10842	protein	GO:0003735	F:structural constituent of ribosome	F
Contig10842	protein	GO:0003723	F:RNA binding	F
Contig10842	protein	GO:0009570	C:chloroplast stroma	C
Contig10842	protein	GO:0009579	C:thylakoid	C
Contig10842	protein	GO:0016020	C:membrane	C
Contig10842	protein	GO:0006412	P:translation	P
Contig10843	protein disulfide	GO:0044464	C:cell part	C
Contig10844	atrboh f	GO:0016020	C:membrane	C
Contig10844	atrboh f	GO:0046872	F:metal ion binding	F
Contig10844	atrboh f	GO:0016491	F:oxidoreductase activity	F
Contig10844	atrboh f	GO:0055114	P:oxidation reduction	P
Contig10845	zinc c3hc4 type family protein	GO:0008270	F:zinc ion binding	F
Contig10845	zinc c3hc4 type family protein	GO:0016020	C:membrane	C
Contig10846	plastid division protein	GO:0042802	F:identical protein binding	F
Contig10846	plastid division protein	GO:0005525	F:GTP binding	F
Contig10846	plastid division protein	GO:0007017	P:microtubule-based process	P
Contig10846	plastid division protein	GO:0051258	P:protein polymerization	P
Contig10846	plastid division protein	GO:0009536	C:plastid	C
Contig10846	plastid division protein	GO:0003924	F:GTPase activity	F
Contig10846	plastid division protein	GO:0005874	C:microtubule	C
Contig10847	protein	GO:0009524	C:phragmoplast	C
Contig10847	protein	GO:0006468	P:protein amino acid phosphorylation	P
Contig10847	protein	GO:0005524	F:ATP binding	F
Contig10847	protein	GO:0007165	P:signal transduction	P
Contig10847	protein	GO:0005634	C:nucleus	C
Contig10847	protein	GO:0005829	C:cytosol	C
Contig10847	protein	GO:0004674	F:protein serine/threonine kinase activity	F
Contig10849	protein	GO:0003676	F:nucleic acid binding	F
Contig10849	protein	GO:0005524	F:ATP binding	F
Contig10849	protein	GO:0008026	F:ATP-dependent helicase activity	F
Contig1085	glyceraldehyde 3-phosphate	GO:0019253	P:reductive pentose-phosphate cycle	P
Contig1085	glyceraldehyde 3-phosphate	GO:0051287	F:NAD or NADH binding	F
Contig1085	glyceraldehyde 3-phosphate	GO:0055114	P:oxidation reduction	P
Contig1085	glyceraldehyde 3-phosphate	GO:0006006	P:glucose metabolic process	P
Contig1085	glyceraldehyde 3-phosphate	GO:0009507	C:chloroplast	C
Contig1085	glyceraldehyde 3-phosphate	GO:0004365	F:glyceraldehyde-3-phosphate dehydrogenase (phosphorylating) activity	F
Contig1085	glyceraldehyde 3-phosphate	GO:0047100	F:glyceraldehyde-3-phosphate dehydrogenase (NADP+) (phosphorylating) activity	F
Contig10851	protein	GO:0016491	F:oxidoreductase activity	F
Contig10851	protein	GO:0005506	F:iron ion binding	F
Contig10853	pyr6 cytidylate kinase uridylate kinase	GO:0004849	F:uridine kinase activity	F
Contig10853	pyr6 cytidylate kinase uridylate kinase	GO:0005524	F:ATP binding	F
Contig10853	pyr6 cytidylate kinase uridylate kinase	GO:0019201	F:nucleotide kinase activity	F
Contig10853	pyr6 cytidylate kinase uridylate kinase	GO:0006139	P:nucleobase, nucleoside, nucleotide and nucleic acid metabolic process	P
Contig10853	pyr6 cytidylate kinase uridylate kinase	GO:0016776	F:phosphotransferase activity, phosphate group as acceptor	F
Contig10856	ribosomal protein l16	GO:0005840	C:ribosome	C
Contig10856	ribosomal protein l16	GO:0003735	F:structural constituent of ribosome	F
Contig10856	ribosomal protein l16	GO:0009507	C:chloroplast	C
Contig10856	ribosomal protein l16	GO:0006412	P:translation	P
Contig10856	ribosomal protein l16	GO:0019843	F:rRNA binding	F
Contig10856	ribosomal protein l16	GO:0005739	C:mitochondrion	C
Contig10859	ferredoxin nadp reductase	GO:0050661	F:NADP or NADPH binding	F
Contig10859	ferredoxin nadp reductase	GO:0006810	P:transport	P
Contig10859	ferredoxin nadp reductase	GO:0009570	C:chloroplast stroma	C
Contig10859	ferredoxin nadp reductase	GO:0042651	C:thylakoid membrane	C
Contig10859	ferredoxin nadp reductase	GO:0004324	F:ferredoxin-NADP+ reductase activity	F
Contig10859	ferredoxin nadp reductase	GO:0050660	F:FAD binding	F
Contig10859	ferredoxin nadp reductase	GO:0015979	P:photosynthesis	P
Contig10859	ferredoxin nadp reductase	GO:0022900	P:electron transport chain	P
Contig1086	cytosolic aldehyde dehydrogenase	GO:0016491	F:oxidoreductase activity	F
Contig1086	cytosolic aldehyde dehydrogenase	GO:0055114	P:oxidation reduction	P
Contig10860	protein	GO:0031072	F:heat shock protein binding	F
Contig10860	protein	GO:0006457	P:protein folding	P
Contig10860	protein	GO:0051082	F:unfolded protein binding	F
Contig10861	serine arginine repetitive matrix 1	GO:0005488	F:binding	F
Contig10861	serine arginine repetitive matrix 1	GO:0044428	C:nuclear part	C
Contig10864	origin recognition complex	GO:0046872	F:metal ion binding	F
Contig10864	origin recognition complex	GO:0009536	C:plastid	C
Contig10864	origin recognition complex	GO:0000166	F:nucleotide binding	F
Contig1087	histone h4	GO:0000786	C:nucleosome	C
Contig1087	histone h4	GO:0003677	F:DNA binding	F
Contig1087	histone h4	GO:0006334	P:nucleosome assembly	P
Contig1087	histone h4	GO:0005634	C:nucleus	C
Contig10872	protein	GO:0005739	C:mitochondrion	C
Contig10873	dynamin-like protein	GO:0005773	C:vacuole	C
Contig10873	dynamin-like protein	GO:0003924	F:GTPase activity	F
Contig10873	dynamin-like protein	GO:0005525	F:GTP binding	F
Contig10875	nep1-interacting protein	GO:0010200	P:response to chitin	P
Contig10875	nep1-interacting protein	GO:0008270	F:zinc ion binding	F
Contig10875	nep1-interacting protein	GO:0005515	F:protein binding	F
Contig10875	nep1-interacting protein	GO:0005622	C:intracellular	C
Contig10878	protein kinase chloroplast	GO:0006468	P:protein amino acid phosphorylation	P
Contig10878	protein kinase chloroplast	GO:0005524	F:ATP binding	F
Contig10878	protein kinase chloroplast	GO:0004709	F:MAP kinase kinase kinase activity	F
Contig10879	adp-ribosylation factor-like protein	GO:0005773	C:vacuole	C
Contig10879	adp-ribosylation factor-like protein	GO:0005886	C:plasma membrane	C
Contig10879	adp-ribosylation factor-like protein	GO:0005525	F:GTP binding	F
Contig1088	selenoprotein t	GO:0008430	F:selenium binding	F
Contig1088	selenoprotein t	GO:0045454	P:cell redox homeostasis	P
Contig10882	50s ribosomal protein	GO:0005840	C:ribosome	C
Contig10882	50s ribosomal protein	GO:0009409	P:response to cold	P
Contig10882	50s ribosomal protein	GO:0003735	F:structural constituent of ribosome	F
Contig10882	50s ribosomal protein	GO:0003723	F:RNA binding	F
Contig10882	50s ribosomal protein	GO:0006412	P:translation	P
Contig10886	---NA---	GO:0003735	F:structural constituent of ribosome	F
Contig10886	---NA---	GO:0005840	C:ribosome	C
Contig10886	---NA---	GO:0006412	P:translation	P
Contig10887	exosome complex exonuclease	GO:0003723	F:RNA binding	F
Contig10887	exosome complex exonuclease	GO:0006396	P:RNA processing	P
Contig10887	exosome complex exonuclease	GO:0000175	F:3'-5'-exoribonuclease activity	F
Contig10888	thiamine pyrophosphate protein domain protein tpp-binding	GO:0016740	F:transferase activity	F
Contig10888	thiamine pyrophosphate protein domain protein tpp-binding	GO:0030976	F:thiamin pyrophosphate binding	F
Contig10888	thiamine pyrophosphate protein domain protein tpp-binding	GO:0000287	F:magnesium ion binding	F
Contig1089	cation efflux protein zinc	GO:0016020	C:membrane	C
Contig1089	cation efflux protein zinc	GO:0008324	F:cation transmembrane transporter activity	F
Contig1089	cation efflux protein zinc	GO:0006812	P:cation transport	P
Contig1089	cation efflux protein zinc	GO:0055085	P:transmembrane transport	P
Contig10892	polynucleotide phosphorylase	GO:0006402	P:mRNA catabolic process	P
Contig10892	polynucleotide phosphorylase	GO:0000175	F:3'-5'-exoribonuclease activity	F
Contig10892	polynucleotide phosphorylase	GO:0003723	F:RNA binding	F
Contig10892	polynucleotide phosphorylase	GO:0004654	F:polyribonucleotide nucleotidyltransferase activity	F
Contig10892	polynucleotide phosphorylase	GO:0005739	C:mitochondrion	C
Contig10892	polynucleotide phosphorylase	GO:0006396	P:RNA processing	P
Contig10897	nadph oxidoreductase homolog	GO:0016491	F:oxidoreductase activity	F
Contig10897	nadph oxidoreductase homolog	GO:0055114	P:oxidation reduction	P
Contig10897	nadph oxidoreductase homolog	GO:0005488	F:binding	F
Contig10898	udp-glucose:protein transglucosylase	GO:0009505	C:plant-type cell wall	C
Contig10898	udp-glucose:protein transglucosylase	GO:0007047	P:cellular cell wall organization	P
Contig10898	udp-glucose:protein transglucosylase	GO:0005794	C:Golgi apparatus	C
Contig10898	udp-glucose:protein transglucosylase	GO:0009506	C:plasmodesma	C
Contig10898	udp-glucose:protein transglucosylase	GO:0030244	P:cellulose biosynthetic process	P
Contig10898	udp-glucose:protein transglucosylase	GO:0008466	F:glycogenin glucosyltransferase activity	F
Contig10898	udp-glucose:protein transglucosylase	GO:0005576	C:extracellular region	C
Contig1090	protein tyrosine expressed	GO:0009536	C:plastid	C
Contig1090	protein tyrosine expressed	GO:0005739	C:mitochondrion	C
Contig1090	protein tyrosine expressed	GO:0006470	P:protein amino acid dephosphorylation	P
Contig1090	protein tyrosine expressed	GO:0008138	F:protein tyrosine/serine/threonine phosphatase activity	F
Contig1090	protein tyrosine expressed	GO:0016491	F:oxidoreductase activity	F
Contig1090	protein tyrosine expressed	GO:0055114	P:oxidation reduction	P
Contig10901	surfeit locus protein 5 family protein surf5 family protein	GO:0016592	C:mediator complex	C
Contig10901	surfeit locus protein 5 family protein surf5 family protein	GO:0006357	P:regulation of transcription from RNA polymerase II promoter	P
Contig10901	surfeit locus protein 5 family protein surf5 family protein	GO:0016455	F:RNA polymerase II transcription mediator activity	F
Contig10903	protein	GO:0009765	P:photosynthesis, light harvesting	P
Contig10903	protein	GO:0009523	C:photosystem II	C
Contig10903	protein	GO:0000287	F:magnesium ion binding	F
Contig10903	protein	GO:0018298	P:protein-chromophore linkage	P
Contig10903	protein	GO:0016168	F:chlorophyll binding	F
Contig10903	protein	GO:0016021	C:integral to membrane	C
Contig10903	protein	GO:0009507	C:chloroplast	C
Contig10903	protein	GO:0009522	C:photosystem I	C
Contig10906	ted3 (reversal of the det phenotype 3) protein binding zinc ion binding	GO:0008270	F:zinc ion binding	F
Contig10906	ted3 (reversal of the det phenotype 3) protein binding zinc ion binding	GO:0005515	F:protein binding	F
Contig10906	ted3 (reversal of the det phenotype 3) protein binding zinc ion binding	GO:0005778	C:peroxisomal membrane	C
Contig10906	ted3 (reversal of the det phenotype 3) protein binding zinc ion binding	GO:0007031	P:peroxisome organization	P
Contig10907	proliferating-cell nucleolar antigen	GO:0003723	F:RNA binding	F
Contig10907	proliferating-cell nucleolar antigen	GO:0006364	P:rRNA processing	P
Contig10907	proliferating-cell nucleolar antigen	GO:0008757	F:S-adenosylmethionine-dependent methyltransferase activity	F
Contig10907	proliferating-cell nucleolar antigen	GO:0055085	P:transmembrane transport	P
Contig10908	protein kinase chloroplast	GO:0005515	F:protein binding	F
Contig10908	protein kinase chloroplast	GO:0009536	C:plastid	C
Contig10908	protein kinase chloroplast	GO:0004672	F:protein kinase activity	F
Contig10908	protein kinase chloroplast	GO:0005524	F:ATP binding	F
Contig10908	protein kinase chloroplast	GO:0006468	P:protein amino acid phosphorylation	P
Contig1091	cytochrome p450	GO:0016491	F:oxidoreductase activity	F
Contig1091	cytochrome p450	GO:0005506	F:iron ion binding	F
Contig10910	late embryogenesis abundant protein	GO:0005739	C:mitochondrion	C
Contig10914	protein	GO:0009536	C:plastid	C
Contig10914	protein	GO:0016020	C:membrane	C
Contig10916	possible transmembrane sensor transporter	GO:0016020	C:membrane	C
Contig10917	protein-tyrosine-phosphatase-like protein	GO:0004725	F:protein tyrosine phosphatase activity	F
Contig10917	protein-tyrosine-phosphatase-like protein	GO:0006470	P:protein amino acid dephosphorylation	P
Contig1092	5-enolpyruvylshikimate 3-phosphate synthase	GO:0003866	F:3-phosphoshikimate 1-carboxyvinyltransferase activity	F
Contig1092	5-enolpyruvylshikimate 3-phosphate synthase	GO:0009635	P:response to herbicide	P
Contig1092	5-enolpyruvylshikimate 3-phosphate synthase	GO:0009073	P:aromatic amino acid family biosynthetic process	P
Contig1092	5-enolpyruvylshikimate 3-phosphate synthase	GO:0009507	C:chloroplast	C
Contig10921	50s ribosomal protein l13	GO:0005840	C:ribosome	C
Contig10921	50s ribosomal protein l13	GO:0003735	F:structural constituent of ribosome	F
Contig10921	50s ribosomal protein l13	GO:0006412	P:translation	P
Contig10921	50s ribosomal protein l13	GO:0009536	C:plastid	C
Contig10923	dna replication helicase	GO:0006260	P:DNA replication	P
Contig10923	dna replication helicase	GO:0003677	F:DNA binding	F
Contig10923	dna replication helicase	GO:0004003	F:ATP-dependent DNA helicase activity	F
Contig10923	dna replication helicase	GO:0005524	F:ATP binding	F
Contig10926	gtp binding protein beta subunit	GO:0005834	C:heterotrimeric G-protein complex	C
Contig10926	gtp binding protein beta subunit	GO:0004871	F:signal transducer activity	F
Contig10926	gtp binding protein beta subunit	GO:0005515	F:protein binding	F
Contig10926	gtp binding protein beta subunit	GO:0004402	F:histone acetyltransferase activity	F
Contig10926	gtp binding protein beta subunit	GO:0007186	P:G-protein coupled receptor protein signaling pathway	P
Contig10927	avp2 (arabidopsis vacuolar h+-pyrophosphatase 2) hydrogen-translocating pyrophosphatase	GO:0005773	C:vacuole	C
Contig10927	avp2 (arabidopsis vacuolar h+-pyrophosphatase 2) hydrogen-translocating pyrophosphatase	GO:0009678	F:hydrogen-translocating pyrophosphatase activity	F
Contig10927	avp2 (arabidopsis vacuolar h+-pyrophosphatase 2) hydrogen-translocating pyrophosphatase	GO:0055114	P:oxidation reduction	P
Contig10927	avp2 (arabidopsis vacuolar h+-pyrophosphatase 2) hydrogen-translocating pyrophosphatase	GO:0015992	P:proton transport	P
Contig10927	avp2 (arabidopsis vacuolar h+-pyrophosphatase 2) hydrogen-translocating pyrophosphatase	GO:0004427	F:inorganic diphosphatase activity	F
Contig10927	avp2 (arabidopsis vacuolar h+-pyrophosphatase 2) hydrogen-translocating pyrophosphatase	GO:0016020	C:membrane	C
Contig10927	avp2 (arabidopsis vacuolar h+-pyrophosphatase 2) hydrogen-translocating pyrophosphatase	GO:0032440	F:2-alkenal reductase activity	F
Contig10929	protein	GO:0005622	C:intracellular	C
Contig10929	protein	GO:0008270	F:zinc ion binding	F
Contig1093	glucose transporter	GO:0016021	C:integral to membrane	C
Contig1093	glucose transporter	GO:0005351	F:sugar:hydrogen symporter activity	F
Contig1093	glucose transporter	GO:0055085	P:transmembrane transport	P
Contig1093	glucose transporter	GO:0008643	P:carbohydrate transport	P
Contig10930	---NA---	GO:0005179	F:hormone activity	F
Contig10930	---NA---	GO:0005576	C:extracellular region	C
Contig10931	delta7 sterol c-5 desaturase	GO:0006633	P:fatty acid biosynthetic process	P
Contig10931	delta7 sterol c-5 desaturase	GO:0005506	F:iron ion binding	F
Contig10931	delta7 sterol c-5 desaturase	GO:0050046	F:lathosterol oxidase activity	F
Contig10931	delta7 sterol c-5 desaturase	GO:0055114	P:oxidation reduction	P
Contig10931	delta7 sterol c-5 desaturase	GO:0016020	C:membrane	C
Contig10931	delta7 sterol c-5 desaturase	GO:0005783	C:endoplasmic reticulum	C
Contig10932	gamma-adaptin 1	GO:0005515	F:protein binding	F
Contig10932	gamma-adaptin 1	GO:0006886	P:intracellular protein transport	P
Contig10932	gamma-adaptin 1	GO:0016192	P:vesicle-mediated transport	P
Contig10932	gamma-adaptin 1	GO:0030131	C:clathrin adaptor complex	C
Contig10932	gamma-adaptin 1	GO:0044431	C:Golgi apparatus part	C
Contig10933	kh domain containing expressed	GO:0003723	F:RNA binding	F
Contig10935	atp binding	GO:0009536	C:plastid	C
Contig10935	atp binding	GO:0016740	F:transferase activity	F
Contig10936	minor isoform	GO:0006511	P:ubiquitin-dependent protein catabolic process	P
Contig10938	protein	GO:0004181	F:metallocarboxypeptidase activity	F
Contig10938	protein	GO:0010081	P:regulation of inflorescence meristem growth	P
Contig10938	protein	GO:0006508	P:proteolysis	P
Contig10938	protein	GO:0010080	P:regulation of floral meristem growth	P
Contig10938	protein	GO:0010082	P:regulation of root meristem growth	P
Contig10939	origin recognition complex subunit 4	GO:0006260	P:DNA replication	P
Contig10939	origin recognition complex subunit 4	GO:0003677	F:DNA binding	F
Contig10939	origin recognition complex subunit 4	GO:0000808	C:origin recognition complex	C
Contig10939	origin recognition complex subunit 4	GO:0005634	C:nucleus	C
Contig10939	origin recognition complex subunit 4	GO:0009536	C:plastid	C
Contig1094	rpe catalytic ribulose-phosphate 3-epimerase	GO:0019253	P:reductive pentose-phosphate cycle	P
Contig1094	rpe catalytic ribulose-phosphate 3-epimerase	GO:0006098	P:pentose-phosphate shunt	P
Contig1094	rpe catalytic ribulose-phosphate 3-epimerase	GO:0009941	C:chloroplast envelope	C
Contig1094	rpe catalytic ribulose-phosphate 3-epimerase	GO:0005515	F:protein binding	F
Contig1094	rpe catalytic ribulose-phosphate 3-epimerase	GO:0009535	C:chloroplast thylakoid membrane	C
Contig1094	rpe catalytic ribulose-phosphate 3-epimerase	GO:0009570	C:chloroplast stroma	C
Contig1094	rpe catalytic ribulose-phosphate 3-epimerase	GO:0004750	F:ribulose-phosphate 3-epimerase activity	F
Contig1094	rpe catalytic ribulose-phosphate 3-epimerase	GO:0048046	C:apoplast	C
Contig10941	protein	GO:0004190	F:aspartic-type endopeptidase activity	F
Contig10941	protein	GO:0006508	P:proteolysis	P
Contig10942	ubiquitin-activating enzyme e1 expressed	GO:0016874	F:ligase activity	F
Contig10942	ubiquitin-activating enzyme e1 expressed	GO:0008641	F:small protein activating enzyme activity	F
Contig10942	ubiquitin-activating enzyme e1 expressed	GO:0019941	P:modification-dependent protein catabolic process	P
Contig10942	ubiquitin-activating enzyme e1 expressed	GO:0006464	P:protein modification process	P
Contig10942	ubiquitin-activating enzyme e1 expressed	GO:0005524	F:ATP binding	F
Contig10943	embryo-specific protein 1	GO:0009570	C:chloroplast stroma	C
Contig10945	protein	GO:0005737	C:cytoplasm	C
Contig10945	protein	GO:0005839	C:proteasome core complex	C
Contig10945	protein	GO:0006511	P:ubiquitin-dependent protein catabolic process	P
Contig10945	protein	GO:0005634	C:nucleus	C
Contig10945	protein	GO:0004298	F:threonine-type endopeptidase activity	F
Contig10947	protein	GO:0009117	P:nucleotide metabolic process	P
Contig10947	protein	GO:0016791	F:phosphatase activity	F
Contig10947	protein	GO:0000287	F:magnesium ion binding	F
Contig10948	protein	GO:0005783	C:endoplasmic reticulum	C
Contig10949	50s ribosomal protein	GO:0005840	C:ribosome	C
Contig10949	50s ribosomal protein	GO:0003735	F:structural constituent of ribosome	F
Contig10949	50s ribosomal protein	GO:0006412	P:translation	P
Contig10949	50s ribosomal protein	GO:0005739	C:mitochondrion	C
Contig1095	nuclear acid binding	GO:0003676	F:nucleic acid binding	F
Contig1095	nuclear acid binding	GO:0000166	F:nucleotide binding	F
Contig10950	protein	GO:0005975	P:carbohydrate metabolic process	P
Contig10950	protein	GO:0008974	F:phosphoribulokinase activity	F
Contig10950	protein	GO:0005524	F:ATP binding	F
Contig10953	diphosphonucleotide phosphatase 1	GO:0008287	C:protein serine/threonine phosphatase complex	C
Contig10953	diphosphonucleotide phosphatase 1	GO:0004722	F:protein serine/threonine phosphatase activity	F
Contig10953	diphosphonucleotide phosphatase 1	GO:0006470	P:protein amino acid dephosphorylation	P
Contig10953	diphosphonucleotide phosphatase 1	GO:0005739	C:mitochondrion	C
Contig10954	pyrrolidone-carboxylate peptidase family expressed	GO:0070011	F:peptidase activity, acting on L-amino acid peptides	F
Contig10955	at4g33380 f17m5_140	GO:0005739	C:mitochondrion	C
Contig10957	Salt-tolerance protein, putative [Ricinus communis]	GO:0046872	F:metal ion binding	F
Contig10958	universal stress protein early nodulin enod18-like	GO:0006950	P:response to stress	P
Contig10959	spermine synthase	GO:0004766	F:spermidine synthase activity	F
Contig10960	phosphatidate cytidylyltransferase family protein	GO:0016020	C:membrane	C
Contig10960	phosphatidate cytidylyltransferase family protein	GO:0016023	C:cytoplasmic membrane-bounded vesicle	C
Contig10960	phosphatidate cytidylyltransferase family protein	GO:0016740	F:transferase activity	F
Contig10962	aldehyde oxidase	GO:0005488	F:binding	F
Contig10962	aldehyde oxidase	GO:0016491	F:oxidoreductase activity	F
Contig10962	aldehyde oxidase	GO:0055114	P:oxidation reduction	P
Contig10964	atp binding	GO:0070011	F:peptidase activity, acting on L-amino acid peptides	F
Contig10964	atp binding	GO:0017111	F:nucleoside-triphosphatase activity	F
Contig10964	atp binding	GO:0009536	C:plastid	C
Contig10964	atp binding	GO:0005739	C:mitochondrion	C
Contig10964	atp binding	GO:0000166	F:nucleotide binding	F
Contig10965	predicted protein [Physcomitrella patens subsp. patens]	GO:0008152	P:metabolic process	P
Contig10968	chloroplast light harvesting chlorophyll a b binding protein	GO:0009765	P:photosynthesis, light harvesting	P
Contig10968	chloroplast light harvesting chlorophyll a b binding protein	GO:0009523	C:photosystem II	C
Contig10968	chloroplast light harvesting chlorophyll a b binding protein	GO:0000287	F:magnesium ion binding	F
Contig10968	chloroplast light harvesting chlorophyll a b binding protein	GO:0018298	P:protein-chromophore linkage	P
Contig10968	chloroplast light harvesting chlorophyll a b binding protein	GO:0016168	F:chlorophyll binding	F
Contig10968	chloroplast light harvesting chlorophyll a b binding protein	GO:0016021	C:integral to membrane	C
Contig10968	chloroplast light harvesting chlorophyll a b binding protein	GO:0009507	C:chloroplast	C
Contig10968	chloroplast light harvesting chlorophyll a b binding protein	GO:0009522	C:photosystem I	C
Contig10969	heat shock protein 70	GO:0005524	F:ATP binding	F
Contig10969	heat shock protein 70	GO:0055114	P:oxidation reduction	P
Contig10969	heat shock protein 70	GO:0006950	P:response to stress	P
Contig10969	heat shock protein 70	GO:0032440	F:2-alkenal reductase activity	F
Contig10970	cell division protein	GO:0008233	F:peptidase activity	F
Contig10970	cell division protein	GO:0017111	F:nucleoside-triphosphatase activity	F
Contig10970	cell division protein	GO:0009536	C:plastid	C
Contig10970	cell division protein	GO:0005524	F:ATP binding	F
Contig10971	asparagine-trna ligase	GO:0005737	C:cytoplasm	C
Contig10971	asparagine-trna ligase	GO:0003676	F:nucleic acid binding	F
Contig10971	asparagine-trna ligase	GO:0046686	P:response to cadmium ion	P
Contig10971	asparagine-trna ligase	GO:0004816	F:asparagine-tRNA ligase activity	F
Contig10971	asparagine-trna ligase	GO:0005524	F:ATP binding	F
Contig10971	asparagine-trna ligase	GO:0006421	P:asparaginyl-tRNA aminoacylation	P
Contig10972	gdsl-motif lipase hydrolase family protein	GO:0006629	P:lipid metabolic process	P
Contig10973	14-3-3 protein lil 1433-1	GO:0019904	F:protein domain specific binding	F
Contig10974	protein	GO:0006457	P:protein folding	P
Contig10974	protein	GO:0051082	F:unfolded protein binding	F
Contig10974	protein	GO:0005634	C:nucleus	C
Contig10974	protein	GO:0031072	F:heat shock protein binding	F
Contig10976	beta-alanine synthase	GO:0006596	P:polyamine biosynthetic process	P
Contig10976	beta-alanine synthase	GO:0050126	F:N-carbamoylputrescine amidase activity	F
Contig10977	cdc6 (cell division control 6)	GO:0017111	F:nucleoside-triphosphatase activity	F
Contig10977	cdc6 (cell division control 6)	GO:0005524	F:ATP binding	F
Contig10977	cdc6 (cell division control 6)	GO:0051726	P:regulation of cell cycle	P
Contig10978	protein	GO:0005737	C:cytoplasm	C
Contig10978	protein	GO:0003746	F:translation elongation factor activity	F
Contig10978	protein	GO:0005525	F:GTP binding	F
Contig10978	protein	GO:0006414	P:translational elongation	P
Contig10978	protein	GO:0003924	F:GTPase activity	F
Contig1098	heat- and acid-stable phosphoprotein	GO:0000160	P:two-component signal transduction system (phosphorelay)	P
Contig1098	heat- and acid-stable phosphoprotein	GO:0003677	F:DNA binding	F
Contig1098	heat- and acid-stable phosphoprotein	GO:0005634	C:nucleus	C
Contig1098	heat- and acid-stable phosphoprotein	GO:0006355	P:regulation of transcription, DNA-dependent	P
Contig10980	transferring glycosyl	GO:0000148	C:obs,3-beta-glucan synthase complex	C
Contig10980	transferring glycosyl	GO:0003843	F:obs,3-beta-glucan synthase activity	F
Contig10980	transferring glycosyl	GO:0006075	P:obs,3-beta-glucan biosynthetic process	P
Contig10981	xylulokinase	GO:0016301	F:kinase activity	F
Contig10981	xylulokinase	GO:0005975	P:carbohydrate metabolic process	P
Contig10981	xylulokinase	GO:0016773	F:phosphotransferase activity, alcohol group as acceptor	F
Contig10982	potassium transporter	GO:0015079	F:potassium ion transmembrane transporter activity	F
Contig10982	potassium transporter	GO:0016020	C:membrane	C
Contig10982	potassium transporter	GO:0006813	P:potassium ion transport	P
Contig10983	autoinhibited h+ atpase	GO:0016021	C:integral to membrane	C
Contig10983	autoinhibited h+ atpase	GO:0015662	F:ATPase activity, coupled to transmembrane movement of ions, phosphorylative mechanism	F
Contig10983	autoinhibited h+ atpase	GO:0006754	P:ATP biosynthetic process	P
Contig10983	autoinhibited h+ atpase	GO:0005524	F:ATP binding	F
Contig10983	autoinhibited h+ atpase	GO:0042624	F:ATPase activity, uncoupled	F
Contig10983	autoinhibited h+ atpase	GO:0006812	P:cation transport	P
Contig10984	---NA---	GO:0003735	F:structural constituent of ribosome	F
Contig10984	---NA---	GO:0005840	C:ribosome	C
Contig10984	---NA---	GO:0006412	P:translation	P
Contig10987	protein kinase chloroplast	GO:0006468	P:protein amino acid phosphorylation	P
Contig10987	protein kinase chloroplast	GO:0004715	F:non-membrane spanning protein tyrosine kinase activity	F
Contig10987	protein kinase chloroplast	GO:0005524	F:ATP binding	F
Contig10987	protein kinase chloroplast	GO:0004674	F:protein serine/threonine kinase activity	F
Contig1099	ptac17 (plastid transcriptionally active17)	GO:0009570	C:chloroplast stroma	C
Contig10991	exostosin family protein	GO:0016020	C:membrane	C
Contig10991	exostosin family protein	GO:0016023	C:cytoplasmic membrane-bounded vesicle	C
Contig10991	exostosin family protein	GO:0003824	F:catalytic activity	F
[truncated: 85,136 more rows]
