# Supplementary material for: De novo characterization of the gametophyte transcriptome in bracken fern, Pteridium aquilinum
Source: BMC Genomics. 2011 Feb 8;12:99. doi: 10.1186/1471-2164-12-99 (PMC3042945; doi:10.1186/1471-2164-12-99)
Supplement: Additional file 3 — Functional annotation enrichment for GO-slim categories relative to the complete Arabidopsis genome. FDR-corrected Fisher exact test for GO-slim categories represented in the Pteridium unigene set and the Arabidopsis genome. [file 1471-2164-12-99-S3.CSV]

GO ID	Name	FDR	FWER	p-Value	Number of Pteridium unigenes	Number of Arabidopsis genes	Remaining Pteridium unigenes	Remaining Arabidopsis genes	Over/Under represented in Pteridium
GO:0060255	regulation of macromolecule metabolic process	1.30E-10	1.36E-09	0	29	160	25948	22442	under
GO:0023060	signal transmission	1.30E-10	1.36E-09	0	588	997	25389	21605	under
GO:0044428	nuclear part	1.30E-10	1.36E-09	0	227	454	25750	22148	under
GO:0040007	growth	1.30E-10	1.36E-09	0	29	364	25948	22238	under
GO:0006350	transcription	1.30E-10	1.36E-09	0	903	1709	25074	20893	under
GO:0005618	cell wall	1.30E-10	1.36E-09	0	312	556	25665	22046	under
GO:0003700	transcription factor activity	1.30E-10	1.36E-09	0	297	1679	25680	20923	under
GO:0007049	cell cycle	1.30E-10	1.36E-09	0	94	269	25883	22333	under
GO:0010468	regulation of gene expression	1.30E-10	1.36E-09	0	29	160	25948	22442	under
GO:0016265	death	1.30E-10	1.36E-09	0	40	251	25937	22351	under
GO:0016049	cell growth	1.30E-10	1.36E-09	0	4	291	25973	22311	under
GO:0048869	cellular developmental process	1.30E-10	1.36E-09	0	45	355	25932	22247	under
GO:0044249	cellular biosynthetic process	1.30E-10	1.36E-09	0	2353	3000	23624	19602	under
GO:0030528	transcription regulator activity	1.30E-10	1.36E-09	0	578	1892	25399	20710	under
GO:0009628	response to abiotic stimulus	1.30E-10	1.36E-09	0	332	1287	25645	21315	under
GO:0016043	cellular component organization	1.30E-10	1.36E-09	0	911	1171	25066	21431	under
GO:0034641	cellular nitrogen compound metabolic process	1.30E-10	1.36E-09	0	2439	2808	23538	19794	under
GO:0019222	regulation of metabolic process	1.30E-10	1.36E-09	0	29	160	25948	22442	under
GO:0050794	regulation of cellular process	1.30E-10	1.36E-09	0	588	997	25389	21605	under
GO:0023046	signaling process	1.30E-10	1.36E-09	0	588	997	25389	21605	under
GO:0009059	macromolecule biosynthetic process	1.30E-10	1.36E-09	0	2353	3000	23624	19602	under
GO:0040029	regulation of gene expression, epigenetic	1.30E-10	1.36E-09	0	29	160	25948	22442	under
GO:0007165	signal transduction	1.30E-10	1.36E-09	0	588	997	25389	21605	under
GO:0019825	oxygen binding	1.30E-10	1.36E-09	0	4	231	25973	22371	under
GO:0030154	cell differentiation	1.30E-10	1.36E-09	0	45	355	25932	22247	under
GO:0006139	nucleobase, nucleoside, nucleotide and nucleic acid metabolic process	1.30E-10	1.36E-09	0	2439	2808	23538	19794	under
GO:0009607	response to biotic stimulus	1.30E-10	1.36E-09	0	155	696	25822	21906	under
GO:0006807	nitrogen compound metabolic process	1.30E-10	1.36E-09	0	2439	2808	23538	19794	under
GO:0000003	reproduction	1.30E-10	1.36E-09	0	36	782	25941	21820	under
GO:0034645	cellular macromolecule biosynthetic process	1.30E-10	1.36E-09	0	2353	3000	23624	19602	under
GO:0009605	response to external stimulus	1.30E-10	1.36E-09	0	61	392	25916	22210	under
GO:0022414	reproductive process	1.30E-10	1.36E-09	0	25	482	25952	22120	under
GO:0032501	multicellular organismal process	1.30E-10	1.36E-09	0	118	1128	25859	21474	under
GO:0044422	organelle part	1.30E-10	1.36E-09	0	227	454	25750	22148	under
GO:0019748	secondary metabolic process	1.30E-10	1.36E-09	0	300	434	25677	22168	under
GO:0007275	multicellular organismal development	1.30E-10	1.36E-09	0	118	1092	25859	21510	under
GO:0008219	cell death	1.30E-10	1.36E-09	0	40	251	25937	22351	under
GO:0044446	intracellular organelle part	1.30E-10	1.36E-09	0	227	454	25750	22148	under
GO:0003677	DNA binding	1.30E-10	1.44E-09	5.84E-12	1174	2306	24803	20296	under
GO:0003723	RNA binding	1.30E-10	1.44E-09	8.91E-12	784	1214	25193	21388	under
GO:0005886	plasma membrane	1.30E-10	1.44E-09	9.31E-12	811	2060	25166	20542	under
GO:0030234	enzyme regulator activity	1.30E-10	1.56E-09	1.06E-11	198	339	25779	22263	under
GO:0090304	nucleic acid metabolic process	1.30E-10	1.59E-09	1.34E-11	1269	2036	24708	20566	under
GO:0009991	response to extracellular stimulus	1.30E-10	1.59E-09	1.45E-11	16	147	25961	22455	under
GO:0006950	response to stress	1.30E-10	1.66E-09	2.07E-11	1022	2154	24955	20448	under
GO:0005634	nucleus	1.30E-10	1.66E-09	2.08E-11	1308	2304	24669	20298	under
GO:0065007	biological regulation	1.30E-10	1.66E-09	2.23E-11	912	1329	25065	21273	under
GO:0050789	regulation of biological process	1.30E-10	1.68E-09	2.38E-11	617	1149	25360	21453	under
GO:0009719	response to endogenous stimulus	1.30E-10	1.80E-09	2.73E-11	95	920	25882	21682	under
GO:0030312	external encapsulating structure	1.30E-10	1.83E-09	2.98E-11	326	560	25651	22042	under
GO:0044260	cellular macromolecule metabolic process	1.30E-10	1.86E-09	3.07E-11	4487	4998	21490	17604	under
GO:0005773	vacuole	1.30E-10	1.87E-09	3.21E-11	260	574	25717	22028	under
GO:0003676	nucleic acid binding	1.30E-10	1.90E-09	3.33E-11	3049	4010	22928	18592	under
GO:0043170	macromolecule metabolic process	1.30E-10	1.90E-09	3.36E-11	5873	5907	20104	16695	under
GO:0005768	endosome	1.30E-10	1.99E-09	3.54E-11	8	60	25969	22542	under
GO:0005829	cytosol	1.30E-10	1.99E-09	3.80E-11	312	690	25665	21912	under
GO:0009908	flower development	1.30E-10	2.03E-09	3.94E-11	10	320	25967	22282	under
GO:0008289	lipid binding	1.30E-10	2.06E-09	4.07E-11	89	227	25888	22375	under
GO:0009653	anatomical structure morphogenesis	1.30E-10	2.06E-09	4.16E-11	61	646	25916	21956	under
GO:0007154	cell communication	1.30E-10	2.06E-09	4.25E-11	41	216	25936	22386	under
GO:0003006	reproductive developmental process	1.30E-10	2.06E-09	4.27E-11	11	323	25966	22279	under
GO:0048856	anatomical structure development	1.30E-10	2.06E-09	4.27E-11	11	323	25966	22279	under
GO:0048608	reproductive structure development	1.30E-10	2.06E-09	4.27E-11	11	323	25966	22279	under
GO:0009790	embryonic development	1.30E-10	2.17E-09	4.66E-11	26	559	25951	22043	under
GO:0051704	multi-organism process	1.30E-10	2.21E-09	4.97E-11	12	130	25965	22472	under
GO:0009856	pollination	1.30E-10	2.21E-09	4.97E-11	12	130	25965	22472	under
GO:0009606	tropism	1.30E-10	2.21E-09	5.02E-11	0	56	25977	22546	under
GO:0005730	nucleolus	1.30E-10	2.21E-09	5.03E-11	120	285	25857	22317	under
GO:0009058	biosynthetic process	1.51E-10	2.61E-09	8.95E-11	4923	5049	21054	17553	under
GO:0043229	intracellular organelle	1.70E-10	1.31E-09	0	10557	7724	15417	14881	over
GO:0043232	intracellular non-membrane-bounded organelle	1.70E-10	1.31E-09	0	1506	873	24468	21732	over
GO:0009579	thylakoid	1.70E-10	1.31E-09	0	1555	453	24419	22152	over
GO:0015979	photosynthesis	1.70E-10	1.31E-09	0	1335	166	24639	22439	over
GO:0043228	non-membrane-bounded organelle	1.70E-10	1.31E-09	0	1506	873	24468	21732	over
GO:0009056	catabolic process	1.70E-10	1.31E-09	0	1760	1192	24214	21413	over
GO:0044281	small molecule metabolic process	1.70E-10	1.31E-09	0	974	592	25000	22013	over
GO:0044444	cytoplasmic part	1.70E-10	1.31E-09	0	9229	5785	16745	16820	over
GO:0016787	hydrolase activity	1.70E-10	1.31E-09	0	4104	2604	21870	20001	over
GO:0006519	cellular amino acid and derivative metabolic process	1.70E-10	1.31E-09	0	974	592	25000	22013	over
GO:0051234	establishment of localization	1.70E-10	1.31E-09	0	2626	1733	23348	20872	over
GO:0005198	structural molecule activity	1.70E-10	1.31E-09	0	1204	539	24770	22066	over
GO:0006810	transport	1.70E-10	1.31E-09	0	2626	1733	23348	20872	over
GO:0008135	translation factor activity, nucleic acid binding	1.70E-10	1.31E-09	0	384	136	25590	22469	over
GO:0043227	membrane-bounded organelle	1.70E-10	1.31E-09	0	9508	7231	16466	15374	over
GO:0044464	cell part	1.70E-10	1.31E-09	0	15854	11925	10120	10680	over
GO:0016020	membrane	1.70E-10	1.31E-09	0	6102	4632	19872	17973	over
GO:0000166	nucleotide binding	1.70E-10	1.31E-09	0	4670	2199	21304	20406	over
GO:0003824	catalytic activity	1.70E-10	1.31E-09	0	13103	7864	12871	14741	over
GO:0008152	metabolic process	1.70E-10	1.31E-09	0	13685	9734	12289	12871	over
GO:0006091	generation of precursor metabolites and energy	1.70E-10	1.31E-09	0	1646	316	24328	22289	over
GO:0044424	intracellular part	1.70E-10	1.31E-09	0	12649	8447	13325	14158	over
GO:0005975	carbohydrate metabolic process	1.70E-10	1.31E-09	0	1485	879	24489	21726	over
GO:0005488	binding	1.70E-10	1.31E-09	0	14062	10193	11912	12412	over
GO:0043231	intracellular membrane-bounded organelle	1.70E-10	1.31E-09	0	9508	7231	16466	15374	over
GO:0009536	plastid	1.70E-10	1.31E-09	0	5747	3195	20227	19410	over
GO:0043226	organelle	1.70E-10	1.31E-09	0	10557	7724	15417	14881	over
GO:0005737	cytoplasm	1.70E-10	1.31E-09	0	2351	808	23623	21797	over
GO:0030529	ribonucleoprotein complex	1.70E-10	1.32E-09	1.31E-12	1040	476	24934	22129	over
GO:0032991	macromolecular complex	1.70E-10	1.32E-09	1.31E-12	1040	476	24934	22129	over
GO:0005840	ribosome	1.70E-10	1.32E-09	1.31E-12	1040	476	24934	22129	over
GO:0005739	mitochondrion	1.92E-10	1.55E-09	1.42E-11	2322	1122	23652	21483	over
GO:0016740	transferase activity	1.92E-10	1.59E-09	1.70E-11	3960	2730	22014	19875	over
GO:0005856	cytoskeleton	9.52E-10	8.09E-09	5.94E-10	368	188	25606	22417	over
GO:0007267	cell-cell signaling	5.19E-09	9.22E-08	7.27E-09	7	43	25970	22559	under
GO:0023052	signaling	5.19E-09	9.22E-08	7.27E-09	7	43	25970	22559	under
GO:0048610	reproductive cellular process	1.57E-08	2.87E-07	2.10E-08	5	37	25972	22565	under
GO:0009875	pollen-pistil interaction	1.57E-08	2.87E-07	2.10E-08	5	37	25972	22565	under
GO:0005654	nucleoplasm	1.07E-07	1.99E-06	1.47E-07	74	134	25903	22468	under
GO:0009838	abscission	7.74E-07	1.45E-05	1.04E-06	0	18	25977	22584	under
GO:0009987	cellular process	5.42E-06	4.74E-05	3.46E-06	12373	10306	13601	12299	over
GO:0030246	carbohydrate binding	3.07E-05	5.82E-04	4.05E-05	105	151	25872	22451	under
GO:0006629	lipid metabolic process	1.51E-04	0.00290122	2.02E-04	724	756	25253	21846	under
GO:0065008	regulation of biological quality	2.54E-04	0.00240636	1.72E-04	297	185	25677	22420	over
GO:0042592	homeostatic process	2.54E-04	0.00240636	1.72E-04	297	185	25677	22420	over
GO:0019725	cellular homeostasis	2.54E-04	0.00240636	1.72E-04	297	185	25677	22420	over
GO:0005576	extracellular region	3.33E-04	0.0064673	4.57E-04	394	432	25583	22170	under
GO:0005102	receptor binding	0.00211894	0.0409969	0.00275101	20	38	25957	22564	under
GO:0007610	behavior	0.0024341	0.0475312	0.00305447	2	12	25975	22590	under
GO:0006464	protein modification process	0.00376595	0.0743348	0.00495084	1835	1736	24142	20866	under
GO:0043412	macromolecule modification	0.00376595	0.0743348	0.00495084	1835	1736	24142	20866	under
GO:0031975	envelope	0.00549803	0.110348	0.00746505	38	56	25939	22546	under
GO:0031967	organelle envelope	0.00549803	0.110348	0.00746505	38	56	25939	22546	under
GO:0005635	nuclear envelope	0.00549803	0.110348	0.00746505	38	56	25939	22546	under
GO:0044267	cellular protein metabolic process	0.00571447	0.115704	0.00763778	3284	3026	22693	19576	under
GO:0005783	endoplasmic reticulum	0.00677866	0.137209	0.00930911	364	377	25613	22225	under
GO:0044237	cellular metabolic process	0.0139134	0.12697	0.00907008	7653	6439	18321	16166	over
GO:0044238	primary metabolic process	0.0201804	0.359355	0.0273644	9439	8404	16538	14198	under
GO:0005622	intracellular	0.0283178	0.247033	0.0179874	1387	1111	24587	21494	over
GO:0019538	protein metabolic process	0.0493752	0.398208	0.031505	4702	3945	21272	18660	over
