# Supplementary material for: De novo characterization of the gametophyte transcriptome in bracken fern, Pteridium aquilinum
Source: BMC Genomics. 2011 Feb 8;12:99. doi: 10.1186/1471-2164-12-99 (PMC3042945; doi:10.1186/1471-2164-12-99)
Supplement: Additional file 4 — PlantTribes2.0 gene family classification. Tribe and orthogroup assignments for each unigene and cluster membership for the ten proteomes included in PlantTribes2.0. Functional and gene family descriptors for clusters are primarily inherited from the Arabidopsis thaliana genes included in the cluster. [file 1471-2164-12-99-S4.CSV]

UNI	LEN	#ESTS	BEST_HIT	EVALUE	BEST_DESC	SUPER	TRIBE	Chlre3	Phypa1	Selmo1	Orysa5	Sorbi1	Vitvi1	Poptr1	Medtr1	Carpa1	Arath7	TOT	ORTHO	Chlre3	Phypa1	Selmo1	Orysa5	Sorbi1	Vitvi1	Poptr1	Medtr1	Carpa1	Arath7	TOT	TAIR	AtTFDB	PlantTFDB	GO-FUNC	GO-COMP	GO-PROC	GENE	SYMBOL	DESC
Contig1	512	0	gnl|Carpa1|supercontig_12.161	2.00E-32		5376	736		4	4	3	4	9	10	2	6	6	48	1539		1	2	2	2	5	4	1	1	1	19	Ion Channel Families-KCO5 protein family			transporter activity	other membranes	transport	gnl|Arath7|AT5G55630	KCO1, ATKCO1, ATTPK1, TPK1	KCO1 (CA2+ ACTIVATED OUTWARD RECTIFYING K+ CHANNEL 1); calcium-activated potassium channel/ outward rectifier potassium channel
Contig10	764	0	gnl|Vitvi1|GSVIVP00032141001	4.00E-90		400	377	3	5	3	9	8	8	18	8	6	11	79	2111	1	3	2	2	2	1	1	2	1	2	17	C2H2 Transcription Factor Family	C2H2	C3H	transcription factor activity	other cellular components	other biological processes	gnl|Arath7|AT2G19810		zinc finger (CCCH-type) family protein
Contig100	698	0	gnl|Phypa1|161618	1.00E-44	// jgi|Phypa1|161618|estExt_fgenesh1_pg.C_340142	1441	193	35	9	7	14	18	5	7	11	5	11	122	134	33	9	1	2	3	3	3	4	3	4	65				DNA or RNA binding	nucleus	cell organization and biogenesis	gnl|Arath7|AT1G07790		histone H2B, putative
Contig1000	896	0	gnl|Selmo1|152047	5.00E-112	// jgi|Selmo1|152047|estExt_Genewise1.C_350056	9132	4152	1	1	1	1	1	1	2	2	1	2	13	4699	1	1	1	1	1	1	2	1	1	2	12				hydrolase activity	chloroplast	other metabolic processes	gnl|Arath7|AT1G49630	ATPREP2	ATPREP2; metalloendopeptidase
Contig10000	562	0	gnl|Medtr1|AC146748_15.4	7.00E-83	TGS; Small GTP-binding protein domain chr03_pseudomolecule_IMGAG.1 22196990-22208479 F EGN_Mt060719 20060904 TIGR 2675.m00016	658	2043	2	2	3	2	2	2	3	1	2	3	22	6760	1	1	1	1	1	1	1	1	1	1	10				nucleotide binding	other intracellular components		gnl|Arath7|AT4G39520		GTP-binding protein, putative
Contig10002	599	0	gnl|Carpa1|supercontig_1.37	3.00E-50		3430	557	3	30	2	5	1	2	6	3	4	4	60	184	2	26	2	5	1	2	3	3	4	4	52				other enzyme activity	chloroplast	other metabolic processes	gnl|Arath7|AT1G67090	RBCS1A	ribulose bisphosphate carboxylase small chain 1A / RuBisCO small subunit 1A (RBCS-1A) (ATS1A)
Contig10004	548	0	gnl|Sorbi1|Sb10g000570.1	9.00E-25		372	558		2	37	2	4	2	2	7	2	2	60	125		2	49	2	3	2	2	5	1	2	68				other molecular functions	other cellular components	other biological processes	gnl|Arath7|AT5G47480		similar to unknown protein [Arabidopsis thaliana] (TAIR:AT5G47490.1); similar to hypothetical protein 24.t00016 [Brassica oleracea] (GB:ABD64938.1); similar to hypothetical protein 24.t00015 [Brassica oleracea] (GB:ABD64937.1); similar to hypothetical protein 25.t00024 [Brassica oleracea] (GB:ABD64978.1); contains domain RGPR-RELATED (PTHR13402); contains domain SIMILARITY TO UNKNOWN PROTEIN (PTH…
Contig10005	612	0	gnl|Phypa1|171834	3.00E-105	// jgi|Phypa1|171834|estExt_fgenesh1_pg.C_3130010	480	239		8	9	13	14	15	19	5	9	14	106	486		4	4	2	2	4	6	1	3	5	31	Glycosyltransferase Gene Families-Glycosyltransferase Family- 31			transferase activity	other membranes	other metabolic processes	gnl|Arath7|AT1G05170		galactosyltransferase family protein
Contig10006	722	0	gnl|Orysa5|Os03g40830	2.00E-45	subtilisin-like protease precursor, putative, expressed // LOC_Os03g40830.1|12003.m09156|protein	90	26		16	91	64	62	113	99	68	56	55	624	101		3	3	10	10	15	13	7	8	7	76	Subtilisin-like Serine Proteases			hydrolase activity	other membranes	other cellular processes	gnl|Arath7|AT4G34980	SLP2	SLP2 (subtilisin-like serine protease 2); subtilase
Contig10007	621	0	gnl|Phypa1|108362	9.00E-80	// jgi|Phypa1|108362|estExt_fgenesh1_pm.C_2560001	846	101	22	48	12	15	26	17	26	13	16	22	217	149	8	18	1	4	5	5	6	2	4	8	61	Chloroplast and Mitochondria gene families-Chlorophyll a/b-binding protein family			other binding	other cellular components	other metabolic processes	gnl|Arath7|AT1G29910	CAB3, AB180, LHCB1.2	CAB3 (CHLOROPHYLL A/B BINDING PROTEIN 3); chlorophyll binding
Contig10008	1314	0	gnl|Phypa1|149737	5.00E-91	// jgi|Phypa1|149737|e_gw1.303.11.1	5153	4437	1	2	1	1	1	1	3		1	1	12	9070	1	1	1	1	1	1	1		1	1	9					other membranes		gnl|Arath7|AT3G02690		integral membrane family protein
Contig10009	504	0	gnl|Selmo1|74272	7.00E-60	// jgi|Selmo1|74272|e_gw1.0.1310.1	6	4257		1	1	1	1	1	3	2	2	1	13	6342		1	1	1	1	1	1	2	2	1	11				other molecular functions	other cellular components	other biological processes	gnl|Arath7|AT2G38680		pyrimidine 5'-nucleotidase family protein / uridine monophosphate hydrolase-1 (UMPH-1) family protein
Contig1001	655	0	gnl|Selmo1|29789	5.00E-09	// jgi|Selmo1|29789|gw1.24.313.1	5839	1790			1	4	3	2	6	2	3	4	25	9240			1	2	2	1			1	2	9				other molecular functions	other membranes	other biological processes	gnl|Arath7|AT2G46330	ATAGP16, AGP16	AGP16 (ARABINOGALACTAN PROTEIN 16)
Contig10010	838	0	gnl|Selmo1|104121	3.00E-56	// jgi|Selmo1|104121|e_gw1.29.758.1	9730	2555	1	1	2	2	3	2	4		2	2	19	2631	1	1	2	2	2	1	2		2	2	15				transferase activity	other cellular components	transcription	gnl|Arath7|AT1G54250	ATRPABC16.5	ATRPABC16.5 ("Arabidopsis thaliana RNA polymerase I, II and III 16.5 kDa subunit"); DNA-directed RNA polymerase
Contig10011	1173	0	gnl|Arath7|AT1G16180	1.00E-52	TMS membrane family protein / tumour differentially expressed (TDE) family protein	5846	3088	1	1	1	2	2	2	3		2	2	16	10409		1		1	1	1	2		1	1	8				other molecular functions	other membranes		gnl|Arath7|AT1G16180		TMS membrane family protein / tumour differentially expressed (TDE) family protein
Contig10012	810	0	gnl|Medtr1|AC151668_29.3	6.00E-66	NADH-ubiquinone oxidoreductase, chain 49kDa; Respiratory-chain NADH dehydrogenase, subunit 1 chr04_pseudomolecule_IMGAG.1 732644-736199 E EGN_Mt060719 20060904 TIGR 3047.m00018	1062	635		2	3	5	2	10	13	16	1	3	55	1284	1	2	2	4		2	1	5	2	2	21				other enzyme activity	chloroplast	other metabolic processes	gnl|Arath7|ATCG01110	NDHH	Encodes the 49KDa plastid NAD(P)H dehydrogenase subunit H protein. Its transcription is regulated by an ndhF-specific plastid sigma factor, SIG4.
Contig10013	1020	0	gnl|Phypa1|180155	3.00E-51	// jgi|Phypa1|180155|estExt_gwp_gw1.C_400059	2280	1415	1	3	3	3	3	3	5	2	3	3	29	3342		2	1	1	1	1	3	1	2	2	14				other binding	Golgi apparatus	transport	gnl|Arath7|AT2G43160		epsin N-terminal homology (ENTH) domain-containing protein
Contig10014	971	0	gnl|Selmo1|438068	2.00E-34	// jgi|Selmo1|438068|estExt_fgenesh2_pg.C_10814	302	268	8	9	9	9	9	14	17	9	8	8	100	6925	1	1	1	1	1	1	2		1	1	10				hydrolase activity	nucleus	DNA or RNA metabolism	gnl|Arath7|AT5G44635		minichromosome maintenance family protein / MCM family protein
Contig10015	560	0	gnl|Poptr1|799853	3.00E-51	// jgi|Poptr1_1|799853|fgenesh4_pm.C_LG_III000318	1599	1198	1	2	3	4	4	4	7		3	5	33	1224	1	2	3	3	2	2	4		2	2	21	Organic Solute Cotransporters-Glycerol-3-phosphate permease like protein family			transporter activity	other membranes	transport	gnl|Arath7|AT3G47420		glycerol-3-phosphate transporter, putative / glycerol 3-phosphate permease, putative
Contig10016	584	0	gnl|Medtr1|AC146758_13.4	6.00E-12	Cytochrome b6/f complex, subunit 5 chr07_pseudomolecule_IMGAG.1 25716454-25718465 E EGN_Mt060719 20060904 TIGR 2683.m00011	10679	7723						3		2		2	7	12427						3		2		1	6				other enzyme activity	other cellular components	electron transport or energy pathways	gnl|Arath7|ATCG00600	PETG	Cytochrome b6-f complex, subunit V. Disruption of homologous gene in Chlamydomonas results in disruption of cytochrome b6-f complex.
Contig10017	918	0	gnl|Phypa1|5170	6.00E-67	// jgi|Phypa1|5170|gw1.183.12.1	1	1	91	267	271	834	710	856	1081	382	309	449	5250	6508		9	1								10	Receptor kinase-like protein family	Trihelix		kinase activity	other membranes	other cellular processes	gnl|Phypa1|111615		// jgi|Phypa1|111615|e_gw1.2.11.1
Contig10018	547	0	gnl|Carpa1|supercontig_56.41	9.00E-47		1598	2596	1	3	2	2	3		4		1	3	19	3255	1	2	2	2	2		1		1	3	14				other molecular functions	other cellular components	other biological processes	gnl|Arath7|AT3G11397		prenylated rab acceptor (PRA1) family protein
Contig10019	917	0	gnl|Selmo1|107404	2.00E-110	// jgi|Selmo1|107404|e_gw1.35.12.1	3259	3673	1	3	1	1	1	1	3		2	1	14	3638	1	3	1	1	1	1	2		2	1	13				hydrolase activity	chloroplast	cell organization and biogenesis	gnl|Arath7|AT3G19720	ARC5	ARC5 (ACCUMULATION AND REPLICATION OF CHLOROPLAST 5); GTP binding / GTPase
Contig1002	1240	0	gnl|Phypa1|143199	1.00E-102	// jgi|Phypa1|143199|e_gw1.199.115.1	116	3456	2	2	1	1	1	1	2	2	2	1	15	6155		2	1	1	1	1	2	1	1	1	11				other molecular functions	other cellular components	signal transduction	gnl|Arath7|AT2G02710		PAC motif-containing protein
Contig10020	492	0	gnl|Vitvi1|GSVIVP00036704001	8.00E-24		3	597	1	4	4	5	5	15	11	2	4	6	57	2		1	1	2	9	46	9	881	19		968	3-hydroxyisobutyryl-coenzyme A hydrolase family			hydrolase activity	mitochondria	other metabolic processes	gnl|Carpa1|supercontig_102.27
Contig10021	684	0	gnl|Phypa1|96394	1.00E-48	// jgi|Phypa1|96394|fgenesh1_pg.scaffold_302000018	437	285	2	7	6	11	13	12	18	9	9	10	97	419	1	3	2	3	4	3	6	4	3	5	34	CCAAT-HAP3 Transcription Factor Family	CCAAT-HAP3	CCAAT_HAP3	transcription factor activity	nucleus	other biological processes	gnl|Arath7|AT2G38880	HAP3, ATHAP3, HAP3A	HAP3A (Heme activator protein (yeast) homolog 3A); transcription factor
Contig10022	682	0	gnl|Phypa1|58245	2.00E-46	// jgi|Phypa1|58245|fgenesh1_pm.scaffold_97000002	2109	3082	1	5	1	1	2	1	2	1	1	1	16	3747	1	3	1	1	1	1	2	1	1	1	13				structural molecule activity	ribosome	other metabolic processes	gnl|Arath7|AT1G48350		ribosomal protein L18 family protein
Contig10023	704	0	gnl|Phypa1|115997	2.00E-72	// jgi|Phypa1|115997|e_gw1.15.379.1	363	402	6	8	4	11	15	6	9	3	5	9	76	1507	3	6	1	1	1	1	2		1	3	19				other molecular functions	other membranes	other biological processes	gnl|Arath7|AT1G21070		transporter-related
Contig10024	710	0	gnl|Poptr1|576934	4.00E-21	// jgi|Poptr1_1|576934|eugene3.00161069	112	327			1	13	8	14	15	18	5	13	87	10569				2	2	1	2			1	8				transferase activity	other cellular components	other biological processes	gnl|Arath7|AT5G01210		transferase family protein
Contig10027	879	0	gnl|Medtr1|AC155898_32.5	7.00E-66	Sigma-54 factor, interaction region; Ras small GTPase, Rab type chr04_pseudomolecule_IMGAG.1 25946783-25963855 E EGN_Mt060719 20060904 TIGR 3193.m00010	305	3966			1	2	2	2	2	1	1	2	13	6637			1	1	1	2	2	1	1	1	10				nucleotide binding	other intracellular components	signal transduction	gnl|Arath7|AT5G64813		GTP-binding protein-related
Contig10028	683	0	gnl|Phypa1|56100	2.00E-76	// jgi|Phypa1|56100|fgenesh1_pm.scaffold_28000017	6140	3403	1	2	1	2	1	2	2	2	1	1	15	4420	1	2	1	1	1	2	1	1	1	1	12				other molecular functions	other cellular components	other biological processes	gnl|Arath7|AT1G23280		MAK16 protein-related
Contig10029	964	0	gnl|Selmo1|103418	6.00E-36	// jgi|Selmo1|103418|e_gw1.28.377.1	355	137	5	10	4	17	19	28	26	23	14	21	167	709	1	5	2	2	2	2	4	2	2	4	26	Myosin-Myosin-like proteins			other molecular functions	other cellular components	other biological processes	gnl|Arath7|AT1G50360	ATVIIIA, VIIIA	VIIIA (Myosin-like protein VIIA); motor
Contig1003	930	0	gnl|Phypa1|195464	2.00E-131	// jgi|Phypa1|195464|estExt_gwp_gw1.C_2400063	12	10	125	115	133	169	178	111	203	81	96	158	1369	1081	1	4	3	2	2	2	3	1	1	3	22	Calcium Dependent Protein Kinase			kinase activity	other cellular components	other cellular processes	gnl|Arath7|AT3G50500	SPK-2-2, SNRK2-2, SNRK2.2, SRK2D	SPK-2-2 (SNF1-RELATED PROTEIN KINASE 2-2, SNF1-RELATED PROTEIN KINASE 2.2); kinase/ protein kinase
Contig10030	1454	0	gnl|Arath7|AT3G02360	0	6-phosphogluconate dehydrogenase family protein	1072	971	2	7	2	2	5	5	9	1	3	3	39	609	2	4	2	2	3	2	7	1	2	3	28				other enzyme activity	other membranes	other metabolic processes	gnl|Arath7|AT1G64190		6-phosphogluconate dehydrogenase family protein
Contig10031	555	0	gnl|Poptr1|424459	1.00E-40	// jgi|Poptr1_1|424459|gw1.87.73.1	10029	4274	1	3	1	1	1	2	1		1	2	13	6195	1	2	1	1	1	1	1		1	2	11				other molecular functions	chloroplast	other biological processes	gnl|Arath7|AT2G43945		similar to unknown protein [Arabidopsis thaliana] (TAIR:AT3G59870.1); similar to Os01g0338600 [Oryza sativa (japonica cultivar-group)] (GB:NP_001042944.1); similar to hypothetical protein Tery_2745 [Trichodesmium erythraeum IMS101] (GB:YP_722402.1); contains InterPro domain Gamma thionin; (InterPro:IPR008176)
Contig10032	763	0	gnl|Poptr1|552479	1.00E-37	// jgi|Poptr1_1|552479|eugene3.00021794	69	164	10	13	16	14	15	14	19	12	14	15	142	8955		1	1	1	1	1	1	1	1	1	9			C3H	other enzyme activity	other cellular components	other biological processes	gnl|Arath7|AT1G33390		helicase domain-containing protein
Contig10034	938	0	gnl|Poptr1|660117	2.00E-11	// jgi|Poptr1_1|660117|grail3.0106009902	4114	6702				1	1	1	3	2		1	9	8857				1	1	1	2	2	1	1	9				other molecular functions	other cellular components	other biological processes	gnl|Arath7|AT5G22040		similar to zinc knuckle (CCHC-type) family protein [Arabidopsis thaliana] (TAIR:AT3G62330.1); similar to putative protein-related [Medicago truncatula] (GB:ABE78137.1); similar to Os03g0274700 [Oryza sativa (japonica cultivar-group)] (GB:NP_001049703.1)
Contig10035	492	0	gnl|Selmo1|173629	7.00E-22	// jgi|Selmo1|173629|estExt_Genewise1Plus.C_230076	9737	2591	1	2	3	2	3	1	4		1	2	19	7643	1	1	1	1	1	1	1		1	2	10				transferase activity		other metabolic processes	gnl|Arath7|AT2G46110	PANB1, KPHMT1	KPHMT1/PANB1 (KETOPANTOATE HYDROXYMETHYLTRANSFERASE 1); 3-methyl-2-oxobutanoate hydroxymethyltransferase
Contig10036	959	0	gnl|Phypa1|147760	2.00E-75	// jgi|Phypa1|147760|e_gw1.266.4.1	412	96		22	14	27	28	22	42	17	24	29	225	158		4	2	9	10	7	12	3	5	7	59				transferase activity	Golgi apparatus	other biological processes	gnl|Arath7|AT1G26850		dehydration-responsive family protein
Contig10037	979	0	gnl|Phypa1|140193	1.00E-91	// jgi|Phypa1|140193|e_gw1.164.6.1	200	937	2	4	2	3	7	10	4	4	2	2	40	5297	1	1		1	1	2	1	2	1	1	11				other enzyme activity	chloroplast	other metabolic processes	gnl|Arath7|AT1G50200	ACD, ALATS	ALATS (ALANYL-TRNA SYNTHETASE); ATP binding / alanine-tRNA ligase/ nucleic acid binding
Contig10038	841	0	gnl|Phypa1|186053	1.00E-41	// jgi|Phypa1|186053|estExt_gwp_gw1.C_890059	219	165	6	12	5	17	20	14	22	12	11	23	142	636	3	2	1	2	2	4	5	2	2	5	28	Core Cell Cycle Genes	TCP		other molecular functions	nucleus	other cellular processes	gnl|Arath7|AT1G20610	CYCB2;3	CYCB2;3 (CYCLIN B2;3); cyclin-dependent protein kinase regulator
Contig10039	853	0	gnl|Carpa1|supercontig_108.26	4.00E-92		2134	646	6	5	4	4	6	7	6	1	5	10	54	6905	1	1	1	1	2	1	1		1	1	10				hydrolase activity	chloroplast	other metabolic processes	gnl|Arath7|AT5G36950	DEGP10	DEGP10 (DEGP PROTEASE 10); serine-type peptidase/ trypsin
Contig10040	884	0	gnl|Selmo1|442850	5.00E-40	// jgi|Selmo1|442850|estExt_fgenesh2_pg.C_280009	11	1470	1	4	2	3	3	5	4		2	4	28	3266	1	2	1	3	1	1	3			2	14	Katanin p80 subunit - like			nucleotide binding	other cellular components	other biological processes	gnl|Arath7|AT5G08390		similar to transducin family protein / WD-40 repeat family protein [Arabidopsis thaliana] (TAIR:AT5G23430.1); similar to Os04g0677700 [Oryza sativa (japonica cultivar-group)] (GB:NP_001054267.1); similar to H0801D08.1 [Oryza sativa (indica cultivar-group)] (GB:CAJ86243.1); similar to H0402C08.11 [Oryza sativa (indica cultivar-group)] (GB:CAJ86235.1); contains InterPro domain WD-40 repeat; (InterP…
Contig10041	568	0	gnl|Selmo1|143081	9.00E-71	// jgi|Selmo1|143081|estExt_Genewise1.C_51011	786	727	4	10	4	4	4	5	10	1	3	4	49	1301	1	1	1	3	3	3	4	1	1	3	21				transferase activity	mitochondria	other metabolic processes	gnl|Arath7|AT2G38400	AGT3	AGT3 (ALANINE:GLYOXYLATE AMINOTRANSFERASE 3); alanine-glyoxylate transaminase
Contig10042	960	0	gnl|Phypa1|84833	4.00E-106	// jgi|Phypa1|84833|fgenesh1_pg.scaffold_128000017	1	163		10	6	22	21	16	27	14	12	15	143	343		3	3	8	5	2	5	4	3	4	37	Glycosyltransferase Gene Families-Glycosyltransferase- Family 8			transferase activity	Golgi apparatus	other metabolic processes	gnl|Arath7|AT2G46480	GAUT2, LGT2	GAUT2/LGT2 (Galacturonosyltransferase 2); polygalacturonate 4-alpha-galacturonosyltransferase/ transferase, transferring glycosyl groups
Contig10043	1429	0	gnl|Vitvi1|GSVIVP00031077001	9.00E-28		166	762		4	3	5	7	4	14	2	4	4	47	3075		3	1	1	1	2	2	1	1	2	14				DNA or RNA binding	other intracellular components	other biological processes	gnl|Arath7|AT3G26932	DRB3	DRB3 (DSRNA-BINDING PROTEIN 3); double-stranded RNA binding
Contig10044	567	0	gnl|Vitvi1|GSVIVP00030553001	2.00E-52		5947	2356		2	1	2	3	2	4	2	2	2	20	7571		2	1	1	1	1	2	1		1	10				structural molecule activity	other cellular components	cell organization and biogenesis	gnl|Arath7|AT1G30825	ARPC2A, DIS2	DIS2 (DISTORTED TRICHOMES 2); structural molecule
Contig10045	640	0	gnl|Selmo1|121066	2.00E-13	// jgi|Selmo1|121066|e_gw1.64.269.1	284	6984			1	2	1	1	1		1	1	8	12041			1	1	1	1	1		1	1	7				other enzyme activity	other membranes	electron transport or energy pathways	gnl|Arath7|AT4G29720	ATPAO5	ATPAO5 (POLYAMINE OXIDASE 5); amine oxidase
Contig10048	531	0	gnl|Carpa1|supercontig_117.67	2.00E-52		5759	4288	1	3	1	1	1	1	2	1	1	1	13	3880	1	3	1	1	1	1	2	1	1	1	13				other enzyme activity		other metabolic processes	gnl|Arath7|AT3G04870	PDE181, ZDS	ZDS (ZETA-CAROTENE DESATURASE); carotene 7,8-desaturase
Contig10049	659	0	gnl|Phypa1|133479	2.00E-103	// jgi|Phypa1|133479|e_gw1.103.71.1	3715	1884	2	3	1	2	3	5	4		2	2	24	2595	1	3	1	2	2	1	2	1	1	1	15				other enzyme activity	other cellular components	other cellular processes	gnl|Arath7|AT3G27060	TSO2	TSO2 (TSO2); ribonucleoside-diphosphate reductase
Contig1005	874	0	gnl|Phypa1|189736	2.00E-128	// jgi|Phypa1|189736|estExt_gwp_gw1.C_1360153	10281	5454	1	1	1	1	1	1	3		1	1	11	6746	1	1	1	1	1	1	2		1	1	10				structural molecule activity	ribosome	other metabolic processes	gnl|Arath7|AT5G06360		ribosomal protein S8e family protein
Contig10050	1309	0	gnl|Medtr1|AC123899_9.4	6.00E-149	Helicase, C-terminal chr07_pseudomolecule_IMGAG.1 16431123-16438168 F EGN_Mt060719 20060904 TIGR 2109.m00012	34	30	37	64	54	54	62	55	84	52	40	55	557	1417	1	2	1	3	2	2	2	3	1	3	20	Protein synthesis factors-eIF4A-like - RNA helicases most related to eIF4A			hydrolase activity	other cellular components	other biological processes	gnl|Arath7|AT2G45810		DEAD/DEAH box helicase, putative
Contig10051	955	0	gnl|Sorbi1|Sb02g000650.1	2.00E-105		118	34	2	21	34	65	81	59	80	56	45	50	493	107		4	8	9	8	7	13	12	5	8	74	Organic Solute Cotransporters-Putative sugar transporter family	C2H2		transporter activity	other membranes	transport	gnl|Arath7|AT1G11260	STP1	STP1 (SUGAR TRANSPORTER 1); carbohydrate transporter/ sugar porter
Contig10052	730	0	gnl|Selmo1|74905	2.00E-18	// jgi|Selmo1|74905|e_gw1.0.2848.1	463	1527			3	4	3	3	4	5	4	2	28	2447			5	1	1	1	3	2	2	1	16				other molecular functions	other membranes	other biological processes	gnl|Arath7|AT5G10310		similar to unknown protein [Arabidopsis thaliana] (TAIR:AT4G37810.1); similar to 80A08_28 [Brassica rapa subsp. pekinensis] (GB:AAZ67613.1)
Contig10053	888	0	gnl|Poptr1|732500	6.00E-17	// jgi|Poptr1_1|732500|estExt_Genewise1_v1.C_LG_XIV3857	1033	185	3	5	3	17	15	15	27	20	11	10	126	9428			1	2	1	1	1	1	1	1	9	C3H Transcription Factor Family	C3H		protein binding	chloroplast	response to abiotic or biotic stimulus	gnl|Arath7|AT2G04240	XERICO	XERICO; protein binding / zinc ion binding
Contig10054	544	0	gnl|Selmo1|152567	6.00E-47	// jgi|Selmo1|152567|estExt_Genewise1.C_370139	318	1095	1	5	2	4	7	2	4	2	2	6	35	2081	1	2	2	2	2	1	2	1	1	3	17				hydrolase activity	other cellular components	other cellular processes	gnl|Arath7|AT1G79330	AMC6, ATMCP2B	AMC6/ATMCP2B (TYPE-II METACASPASES); caspase/ cysteine-type endopeptidase
Contig10056	518	0	gnl|Vitvi1|GSVIVP00016115001	3.00E-25		1025	148	2	6	17	23	25	17	27	11	11	17	156	802	4	5	5	2	2	3	2			2	25	MTN3-like protein family				other membranes	other biological processes	gnl|Arath7|AT1G66770		nodulin MtN3 family protein
Contig10058	647	0	gnl|Arath7|AT4G14305	5.00E-56	similar to PMP22 (peroxisomal membrane protein 22) [Arabidopsis thaliana] (TAIR:AT4G04470.1); similar to Os08g0566900 [Oryza sativa (japonica cultivar-group)] (GB:NP_001062544.1); similar to Os02g0226000 [Oryza sativa (japonica cultivar-group)] (GB:NP_001046343.1); similar to hypothetical protein DDBDRAFT_0188787 [Dictyostelium discoideum AX4] (GB:XP_635840.1); contains InterPro domain Mpv17/PMP2…	317	2225	1	3	1	2	3	2	4	1	2	2	21	4349	1	3	1	1	1	1	1	1	1	1	12	Peroxisomal membrane protein			other molecular functions	other membranes	other biological processes	gnl|Arath7|AT4G14305		similar to PMP22 (peroxisomal membrane protein 22) [Arabidopsis thaliana] (TAIR:AT4G04470.1); similar to Os08g0566900 [Oryza sativa (japonica cultivar-group)] (GB:NP_001062544.1); similar to Os02g0226000 [Oryza sativa (japonica cultivar-group)] (GB:NP_001046343.1); similar to hypothetical protein DDBDRAFT_0188787 [Dictyostelium discoideum AX4] (GB:XP_635840.1); contains InterPro domain Mpv17/PMP2…
Contig10059	1027	0	gnl|Selmo1|168054	2.00E-107	// jgi|Selmo1|168054|estExt_Genewise1Plus.C_70096	1679	2074	1	4	1	2	3	2	2	2	2	3	22	2472	1	4	1	2	1	1	2	1	1	2	16				protein binding	other cellular components	transport	gnl|Arath7|AT1G23900	GAMMA-ADR, GAMMA-ADAPTIN 1	GAMMA-ADAPTIN 1 (GAMMA-ADAPTIN 1); clathrin binding
Contig1006	898	0	gnl|Chlre3|196621	6.00E-24	// jgi|Chlre3|196621	1557	23726	1										1																			gnl|Chlre3|196621		// jgi|Chlre3|196621
Contig10060	617	0	gnl|Phypa1|111827	1.00E-68	// jgi|Phypa1|111827|e_gw1.2.576.1	658	1351	3	4	4	2	4	3	3	3	2	2	30	6747	1	1	1	1	1	1	1	1	1	1	10				nucleotide binding	other intracellular components		gnl|Arath7|AT5G18570		GTP1/OBG family protein
Contig10061	718	0	gnl|Selmo1|416905	6.00E-44	// jgi|Selmo1|416905|fgenesh2_pg.C_scaffold_32000143	51	154	9	17	5	23	20	28	23		8	19	152	3142	1	1	1	2	1	4	2		1	1	14	Putative tropinone reductase family			other enzyme activity	other cellular components	other metabolic processes	gnl|Arath7|AT5G06060		tropinone reductase, putative / tropine dehydrogenase, putative
Contig10062	1473	0	gnl|Vitvi1|GSVIVP00035717001	4.00E-135		2082	4767	1	1	1	1	1	2	2	1	1	1	12	4451	1	1	1	1	1	2	2	1	1	1	12				transferase activity	other membranes	other metabolic processes	gnl|Arath7|AT5G19485		acyltransferase/ nucleotidyltransferase
Contig10063	509	0	gnl|Selmo1|90379	5.00E-27	// jgi|Selmo1|90379|e_gw1.11.925.1	153	120		7	14	33	20	25	12	17	15	49	192	1075		2	2	3	3	2	3	3	1	3	22				other molecular functions	other membranes	other biological processes	gnl|Arath7|AT1G55360		similar to unknown protein [Arabidopsis thaliana] (TAIR:AT5G56530.1); similar to unknown protein [Arabidopsis thaliana] (TAIR:AT3G13510.1); similar to Os07g0205500 [Oryza sativa (japonica cultivar-group)] (GB:NP_001059148.1); similar to Os07g0573400 [Oryza sativa (japonica cultivar-group)] (GB:NP_001060067.1); similar to Protein of unknown function DUF239, plant [Medicago truncatula] (GB:ABE82132…
Contig10064	1098	0	gnl|Phypa1|219176	1.00E-50	// jgi|Phypa1|219176|estExt_Genewise1.C_1690113	1	1262	1	4	3	2	6	4	4	1	2	4	31	1001	1	4	2	2	4	1	2	1	2	4	23				other molecular functions	other cellular components	other metabolic processes	gnl|Arath7|AT2G44680	CKB4	CKB4 (CASEIN KINASE II BETA SUBUNIT 4); protein kinase CK2/ protein kinase CK2 regulator
Contig10065	893	0	gnl|Phypa1|115306	5.00E-103	// jgi|Phypa1|115306|e_gw1.13.306.1	6184	3696		2	1	3	2	2	2		1	1	14	4051		2	1	2	2	2	2		1	1	13	Acyl Lipid Metabolism Family-Base-Exchange Enzyme			transferase activity	other cellular components	other metabolic processes	gnl|Arath7|AT1G15110		phosphatidyl serine synthase family protein
Contig10067	834	0	gnl|Selmo1|150447	8.00E-88	// jgi|Selmo1|150447|estExt_Genewise1.C_270047	440	2692	1		1	2	2	2	5	1	2	2	18	10070	1		1	1	1	1	1		1	1	8				other enzyme activity	other cellular components	other cellular processes	gnl|Arath7|AT4G08550		glutaredoxin-related
Contig10068	492	0	gnl|Selmo1|96875	1.00E-15	// jgi|Selmo1|96875|e_gw1.18.350.1	804	393	1	5	7	11	15	7	11	6	5	9	77	348		2	4	6	8	5	3	2	3	4	37				other enzyme activity	other cellular components	other metabolic processes	gnl|Arath7|AT1G04580	ATAO-4, ATAO2, AAO4	AAO4 (ALDEHYDE OXIDASE 4); aldehyde oxidase
Contig10069	548	0	gnl|Vitvi1|GSVIVP00030592001	4.00E-54		2042	926		6	1	4	5	3	7	7	2	5	40	1367		2	1	3	4	1	2	2	1	4	20				protein binding	other cellular components	cell organization and biogenesis	gnl|Arath7|AT1G14840	ATMAP70-4	ATMAP70-4 (microtubule-associated proteins 70-4); microtubule binding
Contig1007	935	0	gnl|Selmo1|91640	4.00E-74	// jgi|Selmo1|91640|e_gw1.12.423.1	171	913	2	5	2	6	11	2	4	2	2	4	40	1210		2	1	4	7	1	2	1	1	2	21				transferase activity	other cytoplasmic components	other metabolic processes	gnl|Arath7|AT1G17290	ALAAT1	ALAAT1 (ALANINE AMINOTRANSFERAS); alanine transaminase
Contig10070	962	0	gnl|Sorbi1|Sb08g018430.1	5.00E-67		433	1002		2	2	5	6	5	7	3	5	3	38	4083	1	2	1	2	2	2	1		1	1	13	PCBPs			protein binding	other cellular components	other biological processes	gnl|Arath7|AT2G43040	NPG1	NPG1 (NO POLLEN GERMINATION 1); calmodulin binding
Contig10072	442	0	gnl|Carpa1|supercontig_130.54	8.00E-24		6571	6086	2	1	1	1	1	1	1		1	1	10	6756	2	1	1	1	1	1	1		1	1	10				other molecular functions		other biological processes	gnl|Arath7|AT5G40660		ATP12 protein-related
Contig10073	553	0	gnl|Phypa1|114055	7.00E-80	// jgi|Phypa1|114055|e_gw1.9.194.1	302	268	8	9	9	9	9	14	17	9	8	8	100	5563	1	1	1	1	2	1	1	1	1	1	11				hydrolase activity	nucleus	DNA or RNA metabolism	gnl|Arath7|AT5G46280		DNA replication licensing factor, putative
Contig10074	1271	0	gnl|Arath7|AT2G07698	0	ATP synthase alpha chain, mitochondrial, putative	2252	748	1	2	2	8	4	7	11	9		4	48	9902	1			1		1	1	2		2	8				transporter activity	mitochondria	other metabolic processes	gnl|Arath7|ATMG01190	ATP1	ATPase subunit 1
Contig10075	614	0	gnl|Carpa1|supercontig_59.92	1.00E-68		1112	135		29	12	12	10	15	29	20	15	26	168	2026				1	1	2	4		2	7	17	Polysaccharide Lyase Gene Families-Polysaccharide Lyase Family 1			other enzyme activity	other membranes	other biological processes	gnl|Arath7|AT1G04680		pectate lyase family protein
Contig10076	1172	0	gnl|Phypa1|46378	2.00E-49	// jgi|Phypa1|46378|gw1.55.226.1	209	1960		1		5	4	2	4	1	2	4	23	10420		1		1	1	1	2		1	1	8				other enzyme activity	other membranes	other cellular processes	gnl|Arath7|AT1G34780	ATAPRL4	ATAPRL4 (APR-LIKE 4); electron carrier/ protein disulfide oxidoreductase
Contig10077	542	0	gnl|Sorbi1|Sb1292s002010.1	2.00E-25		6234	3954					4			10			14	5144					1			10			11							gnl|Medtr1|AC121240_10.3		hypothetical protein chr05_pseudomolecule_IMGAG.1 17765131-17764455 H EGN_Mt060719 20060904 TIGR 2071.m00051
Contig10078	429	0	gnl|Poptr1|178089	7.00E-09	// jgi|Poptr1_1|178089|gw1.I.6689.1	405	153	8	12	10	14	14	13	14	26	29	13	153	49	3	12	9	12	12	12	11	12	10	12	105	Glycosyltransferase Gene Families-Glycosyltransferase Family- 48			transferase activity	plasma membrane	other cellular processes	gnl|Arath7|AT1G05570	GSL06, ATGSL6, ATGSL06, GSL6, CALS1	CALS1 (CALLOSE SYNTHASE 1); transferase, transferring glycosyl groups
Contig10079	1560	0	gnl|Medtr1|AC151668_31.3	9.00E-28	hypothetical protein chr04_pseudomolecule_IMGAG.1 723308-724051 E EGN_Mt060719 20060904 TIGR 3047.m00010	11087	10813								1	2		3	22430								1	1		2							gnl|Carpa1|supercontig_2529.2
Contig1008	812	0	gnl|Orysa5|Os04g42930	1.00E-38	OsGrx_C2.2 - glutaredoxin subgroup I, expressed // LOC_Os04g42930.1|12004.m09258|protein	2165	133	2	7	7	23	27	15	32	18	12	27	170	1566	2	1	2	2	2	2	3	2	1	2	19	Putative glutaredoxin family			other enzyme activity	other membranes	electron transport or energy pathways	gnl|Arath7|AT5G40370		glutaredoxin, putative
Contig10082	1062	0	gnl|Phypa1|205380	2.00E-136	// jgi|Phypa1|205380|estExt_Genewise1.C_270066	34	30	37	64	54	54	62	55	84	52	40	55	557	8431	1	1	1	1	1	1	1		1	1	9	Protein synthesis factors-eIF4A-like - RNA helicases most related to eIF4A			hydrolase activity	other cellular components	other biological processes	gnl|Arath7|AT1G31970		DEAD/DEAH box helicase, putative
Contig10083	1193	0	gnl|Vitvi1|GSVIVP00020152001	1.00E-90		3	5184	1	1	1	1	1	1	3		1	1	11	7116	1	1	1	1	1	1	2		1	1	10					other cellular components		gnl|Arath7|AT1G56290		CwfJ-like family protein
Contig10084	1446	0	gnl|Phypa1|19044	1.00E-08	// jgi|Phypa1|19044|gw1.120.59.1	6633	6489		1		2	1	1	1	1	1	1	9	8782	1	1		1	1	1	1	1	1	1	9				other molecular functions	other cellular components	other biological processes	gnl|Arath7|AT2G14660		similar to Protein of unknown function DUF589 [Medicago truncatula] (GB:ABE89772.1); contains InterPro domain Protein of unknown function DUF589; (InterPro:IPR007628)
Contig10087	1091	0	gnl|Arath7|AT1G18900	1.00E-84	pentatricopeptide (PPR) repeat-containing protein	7	6	7	67	164	185	219	190	277	149	162	198	1618	8126		1	1	1	1	1	1		1	2	9	Glycosyltransferase Gene Families-Glycosyltransferase- Family 1			other binding	other cellular components	other biological processes	gnl|Arath7|AT1G18900		pentatricopeptide (PPR) repeat-containing protein
Contig10089	1331	0	gnl|Vitvi1|GSVIVP00021940001	6.00E-75		4	1217		1	1	2	2	1	2	8	1	14	32	4739		1	1	2	1	1	2	2	1	1	12				nucleotide binding	other cellular components	response to abiotic or biotic stimulus	gnl|Arath7|AT1G33970		avirulence-responsive protein, putative / avirulence induced gene protein, putative / AIG protein, putative
Contig1009	1313	0	gnl|Phypa1|178664	1.00E-172	// jgi|Phypa1|178664|estExt_gwp_gw1.C_310275	6012	4811	1	2	1	1	1	1	2	1	1	1	12	4673	1	2	1	1	1	1	2	1	1	1	12				other molecular functions	nucleus	other metabolic processes	gnl|Arath7|AT3G61140	ATFUS6, CSN1, COP11, EMB78, FUS6	FUS6 (FUSCA 6)
Contig10090	909	0	gnl|Carpa1|supercontig_77.77	3.00E-61		343	63	3	8	48	40	52	59	59	18	18	19	324	131		4		11	13	15	6	3	6	8	66	Cytochrome P450-CYP72A			other binding	other membranes	electron transport or energy pathways	gnl|Arath7|AT3G14610	CYP72A7	CYP72A7 (cytochrome P450, family 72, subfamily A, polypeptide 7); oxygen binding
Contig10091	437	0	gnl|Vitvi1|GSVIVP00020781001	5.00E-18		2134	646	6	5	4	4	6	7	6	1	5	10	54	3177		1	2	2	3	2	2	1		1	14				hydrolase activity	chloroplast	other metabolic processes	gnl|Arath7|AT5G40200	DEGP9	DEGP9 (DEGP PROTEASE 9); serine-type peptidase/ trypsin
Contig10092	550	0	gnl|Selmo1|91146	2.00E-33	// jgi|Selmo1|91146|e_gw1.11.419.1	414	7991		2	4								6	15672			4								4							gnl|Selmo1|270751		// jgi|Selmo1|270751|estExt_fgenesh1_kg.C_110034
Contig10093	1242	0	gnl|Selmo1|95398	3.00E-54	// jgi|Selmo1|95398|e_gw1.17.140.1	17	8	1	16	149	219	219	239	223	168	74	114	1422	79		2	10	5	5	9	26	19	5	6	87	Glycosyltransferase Gene Families-Glycosyltransferase- Family 1	bHLH		transferase activity	other cellular components	other metabolic processes	gnl|Arath7|AT1G22400	UGT85A1	UGT85A1 (UDP-glucosyl transferase 85A1); UDP-glycosyltransferase/ transferase, transferring glycosyl groups / transferase, transferring hexosyl groups
Contig10095	1206	0	gnl|Phypa1|64171	1.00E-19	// jgi|Phypa1|64171|fgenesh1_pg.scaffold_2000048	304	9760		4									4	396		34									34							gnl|Phypa1|100928		// jgi|Phypa1|100928|fgenesh1_pg.scaffold_448000008
Contig10096	1151	0	gnl|Medtr1|AC158504_27.3	2.00E-11	Glyoxalase/bleomycin resistance protein/dioxygenase chr04_pseudomolecule_IMGAG.1 32003716-31998950 F EGN_Mt060719 20060904 TIGR 3273.m00022	3629	1353		4	1	3	3	5	5	5	2	2	30	3070	1	2	1	1	1	2	2	2	1	1	14				other enzyme activity	other cellular components	other metabolic processes	gnl|Arath7|AT1G67280		lactoylglutathione lyase, putative / glyoxalase I, putative
Contig10097	631	0	gnl|Orysa5|Os03g32314	2.00E-29	allene oxide cyclase 4, chloroplast precursor, putative, expressed // LOC_Os03g32314.1|12003.m08473|protein	6006	2678		5	1	1	1	1	3	1	1	4	18	3124		2	1	1	1	1	2	1	1	4	14	Acyl Lipid Metabolism Family-Allene Oxide Cyclase			other enzyme activity	chloroplast	response to abiotic or biotic stimulus	gnl|Arath7|AT1G13280	AOC4	AOC4 (ALLENE OXIDE CYCLASE 4)
Contig10098	509	0	gnl|Poptr1|831173	6.00E-48	// jgi|Poptr1_1|831173|estExt_fgenesh4_pm.C_LG_IV0295	4974	4176	1	3	1	1	2	1	2	1		1	13	5080	1	3	1	1	1	1	2	1		1	12				transferase activity	ER	other biological processes	gnl|Arath7|AT1G65820		microsomal glutathione s-transferase, putative
Contig10099	970	0	gnl|Vitvi1|GSVIVP00004199001	1.00E-30		3566	1026		2	3	3	4	4	6	5	4	6	37	1593			2	2	3	3	4	1	1	3	19	Single Myb Histone (SMH)	MYB-related	MYB-related	transcription factor activity	nucleus	other biological processes	gnl|Arath7|AT1G49950	ATTRB1, TRB1	ATTRB1/TRB1 (TELOMERE REPEAT BINDING FACTOR 1); DNA binding / transcription factor
Contig101	879	0	gnl|Carpa1|supercontig_73.31	2.00E-82		2429	1698	2	4	3	2	3	2	3	3	2	2	26	7731	1	2	1	1	1	1	1		1	1	10				structural molecule activity	ribosome	other metabolic processes	gnl|Arath7|AT2G43030		ribosomal protein L3 family protein
Contig1010	1879	0	gnl|Vitvi1|GSVIVP00016702001	2.00E-54		1034	1851	3	3	1	1	1	2	1	9	2	1	24	2532	3	2	1	1	1	2	1	1	2	1	15				other molecular functions	chloroplast	other metabolic processes	gnl|Arath7|AT4G29060	EMB2726	EMB2726 (EMBRYO DEFECTIVE 2726); translation elongation factor
Contig10100	532	0	gnl|Vitvi1|GSVIVP00018876001	6.00E-47		10025	4254	1	1	1	1	1	1	4	1	1	1	13	6364	1	1	1	1	1	1	2	1	1	1	11				other molecular functions	other cytoplasmic components	cell organization and biogenesis	gnl|Arath7|AT2G38020	MAN, VCL1	VCL1 (VACUOLELESS 1)
Contig10101	927	0	gnl|Phypa1|150484	2.00E-88	// jgi|Phypa1|150484|e_gw1.317.40.1	210	4487	1	2	1	1	3	1	1		1	1	12	4331	1	2	1	1	3	1	1		1	1	12				other enzyme activity		other biological processes	gnl|Arath7|AT4G25290		deoxyribodipyrimidine photolyase family protein / DNA photolyase family protein
Contig10102	511	0	gnl|Carpa1|supercontig_48.9	1.00E-61		24	3791	1	2	2	1	1	1	2	2	1	1	14	3062	1	2	2	1	1	1	2	2	1	1	14				other molecular functions	chloroplast	other biological processes	gnl|Arath7|AT1G54780		thylakoid lumen 18.3 kDa protein
Contig10103	1205	0	gnl|Phypa1|127149	2.00E-121	// jgi|Phypa1|127149|e_gw1.63.40.1	32	4593	1	1	1	1	1	1	2	2	1	1	12	6179	1	1	1	1	1	1	1	2	1	1	11				transporter activity	chloroplast	transport	gnl|Arath7|AT1G19800	TGD1	TGD1 (TRIGALACTOSYLDIACYLGLYCEROL 1)
Contig10104	570	0	gnl|Phypa1|173329	3.00E-06	// jgi|Phypa1|173329|estExt_fgenesh1_pg.C_4420007	619	10144		3									3	1065		9	1	1	1	2	4		1	3	22							gnl|Arath7|AT1G48500		similar to unknown protein [Arabidopsis thaliana] (TAIR:AT3G17860.1); similar to hypothetical protein [Solanum tuberosum] (GB:BAD04851.1); contains InterPro domain ZIM; (InterPro:IPR010399)
Contig10105	790	0	gnl|Carpa1|supercontig_344.4	1.00E-85		923	2187	2			4	5	2	3	1	2	2	21	3508	1		2	2	3	1	1	1	1	1	13				DNA or RNA binding	nucleus	DNA or RNA metabolism	gnl|Arath7|AT5G20850	RAD51, ATRAD51	ATRAD51 (Arabidopsis thaliana Ras Associated with Diabetes protein 51); damaged DNA binding
Contig1011	886	0	gnl|Phypa1|129609	3.00E-102	// jgi|Phypa1|129609|e_gw1.77.8.1	3088	1272	1	1	2	2	4	3	5	3	5	5	31	989	1	1	2	2	2	3	4	2	3	3	23	C2H2 Transcription Factor Family	C2H2		other binding	other cellular components	other biological processes	gnl|Arath7|AT3G18290	EMB2454	EMB2454 (EMBRYO DEFECTIVE 2454); protein binding / zinc ion binding
Contig10110	1545	0	gnl|Phypa1|171283	7.00E-36	// jgi|Phypa1|171283|estExt_fgenesh1_pg.C_2830056	2701	12995		2									2	8752		2	1	1	1	1	1		1	1	9							gnl|Arath7|AT1G69060		heat shock protein binding
Contig10111	627	0	gnl|Phypa1|224109	1.00E-41	// jgi|Phypa1|224109|estExt_Genewise1.C_2770068	5921	2226	1	2	2	2	3	3	3	1	2	2	21	5817	1	1	1	1	2	2	1		1	1	11			PHD	other binding	other cellular components	other metabolic processes	gnl|Arath7|AT3G24010		PHD finger family protein
Contig10112	841	0	gnl|Arath7|AT1G79870	5.00E-73	oxidoreductase family protein	645	757		2	1	7	10	5	11	3	4	4	47	7638		2	1	1	1	1	1	1	1	1	10				other enzyme activity	other cellular components	other metabolic processes	gnl|Arath7|AT1G79870		oxidoreductase family protein
Contig10113	663	0	gnl|Arath7|AT1G27170	2.00E-08	disease resistance protein (TIR-NBS-LRR class), putative	15	12		55	8	1	4	203	334	340	15	139	1099	9637						2	4			2	8	Downy mildew resistance-like protein family	WRKY	WRKY	nucleotide binding	other membranes	other biological processes	gnl|Arath7|AT1G27170		disease resistance protein (TIR-NBS-LRR class), putative
Contig10116	1425	0	gnl|Carpa1|supercontig_1.356	1.00E-57		233	1659			5	1	5	3	4	2	4	2	26	8093					2	2	1	2	1	1	9				other molecular functions	other cellular components	other metabolic processes	gnl|Arath7|AT3G55350		similar to unknown protein [Arabidopsis thaliana] (TAIR:AT3G63270.1); similar to expressed protein [Oryza sativa (japonica cultivar-group)] (GB:ABA95488.2); similar to Os11g0702700 [Oryza sativa (japonica cultivar-group)] (GB:NP_001068533.1); contains InterPro domain Trp repressor/replication initiator; (InterPro:IPR010921)
Contig10117	959	0	gnl|Phypa1|177452	8.00E-50	// jgi|Phypa1|177452|estExt_gwp_gw1.C_230124	1978	1245	2	3	3	2	2	6	7	3	2	2	32	2629	1	2	2	1	1	3	2	1	1	1	15				protein binding	nucleus	other metabolic processes	gnl|Arath7|AT1G61010		cleavage and polyadenylation specificity factor, putative
Contig10118	1108	0	gnl|Phypa1|100961	4.00E-58	// jgi|Phypa1|100961|fgenesh1_pg.scaffold_450000012	56	2318		2	1	2	3	2	4	2	2	2	20	5575	1	1	1	1	2	1	1	1	1	1	11				other binding	mitochondria	transport	gnl|Arath7|AT4G39460	SAMC1, SAMT1	SAMC1/SAMT1 (S-ADENOSYLMETHIONINE CARRIER 1, SAM TRANSPORTER1); S-adenosylmethionine transporter/ binding
Contig10119	575	0	gnl|Phypa1|91936	1.00E-26	// jgi|Phypa1|91936|fgenesh1_pg.scaffold_217000054	860	2856	1	3	1	3	1	3	2		1	2	17	4272	1	3		2	1	1	2		1	1	12				transporter activity	nucleus	transport	gnl|Arath7|AT1G10390		nucleoporin family protein
Contig1012	671	0	gnl|Poptr1|565812	8.00E-60	// jgi|Poptr1_1|565812|eugene3.00100370	10226	5249	1	2		1	1	1	2	1	1	1	11	5347	1	2		1	1	1	2	1	1	1	11				other enzyme activity	chloroplast	other metabolic processes	gnl|Arath7|AT2G05620	PGR5	PGR5 (PROTON GRADIENT REGULATION 5)
Contig10122	684	0	gnl|Selmo1|103506	2.00E-23	// jgi|Selmo1|103506|e_gw1.28.493.1	1	1	91	267	271	834	710	856	1081	382	309	449	5250	174		6	1	5	5	7	14	5	4	8	55	Receptor kinase-like protein family	Trihelix		kinase activity	other membranes	other cellular processes	gnl|Arath7|AT1G01740		protein kinase family protein
Contig10123	747	0	gnl|Phypa1|193074	1.00E-41	// jgi|Phypa1|193074|estExt_gwp_gw1.C_1940004	3448	624	2	6	5	6	5	7	13	1	4	7	56	2541	1	2	1	2	2	1	3		2	1	15				other molecular functions	other cellular components	other biological processes	gnl|Arath7|AT4G27745		Identical to Protein yippee-like At4g27740 [Arabidopsis Thaliana] (GB:Q9T096); similar to yippee family protein [Arabidopsis thaliana] (TAIR:AT5G53940.1); similar to Yippee-like protein At4g27740, putative [Oryza sativa (japonica cultivar-group)] (GB:ABA98518.1); similar to Os12g0484700 [Oryza sativa (japonica cultivar-group)] (GB:NP_001066778.1); contains InterPro domain Yippee-like protein; (In…
Contig10124	675	0	gnl|Phypa1|108362	2.00E-78	// jgi|Phypa1|108362|estExt_fgenesh1_pm.C_2560001	846	101	22	48	12	15	26	17	26	13	16	22	217	149	8	18	1	4	5	5	6	2	4	8	61	Chloroplast and Mitochondria gene families-Chlorophyll a/b-binding protein family			other binding	other cellular components	other metabolic processes	gnl|Arath7|AT1G29910	CAB3, AB180, LHCB1.2	CAB3 (CHLOROPHYLL A/B BINDING PROTEIN 3); chlorophyll binding
Contig10125	1189	0	gnl|Phypa1|149629	6.00E-79	// jgi|Phypa1|149629|e_gw1.301.27.1	5443	3843		2	3	1	1	2	2	1	1	1	14	3221	1	2	3	1	1	1	2	1	1	1	14						other biological processes	gnl|Arath7|AT4G30790		similar to protein transport protein-related [Arabidopsis thaliana] (TAIR:AT4G27595.1); similar to Ubiquitin [Medicago truncatula] (GB:ABE79505.1); similar to Os02g0179800 [Oryza sativa (japonica cultivar-group)] (GB:NP_001046086.1); contains InterPro domain Spectrin repeat; (InterPro:IPR002017)
Contig10126	731	0	gnl|Arath7|AT1G73350	4.00E-23	similar to Os02g0637900 [Oryza sativa (japonica cultivar-group)] (GB:NP_001047530.1); similar to conserved hypothetical protein [Medicago truncatula] (GB:ABE81144.1)	10222	5223		2	1	1	1	1	1	2	1	1	11	7335		2	1	1	1	1	1	1	1	1	10				other molecular functions	other cellular components	other biological processes	gnl|Arath7|AT1G73350		similar to Os02g0637900 [Oryza sativa (japonica cultivar-group)] (GB:NP_001047530.1); similar to conserved hypothetical protein [Medicago truncatula] (GB:ABE81144.1)
Contig10127	450	0	gnl|Carpa1|supercontig_52.64	9.00E-66		1161	394	2	12	6	7	8	10	10	6	9	7	77	241	1	5	3	5	6	5	7	3	4	5	44				hydrolase activity	other cellular components	other biological processes	gnl|Arath7|AT1G14830	ADL5, ADL1C	ADL1C (DYNAMIN-LIKE PROTEIN 5); GTP binding / GTPase
Contig10129	727	0	gnl|Phypa1|167520	2.00E-07	// jgi|Phypa1|167520|estExt_fgenesh1_pg.C_1490026	33	1937		11	4	1	1	1	2	1	1	1	23	16410		4									4				other molecular functions		other biological processes	gnl|Phypa1|164284		// jgi|Phypa1|164284|estExt_fgenesh1_pg.C_670086
Contig1013	1797	0	gnl|Arath7|AT3G60750	0	transketolase, putative	5226	1535	1	5	2	2	4	3	5	2	2	2	28	743	1	5	2	2	4	3	3	2	2	2	26				transferase activity	chloroplast	other metabolic processes	gnl|Arath7|AT2G45290		transketolase, putative
Contig10130	1128	0	gnl|Phypa1|195607	3.00E-36	// jgi|Phypa1|195607|estExt_gwp_gw1.C_2430020	5517	561		4	4	7	7	6	14	4	6	7	59	10096		3	1	1	1	1	1				8				protein binding	nucleus	response to abiotic or biotic stimulus	gnl|Orysa5|Os05g48800		fiber protein Fb2, putative, expressed // LOC_Os05g48800.1|12005.m08951|protein
Contig10131	478	0	gnl|Vitvi1|GSVIVP00016150001	2.00E-37		9231	651		3	3	6	5	7	13	5	5	6	53	15734						1	2	1			4			LIM	other binding	other cellular components	other biological processes	gnl|Medtr1|AC174278_11.3		LIM, zinc-binding; Bacterial enterotoxin chr08_pseudomolecule_IMGAG.1 23465477-23467111 H EGN_Mt060719 20060904 TIGR 3513.m00005
Contig10132	898	0	gnl|Selmo1|70673	4.00E-102	// jgi|Selmo1|70673|gw1.0.2236.1	3397	6338		1	1	1	1	1	2		1	1	9	8483		1	1	1	1	1	2		1	1	9			C3H	nucleic acid binding		other biological processes	gnl|Arath7|AT1G21570		zinc finger (CCCH-type) family protein
Contig10133	1101	0	gnl|Poptr1|560050	5.00E-62	// jgi|Poptr1_1|560050|eugene3.00060009	10255	5384	1	1	1	1	1	1	2	1	1	1	11	5338	1	1	1	1	1	1	2	1	1	1	11					chloroplast		gnl|Arath7|AT3G52155		similar to hypothetical protein TQR14A11.4 [Oryza sativa (indica cultivar-group)] (GB:AAZ06218.1); contains InterPro domain Phosphoglycerate mutase; (InterPro:IPR013078)
Contig10135	879	0	gnl|Phypa1|193911	2.00E-65	// jgi|Phypa1|193911|estExt_gwp_gw1.C_2070065	45	376		5	3	11	9	9	14	13	6	9	79	969		5	1	3	3	2	3	2	1	3	23	PP2C-type phosphatases-Group D			hydrolase activity	other membranes		gnl|Arath7|AT3G51370		protein phosphatase 2C, putative / PP2C, putative
Contig10136	792	0	gnl|Carpa1|supercontig_48.152	5.00E-130		6	1064	1	2	2	5	9	4	5	3	2	3	36	1750	1	2	1	2	5	1	2	1	1	2	18				other binding	mitochondria	other biological processes	gnl|Arath7|AT1G56340	CRT1	CRT1 (CALRETICULIN 1); calcium ion binding
Contig10137	449	0	gnl|Poptr1|836247	2.00E-58	// jgi|Poptr1_1|836247|estExt_fgenesh4_pm.C_280112	177	80		3	18	42	55	47	47	31	9	17	269	7850				1	1	1	1	4	1	1	10	Monolignol Biosynthesis-COMT-like			transferase activity	cytosol	other metabolic processes	gnl|Arath7|AT3G53140		O-diphenol-O-methyl transferase, putative
Contig10138	682	0	gnl|Phypa1|218909	3.00E-107	// jgi|Phypa1|218909|estExt_Genewise1.C_1650042	3148	481	3	8	3	5	7	6	13	7	5	10	67	287	1	5	1	3	3	4	9	4	4	6	40				transporter activity	nucleus	other biological processes	gnl|Arath7|AT3G06720	ATKAP ALPHA, AT-IMP	AT-IMP (Arabidopsis thaliana importin alpha); protein transporter
Contig10139	598	0	gnl|Phypa1|181363	2.00E-66	// jgi|Phypa1|181363|estExt_gwp_gw1.C_480130	1996	1936	1	3	2	3	4	3	2		2	3	23	2019	1	3	2	2	3	1	1		2	2	17				nucleotide binding	other cellular components	other biological processes	gnl|Arath7|AT3G45620		transducin family protein / WD-40 repeat family protein
Contig1014	529	0	gnl|Sorbi1|Sb07g026560.1	2.00E-60		394	192	10	9	11	14	12	11	19	17	9	10	122	1379	1	1	2	3	5	2	2	1	1	2	20	PPI			other enzyme activity	other cellular components	other metabolic processes	gnl|Arath7|AT3G25230	ROF1	ROF1 (ROTAMASE FKBP 1); FK506 binding / calmodulin binding / peptidyl-prolyl cis-trans isomerase
Contig10141	1687	0	gnl|Phypa1|132416	1.00E-155	// jgi|Phypa1|132416|e_gw1.96.1.1	144	214	2	8	5	15	13	13	23	10	9	15	113	410	1	4	2	4	3	4	6	4	2	4	34				DNA or RNA binding	other cellular components		gnl|Arath7|AT2G29140	APUM3	APUM3 (ARABIDOPSIS PUMILIO 3); RNA binding
Contig10142	1577	0	gnl|Vitvi1|GSVIVP00037066001	1.00E-137		9508	1304	2	3	2	2	3	7	5	2	3	2	31	1070	1	2	2	2	3	2	4	2	2	2	22	Oligosaccharyl transferase STT3-like family			transferase activity	ER	other metabolic processes	gnl|Arath7|AT1G34130	STT3B	STT3B (STAUROSPORIN AND TEMPERATURE SENSITIVE 3-LIKE B); oligosaccharyl transferase
Contig10144	930	0	gnl|Vitvi1|GSVIVP00000338001	1.00E-28		1	1	91	267	271	834	710	856	1081	382	309	449	5250	1184		5	4	1	1	3	2	3	1	1	21	Receptor kinase-like protein family	Trihelix		kinase activity	other membranes	other cellular processes	gnl|Arath7|AT4G32300		lectin protein kinase family protein
Contig10145	792	0	gnl|Selmo1|233646	1.00E-59	// jgi|Selmo1|233646|fgenesh1_pm.C_scaffold_47000016	11	2036	1	1	3	2	2	2	4	2	2	3	22	5732	1	1	1	1	1	1	2	1	1	1	11				other molecular functions	other cellular components	other biological processes	gnl|Arath7|AT5G58230	MEE70, MSI1	MSI1 (MULTICOPY SUPRESSOR OF IRA1)
Contig10146	521	0	gnl|Selmo1|438108	2.00E-12	// jgi|Selmo1|438108|estExt_fgenesh2_pg.C_20051	7	6	7	67	164	185	219	190	277	149	162	198	1618	7022			3	1	1	1	1	1	1	1	10	Glycosyltransferase Gene Families-Glycosyltransferase- Family 1			other binding	other cellular components	other biological processes	gnl|Arath7|AT1G06710		pentatricopeptide (PPR) repeat-containing protein
Contig10147	877	0	gnl|Phypa1|164373	2.00E-45	// jgi|Phypa1|164373|estExt_fgenesh1_pg.C_680089	2490	3577		1	1	1	1	1	2	5	2	1	15	4713	1	1	1	1	1	1	2	2	1	1	12				other binding	other cellular components	other biological processes	gnl|Arath7|AT5G65950		binding
Contig10148	347	0	gnl|Orysa5|Os01g64960	5.00E-22	photosystem II 22 kDa protein, chloroplast precursor, putative, expressed // LOC_Os01g64960.1|12001.m12609|protein	6346	4643	2	1	1	3	1	1	1		1	1	12	6021	2	1	1	2	1	1	1		1	1	11				other binding	chloroplast	response to abiotic or biotic stimulus	gnl|Arath7|AT1G44575	PSBS, NPQ4	NPQ4 (NONPHOTOCHEMICAL QUENCHING)
Contig10149	914	0	gnl|Poptr1|681636	3.00E-13	// jgi|Poptr1_1|681636|grail3.0097002902	1592	5784				2	2	1	2		2	1	10	8537			1	1	1	1	2		2	1	9				other molecular functions	plastid	other biological processes	gnl|Arath7|AT1G55160		similar to unknown protein [Arabidopsis thaliana] (TAIR:AT2G19530.1); similar to Os01g0579800 [Oryza sativa (japonica cultivar-group)] (GB:NP_001043401.1); similar to Os05g0593200 [Oryza sativa (japonica cultivar-group)] (GB:NP_001056501.1); similar to unknown protein [Oryza sativa (japonica cultivar-group)] (GB:BAD44963.1)
Contig1015	867	0	gnl|Phypa1|51689	1.00E-08	// jgi|Phypa1|51689|gw1.99.127.1	7199	10890		3									3	16342	1	3									4							gnl|Chlre3|137142		// jgi|Chlre3|137142
Contig10150	547	0	gnl|Selmo1|89851	5.00E-40	// jgi|Selmo1|89851|e_gw1.10.1021.1	6026	2772		2	4	2	2	1	2	2	1	2	18	2422		2	4	2	1	1	2	1	1	2	16				other molecular functions	other cellular components	other biological processes	gnl|Arath7|AT3G10730		sad1/unc-84-like 2 family protein
Contig10151	1227	0	gnl|Phypa1|162223	3.00E-47	// jgi|Phypa1|162223|estExt_fgenesh1_pg.C_400170	10270	5430	1	1	1	1	1	1	1	1	2	1	11	5480	1	1	1	1	1	1	1	1	2	1	11							gnl|Arath7|AT4G27120		similar to DEAD box RNA helicase, putative [Arabidopsis thaliana] (TAIR:AT1G20920.1); similar to putative protein [Medicago truncatula] (GB:ABE91154.1); contains InterPro domain Winged helix repressor DNA-binding; (InterPro:IPR011991)
Contig10152	699	0	gnl|Medtr1|AC126013_5.4	2.00E-06	hypothetical protein chr02_pseudomolecule_IMGAG.1 17101664-17097820 E EGN_Mt060719 20060904 TIGR 2159.m00007	6893	8118				1	1	1	1	1	1		6	11488				1	1	1	1	1	1	1	7							gnl|Arath7|AT4G27380		similar to hypothetical protein MtrDRAFT_AC126013g5v1 [Medicago truncatula] (GB:ABE84236.1)
Contig10154	473	0	gnl|Vitvi1|GSVIVP00006687001	4.00E-17		160	71	10	29	18	31	41	28	44	64	12	18	295	37	3	9	8	15	18	9	16	31	5	9	123	HSP70s			nucleotide binding	other cellular components	response to abiotic or biotic stimulus	gnl|Arath7|AT1G16030	HSP70B	HSP70B (heat shock protein 70B); ATP binding
Contig10155	743	0	gnl|Phypa1|178951	2.00E-45	// jgi|Phypa1|178951|estExt_gwp_gw1.C_330203	153	4559		1		1	2	3	2		2	1	12	6110		1		1	2	2	2		2	1	11				other binding		other biological processes	gnl|Arath7|AT1G23180		armadillo/beta-catenin repeat family protein
Contig10158	411	0	gnl|Phypa1|224041	2.00E-27	// jgi|Phypa1|224041|estExt_Genewise1.C_2760025	6	4		17	1161	245	235	364	304	188	280	200	2994	53		12	17	10	5	18	12	6	11	9	100	Glycoside Hydrolase Gene Families-Glycoside Hydrolase Family 28		RWP-RK	other binding	other cellular components	other biological processes	gnl|Arath7|AT3G49170	EMB2261	EMB2261 (EMBRYO DEFECTIVE 2261); binding
Contig10159	1057	0	gnl|Selmo1|105011	1.00E-121	// jgi|Selmo1|105011|e_gw1.30.408.1	458	977	3	4	3	4	6	5	4	5	2	3	39	1708	1	1	2	1	3	2	2	4	1	1	18				transferase activity	chloroplast	other metabolic processes	gnl|Arath7|AT4G21470	ATFMN/FHY	ATFMN/FHY (RIBOFLAVIN KINASE/FMN HYDROLASE); FMN adenylyltransferase/ riboflavin kinase
Contig1016	740	0	gnl|Selmo1|228083	2.00E-45	// jgi|Selmo1|228083|fgenesh1_kg.C_scaffold_18000011	6350	4657	1	2	1	1	1	2	1	1	1	1	12	7745	1	1	1	1	1	1	1	1	1	1	10				other molecular functions	chloroplast	other biological processes	gnl|Arath7|AT1G50900		similar to unnamed protein product [Ostreococcus tauri] (GB:CAL57548.1); similar to Os07g0520800 [Oryza sativa (japonica cultivar-group)] (GB:NP_001059804.1); contains InterPro domain Ankyrin; (InterPro:IPR002110)
Contig10160	627	0	gnl|Phypa1|215702	6.00E-67	// jgi|Phypa1|215702|estExt_Genewise1.C_1180078	646	4043	2	1	1	1	2	1	3		1	1	13	5877	1	1	1	1	2	1	2		1	1	11	Lipid Metabolism Gene Families-Putative steroid dehydrogenase			other enzyme activity	ER	other metabolic processes	gnl|Arath7|AT2G33630		3-beta hydroxysteroid dehydrogenase/isomerase family protein
Contig10162	509	0	gnl|Phypa1|200376	9.00E-82	// jgi|Phypa1|200376|estExt_gwp_gw1.C_4250017	5955	2390	1	3	1	2	2	2	5	1	2	1	20	4705	1	3	1	1	1	1	1	1	1	1	12				other enzyme activity	chloroplast	other metabolic processes	gnl|Arath7|AT1G74470		geranylgeranyl reductase
Contig10163	616	0	gnl|Selmo1|96367	1.00E-43	// jgi|Selmo1|96367|e_gw1.18.775.1	867	6105	1	2	1	1	1	1	1		1	1	10	6549	1	2	1	1	1	1	1		1	1	10				other molecular functions	other cellular components	other biological processes	gnl|Arath7|AT5G59140		SKP1 family protein
Contig10165	849	0	gnl|Phypa1|93018	3.00E-22	// jgi|Phypa1|93018|fgenesh1_pg.scaffold_235000018	278	616	2	4	5	4	11	7	9	3	5	6	56	7771		2	1		1	2	1	1	1	1	10	JUMONJI Transcription Factor Family		Jumonji	transcription factor activity	nucleus	other biological processes	gnl|Arath7|AT1G63490		transcription factor jumonji (jmjC) domain-containing protein
Contig10166	496	0	gnl|Poptr1|807937	3.00E-46	// jgi|Poptr1_1|807937|fgenesh4_pm.C_LG_XV000148	314	108		24	6	27	27	23	39	12	19	26	203	221		16	2	3	3	5	5	2	5	6	47	Homeobox Transcription Factor Family	HB	HB	transcription factor activity	nucleus	other biological processes	gnl|Arath7|AT2G22430	ATHB6	ATHB6 (ARABIDOPSIS THALIANA HOMEOBOX PROTEIN 6); transcription factor
Contig10168	515	0	gnl|Poptr1|822143	2.00E-10	// jgi|Poptr1_1|822143|estExt_fgenesh4_pg.C_LG_X1149	353	378		3	3	8	12	11	14	8	9	11	79	13309				1	1	1	1		1	1	6				other molecular functions	other cellular components	other biological processes	gnl|Arath7|AT1G13340		similar to unknown protein [Arabidopsis thaliana] (TAIR:AT4G35730.1); similar to unknown protein [Arabidopsis thaliana] (TAIR:AT1G34220.2); similar to expressed protein [Oryza sativa (japonica cultivar-group)] (GB:ABF95057.1); similar to Os03g0710000 [Oryza sativa (japonica cultivar-group)] (GB:NP_001051046.1); contains InterPro domain Protein of unknown function DUF292, eukaryotic; (InterPro:IPR…
Contig1017	645	0	gnl|Poptr1|639962	2.00E-71	// jgi|Poptr1_1|639962|grail3.0008003701	1976	1560	3	2	2	3	5	3	5		2	2	27	5844	1	1	1	1	2	1	2		1	1	11				other enzyme activity	other cytoplasmic components	other cellular processes	gnl|Arath7|AT3G24170	ATGR1	ATGR1; glutathione-disulfide reductase
Contig10170	736	0	gnl|Orysa5|Os01g27880	3.00E-19	sucrose phosphate synthase, putative, expressed // LOC_Os01g27880.1|12001.m09233|protein	682	1673	1	5	3	3	3	2	3		2	4	26	1830	1	4	1	2	1	2	3		1	3	18				hydrolase activity	nucleus	other metabolic processes	gnl|Arath7|AT3G52340	SPP2	SPP2 (SPP2); sucrose-phosphatase
Contig10171	807	0	gnl|Carpa1|supercontig_129.42	3.00E-135		2952	90	7	30	65	14	20	27	35	14	13	17	242	112	2	9	23	4	6	5	8	5	4	6	72				structural molecule activity	other cellular components	cell organization and biogenesis	gnl|Arath7|AT1G04820	TUA4	TUA4 (tubulin alpha-4 chain)
Contig10172	595	0	gnl|Arath7|AT2G04030	7.00E-59	CR88 (EMBRYO DEFECTIVE 1956); ATP binding	835	314	3	13	6	10	8	15	16	5	7	7	90	1441	1	3	1	3	2	2	3	1	2	2	20				nucleotide binding	mitochondria	other biological processes	gnl|Arath7|AT2G04030	EMB1956, CR88	CR88 (EMBRYO DEFECTIVE 1956); ATP binding
Contig10173	741	0	gnl|Selmo1|178632	8.00E-35	// jgi|Selmo1|178632|estExt_Genewise1Plus.C_470123	10214	5202	1	1	1	1	1	1	1	1	2	1	11	7070	1	1	1	1	1	1	1	1	1	1	10				other molecular functions	other cellular components	other biological processes	gnl|Arath7|AT1G66510		AAR2 protein family
Contig10174	882	0	gnl|Phypa1|128659	4.00E-64	// jgi|Phypa1|128659|e_gw1.71.60.1	294	7234		1	1		1	1	2		1	1	8	10106		1	1	1	1	1	1		1	1	8				transferase activity	other cytoplasmic components	other metabolic processes	gnl|Arath7|AT5G53920		ribosomal protein L11 methyltransferase-related
Contig10175	730	0	gnl|Selmo1|446487	1.00E-12	// jgi|Selmo1|446487|estExt_fgenesh2_pg.C_710085	693	19109			1								1	2847			1	2	2	2	4	1	1	2	15							gnl|Arath7|AT1G13740		similar to unknown protein [Arabidopsis thaliana] (TAIR:AT1G69260.1); similar to Os07g0602900 [Oryza sativa (japonica cultivar-group)] (GB:NP_001060209.1); similar to expressed protein [Oryza sativa (japonica cultivar-group)] (GB:ABF94628.1); similar to Os03g0419100 [Oryza sativa (japonica cultivar-group)] (GB:NP_001050378.1); contains InterPro domain Protein of unknown function DUF1675; (InterPr…
Contig10176	697	0	gnl|Phypa1|133026	9.00E-73	// jgi|Phypa1|133026|e_gw1.100.142.1	1	489	3	7	5	11	12	7	7	6	5	3	66	3275	1	2	1	1	1	2	2	1	2	1	14	Glycoside Hydrolase Gene Families-Glycoside Hydrolase Family 13			hydrolase activity	extracellular	other metabolic processes	gnl|Arath7|AT1G69830	ATAMY3, AMY3	AMY3/ATAMY3 (ALPHA-AMYLASE-LIKE 3); alpha-amylase
Contig10178	612	0	gnl|Carpa1|supercontig_130.8	5.00E-54		3296	5465	1	1	1	1	1	1	2	1	1	1	11	7659	1	1	1	1	1	1	1	1	1	1	10				other molecular functions	other cellular components	other biological processes	gnl|Arath7|AT5G14240		similar to Os01g0184800 [Oryza sativa (japonica cultivar-group)] (GB:NP_001042236.1); similar to phosducin-like 3 [Homo sapiens] (GB:NP_076970.1); contains InterPro domain Thioredoxin-like fold; (InterPro:IPR012336); contains InterPro domain Phosducin; (InterPro:IPR001200); contains InterPro domain Thioredoxin fold; (InterPro:IPR012335)
Contig1018	714	0	gnl|Poptr1|709848	4.00E-38	// jgi|Poptr1_1|709848|estExt_Genewise1_v1.C_LG_II0296	22	2184		2	2	3	5	2	4	1	1	1	21	1963		2	1	2	4	2	3	1	1	1	17				DNA or RNA binding	nucleus	other metabolic processes	gnl|Arath7|AT5G64200	ATSC35	ATSC35 ("Arabidopsis thaliana arginine/serine-rich splicing factor 35, 35 kDa protein"); RNA binding
Contig10181	456	0	gnl|Phypa1|132172	1.00E-20	// jgi|Phypa1|132172|e_gw1.93.148.1	1508	7094		1		1	1	1	2		1	1	8	12011		1		1	1	1	1		1	1	7				other molecular functions	chloroplast	other biological processes	gnl|Arath7|AT3G09050		similar to Os01g0853000 [Oryza sativa (japonica cultivar-group)] (GB:NP_001044830.1)
Contig10182	970	0	gnl|Carpa1|supercontig_5.5	2.00E-104		703	2874	1	2	1	2	3	1	3	2	1	1	17	4291	1	1	1	1	2	1	2	1	1	1	12				DNA or RNA binding	other cytoplasmic components	transport	gnl|Arath7|AT5G03940	54CP, CPSRP54, SRP54CP, FFC	FFC (FIFTY-FOUR CHLOROPLAST HOMOLOGUE); 7S RNA binding / GTP binding / mRNA binding
Contig10183	825	0	gnl|Vitvi1|GSVIVP00034328001	9.00E-48		5221	654		5	3	10	5	6	10	7	2	5	53	251		5	3	5	5	5	8	5	2	5	43	Homeobox Transcription Factor Family	HB	HB	transcription factor activity	nucleus	other biological processes	gnl|Arath7|AT1G30490	ATHB9	PHV (PHAVOLUTA); DNA binding / transcription factor
Contig10184	657	0	gnl|Poptr1|706564	8.00E-80	// jgi|Poptr1_1|706564|estExt_Genewise1_v1.C_LG_I2124	27	16	2	47	66	93	110	157	153	112	70	99	909	11707				1	1	1	1		1	2	7				other enzyme activity	other cellular components	other metabolic processes	gnl|Arath7|AT3G47190		oxidoreductase, 2OG-Fe(II) oxygenase family protein
Contig10186	1462	0	gnl|Selmo1|174651	2.00E-175	// jgi|Selmo1|174651|estExt_Genewise1Plus.C_260356	412	96		22	14	27	28	22	42	17	24	29	225	8072		2	1		1	1	2			2	9				transferase activity	Golgi apparatus	other biological processes	gnl|Arath7|AT4G19120	ERD3	ERD3 (EARLY-RESPONSIVE TO DEHYDRATION 3)
Contig10187	641	0	gnl|Sorbi1|Sb01g045550.1	2.00E-75		515	6918		1		1	2	1	1		1	1	8	1088	13	1		1	2	1	1		2	1	22				other enzyme activity	other membranes		gnl|Arath7|AT3G57630		exostosin family protein
Contig10188	856	0	gnl|Selmo1|74840	5.00E-26	// jgi|Selmo1|74840|e_gw1.0.1442.1	292	406		1	5	12	12	11	17	4	7	7	76	3115	1	1	2	2	2	1	2		1	2	14				other molecular functions	other cellular components	response to stress	gnl|Arath7|AT3G11930		universal stress protein (USP) family protein
Contig10189	815	0	gnl|Arath7|AT4G10570	1.00E-77	ubiquitin carboxyl-terminal hydrolase family protein	1156	738	1		6	5	7	6	10	3	5	5	48	581	1		2	3	3	4	7	1	3	5	29				hydrolase activity	other cellular components	other metabolic processes	gnl|Arath7|AT2G40930	ATUBP5, PDE323, UBP5	UBP5 (UBIQUITIN-SPECIFIC PROTEASE 5); ubiquitin-specific protease
Contig1019	1558	0	gnl|Selmo1|71285	1.00E-52	// jgi|Selmo1|71285|gw1.0.2542.1	870	230		19	6	12	9	12	21	7	10	13	109	1652		6	1	2	2	1	4		1	2	19				other molecular functions	other cellular components	other biological processes	gnl|Arath7|AT2G38820		similar to unknown protein [Arabidopsis thaliana] (TAIR:AT3G22970.1); similar to unknown protein [Oryza sativa (japonica cultivar-group)] (GB:AAP44687.1); similar to expressed protein [Oryza sativa (japonica cultivar-group)] (GB:AAT76408.1); similar to Os03g0796600 [Oryza sativa (japonica cultivar-group)] (GB:NP_001051556.1); contains InterPro domain Protein of unknown function DUF506, plant; (In…
Contig10190	1440	0	gnl|Poptr1|417924	3.00E-105	// jgi|Poptr1_1|417924|gw1.VI.2297.1	4	3	36	186	234	544	454	630	910	361	225	348	3928	11972				1	1	1	2			2	7	Receptor kinase-like protein family	Trihelix		kinase activity	other membranes	other cellular processes	gnl|Arath7|AT1G12040	LRX1	LRX1 (LEUCINE-RICH REPEAT/EXTENSIN 1); protein binding / structural constituent of cell wall
Contig10192	769	0	gnl|Poptr1|561030	1.00E-46	// jgi|Poptr1_1|561030|eugene3.00060989	3220	5685	1		1	1	1	2	1		1	2	10	9211	1	1	1	1	1	1	1		1	1	9	C2H2 Transcription Factor Family			other binding	nucleus		gnl|Arath7|AT2G19385		nucleic acid binding / zinc ion binding
Contig10195	1338	0	gnl|Phypa1|168896	7.00E-23	// jgi|Phypa1|168896|estExt_fgenesh1_pg.C_1930032	1478	12304		2									2	7583		2		1	1	1	2		1	2	10							gnl|Arath7|AT1G15280		glycine-rich protein
Contig10196	683	0	gnl|Arath7|AT3G05625	3.00E-39	binding	1	5336	1	1	2	1	1	1	1	1	1	1	11	7610	1	1	1	1	1	1	1	1	1	1	10				other binding	chloroplast	other biological processes	gnl|Arath7|AT3G05625		binding
Contig10197	678	0	gnl|Poptr1|255128	5.00E-58	// jgi|Poptr1_1|255128|gw1.XVI.1067.1	155	4776	1	1	2	1	1	1	2	1	1	1	12	5025	1	1	2	1	1	1	2	1	1	1	12	Glycoside Hydrolase Gene Families-Glycoside Hydrolase Family 77			other enzyme activity	cytosol	other metabolic processes	gnl|Arath7|AT2G40840	DPE2	DPE2 (DISPROPORTIONATING ENZYME 2); 4-alpha-glucanotransferase/ heteroglycan binding
Contig10198	606	0	gnl|Vitvi1|GSVIVP00038743001	6.00E-29		2214	7005		1	1	1	1	1	1		1	1	8	9066	1	1	1	1	1	1	1		1	1	9				other molecular functions	chloroplast	other biological processes	gnl|Arath7|AT5G48790		similar to unknown protein [Arabidopsis thaliana] (TAIR:AT1G73060.1); similar to hypothetical protein SBB1_14t00013 [Solanum bulbocastanum] (GB:AAP45177.2); similar to hypothetical protein SBB1_21t00009 [Solanum bulbocastanum] (GB:ABI34553.1)
Contig10199	622	0	gnl|Sorbi1|Sb03g028700.1	3.00E-11		343	63	3	8	48	40	52	59	59	18	18	19	324	17135				1	3						4	Cytochrome P450-CYP72A			other binding	other membranes	electron transport or energy pathways	gnl|Orysa5|Os01g43851		cytochrome P450 72A1, putative, expressed // LOC_Os01g43851.1|12001.m150960|protein
Contig102	771	0	gnl|Selmo1|232422	2.00E-61	// jgi|Selmo1|232422|fgenesh1_pm.C_scaffold_26000003	50	14		56	118	121	142	107	160	89	61	106	960	421		2	4	4	4	4	6	3	4	3	34	Pollen Coat Proteome-Lipase proteins			hydrolase activity	other membranes	other metabolic processes	gnl|Arath7|AT3G04290	ATLTL1, LTL1	ATLTL1/LTL1 (LI-TOLERANT LIPASE 1); carboxylic ester hydrolase
Contig1020	1389	0	gnl|Vitvi1|GSVIVP00027142001	1.00E-132		682	1673	1	5	3	3	3	2	3		2	4	26	1830	1	4	1	2	1	2	3		1	3	18				hydrolase activity	nucleus	other metabolic processes	gnl|Arath7|AT3G52340	SPP2	SPP2 (SPP2); sucrose-phosphatase
Contig10200	1103	0	gnl|Selmo1|447004	2.00E-66	// jgi|Selmo1|447004|estExt_fgenesh2_pg.C_820024	23	27	31	81	59	50	55	78	98	47	62	62	623	4458		2	2	1	1	2	1		1	2	12	Kinesins-Kinesin-like proteins			other molecular functions	other intracellular components	cell organization and biogenesis	gnl|Arath7|AT5G10470		kinesin motor protein-related
Contig10201	1104	0	gnl|Arath7|AT1G47260	6.00E-65	APFI; carbonate dehydratase	5637	929	3	7	2	4	3	4	8	1	3	5	40	1266	2	3	1	3	2	2	3	1	2	2	21				other enzyme activity	mitochondria	other metabolic processes	gnl|Arath7|AT1G19580	GAMMA CA1	GAMMA CA1 (GAMMA CARBONIC ANHYDRASE 1); carbonate dehydratase
Contig10202	481	0	gnl|Carpa1|supercontig_59.134	1.00E-20		10189	5003	1	1	1	1	1	2	1	1	1	1	11	7480	1	1	1	1	1	1	1	1	1	1	10				other molecular functions		other biological processes	gnl|Arath7|AT1G04900		similar to hypothetical protein TTHERM_00446060 [Tetrahymena thermophila SB210] (GB:XP_001023370.1); contains InterPro domain Protein of unknown function DUF185; (InterPro:IPR003788)
Contig10204	822	0	gnl|Phypa1|126277	1.00E-85	// jgi|Phypa1|126277|e_gw1.59.77.1	67	35	50	43	31	44	62	44	76	36	42	58	486	2864		1	1	2	2	2	4	1	1	1	15	MAP Kinase			kinase activity	other cellular components	other cellular processes	gnl|Arath7|AT4G01370	MPK4, ATMPK4	ATMPK4 (MAP KINASE 4); MAP kinase/ kinase
Contig10206	1164	0	gnl|Phypa1|168434	2.00E-28	// jgi|Phypa1|168434|estExt_fgenesh1_pg.C_1760043	7668	63914		1									1	27080		1	1								2							gnl|Phypa1|168434		// jgi|Phypa1|168434|estExt_fgenesh1_pg.C_1760043
Contig10207	804	0	gnl|Selmo1|422985	1.00E-30	// jgi|Selmo1|422985|fgenesh2_pg.C_scaffold_59000114	3779	23164			1								1	19576		2	1								3							gnl|Phypa1|159185		// jgi|Phypa1|159185|estExt_fgenesh1_pg.C_100068
Contig10208	612	0	gnl|Poptr1|265351	3.00E-20	// jgi|Poptr1_1|265351|gw1.121.21.1	91	98	1	8	11	31	30	32	42	30	9	26	220	6658				1	1	1	2	1	1	3	10				hydrolase activity	other membranes	other biological processes	gnl|Arath7|AT4G25835		AAA-type ATPase family protein
Contig10209	1177	0	gnl|Phypa1|191704	6.00E-53	// jgi|Phypa1|191704|estExt_gwp_gw1.C_1660049	6080	4441	1	2	1	1	1	1	1	1	2	1	12	7029	1	1	1	1	1	1	1	1	1	1	10				other enzyme activity	chloroplast	other metabolic processes	gnl|Arath7|AT1G01290	CNX3	CNX3 (COFACTOR OF NITRATE REDUCTASE AND XANTHINE DEHYDROGENASE 3); catalytic
Contig1021	785	0	gnl|Selmo1|102153	3.00E-63	// jgi|Selmo1|102153|e_gw1.25.238.1	1170	446	1	10	5	5	7	7	12	7	6	10	70	917		5	4	1	1	3	4	3	1	2	24				kinase activity	other cellular components	other metabolic processes	gnl|Arath7|AT1G66430		pfkB-type carbohydrate kinase family protein
Contig10210	611	0	gnl|Poptr1|837482	4.00E-44	// jgi|Poptr1_1|837482|estExt_fgenesh4_pm.C_1710004	136	761	1	3	4	9	9	3	6	3	3	6	47	1373		3	1	2	2	2	4	1	2	3	20	C2C2-CO-like Transcription Factor Family	C2C2-CO-like	C2C2-CO-like	other binding	other intracellular components	other biological processes	gnl|Arath7|AT2G24790	COL3	COL3 (CONSTANS-LIKE 3); protein binding / transcription factor/ zinc ion binding
Contig10211	1254	0	gnl|Carpa1|supercontig_130.34	2.00E-161		5361	294	4	20	5	7	21	10	11	5	5	7	95	305	2	4	3	5	6	3	7	3	2	4	39				other enzyme activity	mitochondria	other metabolic processes	gnl|Arath7|AT1G13440	GAPC-2	GAPC-2; glyceraldehyde-3-phosphate dehydrogenase
Contig10212	416	0	gnl|Carpa1|supercontig_132.4	3.00E-39		10236	5290	2		1	1	1	1	2		2	1	11	6709	1		1	1	1	1	2		2	1	10							gnl|Arath7|AT2G32640		similar to Os08g0422000 [Oryza sativa (japonica cultivar-group)] (GB:NP_001061825.1); similar to hypothetical protein Npun02004577 [Nostoc punctiforme PCC 73102] (GB:ZP_00108170.1); contains domain no description (G3D.3.50.50.60); contains domain FAD/NAD(P)-binding domain (SSF51905)
Contig10213	676	0	gnl|Arath7|AT1G28250	1.00E-17	similar to hypothetical protein [Oryza sativa (japonica cultivar-group)] (GB:BAC84779.1)	6937	8455				1	2		1			1	5	14715				1	2		1			1	5				other molecular functions	other cellular components	other biological processes	gnl|Arath7|AT1G28250		similar to hypothetical protein [Oryza sativa (japonica cultivar-group)] (GB:BAC84779.1)
Contig10215	1077	0	gnl|Phypa1|130801	2.00E-167	// jgi|Phypa1|130801|e_gw1.84.168.1	2377	1148	2	5	4	2	2	6	4	2	3	4	34	7360	1	2	1	1	1	1	1		1	1	10				other enzyme activity	chloroplast	other metabolic processes	gnl|Arath7|AT2G04842		threonyl-tRNA synthetase, putative / threonine--tRNA ligase, putative
Contig10216	459	0	gnl|Poptr1|675749	3.00E-62	// jgi|Poptr1_1|675749|grail3.0273000301	340	51			39	53	61	79	76	23	23	28	382	6654				1	1	5	2	1			10	GST superfamily-Tau family			transferase activity	other cytoplasmic components	other biological processes	gnl|Medtr1|AC152407_23.3		Glutathione S-transferase, C-terminal; Thioredoxin-like fold chr04_pseudomolecule_IMGAG.1 27455035-27456322 F EGN_Mt060719 20060904 TIGR 3106.m00008
Contig10217	893	0	gnl|Carpa1|supercontig_2298.1	1.00E-08		6	4		17	1161	245	235	364	304	188	280	200	2994	13123				1	1	1		1	1	1	6	Glycoside Hydrolase Gene Families-Glycoside Hydrolase Family 28		RWP-RK	other binding	other cellular components	other biological processes	gnl|Arath7|AT3G53360		pentatricopeptide (PPR) repeat-containing protein
Contig10218	697	0	gnl|Selmo1|440485	4.00E-64	// jgi|Selmo1|440485|estExt_fgenesh2_pg.C_110038	5311	6455		1	1	1	1	1	1		2	1	9	5290	2	1	1	1	1	1	1		2	1	11				DNA or RNA binding	other cellular components		gnl|Arath7|AT1G72320	APUM23	APUM23 (ARABIDOPSIS PUMILIO 23); RNA binding
Contig1022	1169	0	gnl|Arath7|AT2G16430	2.00E-132	PAP10; acid phosphatase/ protein serine/threonine phosphatase	546	201	3	10	9	13	17	16	18	7	10	15	118	812		2	3	3	6	5	4			2	25				hydrolase activity	other membranes	other biological processes	gnl|Arath7|AT2G16430	PAP10	PAP10; acid phosphatase/ protein serine/threonine phosphatase
Contig10220	758	0	gnl|Selmo1|88504	9.00E-81	// jgi|Selmo1|88504|e_gw1.9.361.1	690	2912	1	2	1	1	3	2	5		1	1	17	3819	1	2	1	1	2	1	3		1	1	13	Protein synthesis factors-eIF2Bbeta - eukaryotic initiation factor 2Bbeta			nucleotide binding	other cytoplasmic components	other metabolic processes	gnl|Arath7|AT3G07300		eukaryotic translation initiation factor 2B family protein / eIF-2B family protein
Contig10221	617	0	gnl|Selmo1|123078	7.00E-46	// jgi|Selmo1|123078|e_gw1.70.296.1	1487	4071	1	1	1	1	2	1	2	1	2	1	13	6544	1	1	1	1	2	1	1	1		1	10				hydrolase activity	other cellular components	developmental processes	gnl|Arath7|AT1G21690	EMB1968	EMB1968 (EMBRYO DEFECTIVE 1968); ATPase
Contig10223	904	0	gnl|Selmo1|175848	7.00E-99	// jgi|Selmo1|175848|estExt_Genewise1Plus.C_320045	1	162	6	16	9	17	25	14	21	6	12	18	144	9941	1	1	1	1	1	1	1			1	8	Cytoskeleton-Actin			structural molecule activity	other cellular components	other biological processes	gnl|Arath7|AT3G27000	ATARP2, WRM	ARP2 (WURM); structural constituent of cytoskeleton
Contig10224	703	0	gnl|Orysa5|Os11g04880	4.00E-37	ubiquitin-like protein 5, putative, expressed // LOC_Os11g04880.1|12011.m04686|protein	9764	2787	1	1	1	3	3		3	1	3	2	18	2046	1	1	1	3	3		3	1	2	2	17				other molecular functions	other cellular components	other metabolic processes	gnl|Arath7|AT5G42300	UBL5	ubiquitin family protein
Contig10225	767	0	gnl|Phypa1|3965	2.00E-61	// jgi|Phypa1|3965|gw1.194.21.1	3658	4026	2	2	1	1	1	1	2	1	1	1	13	6272	1	2	1	1	1	1	1	1	1	1	11				hydrolase activity	chloroplast	other biological processes	gnl|Arath7|AT1G07010		calcineurin-like phosphoesterase family protein
Contig10226	868	0	gnl|Phypa1|57410	4.00E-44	// jgi|Phypa1|57410|fgenesh1_pm.scaffold_65000001	9855	3278	1	2	1	1	3	2	2	1	1	2	16	5008	1	1	1	1	2	1	2	1	1	1	12				other molecular functions	other cellular components	other biological processes	gnl|Arath7|AT5G55940	EMB2731	EMB2731 (EMBRYO DEFECTIVE 2731)
Contig10228	815	0	gnl|Phypa1|204223	1.00E-19	// jgi|Phypa1|204223|estExt_Genewise1.C_190078	3468	669		2	4	5	5	4	10	8	4	10	52	9471		2	1	1	1	1	1	1		1	9	C2H2 Transcription Factor Family	C2H2	SRS	other molecular functions	other cellular components	other biological processes	gnl|Arath7|AT5G12330	LRP1	LRP1 (LATERAL ROOT PRIMORDIUM 1)
Contig1023	883	0	gnl|Carpa1|supercontig_5.208	5.00E-78		4933	6580	1	1		1	1	1	2		1	1	9	10302	1	1		1	1	1	1		1	1	8				other molecular functions	other cytoplasmic components	other metabolic processes	gnl|Arath7|AT3G10220		tubulin folding cofactor B
Contig10230	491	0	gnl|Medtr1|CR931730_12.4	1.00E-33	Mg2+ transporter protein, CorA-like chr05_pseudomolecule_IMGAG.1 76281-73768 F EGN_Mt060719 20060904 TIGR 3700.m00021	1503	317	4	9	7	8	11	9	14	8	10	10	90	3947		1	1	1	1	2	3	2	1	1	13	AtMRS2			transporter activity	other membranes	transport	gnl|Arath7|AT3G19640		magnesium transporter CorA-like family protein (MRS2-3)
Contig10231	604	0	gnl|Phypa1|11886	6.00E-19	// jgi|Phypa1|11886|gw1.192.7.1	2061	678	2	3	3	4	9	15	6	1	4	5	52	1216	1	2	2	2	5	2	2	1	1	3	21				DNA or RNA binding	nucleus	DNA or RNA metabolism	gnl|Arath7|AT2G06510		replication protein, putative
Contig10232	622	0	gnl|Phypa1|188849	7.00E-33	// jgi|Phypa1|188849|estExt_gwp_gw1.C_1250008	3728	1955		3	1	3	3	3	3	3	2	2	23	2425	1	1	1	2	2	2	1	2	2	2	16				other molecular functions		other biological processes	gnl|Arath7|AT1G28510		similar to unknown protein [Arabidopsis thaliana] (TAIR:AT3G58150.1); similar to unknown protein [Oryza sativa (japonica cultivar-group)] (GB:BAD81625.1); similar to Os01g0242300 [Oryza sativa (japonica cultivar-group)] (GB:NP_001042554.1); contains InterPro domain Optic atrophy 3; (InterPro:IPR010754)
Contig10233	1049	0	gnl|Orysa5|Os01g50770	9.00E-129	AP-1 complex subunit mu-1, putative, expressed // LOC_Os01g50770.1|12001.m11258|protein	1977	1023	3	5	3	4	3	4	5	2	4	4	37	3439	1	2	1	2	1	1	2	1	1	2	14				other molecular functions	other cytoplasmic components	transport	gnl|Arath7|AT1G10730		clathrin adaptor complexes medium subunit family protein
Contig10234	892	0	gnl|Phypa1|145270	1.00E-69	// jgi|Phypa1|145270|e_gw1.225.69.1	5130	4498	1	1	1	1	3	1	2		1	1	12	5243	1	1	1	1	2	1	2		1	1	11				nucleotide binding	other intracellular components	other biological processes	gnl|Arath7|AT5G22010		AAA-type ATPase family protein / BRCT domain-containing protein
Contig10235	500	0	gnl|Vitvi1|GSVIVP00004237001	1.00E-10		23	13660						2					2	23111						2					2							gnl|Vitvi1|GSVIVP00004237001
Contig10236	876	0	gnl|Vitvi1|GSVIVP00000432001	3.00E-94		3484	985	1	4	2	4	4	3	8	5	3	4	38	970	1	4	2	2	2	2	4	2	2	2	23				hydrolase activity	other membranes	other metabolic processes	gnl|Arath7|AT1G01650		peptidase
Contig10237	682	0	gnl|Sorbi1|Sb01g040610.1	9.00E-29		10518	6697		1	1	1	1	1	2		1	1	9	8866		1	1	1	1	1	2		1	1	9				other molecular functions	other cellular components	other biological processes	gnl|Arath7|AT5G16060		similar to hypothetical protein [Cleome spinosa] (GB:ABD96913.1)
Contig10238	1148	0	gnl|Selmo1|443685	5.00E-121	// jgi|Selmo1|443685|estExt_fgenesh2_pg.C_350221	694	2709	1	2	1	3	2	1	2	2	2	2	18	3204	1	2	1	2	1	1	2	1	1	2	14				transporter activity	nucleus	transport	gnl|Arath7|AT2G31660	SAD2	SAD2 (SUPER SENSITIVE TO ABA AND DROUGHT2); protein transporter
Contig10239	543	0	gnl|Carpa1|supercontig_2.30	2.00E-13		34	5081		2	1	1	1	1	2	1	1	1	11	5719		2	1	1	1	1	2	1	1	1	11				other molecular functions	other cellular components	other biological processes	gnl|Arath7|AT1G15200		protein-protein interaction regulator family protein
Contig1024	878	0	gnl|Phypa1|211002	2.00E-104	// jgi|Phypa1|211002|estExt_Genewise1.C_670017	2383	1182	1	10	2	2	3	3	6	1	2	3	33	2033	1	2	1	2	3	1	2	1	2	2	17	Acyl Lipid Metabolism Family-Ketoacyl-CoA thiolase			transferase activity	mitochondria	other metabolic processes	gnl|Arath7|AT2G33150	PED1, KAT2	PED1 (PEROXISOME DEFECTIVE 1); acetyl-CoA C-acyltransferase
Contig10240	614	0	gnl|Arath7|AT5G46110	1.00E-17	APE2 (ACCLIMATION OF PHOTOSYNTHESIS TO ENVIRONMENT)	3359	359	4	9	9	10	8	10	10	7	7	8	82	2174	1	2	1	2	2	2	3	1	2	1	17	Antiporters-Phosphate/triose-phosphate translocator family			transporter activity	other membranes	transport	gnl|Arath7|AT5G46110	TPT, APE2	APE2 (ACCLIMATION OF PHOTOSYNTHESIS TO ENVIRONMENT)
Contig10243	398	0	gnl|Selmo1|416894	4.00E-13	// jgi|Selmo1|416894|fgenesh2_pg.C_scaffold_32000132	3937	7801		3	4								7	6515		6	4								10							gnl|Phypa1|102371		// jgi|Phypa1|102371|fgenesh1_pg.scaffold_577000001
Contig10244	628	0	gnl|Selmo1|75479	6.00E-21	// jgi|Selmo1|75479|e_gw1.0.544.1	89	25		39	49	79	79	59	130	53	55	83	626	1621		3	2	1	1	2	4	2	2	2	19	Glycoside Hydrolase Gene Families-Glycoside Hydrolase Family 17			hydrolase activity	other membranes	other metabolic processes	gnl|Arath7|AT1G66250		glycosyl hydrolase family 17 protein
Contig10246	645	0	gnl|Selmo1|87207	2.00E-12	// jgi|Selmo1|87207|e_gw1.8.1267.1	120	427		9	14	7	8	7	9	6	6	7	73																other molecular functions	other cellular components	other biological processes	gnl|Arath7|AT2G24540	AFR	kelch repeat-containing F-box family protein
Contig10247	735	0	gnl|Poptr1|820724	5.00E-36	// jgi|Poptr1_1|820724|estExt_fgenesh4_pg.C_LG_VIII1289	4000	8531		1		1			2		1		5	13507	1	1		1			2		1		6							gnl|Carpa1|supercontig_953.2
Contig10248	1448	0	gnl|Orysa5|Os07g06680	1.00E-64	fasciclin domain, putative, expressed // LOC_Os07g06680.1|12007.m05128|protein	650	1253		2	2	3	5	2	9	2	2	5	32																other molecular functions	other membranes	other biological processes	gnl|Arath7|AT2G35860	FLA16	beta-Ig-H3 domain-containing protein / fasciclin domain-containing protein
Contig10249	564	0	gnl|Poptr1|743214	8.00E-39	// jgi|Poptr1_1|743214|estExt_Genewise1_v1.C_1180165	55	5010	1			1	1	1	2	2	2	1	11	9538	1			1	1	1	2	1	1	1	9				other enzyme activity	other cellular components	other biological processes	gnl|Arath7|AT5G47010	UPF1, LBA1	LBA1/UPF1 (LOW-LEVEL BETA-AMYLASE 1); RNA helicase
Contig10250	546	0	gnl|Carpa1|supercontig_9.264	3.00E-08		6821	7648		1		1	1		1	1	1	1	7	10125	1	1		1	1		1	1	1	1	8				other enzyme activity			gnl|Arath7|AT3G62810		complex 1 family protein / LVR family protein
Contig10251	475	0	gnl|Phypa1|156291	2.00E-43	// jgi|Phypa1|156291|e_gw1.523.14.1	3126	2213		2	1	5	3	3	2		3	2	21	1848		2	1	5	3	2	1		2	2	18				other binding	other membranes	other cellular processes	gnl|Arath7|AT1G23010		multi-copper oxidase type I family protein
Contig10252	483	0	gnl|Phypa1|195760	2.00E-11	// jgi|Phypa1|195760|estExt_gwp_gw1.C_2460032	1107	1116		3	3	4	6	3	5	4	3	4	35	1810		3	2	3	3	1	2	1	1	2	18	bHLH Transcription Factor Family	BHLH	bHLH	transcription factor activity	nucleus	other metabolic processes	gnl|Arath7|AT5G54680	ILR3	ILR3 (IAA-LEUCINE RESISTANT3); DNA binding / transcription factor
Contig10253	757	0	gnl|Poptr1|823277	1.00E-53	// jgi|Poptr1_1|823277|estExt_fgenesh4_pg.C_LG_XII0424	6341	4585	1	1	2	1	1	1	1	2	1	1	12	4938	1	1	2	1	1	1	1	2	1	1	12						other biological processes	gnl|Arath7|AT1G18060		similar to unnamed protein product [Ostreococcus tauri] (GB:CAL52789.1); similar to Os01g0120500 [Oryza sativa (japonica cultivar-group)] (GB:NP_001041868.1)
Contig10256	411	0	gnl|Phypa1|169043	3.00E-14	// jgi|Phypa1|169043|estExt_fgenesh1_pg.C_1970034	3447	11977		2									2	19504	1	2									3							gnl|Chlre3|188912		// jgi|Chlre3|188912
Contig10257	550	0	gnl|Phypa1|167953	9.00E-26	// jgi|Phypa1|167953|estExt_fgenesh1_pg.C_1620035	628	6468		1	1	1	1	1	3			1	9	9055		1	1	1	1	1	3			1	9				other molecular functions	other cellular components	other biological processes	gnl|Arath7|AT1G79200		similar to unknown protein [Arabidopsis thaliana] (TAIR:AT5G53800.1); similar to Epstein-Barr virus EBNA-1-like [Oryza sativa (japonica cultivar-group)] (GB:BAD45376.1); similar to Os02g0170200 [Oryza sativa (japonica cultivar-group)] (GB:NP_001046027.1); contains domain SUBFAMILY NOT NAMED (PTHR18460:SF12); contains domain ARMADILLO-LIKE HELICAL (PTHR18460)
Contig1026	665	0	gnl|Selmo1|271785	2.00E-26	// jgi|Selmo1|271785|estExt_fgenesh1_kg.C_680003	1598	415	1	4	1	9	13	7	12	4	8	15	74	924	1	4	1	1	3	2	4	1	2	5	24				other molecular functions	chloroplast	other biological processes	gnl|Arath7|AT2G38360		prenylated rab acceptor (PRA1) family protein
Contig10260	639	0	gnl|Medtr1|AC146819_11.4	4.00E-60	Alcohol dehydrogenase superfamily, zinc-containing chr07_pseudomolecule_IMGAG.1 24030993-24033611 F EGN_Mt060719 20060904 TIGR 2705.m00011	664	175	1	14	16	10	18	17	27	8	14	10	135	4683	1	2	1	1	1	1	2	1	1	1	12				other enzyme activity	other cellular components	response to stress	gnl|Arath7|AT5G43940	ADH2	ADH2 (ALCOHOL DEHYDROGENASE 2); formaldehyde dehydrogenase (glutathione)
Contig10261	587	0	gnl|Phypa1|104553	2.00E-08	// jgi|Phypa1|104553|estExt_fgenesh1_pm.C_90006	9878	3433		3	1	1	1	2	2	2	1	2	15	3042		3	1	1	1	1	2	2	1	2	14				other molecular functions	other cytoplasmic components	cell organization and biogenesis	gnl|Arath7|AT1G48635		peroxin-3 family protein
Contig10263	688	0	gnl|Phypa1|152246	3.00E-63	// jgi|Phypa1|152246|e_gw1.358.39.1	5457	3852		3	2	1	2	1	2	1	1	1	14	7258		2	1	1	1	1	1	1	1	1	10				structural molecule activity	cytosol	other metabolic processes	gnl|Arath7|AT4G01310		ribosomal protein L5 family protein
Contig10264	444	0	gnl|Poptr1|576450	3.00E-27	// jgi|Poptr1_1|576450|eugene3.00160585	6	4		17	1161	245	235	364	304	188	280	200	2994	15938						1	1		1	1	4	Glycoside Hydrolase Gene Families-Glycoside Hydrolase Family 28		RWP-RK	other binding	other cellular components	other biological processes	gnl|Arath7|AT5G06540		pentatricopeptide (PPR) repeat-containing protein
Contig10265	467	0	gnl|Vitvi1|GSVIVP00031339001	6.00E-20		1203	636	2	4	2	7	7	5	9	6	6	7	55	1529	1	2	2	3	2	1	4	2	1	1	19				other enzyme activity	other cellular components	other metabolic processes	gnl|Arath7|AT5G57330		aldose 1-epimerase family protein
Contig10266	361	0	gnl|Arath7|AT2G03420	4.00E-11	similar to expressed protein [Oryza sativa (japonica cultivar-group)] (GB:ABF94594.1)	6629	6475		1	1	1	1	1	1	1	1	1	9	7827	1	1	1	1	1	1	1	1	1	1	10				other molecular functions		other biological processes	gnl|Arath7|AT2G03420		similar to expressed protein [Oryza sativa (japonica cultivar-group)] (GB:ABF94594.1)
Contig10267	533	0	gnl|Selmo1|176144	4.00E-57	// jgi|Selmo1|176144|estExt_Genewise1Plus.C_330428	2279	933	5	6	5	3	3	6	4	2	3	3	40	3052	2	2	2	1	1	1	1	2	1	1	14				hydrolase activity	chloroplast	other metabolic processes	gnl|Arath7|AT3G27925	DEG1, DEGP1	DEGP1 (DEGP PROTEASE 1); serine-type peptidase
Contig10268	690	0	gnl|Carpa1|supercontig_51.129	8.00E-50		2400	1370		5	1	3	4	2	8	1	3	3	30	13449				1		1	2		1	1	6				other molecular functions	chloroplast	other biological processes	gnl|Arath7|AT3G03880		similar to unknown protein [Arabidopsis thaliana] (TAIR:AT1G55340.1); similar to unknown protein [Oryza sativa (japonica cultivar-group)] (GB:AAV67822.1); similar to Os03g0807200 [Oryza sativa (japonica cultivar-group)] (GB:NP_001051641.1); contains InterPro domain Protein of unknown function DUF1639; (InterPro:IPR012438)
Contig10269	652	0	gnl|Phypa1|111107	6.00E-56	// jgi|Phypa1|111107|e_gw1.1.253.1	1453	198	1	14	11	16	18	10	20	8	10	11	119	920		5	2	2	3	2	4	3	1	2	24			PLATZ	other binding	other intracellular components	other biological processes	gnl|Arath7|AT1G32700		zinc-binding family protein
Contig1027	1089	0	gnl|Phypa1|146242	5.00E-54	// jgi|Phypa1|146242|e_gw1.241.85.1	5931	4377		3	3	2	5						13	8931		3	1	2	3						9							gnl|Orysa5|Os02g57280		CBS domain containing protein, expressed // LOC_Os02g57280.1|12002.m10750|protein
Contig10272	615	0	gnl|Poptr1|297848	3.00E-25	// jgi|Poptr1_1|297848|gw1.875.5.1	25	1057	1	7	4	2	7	2	5		2	6	36	2668		2	2	1	5	1	2		1	1	15	C3H Transcription Factor Family	C3H		other binding	other membranes	other metabolic processes	gnl|Arath7|AT1G71980		protease-associated zinc finger (C3HC4-type RING finger) family protein
Contig10273	975	0	gnl|Vitvi1|GSVIVP00016982001	3.00E-23		5917	3634	1	1	1	1	1	1	1	3	3	1	14	5215	1	1	1	1	1	1	1	2	1	1	11				protein binding	nucleus	other metabolic processes	gnl|Arath7|AT1G17760	CSTF77, ATCSTF77	ATCSTF77/CSTF77 (Cleavage stimulation factor 77); binding
Contig10274	539	0	gnl|Selmo1|137715	3.00E-40	// jgi|Selmo1|137715|e_gw1.175.65.1	3137	209	7	18	11	13	11	8	21	10	8	8	115	11442			1	2		1	1	1		1	7				hydrolase activity	other cytoplasmic components	other metabolic processes	gnl|Arath7|ATCG00670	PCLPP, CLPP1	Encodes the only ClpP (caseinolytic protease) encoded within the plastid genome. Contains a highly conserved catalytic triad of Ser-type proteases (Ser-His-Asp). Part of the 350 kDa chloroplast Clp complex. The name reflects nomenclature described in Adam et. al (2001).
Contig10275	1004	0	gnl|Phypa1|191674	2.00E-08	// jgi|Phypa1|191674|estExt_gwp_gw1.C_1650097	1285	4197	1	2	1	1	1	2	3		1	1	13	7299	1	1	1	1	1	1	2		1	1	10				hydrolase activity	chloroplast		gnl|Arath7|AT1G77680		ribonuclease II family protein
Contig10276	784	0	gnl|Medtr1|AC157507_13.5	4.00E-61	Tyrosinase chr02_pseudomolecule_IMGAG.1 3984709-3986549 E EGN_Mt060719 20060904 TIGR 3227.m00017	1589	374		15	13	5	9	8	22	2	6		80	353		9	3	1	3	4	11	2	3		36							gnl|Carpa1|supercontig_27.43
Contig10278	968	0	gnl|Poptr1|551232	3.00E-19	// jgi|Poptr1_1|551232|eugene3.00020547	3036	6913			1	1	1	1	2		1	1	8	7788		1	1	1	1	1	2	1	1	1	10				other molecular functions	chloroplast	other biological processes	gnl|Arath7|AT2G42975		similar to Os01g0666600 [Oryza sativa (japonica cultivar-group)] (GB:NP_001043802.1)
Contig10279	600	0	gnl|Phypa1|125536	1.00E-15	// jgi|Phypa1|125536|e_gw1.54.222.1	3922	4030		1	1	1	1	1	1	4	2	1	13	6794	1	1	1	1	1	1	1	1	1	1	10				hydrolase activity		other metabolic processes	gnl|Arath7|AT1G07910	ATRNL, RNL	ATRNL/RNL (ARABIDOPSIS THALIANA RNA LIGASE); 2',3'-cyclic-nucleotide 3'-phosphodiesterase/ RNA ligase (ATP)/ polynucleotide kinase
Contig1028	663	0	gnl|Phypa1|195569	4.00E-60	// jgi|Phypa1|195569|estExt_gwp_gw1.C_2420043	10547	6929	1	1		1	1	1	1		1	1	8	9859	1	1		1	1	1	1		1	1	8				other molecular functions	other cellular components	other biological processes	gnl|Arath7|AT1G27530		similar to Os10g0205200 [Oryza sativa (japonica cultivar-group)] (GB:NP_001064309.1); similar to ubiquitin-like (UBL) post-translational modifier [Dictyostelium discoideum AX4] (GB:XP_001134517.1); contains domain UBC-like (SSF54495); contains domain FAMILY NOT NAMED (PTHR12921)
Contig10280	1289	0	gnl|Poptr1|570035	1.00E-116	// jgi|Poptr1_1|570035|eugene3.00120688	11	1817	1	3	2	3	2	3	2	1	5	2	24	1199	1	3	2	3	2	3	2	1	2	2	21				transporter activity	Golgi apparatus	transport	gnl|Arath7|AT1G62020		coatomer protein complex, subunit alpha, putative
Contig10281	1145	0	gnl|Carpa1|supercontig_64.156	1.00E-29		843	7014				2	1	1	2		1	1	8	13032				1		1	2		1	1	6			PHD	DNA or RNA binding		other metabolic processes	gnl|Arath7|AT1G77250		PHD finger family protein
Contig10283	1341	0	gnl|Arath7|AT2G36740	3.00E-47	DNA binding	5850	7057		1	1	1	1	1	1		1	1	8	8364	1	1	1	1	1	1	1		1	1	9				DNA or RNA binding	nucleus	other metabolic processes	gnl|Arath7|AT2G36740		DNA binding
Contig10284	949	0	gnl|Phypa1|189333	6.00E-137	// jgi|Phypa1|189333|estExt_gwp_gw1.C_1310096	355	137	5	10	4	17	19	28	26	23	14	21	167	96	1	3	2	12	12	9	9	8	8	14	78	Myosin-Myosin-like proteins			other molecular functions	other cellular components	other biological processes	gnl|Arath7|AT1G04160	ATXIB, XIB	XIB (Myosin-like protein XIB)
Contig10285	671	0	gnl|Arath7|AT1G07610	2.00E-09
Contig10287	748	0	gnl|Poptr1|198745	1.00E-38	// jgi|Poptr1_1|198745|gw1.IV.3834.1	2121	2614	1	2	1	1	2	2	5	2	1	2	19	2597	1	1	1	1	2	2	3	1	1	2	15					chloroplast		gnl|Arath7|AT5G24000		similar to unknown protein [Arabidopsis thaliana] (TAIR:AT5G52540.1); similar to Protein of unknown function DUF819 [Medicago truncatula] (GB:ABE85318.1); contains InterPro domain Protein of unknown function DUF819; (InterPro:IPR008537)
Contig10288	734	0	gnl|Selmo1|4055	2.00E-33	// jgi|Selmo1|4055|gw1.70.16.1	7214	39793			1								1	15642			1					3			4							gnl|Medtr1|AC126015_39.4		Peptidase S60, transferrin lactoferrin chr01_pseudomolecule_IMGAG.1 21909641-21907772 H EGN_Mt060719 20060904 TIGR 2161.m00032
Contig1029	2044	0	gnl|Phypa1|192620	3.00E-98	// jgi|Phypa1|192620|estExt_gwp_gw1.C_1830045	6	4		17	1161	245	235	364	304	188	280	200	2994	53		12	17	10	5	18	12	6	11	9	100	Glycoside Hydrolase Gene Families-Glycoside Hydrolase Family 28		RWP-RK	other binding	other cellular components	other biological processes	gnl|Arath7|AT3G49170	EMB2261	EMB2261 (EMBRYO DEFECTIVE 2261); binding
Contig10290	688	0	gnl|Phypa1|135849	7.00E-65	// jgi|Phypa1|135849|e_gw1.123.80.1	9510	1312		1	3	4	3	5	7	4	3	1	31	2088		1	3	2	1	3	1	3	2	1	17				other molecular functions	other cellular components	other biological processes	gnl|Arath7|AT1G78780		pathogenesis-related family protein
Contig10291	762	0	gnl|Vitvi1|GSVIVP00034378001	7.00E-28		1176	463	1	5	4	8	8	9	16	5	7	6	69	986		3	1	2	3	3	5	1	3	2	23				other molecular functions	other cellular components	cell organization and biogenesis	gnl|Arath7|AT1G52250		dynein light chain type 1 family protein
Contig10292	1105	0	gnl|Vitvi1|GSVIVP00023645001	1.00E-63		444	1071		8	6	3	3	3	4	3	3	3	36	6384	1	2	1	1	1	1	1	1	1	1	11				other molecular functions	other cellular components	other biological processes	gnl|Arath7|AT4G02990		mitochondrial transcription termination factor family protein / mTERF family protein
Contig10293	896	0	gnl|Selmo1|407218	1.00E-21	// jgi|Selmo1|407218|fgenesh2_pg.C_scaffold_6000469	1086	21540			1								1																			gnl|Selmo1|407218		// jgi|Selmo1|407218|fgenesh2_pg.C_scaffold_6000469
Contig10294	973	0	gnl|Poptr1|420493	4.00E-73	// jgi|Poptr1_1|420493|gw1.VIII.1921.1	71	521			2	13	18	7	8	1	5	9	63	1564			1	2	2	3	4	1	2	4	19	G2-like Transcription Factor Family	G2-like	G2-like	other molecular functions	other membranes	other biological processes	gnl|Arath7|AT1G14590		similar to calcium-dependent protein kinase-related / CDPK-related [Arabidopsis thaliana] (TAIR:AT2G02060.1); similar to Os02g0686300 [Oryza sativa (japonica cultivar-group)] (GB:NP_001047769.1); similar to H0307D04.3 [Oryza sativa (indica cultivar-group)] (GB:CAH66858.1); contains domain (Trans)glycosidases (SSF51445); contains domain PENTATRICOPEPTIDE REPEAT-CONTAINING PROTEIN (PTHR10483)
Contig10295	831	0	gnl|Phypa1|207627	7.00E-54	// jgi|Phypa1|207627|estExt_Genewise1.C_400117	51	88	5	43	11	28	22	26	53	14	18	23	243	2562		1	2	1	1	2	1		1	6	15	Acyl Lipid Metabolism Family-Plastidial Ketoacyl-ACP Reductase			other enzyme activity	other cellular components	other metabolic processes	gnl|Arath7|AT1G62610		oxidoreductase
Contig10297	1107	0	gnl|Arath7|AT1G26160	5.00E-39	metal-dependent phosphohydrolase HD domain-containing protein	9657	2078	1	2	1	2	4	5	3		2	2	22	3922	1	2	1	1	2	2	1		1	2	13				other enzyme activity	chloroplast	other biological processes	gnl|Arath7|AT1G26160		metal-dependent phosphohydrolase HD domain-containing protein
Contig10298	677	0	gnl|Phypa1|63780	4.00E-40	// jgi|Phypa1|63780|fgenesh1_pg.scaffold_1000154	4439	11492		3									3	19358		3									3							gnl|Phypa1|52282		// jgi|Phypa1|52282|gw1.247.36.1
Contig10299	567	0	gnl|Sorbi1|Sb09g006380.1	1.00E-64		1930	124	9	19	11	14	22	23	34	16	14	22	184	6222	1	1	1	1	1	1	1	2	1	1	11	Single gene-encoded CBPs			hydrolase activity	other cellular components	other biological processes	gnl|Arath7|AT2G42810	PAPP5, PP5	PAPP5/PP5 (PROTEIN PHOSPHATASE 5); phosphoprotein phosphatase/ protein binding
Contig103	752	0	gnl|Phypa1|128580	3.00E-19	// jgi|Phypa1|128580|e_gw1.71.6.1	9837	3203	1	4	1	2	2	2	2		1	1	16	3495	1	4	1		1	2	2		1	1	13				other molecular functions	chloroplast	other biological processes	gnl|Arath7|AT2G30570	PSBW	photosystem II reaction center W (PsbW) protein-related
Contig1030	673	0	gnl|Vitvi1|GSVIVP00021441001	3.00E-19		2679	7607				1	1	1	1	1	1	1	7	8809		1	1	1	1	1	1	1	1	1	9				other molecular functions	plastid	other metabolic processes	gnl|Arath7|AT3G09210	PTAC13	PTAC13 (PLASTID TRANSCRIPTIONALLY ACTIVE13); transcriptional elongation regulator
Contig10300	421	0	gnl|Phypa1|211228	4.00E-26	// jgi|Phypa1|211228|estExt_Genewise1.C_680180	6	4		17	1161	245	235	364	304	188	280	200	2994	53		12	17	10	5	18	12	6	11	9	100	Glycoside Hydrolase Gene Families-Glycoside Hydrolase Family 28		RWP-RK	other binding	other cellular components	other biological processes	gnl|Arath7|AT3G49170	EMB2261	EMB2261 (EMBRYO DEFECTIVE 2261); binding
Contig10301	1636	0	gnl|Selmo1|439234	1.00E-130	// jgi|Selmo1|439234|estExt_fgenesh2_pg.C_60041	5041	2839	1	3	2	4	1	1	2		1	2	17	3788	1	3	1	1	1	1	2		1	2	13				hydrolase activity	plastid	other metabolic processes	gnl|Arath7|AT1G05140		membrane-associated zinc metalloprotease, putative
Contig10302	681	0	gnl|Selmo1|444468	5.00E-07	// jgi|Selmo1|444468|estExt_fgenesh2_pg.C_440091	336	18294			1								1	24431			2								2							gnl|Selmo1|406008		// jgi|Selmo1|406008|fgenesh2_pg.C_scaffold_4000582
Contig10303	428	0	gnl|Carpa1|supercontig_3.214	1.00E-15		99	91	1	9	6	44	35	20	44	16	25	34	234	4809				1	1	2	2	1	1	4	12	C3H Transcription Factor Family	C3H		other binding	other membranes	other cellular processes	gnl|Arath7|AT3G02340		zinc finger (C3HC4-type RING finger) family protein
Contig10304	533	0	gnl|Vitvi1|GSVIVP00025460001	2.00E-74		756	915	2	2	1	2	2	6	12	9	3	1	40	1200	1	2	1	2	2	3	6	2	1	1	21				other enzyme activity	plasma membrane	developmental processes	gnl|Arath7|AT5G19820	EMB2734	EMB2734 (EMBRYO DEFECTIVE 2734); lyase
Contig10305	445	0	gnl|Carpa1|supercontig_10.108	2.00E-09		951	4576				1	1	3	4		2	1	12	11427				1	1	1	2		1	1	7				other binding		other biological processes	gnl|Arath7|AT1G15860		calcium ion binding
Contig10306	1119	0	gnl|Vitvi1|GSVIVP00036598001	2.00E-84		3613	1287	2	5	3	4	4	2	5	1	2	3	31	4647	1	2	1	1	1	1	2	1	1	1	12				other molecular functions	other membranes	other metabolic processes	gnl|Arath7|AT3G19260	LAG1 HOMOLOG 2	LAG1 HOMOLOG 2 (LONGEVITY ASSURANCE GENE1 HOMOLOG 2)
Contig10307	827	0	gnl|Poptr1|576678	9.00E-54	// jgi|Poptr1_1|576678|eugene3.00160813	650	366				11	12	8	27	13	4	6	81	10727				1	1	1	2	1	1	1	8				other molecular functions	other membranes	other cellular processes	gnl|Arath7|AT5G03170	FLA11	FLA11 (fasciclin-like arabinogalactan-protein 11)
Contig10308	688	0	gnl|Orysa5|Os09g32760	9.00E-49	oleoyl-acyl carrier protein thioesterase, chloroplast precursor, putative, expressed // LOC_Os09g32760.1|12009.m06362|protein	3410	519	1	13	7	6	8	7	12	2	4	3	63	2997	1	2	2	1	2	2	1		1	2	14	Acyl Lipid Metabolism Family-Acyl-ACP Thioesterase FatA			transporter activity	chloroplast	other metabolic processes	gnl|Arath7|AT3G25110	ATFATA	ATFATA (ARABIDOPSIS FATA ACYL-ACP THIOESTERASE); acyl carrier/ acyl-ACP thioesterase
Contig10309	963	0	gnl|Poptr1|727886	2.00E-52	// jgi|Poptr1_1|727886|estExt_Genewise1_v1.C_LG_XI2649	3069	1555		1	4	4	3	4	5	1	2	3	27	13061				1	1	1	1		1	1	6				other molecular functions	other membranes	other biological processes	gnl|Arath7|AT4G18975		pentatricopeptide (PPR) repeat-containing protein
Contig1031	989	0	gnl|Poptr1|179380	2.00E-78	// jgi|Poptr1_1|179380|gw1.I.7980.1	1557	4588	2	2	1	1	1	1	1	1	1	1	12	5478	1	2	1	1	1	1	1	1	1	1	11				other binding	chloroplast	other metabolic processes	gnl|Arath7|AT5G13410		immunophilin / FKBP-type peptidyl-prolyl cis-trans isomerase family protein
Contig10310	606	0	gnl|Vitvi1|GSVIVP00003413001	6.00E-92		846	101	22	48	12	15	26	17	26	13	16	22	217	149	8	18	1	4	5	5	6	2	4	8	61	Chloroplast and Mitochondria gene families-Chlorophyll a/b-binding protein family			other binding	other cellular components	other metabolic processes	gnl|Arath7|AT1G29910	CAB3, AB180, LHCB1.2	CAB3 (CHLOROPHYLL A/B BINDING PROTEIN 3); chlorophyll binding
Contig10311	590	0	gnl|Selmo1|430645	8.00E-09	// jgi|Selmo1|430645|fgenesh2_pg.C_scaffold_135000008	46920	76634			1								1																			gnl|Selmo1|430645		// jgi|Selmo1|430645|fgenesh2_pg.C_scaffold_135000008
Contig10312	541	0	gnl|Carpa1|supercontig_48.101	3.00E-37		6687	6707			1	1	1	1	2	1	1	1	9	8994			1	1	1	1	2	1	1	1	9				other molecular functions	other membranes	other biological processes	gnl|Arath7|AT5G27830		similar to hypothetical protein MtrDRAFT_AC136288g4v1 [Medicago truncatula] (GB:ABE80618.1); contains InterPro domain Folate receptor; (InterPro:IPR004269)
Contig10314	401	0	gnl|Phypa1|169092	1.00E-31	// jgi|Phypa1|169092|estExt_fgenesh1_pg.C_1980016	4525	14955	1	1									2	27061	1	1									2							gnl|Chlre3|175308		// jgi|Chlre3|175308
Contig10315	677	0	gnl|Carpa1|supercontig_34.104	2.00E-16		2039	633	1	5	2	6	8	8	8	4	5	8	55	1378	1	4	2	2	2	2	2	1	2	2	20				DNA or RNA binding	other intracellular components	transport	gnl|Arath7|AT3G25150		nuclear transport factor 2 (NTF2) family protein / RNA recognition motif (RRM)-containing protein
Contig10316	928	0	gnl|Selmo1|97271	6.00E-30	// jgi|Selmo1|97271|e_gw1.19.274.1	3354	1758	1	6	4	2	2	2	1	2	1	4	25	27766		1	1								2				transferase activity	chloroplast	other metabolic processes	gnl|Phypa1|102388		// jgi|Phypa1|102388|fgenesh1_pg.scaffold_579000013
Contig10317	942	0	gnl|Phypa1|48866	9.00E-58	// jgi|Phypa1|48866|gw1.39.290.1	1931	139	8	10	12	38	13	17	22	18	6	22	166	3172		2	1	1	1	1	2	2	1	3	14				other molecular functions	extracellular	other biological processes	gnl|Arath7|AT4G25790		allergen V5/Tpx-1-related family protein
Contig10318	516	0	gnl|Phypa1|211050	6.00E-62	// jgi|Phypa1|211050|estExt_Genewise1.C_670097	5366	300	2	11	6	8	8	10	20	6	8	15	94	1906		4	2			1	4	2	2	3	18	14-3-3 proteins			protein binding	other cellular components	other metabolic processes	gnl|Arath7|AT1G22300	GF14 EPSILON, GRF10	GRF10 (GENERAL REGULATORY FACTOR 10); protein phosphorylated amino acid binding
Contig10320	469	0	gnl|Poptr1|655110	3.00E-15	// jgi|Poptr1_1|655110|grail3.0019003101	642	3306		1		2	2	2	3	1	2	2	15	10856		1		1	1	1	1	1	1	1	8				DNA or RNA binding	other cellular components	other biological processes	gnl|Arath7|AT2G42240		similar to RNA-binding protein, putative [Arabidopsis thaliana] (TAIR:AT3G21215.1); similar to Os08g0249400 [Oryza sativa (japonica cultivar-group)] (GB:NP_001061371.1); similar to RNA-binding re (GB:ABE86336.1); similar to Os06g0151200 [Oryza sativa (japonica cultivar-group)] (GB:NP_001056827.1); contains InterPro domain Nucleotide-binding, alpha-beta plait; (InterPro:IPR012677); contains InterP…
Contig10321	825	0	gnl|Poptr1|824960	1.00E-15	// jgi|Poptr1_1|824960|estExt_fgenesh4_pg.C_LG_XVI0018	1119	479				8	7	11	16	9	7	9	67	19990				1			2				3				other binding	other cellular components	transport	gnl|Orysa5|Os10g14870		ATFP3, putative, expressed // LOC_Os10g14870.1|12010.m04684|protein
Contig10322	495	0	gnl|Phypa1|137387	6.00E-31	// jgi|Phypa1|137387|e_gw1.137.102.1	5803	4895		1	1	1	2	1	1	2	2	1	12	3856	1	1	1	1	2	1	1	2	2	1	13				transferase activity	chloroplast	other metabolic processes	gnl|Arath7|AT5G16810		ATP binding / protein kinase
Contig10323	603	0	gnl|Phypa1|146335	2.00E-44	// jgi|Phypa1|146335|e_gw1.242.1.1	3587	2957	1	2	1	1	3	1	5	1	1	1	17	3633	1	1	1	1	3	1	2	1	1	1	13				hydrolase activity	mitochondria	other metabolic processes	gnl|Arath7|AT5G42390		metalloendopeptidase
Contig10325	1149	0	gnl|Selmo1|413396	1.00E-12	// jgi|Selmo1|413396|fgenesh2_pg.C_scaffold_20000257	6	14418		1	1								2	27173		1	1								2							gnl|Phypa1|164083		// jgi|Phypa1|164083|estExt_fgenesh1_pg.C_650019
Contig10326	423	0	gnl|Phypa1|11872	6.00E-38	// jgi|Phypa1|11872|gw1.177.19.1	1726	2202		2	1	2	2	3	5	2	2	2	21	4860		2	1	1	1	1	2	1	1	2	12							gnl|Arath7|AT1G15060		similar to unknown protein [Arabidopsis thaliana] (TAIR:AT1G73750.1); similar to Os01g0692600 [Oryza sativa (japonica cultivar-group)] (GB:NP_001043943.1); similar to unknown protein [Oryza sativa (japonica cultivar-group)] (GB:BAD82496.1); contains InterPro domain Esterase/lipase/thioesterase; (InterPro:IPR000379)
Contig10327	734	0	gnl|Medtr1|AC183371_8.4	2.00E-24	AAA ATPase, central region chr07_pseudomolecule_IMGAG.1 21402546-21409207 E EGN_Mt060719 20060904 TIGR 3645.m00011	40	41	35	61	45	38	41	43	71	35	33	39	441	4542	2	1	1	2	1	1	1	1	1	1	12	FtsH: AAA ATP-dependent zinc metallopeptidase-Cell division protein FtsH-like protein family			hydrolase activity	chloroplast	other metabolic processes	gnl|Arath7|AT2G03670	CDC48B	CDC48B; ATPase
Contig10328	1082	0	gnl|Phypa1|199105	7.00E-70	// jgi|Phypa1|199105|estExt_gwp_gw1.C_3520050	1976	817	2	11	2	4	5	5	6	4	2	4	45	1835	1	3	1	2	3	2	2	1	1	2	18	Acyl Lipid Metabolism Family-"Plastidial Dihydrolipoamide Dehydrogenase, pyruvate DH complex"			other enzyme activity	mitochondria	other cellular processes	gnl|Arath7|AT3G16950	PTLPD1, LPD1	LPD1 (LIPOAMIDE DEHYDROGENASE 1)
Contig1033	1643	0	gnl|Selmo1|270312	4.00E-129	// jgi|Selmo1|270312|estExt_fgenesh1_kg.C_20020	9414	789	1	5	2	6	12	4	5	3	3	5	46	2064	1	2	1	2	1	1	3	1	1	4	17					other membranes	other biological processes	gnl|Arath7|AT1G16360		LEM3 (ligand-effect modulator 3) family protein / CDC50 family protein
Contig10331	384	0	gnl|Poptr1|757770	4.00E-15	// jgi|Poptr1_1|757770|fgenesh4_pg.C_LG_III001312	1830	8112							2	2	1	1	6	10631			2	1	1		1	1	1	1	8				hydrolase activity	other membranes	other metabolic processes	gnl|Arath7|AT4G20310		metalloendopeptidase/ protein binding
Contig10333	844	0	gnl|Orysa5|Os02g38300	2.00E-49	charged multivesicular body protein 6, putative, expressed // LOC_Os02g38300.1|12002.m08918|protein	1223	4224	1	1	1	1	1	1	3	1	1	2	13	5106	1	1	1	1	1	1	2	1	1	2	12				other molecular functions	other cytoplasmic components	transport	gnl|Arath7|AT5G09260		SNF7-related
Contig10334	691	0	gnl|Sorbi1|Sb05g019600.1	2.00E-28		3535	888		3	3	2	6	10	6	3	6	3	42	513		2	3	2	3	6	4	3	4	3	30	Glycoside Hydrolase Gene Families-Glycoside Hydrolase Family 38			hydrolase activity	other membranes	other metabolic processes	gnl|Arath7|AT3G26720		glycosyl hydrolase family 38 protein
Contig10335	1023	0	gnl|Phypa1|129381	7.00E-119	// jgi|Phypa1|129381|e_gw1.75.44.1	761	981	3	7	3	3	3	5	4	4	3	4	39	1577	1	4	2	2	2	2	1	1	2	2	19				other enzyme activity	chloroplast	other metabolic processes	gnl|Arath7|AT3G12290		tetrahydrofolate dehydrogenase/cyclohydrolase, putative
Contig10336	742	0	gnl|Phypa1|106167	5.00E-77	// jgi|Phypa1|106167|estExt_fgenesh1_pm.C_640015	2084	649	1	3	2	8	14	3	7	9	3	4	54	6866		1	1	1	1	1	2	1	1	1	10					other membranes	other biological processes	gnl|Arath7|AT5G51570		band 7 family protein
Contig10338	541	0	gnl|Phypa1|147324	1.00E-17	// jgi|Phypa1|147324|e_gw1.257.70.1	700	6438		2	1	1	1	1	1	2			9	10294		2	1	1	1	1	1	1			8							gnl|Medtr1|AC146746_37.5		Myb, DNA-binding - 3prime partial chr04_pseudomolecule_IMGAG.1 16916638-16915500 H EGN_Mt060719 20060904 TIGR 2673.m00014
Contig10339	526	0	gnl|Poptr1|249234	5.00E-39	// jgi|Poptr1_1|249234|gw1.XIX.1634.1	1602	2587		3	4	1	2	2	3		1	3	19	5694		2	3	1	1	1	1		1	1	11				other molecular functions	other cellular components	other biological processes	gnl|Arath7|AT5G05230		similar to unknown protein [Arabidopsis thaliana] (TAIR:AT2G40640.1); similar to hypothetical protein [Oryza sativa (japonica cultivar-group)] (GB:AAO60024.1); contains domain RING/U-box (SSF57850); contains domain no description (G3D.3.30.40.10)
Contig1034	666	0	gnl|Vitvi1|GSVIVP00029373001	6.00E-46		1598	415	1	4	1	9	13	7	12	4	8	15	74	924	1	4	1	1	3	2	4	1	2	5	24				other molecular functions	chloroplast	other biological processes	gnl|Arath7|AT2G38360		prenylated rab acceptor (PRA1) family protein
Contig10340	474	0	gnl|Selmo1|178530	1.00E-12	// jgi|Selmo1|178530|estExt_Genewise1Plus.C_460236	2286	556	3	5	4	3	3	7	16	7	5	7	60	12835	2	1	2				1				6				other molecular functions	other membranes	other biological processes	gnl|Chlre3|143022		// jgi|Chlre3|143022
Contig10343	704	0	gnl|Arath7|AT1G10580	3.00E-82	transducin family protein / WD-40 repeat family protein	11	4999	1	1	1	1	1	1	2	1	1	1	11	5747	1	1	1	1	1	1	2	1	1	1	11				nucleotide binding	other cellular components		gnl|Arath7|AT1G10580		transducin family protein / WD-40 repeat family protein
Contig10344	380	0	gnl|Poptr1|800482	3.00E-56	// jgi|Poptr1_1|800482|fgenesh4_pm.C_LG_IV000169	4	3	36	186	234	544	454	630	910	361	225	348	3928	57		4	9	12	13	11	18	11	9	11	98	Receptor kinase-like protein family	Trihelix		kinase activity	other membranes	other cellular processes	gnl|Arath7|AT1G28440	HSL1	HSL1 (HAESA-LIKE 1); ATP binding / kinase/ protein serine/threonine kinase
Contig10345	1026	0	gnl|Selmo1|152152	5.00E-88	// jgi|Selmo1|152152|estExt_Genewise1.C_350335	649	67	16	31	22	32	42	32	52	16	27	32	302	1469	1	5	2	2	2	1	3	1	2	1	20				other enzyme activity	other cellular components	other cellular processes	gnl|Arath7|AT2G18600		RUB1-conjugating enzyme, putative
Contig10348	568	0	gnl|Vitvi1|GSVIVP00030005001	1.00E-21		68	50		22	13	51	60	44	75	33	32	52	382	8751				1	1	1	2	1	1	2	9	MADS-box Transcription Factor Family	MADS	MADS	transcription factor activity	nucleus	other biological processes	gnl|Arath7|AT1G26310	CAL1, AGL10, CAL	CAL (CAULIFLOWER); DNA binding / transcription factor
Contig10349	1114	0	gnl|Phypa1|114451	1.00E-162	// jgi|Phypa1|114451|e_gw1.10.51.1	32	1905	1	4	3	1	1	6	2	1	1	3	23	3403	1	2	1	1	1	1	2	1	1	3	14				transferase activity	other cytoplasmic components	other metabolic processes	gnl|Arath7|AT2G42790	CSY3	CSY3 (CITRATE SYNTHASE 3); citrate (SI)-synthase
Contig1035	1204	0	gnl|Carpa1|supercontig_51.45	7.00E-52		9905	3564		2	1	2	2	1	2	3	1	1	15	3079		2	1	2	2	1	2	2	1	1	14				other molecular functions	other membranes	other biological processes	gnl|Arath7|AT5G18400		similar to Protein of unknown function DUF689 [Medicago truncatula] (GB:ABE78163.1); contains InterPro domain Protein of unknown function DUF689; (InterPro:IPR007785)
Contig10350	807	0	gnl|Phypa1|144816	1.00E-39	// jgi|Phypa1|144816|e_gw1.219.11.1	7	6	7	67	164	185	219	190	277	149	162	198	1618	14476	2	3									5	Glycosyltransferase Gene Families-Glycosyltransferase- Family 1			other binding	other cellular components	other biological processes	gnl|Chlre3|114572		// jgi|Chlre3|114572
Contig10351	494	0	gnl|Phypa1|115845	3.00E-24	// jgi|Phypa1|115845|e_gw1.14.70.1	129	28	1	24	50	94	104	67	88	83	57	52	620	375		3	4	3	3	3	4	11	2	2	35	Organic Solute Cotransporters-Similar to LeOPT1 family			transporter activity	other membranes	transport	gnl|Arath7|AT5G46050	ATPTR3, PTR3	ATPTR3/PTR3 (PEPTIDE TRANSPORTER PROTEIN 3); transporter
Contig10352	522	0	gnl|Poptr1|235548	9.00E-59	// jgi|Poptr1_1|235548|gw1.XI.3528.1	9510	1312		1	3	4	3	5	7	4	3	1	31	2088		1	3	2	1	3	1	3	2	1	17				other molecular functions	other cellular components	other biological processes	gnl|Arath7|AT1G78780		pathogenesis-related family protein
Contig10353	1121	0	gnl|Phypa1|110857	2.00E-12	// jgi|Phypa1|110857|e_gw1.1.152.1	363	4020		3	1	2	3	2	1			1	13	10080	1	1	1	1	1	1	1			1	8					other membranes		gnl|Arath7|AT1G06470		phosphate translocator-related
Contig10355	445	0	gnl|Vitvi1|GSVIVP00014612001	8.00E-38		1284	4708		2	2	2	1	1	2		1	1	12	7101		2	2	1	1	1	1		1	1	10				hydrolase activity	chloroplast	other biological processes	gnl|Arath7|AT1G75210		5' nucleotidase family protein
Contig10356	1121	0	gnl|Phypa1|199014	2.00E-31	// jgi|Phypa1|199014|estExt_gwp_gw1.C_3490011	4063	6075		2	1	1	2	1	1		1	1	10	5617	1	2	1	1	2	1	1		1	1	11				other molecular functions	nucleus	other metabolic processes	gnl|Arath7|AT5G20600		similar to unknown [Oryza sativa (japonica cultivar-group)] (GB:AAL87179.1); contains InterPro domain Nucleolar, Nop52; (InterPro:IPR010301)
Contig10357	602	0	gnl|Selmo1|404971	2.00E-10	// jgi|Selmo1|404971|fgenesh2_pg.C_scaffold_3000194	8928	75464			1								1	13962			5								5							gnl|Selmo1|404971		// jgi|Selmo1|404971|fgenesh2_pg.C_scaffold_3000194
Contig10358	397	0	gnl|Poptr1|566362	2.00E-62	// jgi|Poptr1_1|566362|eugene3.00100920	181	215		5	6	15	17	16	10	14	13	17	113	6680				2	2	2	1		2	1	10	C2H2 Transcription Factor Family	C2H2	C2H2	other binding	other intracellular components	other biological processes	gnl|Arath7|AT2G02070	ATIDD5	ATIDD5 (ARABIDOPSIS THALIANA INDETERMINATE(ID)-DOMAIN 5); nucleic acid binding / transcription factor/ zinc ion binding
Contig10359	505	0	gnl|Selmo1|115983	1.00E-33	// jgi|Selmo1|115983|e_gw1.52.91.1	6	1997		1	1	4	3	3	4	3	1	3	23	3980		1	1	2	1	2	2	2		2	13				structural molecule activity	ribosome	other metabolic processes	gnl|Arath7|AT3G01170		structural constituent of ribosome
Contig1036	527	0	gnl|Phypa1|47271	1.00E-51	// jgi|Phypa1|47271|gw1.153.97.1	47	5115		1	1	1	1	1	2	2	1	1	11	9490		1	1	1	1	1	1	1	1	1	9					other cellular components		gnl|Arath7|AT5G67140		F-box family protein
Contig10361	825	0	gnl|Selmo1|439510	4.00E-10	// jgi|Selmo1|439510|estExt_fgenesh2_pg.C_70058	852	25817			1								1	5037		1	1	1	1	2	2	1	1	2	12							gnl|Arath7|AT2G45250		similar to unknown protein [Arabidopsis thaliana] (TAIR:AT4G38280.1); similar to hypothetical protein MtrDRAFT_AC121239g16v1 [Medicago truncatula] (GB:ABE78436.1); contains domain ADIPONECTIN RECEPTOR-RELATED (PTHR20855:SF8); contains domain ADIPOR/PROGESTIN RECEPTOR-RELATED (PTHR20855)
Contig10362	1044	0	gnl|Poptr1|833207	1.00E-51	// jgi|Poptr1_1|833207|estExt_fgenesh4_pm.C_LG_IX0499	3663	1501		3		2	7	2	6	2	2	4	28	5414		3		1	1	1	2	1	1	1	11				other molecular functions	other cellular components	other biological processes	gnl|Arath7|AT5G13760		similar to unknown protein [Arabidopsis thaliana] (TAIR:AT3G04440.1); similar to hypothetical protein [Oryza sativa (japonica cultivar-group)] (GB:BAC20799.1); similar to Os07g0656100 [Oryza sativa (japonica cultivar-group)] (GB:NP_001060501.1); contains InterPro domain Protein of unknown function DUF580; (InterPro:IPR007603)
Contig10363	694	0	gnl|Phypa1|140685	2.00E-56	// jgi|Phypa1|140685|e_gw1.169.77.1	2436	4107	1	1	1	1	1	4	1	1	1	1	13	7896	1	1	1	1	1	1	1	1	1	1	10				transferase activity	chloroplast		gnl|Arath7|AT1G23360		UbiE/COQ5 methyltransferase family protein
Contig10364	724	0	gnl|Phypa1|176942	4.00E-68	// jgi|Phypa1|176942|estExt_gwp_gw1.C_200137	9834	3168	1	1	2	1	1	3	2		2	3	16	5399	1	1	1	1	1	1	2		1	2	11				DNA or RNA binding	other cellular components	other cellular processes	gnl|Arath7|AT1G65660	SMP1	SMP1 (swellmap 1); nucleic acid binding
Contig10365	372	0	gnl|Vitvi1|GSVIVP00035104001	1.00E-16		5900	2107		1	2	3	2	3	4	1	3	3	22	10212			1	1	1	1	2		1	1	8				other binding	other cellular components	other biological processes	gnl|Arath7|AT3G26000		F-box family protein
Contig10366	652	0	gnl|Medtr1|AC126783_3.4	1.00E-48	Ribose-phosphate pyrophosphokinase chr05_pseudomolecule_IMGAG.1 11611101-11615435 F EGN_Mt060719 20060904 TIGR 2169.m00026	3351	2326	1	2	1	2	2	2	3	3	2	2	20	1466	1	2	1	2	2	2	3	3	2	2	20				transferase activity	chloroplast	other metabolic processes	gnl|Arath7|AT1G10700		ribose-phosphate pyrophosphokinase 3 / phosphoribosyl diphosphate synthetase 3 (PRS3)
Contig10367	719	0	gnl|Vitvi1|GSVIVP00030422001	1.00E-47		1	1	91	267	271	834	710	856	1081	382	309	449	5250	154				16	4	7	26	5	2		60	Receptor kinase-like protein family	Trihelix		kinase activity	other membranes	other cellular processes	gnl|Carpa1|supercontig_60.90
Contig10368	659	0	gnl|Phypa1|153652	2.00E-51	// jgi|Phypa1|153652|e_gw1.396.31.1	158	7009	1	1	1	1	1	1	1			1	8	9946	1	1	1	1	1	1	1			1	8				other enzyme activity		other metabolic processes	gnl|Arath7|AT5G35100		peptidyl-prolyl cis-trans isomerase
Contig10369	650	0	gnl|Vitvi1|GSVIVP00033613001	5.00E-66		10277	5447	1	1	1	1	1	1	2	1	1	1	11	6917	1	1	1	1	1	1	1	1	1	1	10					other membranes	transport	gnl|Arath7|AT5G01010		similar to emp24/gp25L/p24 [Medicago truncatula] (GB:ABE93045.1); contains InterPro domain emp24/gp25L/p24; (InterPro:IPR000348); contains InterPro domain GOLD; (InterPro:IPR009038)
Contig1037	899	0	gnl|Carpa1|supercontig_127.19	3.00E-68		9792	2944	1	3	2	2	2	2	2	1	1	1	17	2439	1	2	2	2	2	2	2	1	1	1	16				other molecular functions	ER	other biological processes	gnl|Arath7|AT2G25110	SDF2	MIR domain-containing protein
Contig10370	953	0	gnl|Phypa1|149634	3.00E-115	// jgi|Phypa1|149634|e_gw1.302.28.1	3124	5864		1	1	1	1	2	1	1	1	1	10	7431	1	1	1	1	1	1	1	1	1	1	10				other enzyme activity	chloroplast	other metabolic processes	gnl|Arath7|AT5G14760	AO	AO (L-ASPARTATE OXIDASE); L-aspartate oxidase
Contig10371	623	0	gnl|Phypa1|121160	7.00E-65	// jgi|Phypa1|121160|e_gw1.35.123.1	6478	5471	2	1	1	1	1	1	1		2	1	11	8200	1	1	1	1	1	1	1		1	1	9				other molecular functions	chloroplast	other biological processes	gnl|Arath7|AT5G19150		carbohydrate kinase family
Contig10373	660	0	gnl|Phypa1|125764	2.00E-27	// jgi|Phypa1|125764|e_gw1.55.86.1	5924	7035		1	1	1	1		1	1	1	1	8	10689		1	1	1	1		1	1	1	1	8				other molecular functions		transport	gnl|Arath7|AT3G62080		SNF7 family protein
Contig10375	827	0	gnl|Vitvi1|GSVIVP00017584001	3.00E-61		5037	621		3	2	12	12	7	8	2	5	5	56	13026				1	1	1	1		1	1	6				other molecular functions	other cellular components	other biological processes	gnl|Arath7|AT1G18490		similar to unknown protein [Arabidopsis thaliana] (TAIR:AT5G39890.1); similar to Putative Expressed protein [Brassica oleracea] (GB:AAW81740.1); contains InterPro domain Protein of unknown function DUF1637; (InterPro:IPR012864); contains InterPro domain Cupin, RmlC-type; (InterPro:IPR011051)
Contig10377	623	0	gnl|Poptr1|786179	3.00E-45	// jgi|Poptr1_1|786179|fgenesh4_pg.C_scaffold_164000035	72	55	2	7	38	37	37	62	82	26	42	30	363	556		2	2	7		5	9	2	1	1	29	Cytochrome P450-CYP707A			other binding	other membranes	electron transport or energy pathways	gnl|Arath7|AT5G36110	CYP716A1	CYP716A1 (cytochrome P450, family 716, subfamily A, polypeptide 1); oxygen binding
Contig10378	572	0	gnl|Phypa1|135013	2.00E-33	// jgi|Phypa1|135013|e_gw1.116.32.1	5285	3346		1	2	1	1	4	2	1	2	1	15	3799		1	1	1	1	3	2	1	2	1	13				DNA or RNA binding	other cellular components		gnl|Arath7|AT1G09230		RNA recognition motif (RRM)-containing protein
Contig10380	740	0	gnl|Vitvi1|GSVIVP00016595001	7.00E-50		6	4		17	1161	245	235	364	304	188	280	200	2994	53		12	17	10	5	18	12	6	11	9	100	Glycoside Hydrolase Gene Families-Glycoside Hydrolase Family 28		RWP-RK	other binding	other cellular components	other biological processes	gnl|Arath7|AT3G49170	EMB2261	EMB2261 (EMBRYO DEFECTIVE 2261); binding
Contig10381	1278	0	gnl|Phypa1|162976	8.00E-38	// jgi|Phypa1|162976|estExt_fgenesh1_pg.C_500003	10463	6471		2	1	1	1	1	2			1	9	8943		2	1	1	1	1	2			1	9				other molecular functions	other cellular components	other biological processes	gnl|Arath7|AT1G80940		similar to predicted protein [Populus alba x Populus tremula] (GB:AAR14272.1); contains domain MAPKK-RELATED SERINE/THREONINE PROTEIN KINASES (PTHR22986); contains domain SERINE/THREONINE PROTEIN KINASE (PTHR22986:SF13)
Contig10382	816	0	gnl|Poptr1|677642	3.00E-57	// jgi|Poptr1_1|677642|grail3.0040005401	1638	3401		3	1	1	2	1	3	2	1	1	15	3012	1	2	1	1	2	1	2	2	1	1	14	Protein synthesis factors-eIF4G - eukaryotic initiation factor 4G			DNA or RNA binding		other metabolic processes	gnl|Arath7|AT3G60240	CUM2, EIF4G	EIF4G (EUKARYOTIC TRANSLATION INITIATION FACTOR 4G)
Contig10383	1030	0	gnl|Arath7|AT3G06760	4.00E-21	similar to HRB1 (HYPERSENSITIVE TO RED AND BLUE) [Arabidopsis thaliana] (TAIR:AT5G49230.1); similar to fiber protein Fb2 [Gossypium barbadense] (GB:AAN77145.1); contains InterPro domain Drought induced 19; (InterPro:IPR008598)	5517	561		4	4	7	7	6	14	4	6	7	59	2029				1	1	2	4	3	3	3	17				protein binding	nucleus	response to abiotic or biotic stimulus	gnl|Arath7|AT5G49230	HRB1	HRB1 (HYPERSENSITIVE TO RED AND BLUE)
Contig10384	826	0	gnl|Poptr1|569141	1.00E-45	// jgi|Poptr1_1|569141|eugene3.00111155	4	3	36	186	234	544	454	630	910	361	225	348	3928	116		2	7	8	8	8	16	5	9	8	71	Receptor kinase-like protein family	Trihelix		kinase activity	other membranes	other cellular processes	gnl|Arath7|AT1G17230		leucine-rich repeat family protein / protein kinase family protein
Contig10385	446	0	gnl|Phypa1|177452	4.00E-61	// jgi|Phypa1|177452|estExt_gwp_gw1.C_230124	1978	1245	2	3	3	2	2	6	7	3	2	2	32	2629	1	2	2	1	1	3	2	1	1	1	15				protein binding	nucleus	other metabolic processes	gnl|Arath7|AT1G61010		cleavage and polyadenylation specificity factor, putative
Contig10386	612	0	gnl|Selmo1|430072	5.00E-07	// jgi|Selmo1|430072|fgenesh2_pg.C_scaffold_124000002	46910	76617			1								1																			gnl|Selmo1|430072		// jgi|Selmo1|430072|fgenesh2_pg.C_scaffold_124000002
Contig10387	797	0	gnl|Phypa1|188412	6.00E-95	// jgi|Phypa1|188412|estExt_gwp_gw1.C_1180138	12	10	125	115	133	169	178	111	203	81	96	158	1369	1766	1	3	1	2	3	2	3		1	2	18	Calcium Dependent Protein Kinase			kinase activity	other cellular components	other cellular processes	gnl|Arath7|AT3G08720	ATS6K2, S6K2, ATPK19, ATPK2	ATPK19/ATPK2 (ARABIDOPSIS THALIANA SERINE/THREONINE PROTEIN KINASE 19, ARABIDOPSIS THALIANA SERINE/THREONINE PROTEIN KINASE 2); kinase
Contig10388	639	0	gnl|Arath7|AT5G66190	9.00E-74	ATLFNR1 (LEAF FNR 1); NADPH dehydrogenase/ oxidoreductase	2068	1144	1	5	4	4	4	4	5	1	2	4	34	5545			1	1	2	1	2	1	1	2	11				other enzyme activity	other cellular components	electron transport or energy pathways	gnl|Arath7|AT1G20020	ATLFNR2	ATLFNR2 (LEAF FNR 2); NADPH dehydrogenase/ oxidoreductase
Contig10389	443	0	gnl|Phypa1|98881	1.00E-25	// jgi|Phypa1|98881|fgenesh1_pg.scaffold_370000030	11649	15055	1	1									2	26521	1	1									2							gnl|Chlre3|96739		// jgi|Chlre3|96739
Contig1039	815	0	gnl|Vitvi1|GSVIVP00034186001	9.00E-106		5713	1149	2	2	2	5	3	2	8	4	2	4	34	3043	1	1	1	1	1	1	2	2	1	3	14	Glycoside Hydrolase Gene Families-Glycoside Hydrolase Family 32			DNA or RNA binding	nucleus	other metabolic processes	gnl|Arath7|AT2G19480	NAP1;2	NAP1;2 (NUCLEOSOME ASSEMBLY PROTEIN1;2); DNA binding
Contig10390	1294	0	gnl|Carpa1|supercontig_148.46	1.00E-80		6137	7045		1	1	1	1	1	1		1	1	8	10408		1	1	1	1	1	1		1	1	8			C3H	nucleic acid binding	other intracellular components	other biological processes	gnl|Arath7|AT2G24830		zinc finger (CCCH-type) family protein / D111/G-patch domain-containing protein
Contig10392	1313	0	gnl|Vitvi1|GSVIVP00010205001	2.00E-67		4066	6094		1	1	1	2	2	1		1	1	10	6012	1	1	1	1	2	2	1		1	1	11				other molecular functions	other cellular components	other biological processes	gnl|Arath7|AT5G48340		similar to Os01g0897100 [Oryza sativa (japonica cultivar-group)] (GB:NP_001045085.1); similar to hypothetical protein DDBDRAFT_0218214 [Dictyostelium discoideum AX4] (GB:XP_641450.1); contains domain no description (G3D.1.10.418.10)
Contig10393	1092	0	gnl|Carpa1|supercontig_188.22	7.00E-82		313	155	9	14	42	16	11	11	20	4	10	13	150	1123	2	3	8	1	1	1	1	1	1	3	22				other enzyme activity	chloroplast	other metabolic processes	gnl|Arath7|AT4G23420		short-chain dehydrogenase/reductase (SDR) family protein
Contig10394	491	0	gnl|Sorbi1|Sb05g004100.1	3.00E-08		2299	3583			1	4	5	1	3		1		15	28221				1	1						2							gnl|Orysa5|Os11g06720		abscisic stress ripening protein 2, putative, expressed // LOC_Os11g06720.1|12011.m04869|protein
Contig10397	588	0	gnl|Phypa1|59175	3.00E-14	// jgi|Phypa1|59175|fgenesh1_pm.scaffold_150000001	2038	2325	2	6	1	2	2	1	2	1	1	2	20	3103	1	3	1	1	1	1	2	1	1	2	14			MYB	protein binding	nucleus	other metabolic processes	gnl|Arath7|AT3G11450		DNAJ heat shock N-terminal domain-containing protein / cell division protein-related
Contig10399	1127	0	gnl|Phypa1|4980	9.00E-20	// jgi|Phypa1|4980|gw1.293.20.1	870	230		19	6	12	9	12	21	7	10	13	109	1652		6	1	2	2	1	4		1	2	19				other molecular functions	other cellular components	other biological processes	gnl|Arath7|AT2G38820		similar to unknown protein [Arabidopsis thaliana] (TAIR:AT3G22970.1); similar to unknown protein [Oryza sativa (japonica cultivar-group)] (GB:AAP44687.1); similar to expressed protein [Oryza sativa (japonica cultivar-group)] (GB:AAT76408.1); similar to Os03g0796600 [Oryza sativa (japonica cultivar-group)] (GB:NP_001051556.1); contains InterPro domain Protein of unknown function DUF506, plant; (In…
Contig104	1251	0	gnl|Selmo1|178381	9.00E-151	// jgi|Selmo1|178381|estExt_Genewise1Plus.C_450403	1	162	6	16	9	17	25	14	21	6	12	18	144	122	1	8	3	9	17	5	8	4	5	9	69	Cytoskeleton-Actin			structural molecule activity	other cellular components	other biological processes	gnl|Arath7|AT1G49240	ACT8	ACT8 (ACTIN 8); structural constituent of cytoskeleton
Contig1040	664	0	gnl|Poptr1|746752	4.00E-31	// jgi|Poptr1_1|746752|estExt_Genewise1_v1.C_2040015	10444	6370	1	1	1	1	1	1	1		1	1	9	8548	1	1	1	1	1	1	1		1	1	9				DNA or RNA binding	other cellular components	other biological processes	gnl|Arath7|AT1G29850		double-stranded DNA-binding family protein
Contig10400	1211	0	gnl|Phypa1|148894	7.00E-141	// jgi|Phypa1|148894|e_gw1.285.1.1	116	81	4	24	12	34	32	29	41	23	33	36	268	862	1	5	2	2	2	2	4	1	1	4	24	AGC Family-AGC1 subfamily			kinase activity	other cellular components	other cellular processes	gnl|Arath7|AT5G62310	IRE	IRE (INCOMPLETE ROOT HAIR ELONGATION); kinase
Contig10401	854	0	gnl|Arath7|AT1G53710	3.00E-51	protein serine/threonine phosphatase	6599	6418		1	1	1	1	1	1	1	1	1	9	8814		1	1	1	1	1	1	1	1	1	9				hydrolase activity	other membranes	other biological processes	gnl|Arath7|AT1G53710		protein serine/threonine phosphatase
Contig10402	1522	0	gnl|Carpa1|supercontig_95.56	5.00E-121		91	98	1	8	11	31	30	32	42	30	9	26	220	6658				1	1	1	2	1	1	3	10				hydrolase activity	other membranes	other biological processes	gnl|Arath7|AT4G25835		AAA-type ATPase family protein
Contig10404	844	0	gnl|Phypa1|153137	3.00E-102	// jgi|Phypa1|153137|e_gw1.387.4.1	884	1442		3	8	4	3	5	2		1	3	29	2394		2	6	3	2	1	1			1	16				hydrolase activity	other membranes	developmental processes	gnl|Arath7|AT5G19740		peptidase M28 family protein
Contig10405	689	0	gnl|Poptr1|711610	1.00E-25	// jgi|Poptr1_1|711610|estExt_Genewise1_v1.C_LG_II4195	6278	4226	1	3	1	1	2		1	1	1	2	13	3612	1	3	1	1	2		1	1	1	2	13				other molecular functions	other cellular components	electron transport or energy pathways	gnl|Arath7|AT2G20260	PSAE-2	PSAE-2 (photosystem I subunit E-2)
Contig10406	679	0	gnl|Orysa5|Os06g29180	1.00E-88	formate dehydrogenase 1, mitochondrial precursor, putative, expressed // LOC_Os06g29180.1|12006.m07462|protein	645	2676		2	1	2	2	1	8		1	1	18	8491		1	1	2	1	1	1		1	1	9				other binding	mitochondria	other biological processes	gnl|Arath7|AT5G14780	FDH	FDH (FORMATE DEHYDROGENASE); NAD binding / cofactor binding / oxidoreductase, acting on the CH-OH group of donors, NAD or NADP as acceptor
Contig10407	934	0	gnl|Phypa1|105274	4.00E-131	// jgi|Phypa1|105274|estExt_fgenesh1_pm.C_310036	769	358	3	8	4	12	8	7	16	11	5	8	82	1782	1	2	2	3	2	2	2	1	1	2	18				protein binding	other cellular components	other biological processes	gnl|Arath7|AT1G26830	CUL3A, ATCUL3A, ATCUL3, CUL3	ATCUL3/ATCUL3A/CUL3/CUL3A (Cullin 3A); protein binding / ubiquitin-protein ligase
Contig10408	473	0	gnl|Vitvi1|GSVIVP00000530001	5.00E-22		12	10	125	115	133	169	178	111	203	81	96	158	1369	5829				2	3	1	2		1	2	11	Calcium Dependent Protein Kinase			kinase activity	other cellular components	other cellular processes	gnl|Arath7|AT4G10730		kinase
Contig1041	999	0	gnl|Medtr1|AC148821_6.3	9.00E-89	Alcohol dehydrogenase superfamily, zinc-containing chr04_pseudomolecule_IMGAG.1 25582711-25586474 F EGN_Mt060719 20060904 TIGR 2870.m00022	862	166	3	3	13	12	15	30	24	20	12	9	141	14156						1	1	1	1	1	5	Monolignol Biosynthesis-CAD (Cinnamyl alcohol dehydrogenase)			other enzyme activity	other cellular components	other cellular processes	gnl|Arath7|AT4G39330		mannitol dehydrogenase, putative
Contig10410	690	0	gnl|Vitvi1|GSVIVP00016595001	5.00E-30		6	4		17	1161	245	235	364	304	188	280	200	2994	53		12	17	10	5	18	12	6	11	9	100	Glycoside Hydrolase Gene Families-Glycoside Hydrolase Family 28		RWP-RK	other binding	other cellular components	other biological processes	gnl|Arath7|AT3G49170	EMB2261	EMB2261 (EMBRYO DEFECTIVE 2261); binding
Contig10411	1220	0	gnl|Selmo1|91517	5.00E-171	// jgi|Selmo1|91517|e_gw1.12.697.1	220	2308	1	2	1	1	1	3	4	6		1	20	5099	1	1	1	1	1	2	3	1		1	12				other binding	other cellular components	other metabolic processes	gnl|Arath7|AT2G03820		nonsense-mediated mRNA decay NMD3 family protein
Contig10413	839	0	gnl|Arath7|AT3G58560	4.00E-23	endonuclease/exonuclease/phosphatase family protein	529	2632	1	4	1	2	3	2	2		1	2	18	1774	1	4	1	2	3	2	2		1	2	18				hydrolase activity	other cellular components	other biological processes	gnl|Arath7|AT3G58560		endonuclease/exonuclease/phosphatase family protein
Contig10414	735	0	gnl|Sorbi1|Sb10g005550.1	3.00E-62		405	153	8	12	10	14	14	13	14	26	29	13	153	49	3	12	9	12	12	12	11	12	10	12	105	Glycosyltransferase Gene Families-Glycosyltransferase Family- 48			transferase activity	plasma membrane	other cellular processes	gnl|Arath7|AT1G05570	GSL06, ATGSL6, ATGSL06, GSL6, CALS1	CALS1 (CALLOSE SYNTHASE 1); transferase, transferring glycosyl groups
Contig10415	1232	0	gnl|Selmo1|96554	4.00E-164	// jgi|Selmo1|96554|e_gw1.18.358.1	51	743	1	5	4	6	8	6	7	4	2	5	48	338	1	2	4	6	6	3	5	4	1	5	37				other enzyme activity	other membranes	other metabolic processes	gnl|Arath7|AT3G12670	EMB2742	EMB2742 (EMBRYO DEFECTIVE 2742); CTP synthase
Contig10416	522	0	gnl|Phypa1|18395	4.00E-10	// jgi|Phypa1|18395|gw1.123.81.1	3	6964		1		1	1	1	2		1	1	8	12054		1		1	1	1	1		1	1	7				other molecular functions	chloroplast	other biological processes	gnl|Arath7|AT1G51100		similar to Os01g0676200 [Oryza sativa (japonica cultivar-group)] (GB:NP_001043849.1)
Contig10417	883	0	gnl|Phypa1|155254	5.00E-88	// jgi|Phypa1|155254|e_gw1.456.13.1	305	42	15	56	19	43	51	53	72	33	37	58	437	1670	1	5	1	1	1	3	2	1	2	2	19				nucleotide binding	other intracellular components	other biological processes	gnl|Arath7|AT2G44610	AtRABH1b, AtRab6A, RAB6	RAB6; GTP binding
Contig1042	741	0	gnl|Phypa1|212305	2.00E-39	// jgi|Phypa1|212305|estExt_Genewise1.C_780132	6256	5179	1	2	1	1	1	1	2		1	1	11	5320	1	2	1	1	1	1	2		1	1	11				other molecular functions	other membranes	other metabolic processes	gnl|Arath7|AT1G55670	PSAG	PSAG
Contig10420	1218	0	gnl|Phypa1|213502	3.00E-93	// jgi|Phypa1|213502|estExt_Genewise1.C_900029	41	5241	1	2	2	1	1	1	1		1	1	11	7493	1	2	1	1	1	1	1		1	1	10				transferase activity	plastid	other metabolic processes	gnl|Arath7|AT2G02500	ATMEPCT, MCT, ISPD	ISPD (2-C-METHYL-D-ERYTHRITOL 4-PHOSPHATE CYTIDYLTRANSFERASE)
Contig10421	686	0	gnl|Carpa1|supercontig_17.99	2.00E-91		846	101	22	48	12	15	26	17	26	13	16	22	217	149	8	18	1	4	5	5	6	2	4	8	61	Chloroplast and Mitochondria gene families-Chlorophyll a/b-binding protein family			other binding	other cellular components	other metabolic processes	gnl|Arath7|AT1G29910	CAB3, AB180, LHCB1.2	CAB3 (CHLOROPHYLL A/B BINDING PROTEIN 3); chlorophyll binding
Contig10423	703	0	gnl|Vitvi1|GSVIVP00034378001	3.00E-28		1176	463	1	5	4	8	8	9	16	5	7	6	69	986		3	1	2	3	3	5	1	3	2	23				other molecular functions	other cellular components	cell organization and biogenesis	gnl|Arath7|AT1G52250		dynein light chain type 1 family protein
Contig10424	686	0	gnl|Poptr1|178195	2.00E-39	// jgi|Poptr1_1|178195|gw1.I.6795.1	1371	7425			1	1	1	2	1			1	7	11965			1	1	1	2	1			1	7	TUB Transcription Factor Family	TUB	TUB	transcription factor activity	other cellular components	other metabolic processes	gnl|Arath7|AT1G16070	AtTLP8	AtTLP8 (TUBBY LIKE PROTEIN 8)
Contig10425	545	0	gnl|Selmo1|85367	9.00E-50	// jgi|Selmo1|85367|e_gw1.7.60.1	56	351	6	12	8	7	8	7	16	4	8	8	84	26593		1	1								2	Uncoupling protein family			other binding	other membranes	transport	gnl|Phypa1|88240		// jgi|Phypa1|88240|fgenesh1_pg.scaffold_167000031
Contig10426	751	0	gnl|Vitvi1|GSVIVP00017748001	1.00E-91		45	87	12	18	31	28	32	26	41	12	20	29	249	11406	1			1	1	1	1		1	1	7	PP2C-type phosphatases-Group F		DBP	hydrolase activity	other cellular components	other metabolic processes	gnl|Arath7|AT1G18030		protein phosphatase 2C, putative / PP2C, putative
Contig10427	903	0	gnl|Poptr1|422405	2.00E-57	// jgi|Poptr1_1|422405|gw1.XII.865.1	3081	2283		1	2	3	4	2	5	2	2		21	8243		1		1	1	1	3	1	1		9							gnl|Carpa1|supercontig_139.6
Contig10429	854	0	gnl|Medtr1|AC121232_18.3	3.00E-64	RNA-binding region RNP-1 (RNA recognition motif) chr03_pseudomolecule_IMGAG.1 11618601-11614332 E EGN_Mt060719 20060904 TIGR 2063.m00008	22	72	8	34	18	32	37	30	51	17	26	38	291	16083						1	2	1			4				DNA or RNA binding	other cellular components	other biological processes	gnl|Medtr1|AC121232_18.3		RNA-binding region RNP-1 (RNA recognition motif) chr03_pseudomolecule_IMGAG.1 11618601-11614332 E EGN_Mt060719 20060904 TIGR 2063.m00008
Contig1043	899	0	gnl|Medtr1|AC138452_9.5	6.00E-52	Proteinase inhibitor I25, cystatin chr08_pseudomolecule_IMGAG.1 10199195-10195903 F EGN_Mt060719 20060904 TIGR 2385.m00010	381	523		5	3	8	12	3	10	9	7	6	63	2421		4	2	1	1	1	4	1	1	1	16				other molecular functions	other membranes	other biological processes	gnl|Arath7|AT3G12490		cysteine protease inhibitor, putative / cystatin, putative
Contig10430	806	0	gnl|Selmo1|92201	5.00E-34	// jgi|Selmo1|92201|e_gw1.13.55.1	305	3294			2	1	2	2	3	1	2	2	15	3017			2	1	1	2	3	1	2	2	14				nucleotide binding	other intracellular components	signal transduction	gnl|Arath7|AT3G21700		GTP binding
Contig10431	973	0	gnl|Phypa1|195885	5.00E-67	// jgi|Phypa1|195885|estExt_gwp_gw1.C_2490035	3404	958		7	5	4	4	3	5	3	3	5	39	2260		1	1	2	1	2	4	2	1	2	16				hydrolase activity	other cellular components	other metabolic processes	gnl|Arath7|AT1G05000		tyrosine specific protein phosphatase family protein
Contig10432	512	0	gnl|Selmo1|64109	1.00E-20	// jgi|Selmo1|64109|gw1.13.788.1	9424	5952	1	1	1	1	2	1	1		1	1	10	8803	1	1	1	1	1	1	1		1	1	9				other enzyme activity		electron transport or energy pathways	gnl|Arath7|AT3G09580		amine oxidase family protein
Contig10433	632	0	gnl|Sorbi1|Sb10g027165.1	4.00E-25		367	1053		3	5	4	3	4	5	4	3	5	36	2366		1	4	2	1	2	3	1	1	1	16				other binding	chloroplast		gnl|Arath7|AT5G60580		zinc finger (C3HC4-type RING finger) family protein
Contig10434	768	0	gnl|Vitvi1|GSVIVP00020561001	1.00E-38		3646	5518	2	1	1	1	1	1	1	1	1	1	11	6757	1	1	1	1	1	1	1	1	1	1	10				transferase activity	chloroplast	other metabolic processes	gnl|Arath7|AT5G59440		thymidylate kinase family protein
Contig10435	462	0	gnl|Carpa1|supercontig_112.23	4.00E-24		5246	514	1	7	2	5	7	7	8	8	10	9	64	266	1	3	1	3	5	7	7	5	3	7	42	Acyl Lipid Metabolism Family-PI-specific Phospholipase C			hydrolase activity	other cellular components	signal transduction	gnl|Arath7|AT3G08510	ATPLC2	ATPLC2 (PHOSPHOLIPASE C 2); phospholipase C
Contig10436	821	0	gnl|Phypa1|119553	5.00E-94	// jgi|Phypa1|119553|e_gw1.29.2.1	788	69		23	8	31	39	70	53	29	21	26	300	27		17	8	23	27	16	29	13	11	16	160	Glycosyltransferase Gene Families-Glycosyltransferase- Family 2			transferase activity	other membranes	other cellular processes	gnl|Arath7|AT1G02730	CSLD5, ATCSLD5	ATCSLD5 (Cellulose synthase-like D5); cellulose synthase
Contig10437	917	0	gnl|Phypa1|117216	9.00E-32	// jgi|Phypa1|117216|e_gw1.19.32.1	90	26		16	91	64	62	113	99	68	56	55	624	101		3	3	10	10	15	13	7	8	7	76	Subtilisin-like Serine Proteases			hydrolase activity	other membranes	other cellular processes	gnl|Arath7|AT4G34980	SLP2	SLP2 (subtilisin-like serine protease 2); subtilase
Contig10438	826	0	gnl|Arath7|AT1G59520	3.00E-17	CW7	10211	5187		1	1	2	1	1	2		2	1	11	8706		1	1	2	1	1	1		1	1	9				other molecular functions	other cellular components	other biological processes	gnl|Arath7|AT1G59520	CW7	CW7
Contig10439	420	0	gnl|Poptr1|662756	3.00E-36	// jgi|Poptr1_1|662756|grail3.0016020001	503	4646		3	1	1	1	1	3		1	1	12	7231		2	1	1	1	1	2		1	1	10				other molecular functions	other cellular components	other biological processes	gnl|Arath7|AT5G62440		similar to defective chloroplasts and leaves protein-related / DCL protein-related [Arabidopsis thaliana] (TAIR:AT1G45230.1); similar to expressed protein [Oryza sativa (japonica cultivar-group)] (GB:ABF94367.1); similar to Os03g0187000 [Oryza sativa (japonica cultivar-group)] (GB:NP_001049206.1)
Contig1044	545	0	gnl|Vitvi1|GSVIVP00013502001	4.00E-19		1	2693			2	4	4	2	3			3	18	8891				2	2	1	2			2	9				other molecular functions	other membranes	other biological processes	gnl|Arath7|AT2G35760		integral membrane family protein
Contig10440	597	0	gnl|Vitvi1|GSVIVP00014388001	2.00E-46		214	505	2	7	6	6	6	8	10	8	3	8	64	567	2	3	1	3	3	4	6	2	2	3	29				other molecular functions	other membranes	other biological processes	gnl|Arath7|AT1G20080		C2 domain-containing protein
Contig10441	990	0	gnl|Arath7|AT2G46090	6.00E-73	diacylglycerol kinase family protein	795	5315		2	1	1	1	1	2	1	1	1	11	7618		2	1	1	1	1	1	1	1	1	10	Acyl Lipid Metabolism Family-Diacylglycerol Kinase			kinase activity		signal transduction	gnl|Arath7|AT2G46090		diacylglycerol kinase family protein
Contig10442	1354	0	gnl|Vitvi1|GSVIVP00001039001	5.00E-131		363	615	4	4	3	4	5	6	11	6	6	7	56	11787			1			1	2	1	1	1	7	Organic Solute Cotransporters-Putative phosphate/phosphoenolpyruvate translocator protein family			transporter activity	other membranes		gnl|Arath7|AT1G12500		phosphate translocator-related
Contig10444	503	0	gnl|Vitvi1|GSVIVP00029402001	5.00E-53		129	28	1	24	50	94	104	67	88	83	57	52	620	12236				1	1	1	1	1	1	1	7	Organic Solute Cotransporters-Similar to LeOPT1 family			transporter activity	other membranes	transport	gnl|Arath7|AT2G40460		proton-dependent oligopeptide transport (POT) family protein
Contig10445	1848	0	gnl|Vitvi1|GSVIVP00021342001	4.00E-148		348	68	2	15	13	32	35	101	50	11	22	20	301	81		1	5	9	7	20	25	4	9	7	87				other enzyme activity	other membranes	other metabolic processes	gnl|Arath7|AT1G18140	LAC1	LAC1 (Laccase 1); copper ion binding / oxidoreductase
Contig10446	811	0	gnl|Poptr1|584512	3.00E-50	// jgi|Poptr1_1|584512|eugene3.01640001	76	22	29	53	61	59	62	119	91	73	44	45	636	92	1	7	13	11	7	10	14	7	5	4	79	ABC transporters-Putative ABC transporter			hydrolase activity	plasma membrane	other biological processes	gnl|Arath7|AT1G51500	D3, CER5	CER5 (ECERIFERUM 5); ATPase, coupled to transmembrane movement of substances
Contig10447	1095	0	gnl|Poptr1|256636	4.00E-78	// jgi|Poptr1_1|256636|gw1.XVI.2575.1	5411	1156	1	3	2	6	5	4	5	2	2	4	34	983	1	3	2	3	3	2	4	1	1	3	23				other molecular functions	other membranes	other biological processes	gnl|Arath7|AT3G09570		similar to unknown protein [Arabidopsis thaliana] (TAIR:AT5G18520.1); similar to Os01g0836800 [Oryza sativa (japonica cultivar-group)] (GB:NP_001044733.1); similar to Os05g0462500 [Oryza sativa (japonica cultivar-group)] (GB:NP_001055767.1); similar to unknown [Sorghum bicolor] (GB:AAQ06259.1); contains InterPro domain Lung seven transmembrane receptor; (InterPro:IPR009637)
Contig10448	969	0	gnl|Phypa1|208894	2.00E-78	// jgi|Phypa1|208894|estExt_Genewise1.C_490173	3664	1512	1	4	1	4	4	2	5	1	3	3	28	925	1	4	1	3	3	2	4	1	2	3	24	Cytoplasmic ribosomal protein gene family-S7			structural molecule activity	cytosol	other metabolic processes	gnl|Arath7|AT1G48830		40S ribosomal protein S7 (RPS7A)
Contig10449	774	0	gnl|Carpa1|supercontig_50.103	2.00E-27		549	3187				4	4	2	2	2	1	1	16	10602				1	1	1	1	2	1	1	8					other cellular components		gnl|Arath7|AT5G50890		similar to lipase class 3 family protein [Arabidopsis thaliana] (TAIR:AT2G05260.1); similar to Os01g0243000 [Oryza sativa (japonica cultivar-group)] (GB:NP_001042560.1); similar to Os01g0751600 [Oryza sativa (japonica cultivar-group)] (GB:NP_001044260.1); similar to lipase class 3-like [Oryza sativa (japonica cultivar-group)] (GB:BAB84413.1)
Contig1045	650	0	gnl|Selmo1|141946	6.00E-17	// jgi|Selmo1|141946|estExt_Genewise1.C_31236	520	1161		9	4	3	7	2	3	2	2	2	34	5598		4	1	1	1	1	1		1	1	11				transporter activity	other cytoplasmic components	other biological processes	gnl|Arath7|AT2G28900	ATOEP16-L, ATOEP16-1, OEP16	OEP16 (OUTER ENVELOPE PROTEIN 16); protein translocase
Contig10450	631	0	gnl|Phypa1|27014	4.00E-17	// jgi|Phypa1|27014|gw1.24.91.1	1145	254	1	8	8	15	19	10	17	7	4	13	102													EF-hand containing proteins:Group VI		SET	transferase activity	nucleus	DNA or RNA metabolism	gnl|Arath7|AT1G17770	SUVH7	SUVH7 (SU(VAR)3-9 HOMOLOG 7); histone-lysine N-methyltransferase/ zinc ion binding
Contig10451	467	0	gnl|Phypa1|164647	1.00E-33	// jgi|Phypa1|164647|estExt_fgenesh1_pg.C_740028	1106	872		8	2	4	10	3	6	1	3	5	42	1944		4	2	1	1	1	3	1	1	3	17	bHLH Transcription Factor Family	BHLH	bHLH	transcription factor activity	nucleus	other biological processes	gnl|Arath7|AT1G32640	RD22BP1, JAI1, JIN1, MYC2, ZBF1, ATMYC2	ATMYC2 (JASMONATE INSENSITIVE 1); DNA binding / transcription factor
Contig10452	446	0	gnl|Arath7|AT5G52840	3.00E-57	NADH-ubiquinone oxidoreductase-related	6558	6037		1	1	1	1	1	3			2	10	8841	1	1	1	1	1	1	2			1	9				other enzyme activity	mitochondria	other metabolic processes	gnl|Arath7|AT5G52840		NADH-ubiquinone oxidoreductase-related
Contig10453	450	0	gnl|Poptr1|817825	1.00E-40	// jgi|Poptr1_1|817825|estExt_fgenesh4_pg.C_LG_IV0437	370	203		15	9	13	19	10	16	12	10	13	117	3690				1	2	2	4		2	2	13				protein binding	other cellular components	other biological processes	gnl|Arath7|AT2G33990	IQD9	IQD9 (IQ-domain 9); calmodulin binding
Contig10454	709	0	gnl|Phypa1|17195	2.00E-61	// jgi|Phypa1|17195|gw1.46.58.1	6	5601	1	1	1	1	1	1	1		1	2	10	8138	1	1	1	1	1	1	1		1	1	9	Acyl Lipid Metabolism Family-Plastidial Lipoyltransferase			transferase activity	other cellular components	other metabolic processes	gnl|Arath7|AT4G31050		lipoyltransferase (LIP2p)
Contig10456	633	0	gnl|Poptr1|757387	4.00E-12	// jgi|Poptr1_1|757387|fgenesh4_pg.C_LG_III000929	4	3	36	186	234	544	454	630	910	361	225	348	3928	826		2	1	3	3	4	5	2	2	3	25	Receptor kinase-like protein family	Trihelix		kinase activity	other membranes	other cellular processes	gnl|Arath7|AT2G45340		leucine-rich repeat transmembrane protein kinase, putative
Contig10457	474	0	gnl|Selmo1|75780	7.00E-06	// jgi|Selmo1|75780|e_gw1.0.1987.1	3431	2166		7	1	1	2	1	5	1	1	2	21	4149		3	1	1	2	1	1	1	1	2	13					chloroplast		gnl|Arath7|AT1G55930		CBS domain-containing protein / transporter associated domain-containing protein
Contig10458	965	0	gnl|Phypa1|169353	2.00E-54	// jgi|Phypa1|169353|estExt_fgenesh1_pg.C_2060020	1147	6263		1		1	2	1	2		1	1	9	7151	1	1		1	2	1	2		1	1	10				nucleic acid binding	other intracellular components	other biological processes	gnl|Arath7|AT3G09850		D111/G-patch domain-containing protein
Contig10459	633	0	gnl|Sorbi1|Sb01g035890.1	1.00E-85		3434	572		4	1	7	8	8	14	6	4	6	58	214		4	1	7	8	5	8	5	3	6	47	Glycosyltransferase Gene Families-Glycosyltransferase- Family 4			transferase activity	other cellular components	other metabolic processes	gnl|Arath7|AT1G73370	SUS6	SUS6; UDP-glycosyltransferase/ sucrose synthase
Contig1046	1153	0	gnl|Vitvi1|GSVIVP00015860001	3.00E-74		6776	7275	1	2	1	1	1	1	1				8	10197	1	2	1	1	1	1	1				8							gnl|Chlre3|147682		// jgi|Chlre3|147682
Contig10460	2469	0	gnl|Phypa1|113584	5.00E-180	// jgi|Phypa1|113584|e_gw1.7.51.1	34	30	37	64	54	54	62	55	84	52	40	55	557	2286	1	4	2	1	2	1	2	1	1	1	16	Protein synthesis factors-eIF4A-like - RNA helicases most related to eIF4A			hydrolase activity	other cellular components	other biological processes	gnl|Arath7|AT5G26742	EMB1138	EMB1138 (EMBRYO DEFECTIVE 1138); ATP binding / ATP-dependent helicase
Contig10461	1553	0	gnl|Orysa5|Os01g55590	3.00E-150	long-chain-fatty-acid-CoA ligase-like protein, putative, expressed // LOC_Os01g55590.1|12001.m150955|protein	174	115	1	21	20	17	30	19	45	9	18	16	196	6049	1	1	1	1	2	1	1		2	1	11	4-coumarate--CoA ligase - like family			other enzyme activity	other cellular components	other metabolic processes	gnl|Arath7|AT3G16170		acyl-activating enzyme 13 (AAE13)
Contig10462	430	0	gnl|Carpa1|supercontig_131.54	2.00E-24		5551	2851				3	3	1	5	2	1	2	17	8601				1	1	1	3	1	1	1	9				other molecular functions	other cellular components	other biological processes	gnl|Arath7|AT1G17620		similar to unknown protein [Arabidopsis thaliana] (TAIR:AT5G11890.1); similar to Heavy metal transport/detoxification protein; Harpin-induced 1 [Medicago truncatula] (GB:ABE94112.1); contains InterPro domain Harpin-induced 1; (InterPro:IPR010847)
Contig10464	501	0	gnl|Carpa1|supercontig_102.15	3.00E-62		6299	4315	2	1	1	1	2	1	2	1	1	1	13	4552	1	1	1	1	2	1	2	1	1	1	12					chloroplast		gnl|Arath7|AT5G47860		similar to unknown protein [Arabidopsis thaliana] (TAIR:AT3G43540.1); similar to H0502B11.12 [Oryza sativa (indica cultivar-group)] (GB:CAH66532.1); contains InterPro domain Protein of unknown function DUF1350; (InterPro:IPR010765)
Contig10465	442	0	gnl|Selmo1|76120	2.00E-39	// jgi|Selmo1|76120|e_gw1.1.1223.1	69	164	10	13	16	14	15	14	19	12	14	15	142	9796	1	1	1	1	1	1	1			1	8			C3H	other enzyme activity	other cellular components	other biological processes	gnl|Arath7|AT1G27900		RNA helicase, putative
Contig10466	452	0	gnl|Medtr1|AC149129_28.4	7.00E-13	Smr protein/MutS2 C-terminal chr07_pseudomolecule_IMGAG.1 18269625-18264144 E EGN_Mt060719 20060904 TIGR 2892.m00013	2553	7047			1	1	1	1	1	1	1	1	8	8687		1	1	1	1	1	1	1	1	1	9					other cytoplasmic components		gnl|Arath7|AT5G23520		similar to Os04g0442100 [Oryza sativa (japonica cultivar-group)] (GB:NP_001052880.1); similar to P0076O17.10 [Oryza sativa (japonica cultivar-group)] (GB:CAE02512.1); contains InterPro domain Smr protein/MutS2 C-terminal; (InterPro:IPR002625)
Contig10467	925	0	gnl|Orysa5|Os03g09920	1.00E-77	expressed protein // LOC_Os03g09920.1|12003.m06446|protein	6682	6689	1	1	1	1	1	1	1	1		1	9	8892	1	1	1	1	1	1	1	1		1	9				other molecular functions	other cellular components	other biological processes	gnl|Arath7|AT5G10070		RNase L inhibitor protein-related
Contig10468	1153	0	gnl|Sorbi1|Sb09g005540.1	4.00E-13		9	454	2	6	3	9	10	6	11	3	8	11	69	10723				2	1	1	1	1	1	1	8				other molecular functions	other cellular components	other biological processes	gnl|Arath7|AT3G16000	MFP1	MFP1 (MAR BINDING FILAMENT-LIKE PROTEIN 1)
Contig10469	612	0	gnl|Selmo1|143592	4.00E-64	// jgi|Selmo1|143592|estExt_Genewise1.C_60990	10274	5441	1	2	1	1	1	1	2		1	1	11	9036	1	1	1	1	1	1	1		1	1	9				other enzyme activity	chloroplast	other metabolic processes	gnl|Arath7|AT4G32770	ATSDX1, VTE1	VTE1 (VITAMIN E DEFICIENT 1)
Contig1047	825	0	gnl|Phypa1|62822	7.00E-75	// jgi|Phypa1|62822|fgenesh1_kg.scaffold_83000007	37	1129	1	8	2	2	3	4	7	1	2	4	34	719	1	8	2	2	3	1	4	1	1	3	26	Cytoplasmic ribosomal protein gene family-L19			structural molecule activity	ribosome	other metabolic processes	gnl|Arath7|AT1G02780	EMB2386	EMB2386 (EMBRYO DEFECTIVE 2386); structural constituent of ribosome
Contig10470	1145	0	gnl|Selmo1|93209	8.00E-161	// jgi|Selmo1|93209|e_gw1.14.423.1	412	96		22	14	27	28	22	42	17	24	29	225	951		4	1	2	2	3	3	2	2	4	23				transferase activity	Golgi apparatus	other biological processes	gnl|Arath7|AT1G04430		dehydration-responsive protein-related
Contig10471	626	0	gnl|Vitvi1|GSVIVP00035682001	9.00E-31		39	4470	1	2	1	1	2	2	1		1	1	12	8555	1	1	1	1	1	1	1		1	1	9					chloroplast	other biological processes	gnl|Arath7|AT1G16445		methylase-related
Contig10472	574	0	gnl|Poptr1|570914	2.00E-14	// jgi|Poptr1_1|570914|eugene3.00130278	2484	2668		1	1	2	2	2	5	1	2	2	18	9824		1	1	1	1	1	1		1	1	8				structural molecule activity	ribosome	other metabolic processes	gnl|Arath7|AT1G08845		structural constituent of ribosome
Contig10473	631	0	gnl|Phypa1|51813	1.00E-51	// jgi|Phypa1|51813|gw1.2.610.1	1754	3211	2	2	1	1	1	1	3	2	1	2	16	4133	1	2	1	1	1	1	2	1	1	2	13	Lipid Metabolism Gene Families-Phosphatidylglycerophosphate synthase-like protein family			transferase activity	chloroplast	other metabolic processes	gnl|Arath7|AT2G39290	PGPS1, PGP1, PGS1	PGPS1 (PHOSPHATIDYLGLYCEROLPHOSPHATE+SYNTHASE+1); CDP-alcohol phosphatidyltransferase
Contig10476	459	0	gnl|Carpa1|supercontig_170.44	2.00E-15		11	492	1	1	2	8	8	9	15	5	7	10	66	12048				1	1	1	2		1	1	7					other cellular components	other biological processes	gnl|Arath7|AT5G38220		similar to unknown protein [Arabidopsis thaliana] (TAIR:AT1G66900.1); similar to Os01g0689800 [Oryza sativa (japonica cultivar-group)] (GB:NP_001043924.1); similar to C (GB:BAD82560.1); contains InterPro domain Esterase/lipase/thioesterase; (InterPro:IPR000379); contains InterPro domain Phospholipase/Carboxylesterase; (InterPro:IPR003140)
Contig10477	469	0	gnl|Vitvi1|GSVIVP00020993001	8.00E-59		5284	1669		2	1	3	3	3	4	7	1	2	26																DNA or RNA binding	nucleus		gnl|Arath7|AT3G01150	PTB	PTB (POLYPYRIMIDINE TRACT-BINDING); RNA binding
Contig10478	1070	0	gnl|Selmo1|96478	1.00E-125	// jgi|Selmo1|96478|e_gw1.18.619.1	546	201	3	10	9	13	17	16	18	7	10	15	118	812		2	3	3	6	5	4			2	25				hydrolase activity	other membranes	other biological processes	gnl|Arath7|AT2G16430	PAP10	PAP10; acid phosphatase/ protein serine/threonine phosphatase
Contig10479	926	0	gnl|Phypa1|118171	1.00E-77	// jgi|Phypa1|118171|e_gw1.23.36.1	2	5302		1	1	1	1	2	2	1	1	1	11	9462		1	1	1	1	1	1	1	1	1	9				transferase activity	other cellular components	other cellular processes	gnl|Arath7|AT2G39550	PGGT-I, GGB, ATGGT-IB	ATGGT-IB (GERANYLGERANYLTRANSFERASE-I BETA SUBUNIT); CAAX-protein geranylgeranyltransferase/ protein heterodimerization
Contig1048	1634	0	gnl|Vitvi1|GSVIVP00017648001	3.00E-156		11	4493		1	1	1	2	1	3		2	1	12	4000	2	1	1	1	2	1	2		2	1	13				protein binding		other cellular processes	gnl|Arath7|AT1G49040	SCD1	SCD1 (STOMATAL CYTOKINESIS-DEFECTIVE 1)
Contig10480	500	0	gnl|Poptr1|770451	1.00E-15	// jgi|Poptr1_1|770451|fgenesh4_pg.C_LG_X001941	1078	7205						1	3	1	2	1	8	11073						1	3	1	1	1	7				other molecular functions	other cellular components	other biological processes	gnl|Arath7|AT5G13590		similar to unnamed protein product; gene_id:MSH12.5 unknown protein [Medicago truncatula] (GB:ABE91365.1)
Contig10482	634	0	gnl|Carpa1|supercontig_1.291	7.00E-22		2188	715	1	4	5	5	5	7	8	3	5	6	49	1768		5	1	2	1	2	2	1	2	2	18	Response Regulator-Response Regulator: Pseudo		Pseudo ARR-B	other molecular functions	other cellular components	other biological processes	gnl|Arath7|AT5G02810	APRR7, PRR7	PRR7 (PSEUDO-RESPONSE REGULATOR 7); transcription regulator
Contig10483	429	0	gnl|Arath7|AT5G01530	5.00E-36	chlorophyll A-B binding protein CP29 (LHCB4)	846	101	22	48	12	15	26	17	26	13	16	22	217	1450	1	4	1	1	1	1	3	3	2	3	20	Chloroplast and Mitochondria gene families-Chlorophyll a/b-binding protein family			other binding	other cellular components	other metabolic processes	gnl|Arath7|AT2G40100	LHCB4.3	LHCB4.3 (LIGHT HARVESTING COMPLEX PSII); chlorophyll binding
Contig10485	1059	0	gnl|Vitvi1|GSVIVP00019783001	2.00E-109		383	4005	1	2	1	1	1	1	3		1	2	13	5816		2	1	1	1	1	2		1	2	11				transferase activity	chloroplast		gnl|Arath7|AT3G06930		protein arginine N-methyltransferase family protein
Contig10486	915	0	gnl|Vitvi1|GSVIVP00015722001	3.00E-40		3254	291	2	6	5	14	12	13	14	9	10	11	96	153	1	4	3	10	9	8	10	3	5	7	60	Glycosyltransferase Gene Families-Glycosyltransferase- Family 20			transferase activity	other cellular components	other metabolic processes	gnl|Arath7|AT1G06410	TPS7, ATTPSA, ATTPS7	ATTPS7 (Arabidopsis thaliana trehalose-phosphatase/synthase 7); transferase, transferring glycosyl groups / trehalose-phosphatase
Contig10487	527	0	gnl|Vitvi1|GSVIVP00033763001	9.00E-83		296	57	9	7	22	53	75	69	52	31	19	24	361	6700		1	1	2	1	1	1	1		2	10	Monolignol Biosynthesis-CCR-like			other enzyme activity	other cellular components	other metabolic processes	gnl|Arath7|AT1G15950	IRX4, ATCCR1, CCR1	CCR1 (CINNAMOYL COA REDUCTASE 1)
Contig1049	1407	0	gnl|Poptr1|272704	1.00E-109	// jgi|Poptr1_1|272704|gw1.152.173.1	12	10	125	115	133	169	178	111	203	81	96	158	1369	483		5	2	5	7	2	4	2	1	3	31	Calcium Dependent Protein Kinase			kinase activity	other cellular components	other cellular processes	gnl|Arath7|AT1G30270	SnRK3.23, ATCIPK23, CIPK23, LKS1	CIPK23 (CBL-INTERACTING PROTEIN KINASE 23); kinase
Contig10490	639	0	gnl|Vitvi1|GSVIVP00009118001	8.00E-22		21	59					1	339	1	1	11		353	13					2	338	1	2	5	1	349							gnl|Arath7|ATMG00750	ORF119	Identical to Hypothetical mitochondrial protein AtMg00750 (ORF119) [Arabidopsis Thaliana] (GB:P92516); similar to Integrase, catalytic re (GB:ABE81825.1); contains domain GAG/POL/ENV POLYPROTEIN (PTHR10178); contains domain RETROVIRUS POLYPROTEIN (PTHR10178:SF14)
Contig10492	2329	0	gnl|Orysa5|Os03g05730	0	cell division control protein 48 homolog E, putative, expressed // LOC_Os03g05730.1|12003.m06095|protein	40	571	2	10	5	4	6	5	11	2	8	5	58	456	1	6	2	3	5	3	5	1	3	3	32	AAA-type ATPases			hydrolase activity	other cellular components	other biological processes	gnl|Arath7|AT3G09840	ATCDC48, CDC48A, CDC48	CDC48 (CELL DIVISION CYCLE 48); ATPase
Contig10495	1345	0	gnl|Phypa1|62233	8.00E-161	// jgi|Phypa1|62233|fgenesh1_kg.scaffold_6000001	2451	6314	1	1	1	1	1	1	1		1	1	9	9046	1	1	1	1	1	1	1		1	1	9				other molecular functions	chloroplast	other metabolic processes	gnl|Arath7|AT4G18810		transcriptional repressor
Contig10497	1030	0	gnl|Poptr1|806321	1.00E-120	// jgi|Poptr1_1|806321|fgenesh4_pm.C_LG_XII000141	116	81	4	24	12	34	32	29	41	23	33	36	268	862	1	5	2	2	2	2	4	1	1	4	24	AGC Family-AGC1 subfamily			kinase activity	other cellular components	other cellular processes	gnl|Arath7|AT5G62310	IRE	IRE (INCOMPLETE ROOT HAIR ELONGATION); kinase
Contig10498	555	0	gnl|Vitvi1|GSVIVP00010970001	5.00E-82		2528	3685	1	3	1	1	1	1	3	1	1	1	14	4810	1	2	1	1	1	1	2	1	1	1	12				transferase activity	other cytoplasmic components	other metabolic processes	gnl|Arath7|AT1G11860		aminomethyltransferase, putative
Contig1050	1097	0	gnl|Selmo1|170754	2.00E-08	// jgi|Selmo1|170754|estExt_Genewise1Plus.C_120580	1589	374		15	13	5	9	8	22	2	6		80	353		9	3	1	3	4	11	2	3		36							gnl|Carpa1|supercontig_27.43
Contig10500	1311	0	gnl|Phypa1|140736	0	// jgi|Phypa1|140736|e_gw1.169.38.1	11	3625	1	2	1	1	2	3	1		1	2	14	4634	1	2	1	1	2	1	1		1	2	12				nucleotide binding	nucleus	other biological processes	gnl|Arath7|AT4G15900	PRL1	PRL1 (PLEIOTROPIC REGULATORY LOCUS 1); nucleotide binding
Contig10501	792	0	gnl|Arath7|AT3G28700	4.00E-57	similar to Os01g0588800 [Oryza sativa (japonica cultivar-group)] (GB:NP_001043438.1); similar to Protein of unknown function DUF185 [Medicago truncatula] (GB:ABE89053.1); contains InterPro domain Protein of unknown function DUF185; (InterPro:IPR003788)	10253	5369	1	1	1	1	1	1	2	2		1	11	9209	1	1	1	1	1	1	1	1		1	9				other molecular functions		other biological processes	gnl|Arath7|AT3G28700		similar to Os01g0588800 [Oryza sativa (japonica cultivar-group)] (GB:NP_001043438.1); similar to Protein of unknown function DUF185 [Medicago truncatula] (GB:ABE89053.1); contains InterPro domain Protein of unknown function DUF185; (InterPro:IPR003788)
Contig10503	421	0	gnl|Selmo1|134339	2.00E-26	// jgi|Selmo1|134339|e_gw1.124.21.1	505	2654	1	6	1	1	1	1	3	1	1	2	18	2852	1	5	1	1	1	1	2	1	1	1	15				other binding	other cellular components	other metabolic processes	gnl|Arath7|AT1G06680	OEE2, PSBP-1	PSBP-1 (OXYGEN-EVOLVING ENHANCER PROTEIN 2); calcium ion binding
Contig10505	772	0	gnl|Phypa1|163363	4.00E-67	// jgi|Phypa1|163363|estExt_fgenesh1_pg.C_550012	45	9782		2	2								4	16419		2	2								4							gnl|Phypa1|163363		// jgi|Phypa1|163363|estExt_fgenesh1_pg.C_550012
Contig10506	487	0	gnl|Vitvi1|GSVIVP00023967001	9.00E-60		66	17		61	94	146	151	91	127	49	56	74	849	691			9	3	5	4	3	1	1	1	27	Class III peroxidase			other molecular functions	other membranes	other biological processes	gnl|Arath7|AT5G05340		peroxidase, putative
Contig10507	887	0	gnl|Phypa1|194754	4.00E-53	// jgi|Phypa1|194754|estExt_gwp_gw1.C_2230083	627	4589	1	1		1	1	1	1	4	1	1	12	5421	1	1		1	1	1	1	3	1	1	11				other binding	other cellular components	other biological processes	gnl|Arath7|AT2G26350	PEX10	PEX10 (peroxin 10); protein binding / zinc ion binding
Contig10508	697	0	gnl|Arath7|AT5G07200	2.00E-27	YAP169 (Gibberellin 20 oxidase 3); gibberellin 20-oxidase	27	16	2	47	66	93	110	157	153	112	70	99	909	25497										2	2				other enzyme activity	other cellular components	other metabolic processes	gnl|Arath7|AT1G60980	ATGA20OX4	ATGA20OX4 (GIBBERELLIN 20-OXIDASE 4); gibberellin 20-oxidase
Contig10510	1108	0	gnl|Sorbi1|Sb02g029500.1	2.00E-48		901	752	3	5	2	3	3	6	13	3	4	6	48	572	1	2	1	2	2	3	10	1	2	5	29				other enzyme activity	other cellular components	other metabolic processes	gnl|Arath7|AT1G54570		esterase/lipase/thioesterase family protein
Contig10511	1249	0	gnl|Arath7|AT3G28710	0	H+-transporting two-sector ATPase, putative	9713	2431	1	2	1	1	1	1	1	9	1	2	20	6100	1	1	1	1	1	1	1	1	1	2	11	Primary Pumps (ATPases) Gene Families-V-Type ATPase			hydrolase activity	other membranes	transport	gnl|Arath7|AT3G28710		H+-transporting two-sector ATPase, putative
Contig10513	1586	0	gnl|Carpa1|supercontig_36.162	0		1663	1029	1	7	1	4	4	6	5	1	5	3	37	482	1	7	1	4	4	2	5	1	3	3	31				transferase activity	chloroplast	other metabolic processes	gnl|Arath7|AT4G33510	DHS2	DHS2 (3-DEOXY-D-ARABINO-HEPTULOSONATE 7-PHOSPHATE SYNTHASE); 3-deoxy-7-phosphoheptulonate synthase
Contig10514	1033	0	gnl|Phypa1|161573	6.00E-51	// jgi|Phypa1|161573|estExt_fgenesh1_pg.C_340073	4020	15001		1	1								2	19534	1	1	1								3							gnl|Chlre3|184463		// jgi|Chlre3|184463
Contig10516	851	0	gnl|Carpa1|supercontig_13.168	2.00E-90		5261	4739		1	1	1	1	1	3	1	1	2	12	5688		1	1	1	1	1	3	1	1	1	11				nucleotide binding	other cellular components	other biological processes	gnl|Arath7|AT5G50970		WD-40 repeat family protein
Contig10517	927	0	gnl|Phypa1|127640	2.00E-22	// jgi|Phypa1|127640|e_gw1.66.196.1	2604	5758		1	1	1	1	2	1	1	1	1	10	7532	1	1	1	1	1	1	1	1	1	1	10				other molecular functions	other membranes	other biological processes	gnl|Arath7|AT5G64510		similar to ORF; able to induce HR-like lesions [Nicotiana tabacum] (GB:AAC49976.1); similar to Os01g0767600 [Oryza sativa (japonica cultivar-group)] (GB:NP_001044361.1)
Contig10519	464	0	gnl|Selmo1|85781	2.00E-13	// jgi|Selmo1|85781|e_gw1.7.432.1	45	87	12	18	31	28	32	26	41	12	20	29	249	928		4	2	2	2	3	6	1	1	3	24	PP2C-type phosphatases-Group F		DBP	hydrolase activity	other cellular components	other metabolic processes	gnl|Arath7|AT2G25620		protein phosphatase 2C, putative / PP2C, putative
Contig1052	606	0	gnl|Poptr1|411736	4.00E-25	// jgi|Poptr1_1|411736|gw1.II.3071.1	1979	1620			2	4	4	2	4	5	3	2	26	4729			1	3	2	1	1	2	1	1	12				other molecular functions	other cellular components	other biological processes	gnl|Arath7|AT1G63220		C2 domain-containing protein
Contig10521	685	0	gnl|Arath7|AT3G27580	1.00E-65	ATPK7 (Arabidopsis thaliana serine/threonine-protein kinase 7); kinase	116	81	4	24	12	34	32	29	41	23	33	36	268	382		2	2	8	8	3	5	1	1	5	35	AGC Family-AGC1 subfamily			kinase activity	other cellular components	other cellular processes	gnl|Arath7|AT3G27580	ATPK7	ATPK7 (Arabidopsis thaliana serine/threonine-protein kinase 7); kinase
Contig10522	1239	0	gnl|Poptr1|246339	1.00E-98	// jgi|Poptr1_1|246339|gw1.XIV.3082.1	1213	1556	1	3	1	3	5	4	4	2	1	3	27	1816	1	2	1	3	3	2	2	1		3	18				transferase activity	chloroplast	other metabolic processes	gnl|Arath7|AT5G13280	AK, AK1, AK-LYS1	AK-LYS1 (ASPARTATE KINASE 1)
Contig10523	972	0	gnl|Selmo1|79275	2.00E-103	// jgi|Selmo1|79275|e_gw1.2.1039.1	11	957		3	3	6	5	7	6	3	4	2	39	3321		1	2	3	1	2	2	1	1	1	14			LUG	other molecular functions	other cellular components	other biological processes	gnl|Arath7|AT4G32551	RON2, LUG	LUG (LEUNIG)
Contig10524	964	0	gnl|Carpa1|supercontig_5.275	2.00E-108		1	1	91	267	271	834	710	856	1081	382	309	449	5250	1407		2	1	2	2	2	5	2	2	2	20	Receptor kinase-like protein family	Trihelix		kinase activity	other membranes	other cellular processes	gnl|Arath7|AT3G01300		protein kinase, putative
Contig10525	707	0	gnl|Selmo1|167931	1.00E-24	// jgi|Selmo1|167931|estExt_Genewise1Plus.C_61042	1956	379		3	3	13	13	8	15	6	6	12	79	1141		3	1	3	3	3	4	1	1	3	22				other molecular functions	other cellular components	other biological processes	gnl|Arath7|AT2G41660	MIZ1	similar to unknown protein [Arabidopsis thaliana] (TAIR:AT3G25640.1); similar to unknown protein [Oryza sativa (japonica cultivar-group)] (GB:BAD07762.1); contains InterPro domain Protein of unknown function DUF617, plant; (InterPro:IPR006460)
Contig10529	1199	0	gnl|Phypa1|115585	6.00E-93	// jgi|Phypa1|115585|e_gw1.13.326.1	5928	2270	1	2	2	5	4	1	2		2	2	21	5467	1	1	1	1	1	1	2		1	2	11				other enzyme activity	chloroplast	other metabolic processes	gnl|Arath7|AT3G54640	TRP3, TSA1	TSA1 (TRYPTOPHAN SYNTHASE ALPHA CHAIN); tryptophan synthase
Contig1053	1464	0	gnl|Carpa1|supercontig_20.39	0		160	71	10	29	18	31	41	28	44	64	12	18	295	282	2	8	3	5	4	4	4	3	3	4	40	HSP70s			nucleotide binding	other cellular components	response to abiotic or biotic stimulus	gnl|Arath7|AT4G24280	CPHSC70-1	CPHSC70-1 (chloroplast heat shock protein 70-1); ATP binding / unfolded protein binding
Contig10530	1228	0	gnl|Selmo1|146310	7.00E-105	// jgi|Selmo1|146310|estExt_Genewise1.C_120282	305	42	15	56	19	43	51	53	72	33	37	58	437	3055			2	2	2	2	4		1	1	14				nucleotide binding	other intracellular components	other biological processes	gnl|Arath7|AT5G60860	AtRABA1f	AtRABA1f (Arabidopsis Rab GTPase homolog A1f); GTP binding
Contig10531	580	0	gnl|Phypa1|169073	5.00E-27	// jgi|Phypa1|169073|estExt_fgenesh1_pg.C_1970077	4158	10964		1	2								3	16380	1	1	2								4							gnl|Chlre3|174547		// jgi|Chlre3|174547
Contig10533	480	0	gnl|Selmo1|427736	2.00E-66	// jgi|Selmo1|427736|fgenesh2_pg.C_scaffold_93000098	8006	34051			1								1	24081	1		1								2							gnl|Chlre3|144996		// jgi|Chlre3|144996
Contig10534	585	0	gnl|Arath7|AT3G03320	2.00E-25	similar to unknown protein [Arabidopsis thaliana] (TAIR:AT2G43470.1); similar to ProFAR isomerase associated, putative [Oryza sativa (japonica cultivar-group)] (GB:AAX96077.1); contains InterPro domain ProFAR isomerase-like; (InterPro:IPR010759)	3606	3069		1	1	1	5	1	3	1	1	2	16	14971					4					1	5				other molecular functions	other cellular components	other biological processes	gnl|Arath7|AT3G03320		similar to unknown protein [Arabidopsis thaliana] (TAIR:AT2G43470.1); similar to ProFAR isomerase associated, putative [Oryza sativa (japonica cultivar-group)] (GB:AAX96077.1); contains InterPro domain ProFAR isomerase-like; (InterPro:IPR010759)
Contig10535	792	0	gnl|Phypa1|109483	7.00E-50	// jgi|Phypa1|109483|estExt_fgenesh1_kg.C_120008	9858	3311	2	3	1	1	2	1	2		1	2	15	6991	1	2	1	1	1	1	1		1	1	10				other enzyme activity	chloroplast	other metabolic processes	gnl|Arath7|AT1G03475	HEMF1, ATCPO-I, LIN2	LIN2 (LESION INITIATION 2); coproporphyrinogen oxidase
Contig10536	569	0	gnl|Medtr1|CT571260_9.5	8.00E-27	Paired amphipathic helix chr05_pseudomolecule_IMGAG.1 13217377-13211245 E EGN_Mt060719 20060904 TIGR 3888.m00023	147	336	1	7	2	4	4	4	10	31	1	22	86																other molecular functions	nucleus	other biological processes	gnl|Arath7|AT1G24190	SIN3, ATSIN3	ATSIN3/SIN3 (Arabidopsis thaliana sin3 homolog)
Contig10537	664	0	gnl|Phypa1|169852	6.00E-11	// jgi|Phypa1|169852|estExt_fgenesh1_pg.C_2220044	37647	64027		1									1																			gnl|Phypa1|169852		// jgi|Phypa1|169852|estExt_fgenesh1_pg.C_2220044
Contig10538	820	0	gnl|Selmo1|412903	8.00E-47	// jgi|Selmo1|412903|fgenesh2_pg.C_scaffold_19000125	4	3	36	186	234	544	454	630	910	361	225	348	3928	1269		5	1	3	3	1	3	1	1	3	21	Receptor kinase-like protein family	Trihelix		kinase activity	other membranes	other cellular processes	gnl|Arath7|AT3G24480		leucine-rich repeat family protein / extensin family protein
Contig10539	1423	0	gnl|Selmo1|115605	6.00E-33	// jgi|Selmo1|115605|e_gw1.51.40.1	9685	2265		2	2	2	2	5	5	1	1	1	21	3203		1	2	1	1	3	3	1	1	1	14				other molecular functions	other cellular components	other biological processes	gnl|Arath7|AT3G25400		similar to hypothetical protein TTHERM_00522540 [Tetrahymena thermophila SB210] (GB:XP_001014432.1); similar to Os02g0479300 [Oryza sativa (japonica cultivar-group)] (GB:NP_001046848.1); similar to Os04g0515400 [Oryza sativa (japonica cultivar-group)] (GB:NP_001053311.1); contains InterPro domain EAR; (InterPro:IPR009039)
Contig1054	1013	0	gnl|Phypa1|222981	9.00E-86	// jgi|Phypa1|222981|estExt_Genewise1.C_2460041	2295	2948	2	3	4	1	1	1	2	1	1	1	17	2241	1	3	4	1	1	1	2	1	1	1	16	Acyl Lipid Metabolism Family-Plastidial Oleate Desaturase (FAD6)			other enzyme activity	chloroplast	other metabolic processes	gnl|Arath7|AT4G30950	FADC, SFD4, FAD6	FAD6 (FATTY ACID DESATURASE 6); omega-6 fatty acid desaturase
Contig10541	688	0	gnl|Phypa1|119986	2.00E-21	// jgi|Phypa1|119986|e_gw1.31.116.1	5780	23435		1									1	4039		3	1	2	2	1	1		1	2	13							gnl|Arath7|AT3G01560		proline-rich family protein
Contig10542	592	0	gnl|Carpa1|supercontig_3.42	3.00E-53		649	67	16	31	22	32	42	32	52	16	27	32	302	359	1	4	3	5	4	4	7	1	3	4	36				other enzyme activity	other cellular components	other cellular processes	gnl|Arath7|AT1G64230	UBC28	UBC28; ubiquitin-protein ligase
Contig10543	589	0	gnl|Phypa1|7114	4.00E-38	// jgi|Phypa1|7114|gw1.356.7.1	2186	862		2		6	8	7	6	3	6	5	43	8613		2		1	1	1	1	1	1	1	9				other molecular functions	chloroplast	other biological processes	gnl|Arath7|AT3G14750		similar to unknown protein [Arabidopsis thaliana] (TAIR:AT1G67170.1); similar to Os03g0818000 [Oryza sativa (japonica cultivar-group)] (GB:NP_001051704.1); similar to Os07g0508200 [Oryza sativa (japonica cultivar-group)] (GB:NP_001059743.1); similar to myosin-like protein, putative, expressed [Oryza sativa (japonica cultivar-group)] (GB:ABA96059.1); contains InterPro domain tRNA-binding arm; (Int…
Contig10544	1561	0	gnl|Medtr1|AC157349_29.5	8.00E-29	hypothetical protein chr08_pseudomolecule_IMGAG.1 26712999-26714113 E EGN_Mt060719 20060904 TIGR 3207.m00027	2008	4935				2	1	2	3	3	1		12	10761				1	1	1	2	2	1		8							gnl|Carpa1|supercontig_46.60
Contig10546	818	0	gnl|Selmo1|142486	3.00E-58	// jgi|Selmo1|142486|estExt_Genewise1.C_40949	4	3	36	186	234	544	454	630	910	361	225	348	3928	5078		1	1	1	1	1	2	2	1	2	12	Receptor kinase-like protein family	Trihelix		kinase activity	other membranes	other cellular processes	gnl|Arath7|AT2G17440		leucine-rich repeat family protein
Contig10547	659	0	gnl|Poptr1|665835	7.00E-72	// jgi|Poptr1_1|665835|grail3.0048016201	3238	112	5	15	7	27	31	25	36	19	14	21	200	16121							4				4	Acyl Lipid Metabolism Family-Ketoacyl-CoA Synthase			transferase activity	other membranes	other metabolic processes	gnl|Poptr1|287567		// jgi|Poptr1_1|287567|gw1.41.52.1
Contig10548	597	0	gnl|Carpa1|supercontig_59.9	1.00E-14		5003	2141							19		2	1	22	1694							15		2	1	18	EF-hand containing proteins:Group III			other binding	other cellular components	other biological processes	gnl|Arath7|AT4G13440		calcium-binding EF hand family protein
Contig10549	541	0	gnl|Vitvi1|GSVIVP00032220001	2.00E-62		233	1978			1	6	4	2	4	2	2	2	23	3291				1	1	2	4	2	2	2	14					other cellular components		gnl|Arath7|AT4G29780		similar to unknown protein [Arabidopsis thaliana] (TAIR:AT5G12010.1); similar to Os01g0582600 [Oryza sativa (japonica cultivar-group)] (GB:NP_001043414.1); similar to Os05g0593000 [Oryza sativa (japonica cultivar-group)] (GB:NP_001056499.1); similar to unknown protein [Oryza sativa (japonica cultivar-group)] (GB:BAD72250.1)
Contig1055	770	0	gnl|Phypa1|183544	3.00E-89	// jgi|Phypa1|183544|estExt_gwp_gw1.C_660120	1072	971	2	7	2	2	5	5	9	1	3	3	39	609	2	4	2	2	3	2	7	1	2	3	28				other enzyme activity	other membranes	other metabolic processes	gnl|Arath7|AT1G64190		6-phosphogluconate dehydrogenase family protein
Contig10550	987	0	gnl|Poptr1|832848	5.00E-99	// jgi|Poptr1_1|832848|estExt_fgenesh4_pm.C_LG_VIII0731	371	360	3	7	3	11	13	12	12	5	7	9	82	932	1	4	2	3	3	2	4	2	1	2	24	Glycoside Hydrolase Gene Families-Glycoside Hydrolase Family 14		BES1	hydrolase activity	other cellular components	other metabolic processes	gnl|Arath7|AT3G23920	BMY7, TR-BAMY	BMY7/TR-BAMY (beta-amylase 7); beta-amylase
Contig10551	1036	0	gnl|Phypa1|19041	3.00E-48	// jgi|Phypa1|19041|gw1.71.86.1	415	83		25	12	29	29	38	45	20	26	35	259	2800		4	1	1	1	1	2	2	1	2	15	Lateral Organ Boundaries Gene Family- Class I			other molecular functions	other cellular components	other biological processes	gnl|Arath7|AT3G27650	LBD25	LOB domain protein 25 / lateral organ boundaries domain protein 25 (LBD25)
Contig10552	1518	0	gnl|Arath7|AT5G67630	0	DNA helicase, putative	9566	1541	2	4	2	4	3	2	4	3	1	3	28	5049	1	2	1	1	1	1	2	1		2	12				other enzyme activity	nucleus	other biological processes	gnl|Arath7|AT3G49830		DNA helicase-related
Contig10553	934	0	gnl|Selmo1|185331	8.00E-75	// jgi|Selmo1|185331|estExt_Genewise1Plus.C_1090085	649	67	16	31	22	32	42	32	52	16	27	32	302	18323	1		1						1		3				other enzyme activity	other cellular components	other cellular processes	gnl|Carpa1|supercontig_129.51
Contig10554	972	0	gnl|Poptr1|648073	1.00E-77	// jgi|Poptr1_1|648073|grail3.0038004701	1076	1773	1	2	3	2	5	2	5	1	2	2	25	1340	1	2	1	2	4	1	4	1	2	2	20	Protein synthesis factors-eIF5 - eukaryotic initiation factor 5			other molecular functions	nucleus	other metabolic processes	gnl|Arath7|AT1G36730		eukaryotic translation initiation factor 5, putative / eIF-5, putative
Contig10555	533	0	gnl|Arath7|AT5G08520	4.00E-19	myb family transcription factor	212	111	1	8	5	37	31	19	34	22	20	25	202	6960		2	1	1	1	1	2		1	1	10		MYB-related	MYB-related	transcription factor activity	nucleus	other biological processes	gnl|Arath7|AT5G08520		myb family transcription factor
Contig10556	776	0	gnl|Selmo1|424099	9.00E-32	// jgi|Selmo1|424099|fgenesh2_pg.C_scaffold_65000048	7	6	7	67	164	185	219	190	277	149	162	198	1618	69			16	9	15	8	18	2		23	91	Glycosyltransferase Gene Families-Glycosyltransferase- Family 1			other binding	other cellular components	other biological processes	gnl|Arath7|AT1G06580		pentatricopeptide (PPR) repeat-containing protein
Contig10557	529	0	gnl|Selmo1|439571	6.00E-13	// jgi|Selmo1|439571|estExt_fgenesh2_pg.C_70214	321	1833	1	4	3	2	1	1	4	1	3	4	24	2087		4	1	3	5	1			1	2	17				hydrolase activity	other cellular components	other metabolic processes	gnl|Arath7|AT1G10570		Ulp1 protease family protein
Contig10558	1103	0	gnl|Phypa1|7275	5.00E-49	// jgi|Phypa1|7275|gw1.224.39.1	610	2532		3	3	1	1	3	3		2	3	19	6032		2	1	1	1	1	3		1	1	11	Homeobox Transcription Factor Family	HB	HB	transcription factor activity	nucleus	other metabolic processes	gnl|Arath7|AT4G35550		homeobox-leucine zipper protein (HB-2) / HD-ZIP protein
Contig10560	543	0	gnl|Phypa1|215374	1.00E-85	// jgi|Phypa1|215374|estExt_Genewise1.C_1140140	37850	64396		1									1																			gnl|Phypa1|215374		// jgi|Phypa1|215374|estExt_Genewise1.C_1140140
Contig10561	681	0	gnl|Vitvi1|GSVIVP00016595001	5.00E-41		6	4		17	1161	245	235	364	304	188	280	200	2994	53		12	17	10	5	18	12	6	11	9	100	Glycoside Hydrolase Gene Families-Glycoside Hydrolase Family 28		RWP-RK	other binding	other cellular components	other biological processes	gnl|Arath7|AT3G49170	EMB2261	EMB2261 (EMBRYO DEFECTIVE 2261); binding
Contig10562	621	0	gnl|Orysa5|Os11g16410	3.00E-50	dehydrogenase/reductase SDR family member 7 precursor, putative, expressed // LOC_Os11g16410.1|12011.m05726|protein	51	4028	1	2		1	3	1	1	1	1	2	13	4771	1	2		1	3	1	1	1	1	1	12				other enzyme activity	ER	other metabolic processes	gnl|Arath7|AT3G03330		short-chain dehydrogenase/reductase (SDR) family protein
Contig10563	747	0	gnl|Phypa1|217529	1.00E-21	// jgi|Phypa1|217529|estExt_Genewise1.C_1430060	20	1478	1	2	1	3	3	5	5	2	3	3	28	3919	1	1	1	2	2	1	2	1	1	1	13				other binding	other membranes	other biological processes	gnl|Arath7|AT5G20350	TIP1	TIP1 (TIP GROWTH DEFECTIVE 1)
Contig10565	675	0	gnl|Medtr1|AC155882_20.4	1.00E-34	Histone H2A; Histone-fold chr07_pseudomolecule_IMGAG.1 28041960-28041144 F EGN_Mt060719 20060904 TIGR 3177.m00023	5	140	35	12	7	14	23	19	16	18	8	13	165	126	29	7	3	4	4	4	4	4	2	6	67			CCAAT_HAP5	DNA or RNA binding	nucleus	cell organization and biogenesis	gnl|Arath7|AT5G54640	HTA1, RAT5	RAT5 (RESISTANT TO AGROBACTERIUM TRANSFORMATION 5); DNA binding
Contig10566	1063	0	gnl|Selmo1|177477	2.00E-62	// jgi|Selmo1|177477|estExt_Genewise1Plus.C_400021	6130	3330		1	1	2	1	5	3		1	1	15	5253	1	1	1	2	1	1	2		1	1	11				other molecular functions	other cellular components	other biological processes	gnl|Arath7|AT1G06110	SKIP16	SKIP16 (SKP1/ASK-INTERACTING PROTEIN 16)
Contig10567	491	0	gnl|Phypa1|198264	4.00E-61	// jgi|Phypa1|198264|estExt_gwp_gw1.C_3180039	789	218	8	16	9	12	13	11	18	7	9	10	113	4564	1	2	1	1	1		3	1	1	1	12	TCP Transcription Factor Family	TCP		protein binding	other cellular components	other metabolic processes	gnl|Arath7|AT3G11830		chaperonin, putative
Contig10568	838	0	gnl|Carpa1|supercontig_44.141	4.00E-44		3050	184	10	19	7	11	12	16	22	5	12	13	127																transferase activity	other cellular components	other metabolic processes	gnl|Arath7|AT1G32440		pyruvate kinase, putative
Contig10569	1110	0	gnl|Sorbi1|Sb01g036190.1	7.00E-108		5647	898		2	3	4	5	6	7	6	4	4	41	5042				1	1	2	2	3	2	1	12				other molecular functions	other membranes	other biological processes	gnl|Arath7|AT1G61670		similar to unknown protein [Arabidopsis thaliana] (TAIR:AT1G10980.1); similar to Os03g0334800 [Oryza sativa (japonica cultivar-group)] (GB:NP_001050031.1); similar to 12246 (GB:AAD21413.1); contains InterPro domain Lung seven transmembrane receptor; (InterPro:IPR009637)
Contig1057	841	0	gnl|Phypa1|12801	5.00E-72	// jgi|Phypa1|12801|gw1.52.26.1	9901	3550	1	3	2	1	2	1	2		1	2	15	3053	1	2	2	1	2	1	2		1	2	14	Protein synthesis factors-eIF3d - eukaryotic initiation factor 3d			other molecular functions	chloroplast	other metabolic processes	gnl|Arath7|AT4G20980		eukaryotic translation initiation factor 3 subunit 7, putative / eIF-3 zeta, putative / eIF3d, putative
Contig10570	1024	0	gnl|Poptr1|665706	2.00E-100	// jgi|Poptr1_1|665706|grail3.0048004901	329	4408		2	1	2	2	1	2	1	1	1	13	4403		2	1	2	2	1	1	1	1	1	12				transferase activity	other cellular components	other metabolic processes	gnl|Arath7|AT5G49650		xylulose kinase, putative
Contig10572	869	0	gnl|Vitvi1|GSVIVP00032220001	1.00E-96		233	1978			1	6	4	2	4	2	2	2	23	3291				1	1	2	4	2	2	2	14					other cellular components		gnl|Arath7|AT4G29780		similar to unknown protein [Arabidopsis thaliana] (TAIR:AT5G12010.1); similar to Os01g0582600 [Oryza sativa (japonica cultivar-group)] (GB:NP_001043414.1); similar to Os05g0593000 [Oryza sativa (japonica cultivar-group)] (GB:NP_001056499.1); similar to unknown protein [Oryza sativa (japonica cultivar-group)] (GB:BAD72250.1)
Contig10573	2239	0	gnl|Carpa1|supercontig_20.102	2.00E-118		22	2286		2	1	2	2	2	6	1	2	2	20	2315		2	1	2	2	2	2	1	2	2	16				nucleic acid binding	nucleus	other metabolic processes	gnl|Arath7|AT2G16940		RNA recognition motif (RRM)-containing protein
Contig10574	1152	0	gnl|Phypa1|126961	7.00E-67	// jgi|Phypa1|126961|e_gw1.62.28.1	10059	4365	1	1	1	1	3	2	1	1	1	1	13	6178	1	1	1	1	2	1	1	1	1	1	11							gnl|Arath7|AT4G24880		similar to P0402A09.9 [Oryza sativa (japonica cultivar-group)] (GB:BAB62626.1); similar to Os01g0101300 [Oryza sativa (japonica cultivar-group)] (GB:NP_001041742.1); contains domain FAMILY NOT NAMED (PTHR13403); contains domain no description (G3D.2.90.10.10); contains domain SUBFAMILY NOT NAMED (PTHR13403:SF3); contains domain DNA ligase/mRNA capping enzyme, catalytic domain (SSF56091)
Contig10575	1206	0	gnl|Phypa1|138140	4.00E-117	// jgi|Phypa1|138140|e_gw1.144.119.1	499	6346	1	1	1	1	1	1	1		1	1	9	8589	1	1	1	1	1	1	1		1	1	9				other binding	other cellular components		gnl|Arath7|AT3G56460		oxidoreductase, zinc-binding dehydrogenase family protein
Contig10576	759	0	gnl|Vitvi1|GSVIVP00016858001	4.00E-64		3985	4902	1	1	1	1	2	1	2	1	1	1	12	5540	1	1	1	1	1	1	2	1	1	1	11				hydrolase activity		other biological processes	gnl|Arath7|AT5G20070	ATNUDT19	ATNUDT19 (Arabidopsis thaliana Nudix hydrolase homolog 19); hydrolase
Contig10577	413	0	gnl|Vitvi1|GSVIVP00008406001	4.00E-26		5707	3260		1		2	4	3	2	2	1	1	16	5296		1		1	1	2	2	2	1	1	11				other molecular functions	nucleus	other metabolic processes	gnl|Arath7|AT4G12610	RAP74, ATRAP74	ATRAP74/RAP74; transcription initiation factor
Contig10578	470	0	gnl|Poptr1|579850	4.00E-65	// jgi|Poptr1_1|579850|eugene3.11610004	1931	139	8	10	12	38	13	17	22	18	6	22	166	14121						1	2	1		1	5				other molecular functions	extracellular	other biological processes	gnl|Arath7|AT2G19990	PR-1-LIKE	PR-1-LIKE (PATHOGENESIS-RELATED PROTEIN-1-LIKE)
Contig1058	586	0	gnl|Phypa1|148698	4.00E-21	// jgi|Phypa1|148698|e_gw1.281.47.1	50	14		56	118	121	142	107	160	89	61	106	960	7148		1		1	2	1	1	1	1	2	10	Pollen Coat Proteome-Lipase proteins			hydrolase activity	other membranes	other metabolic processes	gnl|Arath7|AT3G09930		GDSL-motif lipase/hydrolase family protein
Contig10581	803	0	gnl|Vitvi1|GSVIVP00016953001	6.00E-51		19	1519		3	1	5	4	3	2	3	4	3	28	3218		2	1	2	2	1	2	2	1	1	14				other molecular functions	chloroplast	other biological processes	gnl|Arath7|AT5G32440		similar to unknown protein [Arabidopsis thaliana] (TAIR:AT1G80040.1); similar to Os06g0642900 [Oryza sativa (japonica cultivar-group)] (GB:NP_001058174.1); similar to Ubiquitin system component Cue; UBA-like [Medicago truncatula] (GB:ABE77893.1); contains InterPro domain UBA-like; (InterPro:IPR009060); contains InterPro domain Ubiquitin system component Cue; (InterPro:IPR003892)
Contig10582	642	0	gnl|Arath7|AT1G07480	2.00E-31	transcription factor IIA large subunit / TFIIA large subunit (TFIIA-L)	205	5034			1	1	1	1	2	2	1	2	11	3678	1	2	1	1	1	1	2	1	1	2	13				transcription factor activity	nucleus	transcription	gnl|Arath7|AT1G07470		transcription factor IIA large subunit, putative / TFIIA large subunit, putative
Contig10583	502	0	gnl|Carpa1|supercontig_58.20	5.00E-75		6838	7707			1	1	1	1	1		1	1	7	10543		1	1	1	1	1	1		1	1	8				other molecular functions	chloroplast	other biological processes	gnl|Arath7|AT5G43750		similar to unknown protein [Oryza sativa (japonica cultivar-group)] (GB:BAD88171.1)
Contig10584	548	0	gnl|Orysa5|Os03g22120	8.00E-53	sucrose synthase 2, putative, expressed // LOC_Os03g22120.1|12003.m07615|protein	3434	572		4	1	7	8	8	14	6	4	6	58	214		4	1	7	8	5	8	5	3	6	47	Glycosyltransferase Gene Families-Glycosyltransferase- Family 4			transferase activity	other cellular components	other metabolic processes	gnl|Arath7|AT1G73370	SUS6	SUS6; UDP-glycosyltransferase/ sucrose synthase
Contig10585	581	0	gnl|Poptr1|831063	6.00E-35	// jgi|Poptr1_1|831063|estExt_fgenesh4_pm.C_LG_IV0060	728	4564		3	1	1	1	1	2		1	2	12	3605	1	3	1	1	1	1	2		1	2	13				other binding	other cellular components	other metabolic processes	gnl|Arath7|AT4G05180	PSBQ, PSBQ-2	PSBQ/PSBQ-2 (photosystem II subunit Q-2); calcium ion binding
Contig10586	504	0	gnl|Carpa1|supercontig_170.17	2.00E-24		1	49	10	13	17	50	55	68	67	28	38	51	397	2091				2	3	2	1	1	3	5	17				transporter activity	other membranes	other biological processes	gnl|Arath7|AT1G15150		MATE efflux family protein
Contig10587	618	0	gnl|Selmo1|74913	2.00E-65	// jgi|Selmo1|74913|e_gw1.0.1248.1	658	1830	3	2	2	2	3	2	5		3	2	24	7099	1	1	1	1	1	1	1		2	1	10				nucleotide binding	other intracellular components	other biological processes	gnl|Arath7|AT1G56050		GTP-binding protein-related
Contig10588	1279	0	gnl|Arath7|AT3G44680	0	HDA9 (histone deacetylase 9); histone deacetylase	2032	656	4	4	3	9	6	5	6	5	5	6	53	7048	1	1	1	1	1	2	1	1		1	10				hydrolase activity	nucleus	other metabolic processes	gnl|Arath7|AT3G44680	HDA09, HDA9	HDA9 (histone deacetylase 9); histone deacetylase
Contig1059	690	0	gnl|Carpa1|supercontig_106.108	1.00E-19		10575	7109		1		1	1	1	2		1	1	8	10677		1		1	1	1	2		1	1	8					mitochondria		gnl|Arath7|AT3G19508		similar to Os01g0342800 [Oryza sativa (japonica cultivar-group)] (GB:NP_001042956.1)
Contig10590	1082	0	gnl|Phypa1|88726	9.00E-42	// jgi|Phypa1|88726|fgenesh1_pg.scaffold_173000046	4727	36943		1									1	19218	1	1	1								3							gnl|Chlre3|182960		// jgi|Chlre3|182960
Contig10591	602	0	gnl|Poptr1|824057	8.00E-60	// jgi|Poptr1_1|824057|estExt_fgenesh4_pg.C_LG_XIV0453	12	10	125	115	133	169	178	111	203	81	96	158	1369	11855				1	1	1	2		1	1	7	Calcium Dependent Protein Kinase			kinase activity	other cellular components	other cellular processes	gnl|Arath7|AT1G01140	PKS6, SnRK3.12, CIPK9	CIPK9 (CBL-INTERACTING PROTEIN KINASE 9); kinase
Contig10592	458	0	gnl|Orysa5|Os10g07040	2.00E-24	chalcone synthase 8, putative // LOC_Os10g07040.1|12010.m04094|protein	516	99		30	6	32	39	61	21	21	4	4	218	6929				9	1						10				transferase activity	nucleus	other metabolic processes	gnl|Orysa5|Os05g12180		chalcone synthase 8, putative // LOC_Os05g12180.1|12005.m05685|protein
Contig10593	622	0	gnl|Selmo1|9015	8.00E-16	// jgi|Selmo1|9015|gw1.0.341.1	236	168	4	8	8	18	18	16	24	9	12	21	138	1746	2	2	4	1	2	2	2	1	1	1	18	Protein synthesis factors-PABP - poly(A) binding protein			DNA or RNA binding	chloroplast	other biological processes	gnl|Arath7|AT5G51300		splicing factor-related
Contig10595	574	0	gnl|Phypa1|188734	1.00E-28	// jgi|Phypa1|188734|estExt_gwp_gw1.C_1230061	2255	847	1	4	2	5	4	4	11	3	3	6	43	653		4	1	3	3	2	7	2	2	3	27				nucleotide binding	plastid	other biological processes	gnl|Arath7|AT2G16640	ATTOC132, TOC132	ATTOC132/TOC132 (MULTIMERIC TRANSLOCON COMPLEX IN THE OUTER ENVELOPE MEMBRANE 132); transmembrane receptor
Contig10598	582	0	gnl|Phypa1|113581	2.00E-39	// jgi|Phypa1|113581|e_gw1.7.305.1	2238	917		3	4	10	6	3	5	2	3	4	40	5204		3	3			1	1	1	1	1	11	Acyl Lipid Metabolism Family-Fatty Acid Alcohol Oxidase			other enzyme activity	ER	electron transport or energy pathways	gnl|Arath7|AT4G19380		alcohol oxidase-related
Contig10599	500	0	gnl|Phypa1|165601	2.00E-44	// jgi|Phypa1|165601|estExt_fgenesh1_pg.C_910062	61	923		8	1	3	7	4	3	3	6	5	40	354		8	1	3	6	4	3	3	3	5	36	Histidine Kinase			receptor binding or activity	nucleus	other biological processes	gnl|Arath7|AT1G09570	FHY2, FRE1, HY8, PHYA	PHYA (PHYTOCHROME A); G-protein coupled photoreceptor/ signal transducer
Contig106	654	0	gnl|Carpa1|supercontig_36.24	6.00E-15		6826	7658				1	1	1	2		1	1	7	10351			1	1	1	1	2		1	1	8				other molecular functions		other biological processes	gnl|Arath7|AT4G08230		glycine-rich protein
Contig1060	1124	0	gnl|Arath7|AT5G40650	8.00E-115	SDH2-2 (succinate dehydrogenase 2-2)	1685	1321	1	3	7	2	3	2	7		2	4	31	1960	1	1	2	2	3	2	1		2	3	17				other enzyme activity	mitochondria	other metabolic processes	gnl|Arath7|AT3G27380	SDH2-1	SDH2-1 (succinate dehydrogenase 2-1)
Contig10601	745	0	gnl|Selmo1|430072	2.00E-07	// jgi|Selmo1|430072|fgenesh2_pg.C_scaffold_124000002	46910	76617			1								1																			gnl|Selmo1|430072		// jgi|Selmo1|430072|fgenesh2_pg.C_scaffold_124000002
Contig10604	1560	0	gnl|Phypa1|140797	9.00E-87	// jgi|Phypa1|140797|e_gw1.170.30.1	9607	1727	1	3	2	2	4	3	1	4	2	3	25	1603	1	3	2	1	2	3	1	2	1	3	19				other enzyme activity	other membranes	other metabolic processes	gnl|Arath7|AT1G03210		phenazine biosynthesis PhzC/PhzF family protein
Contig10605	1123	0	gnl|Selmo1|426311	2.00E-10	// jgi|Selmo1|426311|fgenesh2_pg.C_scaffold_82000031	6816	29689			1								1	11713			1	1	1	1	1		1	1	7							gnl|Arath7|AT3G25120		mitochondrial import inner membrane translocase subunit Tim17/Tim22/Tim23 family protein
Contig10608	945	0	gnl|Poptr1|797888	3.00E-143	// jgi|Poptr1_1|797888|fgenesh4_pm.C_LG_I000891	348	68	2	15	13	32	35	101	50	11	22	20	301	81		1	5	9	7	20	25	4	9	7	87				other enzyme activity	other membranes	other metabolic processes	gnl|Arath7|AT1G18140	LAC1	LAC1 (Laccase 1); copper ion binding / oxidoreductase
Contig10609	516	0	gnl|Phypa1|160527	4.00E-08	// jgi|Phypa1|160527|estExt_fgenesh1_pg.C_230014	3584	63169		1									1																			gnl|Phypa1|160527		// jgi|Phypa1|160527|estExt_fgenesh1_pg.C_230014
Contig1061	1827	0	gnl|Arath7|AT3G25230	0	ROF1 (ROTAMASE FKBP 1); FK506 binding / calmodulin binding / peptidyl-prolyl cis-trans isomerase	394	192	10	9	11	14	12	11	19	17	9	10	122	1379	1	1	2	3	5	2	2	1	1	2	20	PPI			other enzyme activity	other cellular components	other metabolic processes	gnl|Arath7|AT3G25230	ROF1	ROF1 (ROTAMASE FKBP 1); FK506 binding / calmodulin binding / peptidyl-prolyl cis-trans isomerase
Contig10610	801	0	gnl|Phypa1|142596	5.00E-24	// jgi|Phypa1|142596|e_gw1.194.43.1	6548	5988		1	2	1	1	2	1		1	1	10	6075	1	1	2	1	1	2	1		1	1	11				transferase activity	other membranes	transcription	gnl|Arath7|AT3G49000		RNA polymerase III subunit RPC82 family protein
Contig10612	776	0	gnl|Medtr1|AC174347_20.3	3.00E-07	Zinc finger, CCHC-type; Peptidase aspartic, catalytic chr08_pseudomolecule_IMGAG.1 177909-179736 E EGN_Mt060719 20060904 TIGR 3581.m00003	10	2264						1	14	5	1		21	88		4	2			54	16	2	2	2	82							gnl|Arath7|AT3G29785		similar to Integrase, catalytic re (GB:ABE92113.1)
Contig10615	450	0	gnl|Phypa1|169464	2.00E-43	// jgi|Phypa1|169464|estExt_fgenesh1_pg.C_2100021	3377	420		21	7	7	12	5	7	3	4	8	74	5926		1		1	1	1	2		2	3	11	Glycosyltransferase Gene Families-Glycosyltransferase Family- 34	CAMTA		transferase activity	other membranes	other biological processes	gnl|Arath7|AT1G18690		galactosyl transferase GMA12/MNN10 family protein
Contig10616	648	0	gnl|Selmo1|267058	3.00E-09	// jgi|Selmo1|267058|estExt_fgenesh1_pm.C_70149	1619	532	1	4	2	5	5	8	16	6	7	7	61	478	1	3	2	2	2	3	8	3	3	4	31	Histidine Phosphotransfer Proteins			other molecular functions	other cellular components	signal transduction	gnl|Arath7|AT1G03430	AHP5	AHP5 (HISTIDINE-CONTAINING PHOSPHOTRANSFER FACTOR 5); histidine phosphotransfer kinase
Contig10617	795	0	gnl|Carpa1|supercontig_61.12	1.00E-60		89	1640	1			4	3	3	6	2	3	4	26	10555				1	1	1	2	1	1	1	8				hydrolase activity	chloroplast	other biological processes	gnl|Arath7|AT2G19490		recA family protein
Contig10618	1181	0	gnl|Sorbi1|Sb10g028080.1	8.00E-114		215	177	6	16	13	9	12	16	35	9	8	8	132	5486	1	2	1	1	2	1	1		1	1	11	Primary Pumps (ATPases) Gene Families-Metal-transporting P-type ATPase family			transporter activity	other membranes	other biological processes	gnl|Arath7|AT4G37270	HMA1	HMA1 (Heavy metal ATPase 1); copper-exporting ATPase
Contig10619	525	0	gnl|Selmo1|92955	4.00E-47	// jgi|Selmo1|92955|e_gw1.13.143.1	676	668		4	4	6	7	5	8	7	5	6	52	4602	1	1	2	1	1	1	1	2	1	1	12				other molecular functions	other cellular components	other biological processes	gnl|Arath7|AT5G06970		similar to unknown protein [Arabidopsis thaliana] (TAIR:AT2G20010.2); similar to unknown protein [Oryza sativa (japonica cultivar-group)] (GB:AAP68377.1); similar to Protein of unknown function DUF810 [Medicago truncatula] (GB:ABE85501.1); similar to unknown protein [Oryza sativa] (GB:AAK14418.1); contains InterPro domain Protein of unknown function DUF810; (InterPro:IPR008528)
Contig1062	1089	0	gnl|Selmo1|165098	2.00E-61	// jgi|Selmo1|165098|estExt_Genewise1Plus.C_11517	151	32		47	24	43	45	58	95	80	44	66	502	7937		2	1	1	1	1	1	1	1	1	10	Carbohydrate Esterase Gene Families-Carbohydrate Esterase Family 8			hydrolase activity	cell wall	cell organization and biogenesis	gnl|Arath7|AT5G47500		pectinesterase family protein
Contig10620	522	0	gnl|Selmo1|406852	1.00E-21	// jgi|Selmo1|406852|fgenesh2_pg.C_scaffold_6000103	168	3081	1	2	2	1	1	1	1	5	1	1	16	19573	1	1	1								3			SET	transferase activity	nucleus	other biological processes	gnl|Chlre3|150732		// jgi|Chlre3|150732
Contig10621	502	0	gnl|Selmo1|180753	1.00E-23	// jgi|Selmo1|180753|estExt_Genewise1Plus.C_610103	23	27	31	81	59	50	55	78	98	47	62	62	623	624		2	4	2	4	3	5	2	1	5	28	Kinesins-Kinesin-like proteins			other molecular functions	other intracellular components	cell organization and biogenesis	gnl|Arath7|AT1G21730		kinesin-related protein (MKRP1)
Contig10623	1144	0	gnl|Selmo1|267335	1.00E-117	// jgi|Selmo1|267335|estExt_fgenesh1_pm.C_130089	5647	898		2	3	4	5	6	7	6	4	4	41	8191		2	2	1		1		1	1	1	9				other molecular functions	other membranes	other biological processes	gnl|Arath7|AT2G01070		similar to unknown protein [Arabidopsis thaliana] (TAIR:AT1G72480.1); similar to Os03g0334800 [Oryza sativa (japonica cultivar-group)] (GB:NP_001050031.1); similar to Os11g0546100 [Oryza sativa (japonica cultivar-group)] (GB:NP_001068063.1); similar to Lung seven transmembrane receptor family protein, expressed [Oryza sativa (japonica cultivar-group)] (GB:ABF95807.1); contains InterPro domain Lun…
Contig10624	856	0	gnl|Phypa1|173123	9.00E-54	// jgi|Phypa1|173123|estExt_fgenesh1_pg.C_4120016	435	875	1	8		3	5	6	8	3	4	4	42	19512		2	1								3	PHD Transcription Factor Family		PHD	DNA or RNA binding	nucleus	other metabolic processes	gnl|Phypa1|162981		// jgi|Phypa1|162981|estExt_fgenesh1_pg.C_500013
Contig10626	530	0	gnl|Medtr1|AC160836_29.4	1.00E-35	Aldehyde dehydrogenase chr04_pseudomolecule_IMGAG.1 29875820-29871218 E EGN_Mt060719 20060904 TIGR 3313.m00024	364	975		6	2	5	4	5	7	4	3	3	39	1704		2	2	2	2	2	4	1	1	2	18	Aldehyde dehydrogenase (ALDH) superfamily-Family 3: class-3 ALDHs			other enzyme activity	ER	response to abiotic or biotic stimulus	gnl|Arath7|AT1G44170	ALDH4, ALDH3H1	ALDH3H1 (ALDEHYDE DEHYDROGENASE 4); 3-chloroallyl aldehyde dehydrogenase/ aldehyde dehydrogenase (NAD)
Contig10628	1133	0	gnl|Vitvi1|GSVIVP00029485001	2.00E-30		1666	1531	1	2	3	3	5	3	5	1	2	3	28	2178	1	2	2	2	3	1	2	1	1	2	17				kinase activity	chloroplast	other metabolic processes	gnl|Arath7|AT2G37250	ADK, ATPADK1	ADK/ATPADK1 (ADENOSINE KINASE); nucleotide kinase
Contig1063	1192	0	gnl|Phypa1|144799	1.00E-56	// jgi|Phypa1|144799|e_gw1.219.32.1	1560	6372		1	1	1	1	1	1	2		1	9	9149		1	1	1	1	1	1	2		1	9				other molecular functions	other cellular components	other biological processes	gnl|Arath7|AT1G30070		SGS domain-containing protein
Contig10630	1484	0	gnl|Poptr1|806150	6.00E-96	// jgi|Poptr1_1|806150|fgenesh4_pm.C_LG_XI000425	89	25		39	49	79	79	59	130	53	55	83	626	9677			3			1	2		1	1	8	Glycoside Hydrolase Gene Families-Glycoside Hydrolase Family 17			hydrolase activity	other membranes	other metabolic processes	gnl|Arath7|AT1G32860		glycosyl hydrolase family 17 protein
Contig10631	844	0	gnl|Phypa1|162024	7.00E-41	// jgi|Phypa1|162024|estExt_fgenesh1_pg.C_380134	8085	63327		1									1																			gnl|Phypa1|162024		// jgi|Phypa1|162024|estExt_fgenesh1_pg.C_380134
Contig10632	493	0	gnl|Selmo1|270230	4.00E-15	// jgi|Selmo1|270230|estExt_fgenesh1_kg.C_00090	5383	331	1	7	5	15	15	8	17	4	5	10	87	521	1	4	2	5	6	2	4	2	1	3	30	C2H2 Transcription Factor Family	C2H2		other binding	other cellular components	other biological processes	gnl|Arath7|AT1G51200		zinc finger (AN1-like) family protein
Contig10634	590	0	gnl|Carpa1|supercontig_62.81	2.00E-27		2415	1522	1	2	2	3	3	3	4	2	4	4	28	8479	1	1	1	1	1	1	1	1	1		9				other molecular functions	other membranes	other biological processes	gnl|Carpa1|supercontig_62.81
Contig10635	873	0	gnl|Carpa1|supercontig_30.25	6.00E-85		10058	4364	1	1	1	1	2	1	1	2	1	2	13	3671	1	1	1	1	2	1	1	2	1	2	13				other molecular functions	ER	other biological processes	gnl|Arath7|AT4G24330		similar to unknown protein [Arabidopsis thaliana] (TAIR:AT5G49945.1); similar to Os05g0432400 [Oryza sativa (japonica cultivar-group)] (GB:NP_001055631.1); similar to hypothetical protein LOC447812 [Danio rerio] (GB:NP_001004551.1); contains InterPro domain Protein of unknown function DUF1682; (InterPro:IPR012879)
Contig10636	1403	0	gnl|Poptr1|835007	4.00E-114	// jgi|Poptr1_1|835007|estExt_fgenesh4_pm.C_LG_XIV0527	72	55	2	7	38	37	37	62	82	26	42	30	363	2180			2	1	1	2	2	2	5	2	17	Cytochrome P450-CYP707A			other binding	other membranes	electron transport or energy pathways	gnl|Arath7|AT1G05160	ATKAO1, KAO1, CYP88A3	CYP88A3 (ENT-KAURENOIC ACID HYDROXYLASE 1); oxygen binding
Contig10637	590	0	gnl|Orysa5|Os07g43290	1.00E-06	lipid binding protein, putative, expressed // LOC_Os07g43290.1|12007.m08557|protein	117	365		6	9	14	12	7	14	3	5	11	81	29060				1	1						2	Lipid Metabolism Gene Families-Lipid transfer protein family			other binding	other membranes	transport	gnl|Orysa5|Os07g43290		lipid binding protein, putative, expressed // LOC_Os07g43290.1|12007.m08557|protein
Contig10638	398	0	gnl|Phypa1|110734	2.00E-32	// jgi|Phypa1|110734|e_gw1.1.507.1	3227	1772	1	1	3	2	2	2	4	5	2	3	25	5958	1	1	1	1	1	1	2	1	1	1	11				other molecular functions	other membranes	other metabolic processes	gnl|Arath7|AT5G19620	ATOEP80, OEP80	OEP80 (ARABIDOPSIS THALIANA OUTER ENVELOPE PROTEIN OF 80 KDA)
Contig10639	620	0	gnl|Sorbi1|Sb09g021990.1	5.00E-101		5289	502		9	22	5	5	4	8	4	4	4	65	309		4	2	5	5	4	8	3	4	4	39	Organic Solute Cotransporters-AUX1 family			transporter activity	other membranes	other biological processes	gnl|Arath7|AT2G38120	WAV5, PIR1, MAP1, AUX1	AUX1 (AUXIN RESISTANT 1); amino acid permease/ transporter
Contig1064	901	0	gnl|Poptr1|640890	1.00E-83	// jgi|Poptr1_1|640890|grail3.0052004301	6270	4200		1	1	1	3	1	2	2	1	1	13	3679	1	1	1	1	3	1	2	1	1	1	13				other binding	other cytoplasmic components	other biological processes	gnl|Arath7|AT1G79810	PEX2, TED3	TED3 (REVERSAL OF THE DET PHENOTYPE); protein binding / zinc ion binding
Contig10640	599	0	gnl|Orysa5|Os02g08130	3.00E-73	carbohydrate kinase, putative, expressed // LOC_Os02g08130.1|12002.m06159|protein	329	3467	1	3	1	1	1	1	3	2	1	1	15	3923	1	2	1	1	1	1	2	2	1	1	13				kinase activity	other cellular components	other metabolic processes	gnl|Arath7|AT4G30310		ribitol kinase, putative
Contig10641	1062	0	gnl|Selmo1|177305	3.00E-51	// jgi|Selmo1|177305|estExt_Genewise1Plus.C_390133	220	1247	1	4	2	4	4	3	5	3	3	3	32	4117		2	1	2	2	1	1	1	1	2	13				other molecular functions	plastid	other biological processes	gnl|Arath7|AT2G40400		similar to unknown protein [Arabidopsis thaliana] (TAIR:AT3G56140.1); similar to Trimeric LpxA-like [Medicago truncatula] (GB:ABE84885.1); similar to unknown protein [Oryza sativa (japonica cultivar-group)] (GB:AAU44243.1); similar to Os01g0826900 [Oryza sativa (japonica cultivar-group)] (GB:NP_001044677.1); contains InterPro domain Protein of unknown function DUF399; (InterPro:IPR007314)
Contig10642	682	0	gnl|Carpa1|supercontig_183.11	6.00E-21		2232	457		4	7	10	11	9	9	2	5	12	69																other enzyme activity	other membranes	other biological processes	gnl|Arath7|AT1G08310		esterase/lipase/thioesterase family protein
Contig10643	703	0	gnl|Phypa1|161172	3.00E-13	// jgi|Phypa1|161172|estExt_fgenesh1_pg.C_300139	4067	6096		1	1	1		1	1	2	2	1	10	6721	1	1	1	1	1	1	1	1	1	1	10				transferase activity	nucleus	transcription	gnl|Arath7|AT5G49530		SIN-like family protein
Contig10644	800	0	gnl|Medtr1|AC163383_1.3	3.00E-90	Peptidase S9, prolyl oligopeptidase active site region; TolB, C-terminal chr07_pseudomolecule_IMGAG.1 26929878-26923639 E EGN_Mt060719 20060904 TIGR 3360.m00003	455	3103	2	3	2	2	1	1	2	1	1	1	16	2776	2	3	1	2	1	1	2	1	1	1	15				hydrolase activity	chloroplast	other metabolic processes	gnl|Arath7|AT2G47390		serine-type peptidase
Contig10645	1039	0	gnl|Poptr1|574344	1.00E-105	// jgi|Poptr1_1|574344|eugene3.00190818	137	48		17	16	65	66	47	73	35	38	46	403	15030				1	1	1	1		1		5				other molecular functions	other membranes	other biological processes	gnl|Carpa1|supercontig_209.30
Contig10646	434	0	gnl|Medtr1|AC126779_4.5	8.00E-07	Tetratricopeptide-like helical chr05_pseudomolecule_IMGAG.1 6499870-6502295 E EGN_Mt060719 20060904 TIGR 2165.m00005	7	6	7	67	164	185	219	190	277	149	162	198	1618	13588				1	1	1	1	1	1		6	Glycosyltransferase Gene Families-Glycosyltransferase- Family 1			other binding	other cellular components	other biological processes	gnl|Carpa1|supercontig_15.132
Contig10648	829	0	gnl|Poptr1|757838	3.00E-68	// jgi|Poptr1_1|757838|fgenesh4_pg.C_LG_III001380	917	1328			3	5	11	4	3		1	4	31	1806			3	3	5	1	1		1	4	18				other molecular functions	chloroplast	other biological processes	gnl|Arath7|AT3G24780		similar to unknown protein [Arabidopsis thaliana] (TAIR:AT5G13210.1); similar to unknown protein [Arabidopsis thaliana] (TAIR:AT5G43400.1); similar to unknown protein [Arabidopsis thaliana] (TAIR:AT5G43390.1); similar to Os06g0652100 [Oryza sativa (japonica cultivar-group)] (GB:NP_001058232.1); similar to hypothetical protein MG06799.4 [Magnaporthe grisea 70-15] (GB:XP_370302.1); similar to Os02g…
Contig10649	479	0	gnl|Medtr1|AC173287_5.3	4.00E-34	Protein of unknown function DUF794, plant chr02_pseudomolecule_IMGAG.1 20878018-20872961 E EGN_Mt060719 20060904 TIGR 3496.m00015	83	1079		1	2	4	6	6	5	2	6	4	36	8960		1		1	1	1	2	1	1	1	9				other molecular functions	chloroplast	other biological processes	gnl|Arath7|AT5G57930	EMB1629, APO2	APO2 (ACCUMULATION OF PHOTOSYSTEM ONE 2)
Contig1065	877	0	gnl|Selmo1|4727	6.00E-29	// jgi|Selmo1|4727|gw1.35.54.1	68	50		22	13	51	60	44	75	33	32	52	382	579		6	2	4	4	3	4	1	1	4	29	MADS-box Transcription Factor Family	MADS	MADS	transcription factor activity	nucleus	other biological processes	gnl|Arath7|AT2G42830	AGL5, SHP2	SHP2 (SHATTERPROOF 2); transcription factor
Contig10650	948	0	gnl|Orysa5|Os03g24900	3.00E-96	palmitoyltransferase swf1, putative, expressed // LOC_Os03g24900.1|12003.m07833|protein	1127	5215	1	1	1	1	1	1	1	2	1	1	11	7351	1	1	1	1	1	1	1	1	1	1	10				other binding	other membranes	other biological processes	gnl|Arath7|AT3G04970		zinc finger (DHHC type) family protein
Contig10651	437	0	gnl|Phypa1|168035	3.00E-11	// jgi|Phypa1|168035|estExt_fgenesh1_pg.C_1640026	37544	63866		1									1																			gnl|Phypa1|168035		// jgi|Phypa1|168035|estExt_fgenesh1_pg.C_1640026
Contig10652	493	0	gnl|Phypa1|115411	3.00E-52	// jgi|Phypa1|115411|e_gw1.13.141.1	10257	5393	1	1	1	1	2	1	2		1	1	11	6037	1	1	1	1	2	1	2		1	1	11				other enzyme activity	chloroplast		gnl|Arath7|AT3G58830		haloacid dehalogenase (HAD) superfamily protein
Contig10654	392	0	gnl|Orysa5|Os06g48700	3.00E-41	expressed protein // LOC_Os06g48700.1|12006.m09396|protein	854	138		22	5	19	25	16	27	18	13	22	167	13097		1	1	1	2	1					6				other molecular functions	other cellular components	other biological processes	gnl|Orysa5|Os06g48700		expressed protein // LOC_Os06g48700.1|12006.m09396|protein
Contig10656	590	0	gnl|Arath7|AT4G26910	2.00E-59	2-oxoacid dehydrogenase family protein	686	1850	2	2	1	2	3	5	4	2	1	2	24	1858	1	2	1	1	3	2	3	2	1	2	18				transferase activity	mitochondria	other metabolic processes	gnl|Arath7|AT4G26910		2-oxoacid dehydrogenase family protein
Contig10657	631	0	gnl|Phypa1|18025	5.00E-41	// jgi|Phypa1|18025|gw1.137.47.1	3029	3382		2	1	3	2	1	2	1	1	2	15	2903	1	2	1	2	2	1	2	1	1	2	15	Mitochondrial Protein Translocase (MPT) Family			transporter activity	other cytoplasmic components	transport	gnl|Arath7|AT4G26670		mitochondrial import inner membrane translocase subunit Tim17/Tim22/Tim23 family protein
Contig10658	526	0	gnl|Sorbi1|Sb04g005890.1	2.00E-75		241	131	1	16	9	18	12	23	40	16	16	21	172	6363		1	1	1	1	2	2	1	1	1	11	Glycosyltransferase Gene Families-Glycosyltransferase Family- 47			other enzyme activity	other membranes	other biological processes	gnl|Arath7|AT4G38040		exostosin family protein
Contig10659	839	0	gnl|Phypa1|161326	2.00E-45	// jgi|Phypa1|161326|estExt_fgenesh1_pg.C_310178	1140	594		2	1	11	11	5	11	1	5	10	57	2008		2	1	2	4	1	3		2	2	17	CCAAT-HAP2 Transcription Factor Family	CCAAT-HAP2	CCAAT-HAP2	transcription factor activity	nucleus	other biological processes	gnl|Arath7|AT1G30500		CCAAT-binding transcription factor (CBF-B/NF-YA) family protein
Contig1066	844	0	gnl|Phypa1|163186	4.00E-114	// jgi|Phypa1|163186|estExt_fgenesh1_pg.C_530012	548	2865	1	3	1	1	2	1	3	2	1	2	17	3073	1	2	1	1	1	1	2	2	1	2	14				hydrolase activity	other cellular components	other metabolic processes	gnl|Arath7|AT3G27430	PBB1	PBB1 (20S proteasome beta subunit B 1); peptidase
Contig10661	551	0	gnl|Vitvi1|GSVIVP00035101001	2.00E-50		453	4065			1	1	1	3	2	1	2	2	13	7781			1	1	1	2	2	1	1	1	10	Trihelix Transcription Factor Family	Trihelix	Trihelix	transcription factor activity	nucleus	other metabolic processes	gnl|Arath7|AT1G13450		DNA binding protein GT-1
Contig10662	1172	0	gnl|Vitvi1|GSVIVP00027821001	1.00E-81		1581	5960	1	1	1	1	2	1	1		1	1	10	9157	1	1	1	1	1	1	1		1	1	9				other enzyme activity	nucleus		gnl|Arath7|AT3G14890		phosphoesterase
Contig10663	685	0	gnl|Sorbi1|Sb04g030610.1	6.00E-08		6465	5381				1	2	1	2	1	2	2	11	4715			1	1	2	1	2	1	2	2	12				other molecular functions	chloroplast	other biological processes	gnl|Arath7|AT3G50910		similar to unknown protein [Arabidopsis thaliana] (TAIR:AT5G66480.1); similar to hypothetical protein [Thellun (GB:ABB45854.1); contains domain no description (G3D.3.40.50.300)
Contig10664	497	0	gnl|Vitvi1|GSVIVP00018265001	1.00E-70		5904	2122	1	1	10	1	1	1	1	2	1	3	22	1109	1	1	10	1	1	1	1	2	1	3	22				other molecular functions	other cellular components	other biological processes	gnl|Arath7|AT2G35810		similar to unknown protein [Arabidopsis thaliana] (TAIR:AT2G35830.1); similar to hypothetical protein MtrDRAFT_AC152818g11v1 [Medicago truncatula] (GB:ABE77875.1)
Contig10665	532	0	gnl|Phypa1|86922	1.00E-20	// jgi|Phypa1|86922|fgenesh1_pg.scaffold_152000022	7489	15033		1	1								2	19230	1	1	1								3							gnl|Chlre3|192915		// jgi|Chlre3|192915
Contig10666	1087	0	gnl|Phypa1|169414	1.00E-55	// jgi|Phypa1|169414|estExt_fgenesh1_pg.C_2080047	6	4		17	1161	245	235	364	304	188	280	200	2994	53		12	17	10	5	18	12	6	11	9	100	Glycoside Hydrolase Gene Families-Glycoside Hydrolase Family 28		RWP-RK	other binding	other cellular components	other biological processes	gnl|Arath7|AT3G49170	EMB2261	EMB2261 (EMBRYO DEFECTIVE 2261); binding
Contig10668	834	0	gnl|Poptr1|801743	4.00E-06	// jgi|Poptr1_1|801743|fgenesh4_pm.C_LG_VI000090	1943	999	1	2	3	6	4	5	5	3	4	5	38	17239						1	1			2	4	Acyl Lipid Metabolism Family-Phosphatidylinositol-4-Kinase g			transferase activity	other cellular components	other biological processes	gnl|Arath7|AT2G40850		phosphatidylinositol 3- and 4-kinase family protein
Contig10669	1030	0	gnl|Carpa1|supercontig_21.29	2.00E-37		4258	8171				1	1	1	1		1	1	6	13458				1	1	1	1		1	1	6				other binding		other biological processes	gnl|Arath7|AT5G65520		binding
Contig1067	1049	0	gnl|Orysa5|Os11g02730	1.00E-17	harpin-induced protein, putative, expressed // LOC_Os11g02730.1|12011.m04470|protein	263	2101		1	1	5	3		5	3	2	2	22	8953		1		2	1		2	1	1	1	9				other molecular functions	other cellular components	other biological processes	gnl|Arath7|AT3G05975		similar to unknown protein [Arabidopsis thaliana] (TAIR:AT3G54200.1); similar to hypothetical protein [Oryza sativa (japonica cultivar-group)] (GB:BAD61666.1); similar to Os12g0119800 [Oryza sativa (japonica cultivar-group)] (GB:NP_001066015.1); similar to Os11g0120100 [Oryza sativa (japonica cultivar-group)] (GB:NP_001065606.1); contains InterPro domain Harpin-induced 1; (InterPro:IPR010847)
Contig10670	322	0	gnl|Poptr1|578480	2.00E-30	// jgi|Poptr1_1|578480|eugene3.00180704	3833	2962		2	1	2	3	2	3	2	1	1	17	15015				1	1	1	1	1			5				other molecular functions	other cytoplasmic components	cell organization and biogenesis	gnl|Medtr1|AC134823_13.4		Protein ABIL1 , related chr06_pseudomolecule_IMGAG.1 17617732-17613558 E EGN_Mt060719 20060904 TIGR 2238.m00013
Contig10672	453	0	gnl|Carpa1|supercontig_3.258	5.00E-23		4122	6724		1	1	1	1	1	1	1	1	1	9	9004		1	1	1	1	1	1	1	1	1	9				other binding	other cellular components	other biological processes	gnl|Arath7|AT5G51700	ATRAR1, RPR2, RAR1, PBS2	PBS2 (PPHB SUSCEPTIBLE 2)
Contig10673	962	0	gnl|Vitvi1|GSVIVP00028921001	3.00E-06		114	5127						2	2	1	2	4	11	12265						1	2	1	1	2	7				other molecular functions	other cellular components	other biological processes	gnl|Arath7|AT1G24160		similar to unknown protein [Arabidopsis thaliana] (TAIR:AT1G70100.3); similar to Targeting for Xklp2 [Medicago truncatula] (GB:ABE84619.1)
Contig10675	598	0	gnl|Phypa1|165821	4.00E-49	// jgi|Phypa1|165821|estExt_fgenesh1_pg.C_970039	181	1662	1	5	1	2	4	4	4	1	2	2	26	1006	1	5	1	2	3	3	4	1	1	2	23	Cytoplasmic ribosomal protein gene family-L17			structural molecule activity	ribosome	other metabolic processes	gnl|Arath7|AT1G27400		60S ribosomal protein L17 (RPL17A)
Contig10676	615	0	gnl|Sorbi1|Sb01g008500.1	4.00E-55		1503	317	4	9	7	8	11	9	14	8	10	10	90	4592	1	1	2	1	1	1	2		1	2	12	AtMRS2			transporter activity	other membranes	transport	gnl|Arath7|AT5G09690		magnesium transporter CorA-like family protein (MRS2-7)
Contig10677	1027	0	gnl|Medtr1|CT963134_20.3	3.00E-39	Protein kinase chr03_pseudomolecule_IMGAG.1 15905241-15901175 E EGN_Mt060719 20060904 TIGR 3987.m00024	1	1	91	267	271	834	710	856	1081	382	309	449	5250	2826		2	1	1	1	2	3	1	3	1	15	Receptor kinase-like protein family	Trihelix		kinase activity	other membranes	other cellular processes	gnl|Arath7|AT5G02070		protein kinase-related
Contig10678	629	0	gnl|Phypa1|176782	2.00E-16	// jgi|Phypa1|176782|estExt_gwp_gw1.C_190151	651	1179	4	6	5	1	1	3	6	2	3	2	33	4254	1	1	4	1	1	1	1	1		1	12	Acyl Lipid Metabolism Family-"Methylcrotonyl-CoA Carboxylase, biotinylated subunit"			other enzyme activity	chloroplast	other metabolic processes	gnl|Arath7|AT1G03090	MCCA	MCCA (3-methylcrotonyl-CoA carboxylase 1)
Contig10679	640	0	gnl|Selmo1|102692	3.00E-56	// jgi|Selmo1|102692|e_gw1.26.456.1	18	2873	1	2	1	2	3	1	3	2	1	1	17	4310	1	2	1	1	1	1	2	1	1	1	12				other molecular functions	other cellular components	other biological processes	gnl|Arath7|AT1G15130		hydroxyproline-rich glycoprotein family protein
Contig1068	797	0	gnl|Vitvi1|GSVIVP00037519001	2.00E-116		88	189	9	21	13	10	10	14	14	11	11	10	123	5578	1	2	1	1	1	1	1	1	1	1	11	ABC Superfamily-ATH subfamily			transferase activity	chloroplast	other metabolic processes	gnl|Arath7|AT1G79600		ABC1 family protein
Contig10680	703	0	gnl|Carpa1|supercontig_549.2	7.00E-72		1603	429		3	2	17	25	5	10		4	6	72	742		3	1	3	4	3	5		3	4	26				other molecular functions	other cellular components	other biological processes	gnl|Arath7|AT1G09310		similar to unknown protein [Arabidopsis thaliana] (TAIR:AT1G56580.1); similar to Os12g0563600 [Oryza sativa (japonica cultivar-group)] (GB:NP_001067038.1); similar to hypothetical protein [Oryza sativa (japonica cultivar-group)] (GB:BAC10818.1); similar to Os11g0683600 [Oryza sativa (japonica cultivar-group)] (GB:NP_001068462.1); contains InterPro domain Protein of unknown function DUF538; (Inter…
Contig10681	948	0	gnl|Vitvi1|GSVIVP00007741001	9.00E-32		828	1191				1	1	5	7	10	6	3	33	1989				1	1	4	3	6		2	17				other molecular functions	other membranes	other biological processes	gnl|Arath7|AT1G17860		trypsin and protease inhibitor family protein / Kunitz family protein
Contig10683	733	0	gnl|Carpa1|supercontig_18.47	5.00E-30		5320	4209			1	2	1	1	1	3	1	3	13	6091			1	2	1	1	1	2	1	2	11				other molecular functions	ER	other biological processes	gnl|Arath7|AT2G16760		similar to unknown protein [Arabidopsis thaliana] (TAIR:AT2G47370.1); similar to Os03g0307400 [Oryza sativa (japonica cultivar-group)] (GB:NP_001049896.1); similar to Os10g0443000 [Oryza sativa (japonica cultivar-group)] (GB:NP_001064702.1); similar to hypothetical protein LOC_Os10g30620 [Oryza sativa (japonica cultivar-group)] (GB:AAP53978.2); contains InterPro domain Soluble quinoprotein glucos…
Contig10684	956	0	gnl|Vitvi1|GSVIVP00026786001	5.00E-97		1529	1176	2	5	2	2	2	3	6	5	2	4	33	3078	1	3	1	1	1	1	2	1	1	2	14	Inorganic Solute Cotransporters-Putative potassium transporter family			transporter activity	other cellular components	transport	gnl|Arath7|AT1G01790	ATKEA1, KEA1	KEA1 (K EFFLUX ANTIPORTER 1); potassium:hydrogen antiporter
Contig10685	462	0	gnl|Poptr1|765583	3.00E-12	// jgi|Poptr1_1|765583|fgenesh4_pg.C_LG_VIII000597	1050	2612		2	2	1	1	3	6		3	1	19	3591	1	1	1	1	1	2	4		1	1	13				nucleotide binding	other membranes	transport	gnl|Arath7|AT5G05570		transducin family protein / WD-40 repeat family protein
Contig10687	474	0	gnl|Phypa1|185655	7.00E-67	// jgi|Phypa1|185655|estExt_gwp_gw1.C_840209	1104	2185	1	2	3	2	2	1	4	1	1	4	21	3041	1	1	1	2	2	1	2	1	1	2	14			C3H	DNA or RNA binding	other cellular components	other biological processes	gnl|Arath7|AT1G07360		zinc finger (CCCH-type) family protein / RNA recognition motif (RRM)-containing protein
Contig10688	495	0	gnl|Vitvi1|GSVIVP00001937001	2.00E-46		10384	6002	1	1	1	1	3	1	1			1	10	9799	1	1	1	1	1	1	1			1	8				other molecular functions	other membranes	other biological processes	gnl|Arath7|AT3G59390		similar to expressed protein [Oryza sativa (japonica cultivar-group)] (GB:ABA92588.2); contains domain gb def: Hypothetical protein F25L23_250 (PTHR13481:SF1); contains domain FAMILY NOT NAMED (PTHR13481)
Contig10689	578	0	gnl|Vitvi1|GSVIVP00033612001	4.00E-40		4	3	36	186	234	544	454	630	910	361	225	348	3928	360		4	1	6	5	3	9	3	1	4	36	Receptor kinase-like protein family	Trihelix		kinase activity	other membranes	other cellular processes	gnl|Arath7|AT1G79620		leucine-rich repeat transmembrane protein kinase, putative
Contig1069	930	0	gnl|Sorbi1|Sb04g001320.1	7.00E-99		897	1700	1	3	1	3	2	1	8	4	1	2	26	3233	1	2	1	2	2	1	1	1	1	2	14				transferase activity	other membranes	other metabolic processes	gnl|Arath7|AT3G03250	UGP	UGP (UDP-glucose pyrophosphorylase); UTP:glucose-1-phosphate uridylyltransferase
Contig10692	553	0	gnl|Carpa1|supercontig_46.65	1.00E-43		20	1478	1	2	1	3	3	5	5	2	3	3	28	3919	1	1	1	2	2	1	2	1	1	1	13				other binding	other membranes	other biological processes	gnl|Arath7|AT5G20350	TIP1	TIP1 (TIP GROWTH DEFECTIVE 1)
Contig10693	698	0	gnl|Sorbi1|Sb03g025200.1	6.00E-107		34	30	37	64	54	54	62	55	84	52	40	55	557	1828	1	2	1	2	4	2	2	1	1	2	18	Protein synthesis factors-eIF4A-like - RNA helicases most related to eIF4A			hydrolase activity	other cellular components	other biological processes	gnl|Arath7|AT5G11170		DEAD/DEAH box helicase, putative (RH15)
Contig10694	932	0	gnl|Poptr1|763031	8.00E-17	// jgi|Poptr1_1|763031|fgenesh4_pg.C_LG_VI001341	3705	10475						1	1		1		3	13434				1	2	1	1		1		6							gnl|Carpa1|supercontig_104.69
Contig10696	1053	0	gnl|Orysa5|Os04g54790	1.00E-49	ubiquinone biosynthesis protein ubiB, putative, expressed // LOC_Os04g54790.1|12004.m10371|protein	88	189	9	21	13	10	10	14	14	11	11	10	123	6981		2	2	1	1	1	1		1	1	10	ABC Superfamily-ATH subfamily			transferase activity	chloroplast	other metabolic processes	gnl|Arath7|AT1G71810		ABC1 family protein
Contig10697	779	0	gnl|Phypa1|2572	3.00E-72	// jgi|Phypa1|2572|gw1.219.6.1	22	559	2	3	4	8	11	5	9	3	6	8	59	4661		3	2	1	1	1	1	1	1	1	12				DNA or RNA binding			gnl|Arath7|AT5G19350		RNA-binding protein 45 (RBP45), putative
Contig10698	1043	0	gnl|Selmo1|113971	3.00E-96	// jgi|Selmo1|113971|e_gw1.47.470.1	520	186	4	13	8	16	18	11	20	10	9	16	125	10503		1	1	1		1	2	1		1	8	Acyl Lipid Metabolism Family-Monoacylglycerol Lipase			hydrolase activity	other cellular components	other metabolic processes	gnl|Arath7|AT1G52760		esterase/lipase/thioesterase family protein
Contig10699	562	0	gnl|Selmo1|437462	9.00E-23	// jgi|Selmo1|437462|estExt_fgenesh2_pg.C_00546	336	4467			1	1	2	1	2	2	1	2	12	10157			1	1	1	1	2		1	1	8				other binding			gnl|Arath7|AT4G03000		protein binding / zinc ion binding
Contig107	781	0	gnl|Phypa1|169878	1.00E-06	// jgi|Phypa1|169878|estExt_fgenesh1_pg.C_2230041	8715	64031		1									1																			gnl|Phypa1|169878		// jgi|Phypa1|169878|estExt_fgenesh1_pg.C_2230041
Contig1070	2559	0	gnl|Carpa1|supercontig_161.10	0		2234	1386	1	5	1	2	5	4	5	2	2	3	30	731	1	4	1	2	5	2	4	2	2	3	26				transferase activity	cytosol	other metabolic processes	gnl|Arath7|AT3G03780	AtMS2	AtMS2 (Arabidopsis thaliana methionine synthase 2); 5-methyltetrahydropteroyltriglutamate-homocysteine S-methyltransferase
Contig10700	678	0	gnl|Phypa1|15170	5.00E-66	// jgi|Phypa1|15170|gw1.160.33.1	5080	1491	1	5	1	2	3	4	5	2	3	2	28	1511	1	4	1	1	1	3	2	1	3	2	19				other enzyme activity		other metabolic processes	gnl|Arath7|AT1G15710		prephenate dehydrogenase family protein
Contig10701	1054	0	gnl|Vitvi1|GSVIVP00000984001	4.00E-112		3491	845	1	5	2	6	9	4	8	1	3	5	44	1197	1	3	1	2	4	2	3	1	2	2	21				other enzyme activity		electron transport or energy pathways	gnl|Arath7|AT3G14415		(S)-2-hydroxy-acid oxidase, peroxisomal, putative / glycolate oxidase, putative / short chain alpha-hydroxy acid oxidase, putative
Contig10702	717	0	gnl|Vitvi1|GSVIVP00006752001	1.00E-25		10268	5427		1	1	1	1	1	2	2	1	1	11	6793		1	1	1	1	1	2	1	1	1	10				other molecular functions	chloroplast	other biological processes	gnl|Arath7|AT4G23890		similar to Os07g0196200 [Oryza sativa (japonica cultivar-group)] (GB:NP_001059119.1); similar to conserved hypothetical protein [Medicago truncatula] (GB:ABD28447.1)
Contig10703	693	0	gnl|Phypa1|118138	1.00E-32	// jgi|Phypa1|118138|e_gw1.23.86.1	6629	6475		1	1	1	1	1	1	1	1	1	9	7827	1	1	1	1	1	1	1	1	1	1	10				other molecular functions		other biological processes	gnl|Arath7|AT2G03420		similar to expressed protein [Oryza sativa (japonica cultivar-group)] (GB:ABF94594.1)
Contig10704	761	0	gnl|Vitvi1|GSVIVP00038011001	6.00E-60		22	10136				1	1	1					3	19834				1	1	1					3							gnl|Orysa5|Os12g38800		RNA recognition motif family protein, expressed // LOC_Os12g38800.1|12012.m07665|protein
Contig10705	897	0	gnl|Selmo1|164447	5.00E-50	// jgi|Selmo1|164447|estExt_Genewise1Plus.C_02329	364	97	7	36	59	13	19	24	28	12	13	10	221	1092	1	1	3	2	4	4	3		2	2	22	Aldehyde dehydrogenase (ALDH) superfamily-Family 2: class-1/2 ALDHs			other enzyme activity	mitochondria	other metabolic processes	gnl|Arath7|AT1G23800	ALDH2B, ALDH2B7	ALDH2B7 (Aldehyde dehydrogenase 2B7); 3-chloroallyl aldehyde dehydrogenase/ aldehyde dehydrogenase (NAD)
Contig10706	822	0	gnl|Phypa1|156291	5.00E-46	// jgi|Phypa1|156291|e_gw1.523.14.1	3126	2213		2	1	5	3	3	2		3	2	21	1848		2	1	5	3	2	1		2	2	18				other binding	other membranes	other cellular processes	gnl|Arath7|AT1G23010		multi-copper oxidase type I family protein
Contig10707	528	0	gnl|Carpa1|supercontig_673.2	2.00E-61		3860	3207	2	1		2	2	4	2	1	1	1	16	3763	2	1		1	1	4	1	1	1	1	13				other molecular functions	chloroplast	other biological processes	gnl|Arath7|AT5G65840		similar to unknown protein [Arabidopsis thaliana] (TAIR:AT2G37240.1); similar to Os03g0729300 [Oryza sativa (japonica cultivar-group)] (GB:NP_001051154.1); similar to expressed protein [Oryza sativa (japonica cultivar-group)] (GB:ABF98680.1); similar to Os03g0729200 [Oryza sativa (japonica cultivar-group)] (GB:NP_001051153.1); contains InterPro domain Thioredoxin-like fold; (InterPro:IPR012336); …
Contig10708	465	0	gnl|Medtr1|AC153128_8.5	1.00E-10	SAM (and some other nucleotide) binding motif chr07_pseudomolecule_IMGAG.1 22087732-22086234 F EGN_Mt060719 20060904 TIGR 3144.m00008	3089	1310		2	1	2	4	5	5	3	3	6	31	7795		2	1		2	1	1	1	1	1	10				other molecular functions	other cellular components	other biological processes	gnl|Arath7|AT2G41380		embryo-abundant protein-related
Contig10709	830	0	gnl|Carpa1|supercontig_2.269	2.00E-115		9573	1567	1	5	3	3	3	2	4	2	1	3	27	1347	1	4	2	2	2	2	2	1	1	3	20	Cytoplasmic ribosomal protein gene family-L10			structural molecule activity	ribosome	other metabolic processes	gnl|Arath7|AT1G14320		60S ribosomal protein L10 (RPL10A) / Wilm's tumor suppressor protein-related
Contig10710	572	0	gnl|Poptr1|782550	9.00E-16	// jgi|Poptr1_1|782550|fgenesh4_pg.C_scaffold_66000165	5435	5059		1		1	1	3	2	1	1	1	11	7507		1		1	1	2	2	1	1	1	10				protein binding	other cellular components	other biological processes	gnl|Arath7|AT1G67190		F-box family protein
Contig10711	675	0	gnl|Selmo1|232141	3.00E-45	// jgi|Selmo1|232141|fgenesh1_pm.C_scaffold_22000032	39	52		13	77	71	59	30	51	36	19	20	376	16340		1	3								4	Monolignol Biosynthesis-HCT (Hydroxycinnamoyl CoA:shikimate/quinate hydroxycinnamoyltransferase)			transferase activity	other cellular components	other biological processes	gnl|Phypa1|32573		// jgi|Phypa1|32573|gw1.97.108.1
Contig10713	582	0	gnl|Vitvi1|GSVIVP00028926001	2.00E-35		4	4443		3	1	1	1	1	2	1	1	1	12	5016	1	2	1	1	1	1	2	1	1	1	12				hydrolase activity	chloroplast		gnl|Arath7|AT1G70070	PDE317	PDE317 (PIGMENT DEFECTIVE 317); ATP-dependent helicase
Contig10716	800	0	gnl|Vitvi1|GSVIVP00004263001	7.00E-42		752	401	2	6	3	9	11	5	8	5	11	16	76	683	1	4	2	3	2	1	4	3	1	6	27	Arabidopsis ARIADNE gene family: subfamily B	C3H		other binding	other intracellular components	other biological processes	gnl|Arath7|AT1G05890		zinc finger protein-related
Contig10717	590	0	gnl|Orysa5|Os09g39180	1.00E-21	ribonucleoprotein, chloroplast precursor, putative, expressed // LOC_Os09g39180.1|12009.m06857|protein	22	72	8	34	18	32	37	30	51	17	26	38	291	6642			1	1	1	2	2		1	2	10				DNA or RNA binding	other cellular components	other biological processes	gnl|Arath7|AT4G24770	ATRBP31, CP31, ATRBP33, RBP31	RBP31 (31-KDA RNA BINDING PROTEIN); RNA binding
Contig10719	687	0	gnl|Poptr1|178089	8.00E-44	// jgi|Poptr1_1|178089|gw1.I.6689.1	405	153	8	12	10	14	14	13	14	26	29	13	153	49	3	12	9	12	12	12	11	12	10	12	105	Glycosyltransferase Gene Families-Glycosyltransferase Family- 48			transferase activity	plasma membrane	other cellular processes	gnl|Arath7|AT1G05570	GSL06, ATGSL6, ATGSL06, GSL6, CALS1	CALS1 (CALLOSE SYNTHASE 1); transferase, transferring glycosyl groups
Contig1072	515	0	gnl|Carpa1|supercontig_563.1	2.00E-27		3585	4158	1	2	1	1	1	1	2	1	1	2	13	5592	1	1	1	1	1	1	1	1	1	2	11				structural molecule activity	mitochondria	other metabolic processes	gnl|Arath7|AT1G51390	ATNFU1, NFU5	NFU5 (NFU domain protein 5)
Contig10720	622	0	gnl|Phypa1|161474	2.00E-96	// jgi|Phypa1|161474|estExt_fgenesh1_pg.C_330083	2963	3350		1	1	2	3	2	2	1	1	2	15	2772	1	1	1	2	3	2	2	1	1	1	15				nucleotide binding	chloroplast	other biological processes	gnl|Arath7|AT1G80670		transducin family protein / WD-40 repeat family protein
Contig10721	345	0	gnl|Poptr1|558106	2.00E-18	// jgi|Poptr1_1|558106|eugene3.00091366	435	3202						3	6	2	3	2	16	12623						1	2	1	1	1	6				other molecular functions	other cellular components	other biological processes	gnl|Arath7|AT5G59830		similar to unknown protein [Arabidopsis thaliana] (TAIR:AT5G13660.1); similar to predicted protein [Populus alba x Populus tremula] (GB:AAR14274.1)
Contig10724	1076	0	gnl|Orysa5|Os05g38820	3.00E-36	nuclear transcription factor Y subunit B-3, putative, expressed // LOC_Os05g38820.1|12005.m08061|protein	437	285	2	7	6	11	13	12	18	9	9	10	97	419	1	3	2	3	4	3	6	4	3	5	34	CCAAT-HAP3 Transcription Factor Family	CCAAT-HAP3	CCAAT_HAP3	transcription factor activity	nucleus	other biological processes	gnl|Arath7|AT2G38880	HAP3, ATHAP3, HAP3A	HAP3A (Heme activator protein (yeast) homolog 3A); transcription factor
Contig10725	722	0	gnl|Vitvi1|GSVIVP00031920001	7.00E-52		1394	7601			1	1	1	1	2			1	7	11968			1	1	1	1	2			1	7				other molecular functions	other cellular components	other biological processes	gnl|Arath7|AT3G05320		similar to protein-O-fucosyltransferase 1 [Saccharum officinarum] (GB:CAH40838.1)
Contig10728	1205	0	gnl|Carpa1|supercontig_454.1	4.00E-85		1609	1630	1	4	2	3	3	1	5	2	2	3	26	1644	1	2	2	3	3	1	3	1	2	1	19				transferase activity		other metabolic processes	gnl|Arath7|AT2G39770	VTC1, SOZ1, EMB101, GMP1, CYT1	CYT1 (CYTOKINESIS DEFECTIVE 1); nucleotidyltransferase
Contig10729	715	0	gnl|Selmo1|90273	3.00E-44	// jgi|Selmo1|90273|e_gw1.11.1130.1	1223	2747	1	2	1	2	2	3	2	2	1	2	18	3113	1	2	1	1	1	2	2	1	1	2	14				other molecular functions	other cellular components	transport	gnl|Arath7|AT3G10640		SNF7 family protein
Contig1073	837	0	gnl|Phypa1|95447	7.00E-78	// jgi|Phypa1|95447|fgenesh1_pg.scaffold_281000004	1	1	91	267	271	834	710	856	1081	382	309	449	5250	1547		2	1	1	4	3	4	1	2	1	19	Receptor kinase-like protein family	Trihelix		kinase activity	other membranes	other cellular processes	gnl|Arath7|AT3G22750		protein kinase, putative
Contig10730	564	0	gnl|Phypa1|159314	2.00E-51	// jgi|Phypa1|159314|estExt_fgenesh1_pg.C_110195	116	81	4	24	12	34	32	29	41	23	33	36	268	177	1	7	3	4	5	6	9	7	4	8	54	AGC Family-AGC1 subfamily			kinase activity	other cellular components	other cellular processes	gnl|Arath7|AT1G03920		protein kinase, putative
Contig10731	1006	0	gnl|Vitvi1|GSVIVP00000382001	9.00E-129		34	30	37	64	54	54	62	55	84	52	40	55	557	1417	1	2	1	3	2	2	2	3	1	3	20	Protein synthesis factors-eIF4A-like - RNA helicases most related to eIF4A			hydrolase activity	other cellular components	other biological processes	gnl|Arath7|AT2G45810		DEAD/DEAH box helicase, putative
Contig10732	489	0	gnl|Arath7|AT5G04740	1.00E-19	ACT domain-containing protein	1585	2058	1	2	2	2	2	2	6		3	2	22	1957	1	2	2	2	2	2	3		1	2	17				other binding	chloroplast	other metabolic processes	gnl|Arath7|AT1G16880		uridylyltransferase-related
Contig10733	716	0	gnl|Vitvi1|GSVIVP00001933001	3.00E-70		40	4462				1	1	2	6		1	1	12	5315	1	2	1	1	1	1	2		1	1	11				nucleotide binding			gnl|Arath7|AT1G05910		cell division cycle protein 48-related / CDC48-related
Contig10734	1013	0	gnl|Poptr1|816402	3.00E-168	// jgi|Poptr1_1|816402|estExt_fgenesh4_pg.C_LG_II0983	5884	2011	2	6	1	2	2	4	2		2	2	23	1770	2	4	1	2	2	1	2		2	2	18				other enzyme activity	other cellular components	other metabolic processes	gnl|Arath7|AT4G37870	PCK1, PEPCK	phosphoenolpyruvate carboxykinase (ATP), putative / PEP carboxykinase, putative / PEPCK, putative
Contig10735	590	0	gnl|Vitvi1|GSVIVP00032031001	8.00E-54		3007	1278	1	4	2	4	3	7	5	2	1	2	31	1221		4	2	3	3	2	3	1	1	2	21				hydrolase activity	Golgi apparatus	transport	gnl|Arath7|AT1G10290	DRP2A, ADL6	ADL6 (DYNAMIN-LIKE PROTEIN 6)
Contig10736	590	0	gnl|Selmo1|176673	4.00E-29	// jgi|Selmo1|176673|estExt_Genewise1Plus.C_360151	1206	655		2	3	8	12	4	8	3	6	7	53	8205			1	1	1	1	2		1	2	9				transporter activity	Golgi apparatus	transport	gnl|Arath7|AT1G21380		VHS domain-containing protein / GAT domain-containing protein
Contig10737	952	0	gnl|Orysa5|Os05g33240	8.00E-87	DNA-directed RNA polymerase II 19 kDa polypeptide, putative, expressed // LOC_Os05g33240.1|12005.m07556|protein	1	4307	1	2	2	1	2	1	1	1	1	1	13	5571	1	1	1	1	2	1	1	1	1	1	11				transferase activity		transcription	gnl|Arath7|AT5G59180		DNA-directed RNA polymerase II
Contig10738	783	0	gnl|Phypa1|193706	1.00E-95	// jgi|Phypa1|193706|estExt_gwp_gw1.C_2030023	694	2709	1	2	1	3	2	1	2	2	2	2	18	3204	1	2	1	2	1	1	2	1	1	2	14				transporter activity	nucleus	transport	gnl|Arath7|AT2G31660	SAD2	SAD2 (SUPER SENSITIVE TO ABA AND DROUGHT2); protein transporter
Contig10739	731	0	gnl|Arath7|AT1G14670	2.00E-62	endomembrane protein 70, putative	34	174	5	14	6	19	20	12	26	10	11	12	135	484	2	4	2	2	3	2	7	1	4	4	31	Putative endosomal protein family			transporter activity	other cellular components	transport	gnl|Arath7|AT1G08350		endomembrane protein 70 family protein
Contig1074	1960	0	gnl|Phypa1|107194	5.00E-155	// jgi|Phypa1|107194|estExt_fgenesh1_pm.C_1380026	34	30	37	64	54	54	62	55	84	52	40	55	557	1271	1	2	1	3	3	2	3	1	2	3	21	Protein synthesis factors-eIF4A-like - RNA helicases most related to eIF4A			hydrolase activity	other cellular components	other biological processes	gnl|Arath7|AT3G01540	ATDRH1, DRH1	DRH1 (DEAD box RNA helicase 1)
Contig10740	849	0	gnl|Arath7|AT2G04030	2.00E-106	CR88 (EMBRYO DEFECTIVE 1956); ATP binding	835	314	3	13	6	10	8	15	16	5	7	7	90	1441	1	3	1	3	2	2	3	1	2	2	20				nucleotide binding	mitochondria	other biological processes	gnl|Arath7|AT2G04030	EMB1956, CR88	CR88 (EMBRYO DEFECTIVE 1956); ATP binding
Contig10741	637	0	gnl|Poptr1|706239	1.00E-50	// jgi|Poptr1_1|706239|estExt_Genewise1_v1.C_LG_I1406	3786	6060		1	1	1	1	1	1	2	1	1	10	5564	1	1	1	1	1	1	1	2	1	1	11				other molecular functions	other cellular components	other biological processes	gnl|Arath7|AT5G59770		similar to PAS2 (PASTICCINO 2) [Arabidopsis thaliana] (TAIR:AT5G10480.2); similar to Protein tyrosine phosphatase-like protein, PTPLA [Medicago truncatula] (GB:ABE85916.1); contains InterPro domain Protein tyrosine phosphatase-like protein, PTPLA; (InterPro:IPR007482)
Contig10742	607	0	gnl|Carpa1|supercontig_66.49	2.00E-67		1130	434		5	7	8	8	11	12	4	9	8	72	2227		1	1	1	2	2	3	1	2	3	16				hydrolase activity	other membranes	other biological processes	gnl|Arath7|AT1G34550	EMB2756	EMB2756 (EMBRYO DEFECTIVE 2756); hydrolase, acting on carbon-nitrogen (but not peptide) bonds, in linear amides
Contig10743	466	0	gnl|Vitvi1|GSVIVP00018582001	1.00E-37		405	153	8	12	10	14	14	13	14	26	29	13	153	49	3	12	9	12	12	12	11	12	10	12	105	Glycosyltransferase Gene Families-Glycosyltransferase Family- 48			transferase activity	plasma membrane	other cellular processes	gnl|Arath7|AT1G05570	GSL06, ATGSL6, ATGSL06, GSL6, CALS1	CALS1 (CALLOSE SYNTHASE 1); transferase, transferring glycosyl groups
Contig10744	1001	0	gnl|Carpa1|supercontig_157.48	1.00E-136		9	4506	1	1	2	1	1	2	1	1	1	1	12	4749	1	1	2	1	1	2	1	1	1	1	12				hydrolase activity	other cellular components	other biological processes	gnl|Arath7|AT2G31970	ATRAD50, RAD50	RAD50; ATP binding / ATPase/ nuclease/ zinc ion binding
Contig10745	741	0	gnl|Vitvi1|GSVIVP00016320001	2.00E-08		68	50		22	13	51	60	44	75	33	32	52	382	7833			1	1	1	1	2	1	1	2	10	MADS-box Transcription Factor Family	MADS	MADS	transcription factor activity	nucleus	other biological processes	gnl|Arath7|AT1G18750	AGL102	AGL102; DNA binding / transcription factor
Contig10746	585	0	gnl|Selmo1|84291	9.00E-73	// jgi|Selmo1|84291|e_gw1.6.36.1	5742	1311	2	5	3	3	3	3	4	3	2	3	31	3781	1	2	1	1	1	1	3	1		2	13				structural molecule activity	chloroplast	cell organization and biogenesis	gnl|Arath7|AT2G36250	ATFTSZ2-1, FTSZ2-1	FTSZ2-1 (FtsZ homolog 2-1); structural molecule
Contig10747	530	0	gnl|Selmo1|227556	5.00E-27	// jgi|Selmo1|227556|fgenesh1_kg.C_scaffold_5000056	1271	12212		1	1								2	26981		1	1								2							gnl|Phypa1|175890		// jgi|Phypa1|175890|estExt_gwp_gw1.C_140216
Contig10748	710	0	gnl|Vitvi1|GSVIVP00021017001	2.00E-28		12	10	125	115	133	169	178	111	203	81	96	158	1369	987	1	2	2	3	5	1	4	1	1	3	23	Calcium Dependent Protein Kinase			kinase activity	other cellular components	other cellular processes	gnl|Arath7|AT3G01090	SnRK1.1, AKIN10	AKIN10 (Arabidopsis SNF1 kinase homolog 10, SNF1-RELATED PROTEIN KINASE 1.1); protein kinase
Contig10749	1152	0	gnl|Phypa1|188453	3.00E-84	// jgi|Phypa1|188453|estExt_gwp_gw1.C_1190053	9	2834		1	1	1	1	2	6	2	1	2	17	2814		1	1	1	1	2	4	2	1	2	15				other molecular functions	chloroplast	other biological processes	gnl|Arath7|AT2G25320		similar to meprin and TRAF homology domain-containing protein / MATH domain-containing protein [Arabidopsis thaliana] (TAIR:AT2G25330.1); similar to unknown [Populus trichocarpa] (GB:ABG37643.1); similar to unknown [Populus trichocarpa] (GB:ABG37644.1); similar to MATH [Medicago truncatula] (GB:ABE81785.1); contains InterPro domain TRAF-like; (InterPro:IPR008974); contains InterPro domain MATH; (…
Contig1075	1015	0	gnl|Vitvi1|GSVIVP00019100001	2.00E-98		9623	1800	1	2	1	2	2	3	4		3	7	25	4676		1	1	2	1	1	3		2	1	12	Acyl Lipid Metabolism Family-PPT1-like Thioesterase			hydrolase activity	other membranes	other metabolic processes	gnl|Arath7|AT3G60340		palmitoyl protein thioesterase family protein
Contig10750	669	0	gnl|Poptr1|179704	4.00E-71	// jgi|Poptr1_1|179704|gw1.I.8304.1	663	932	1	5	3	4	7	4	8	1	2	5	40	2223		1	1	1	3	2	3	1	2	2	16				transferase activity	other cellular components	other cellular processes	gnl|Arath7|AT4G19600		cyclin family protein
Contig10751	535	0	gnl|Selmo1|96735	8.00E-39	// jgi|Selmo1|96735|e_gw1.18.13.1	3425	9377	2	1	1								4	19461	1	1	1								3							gnl|Chlre3|126286		// jgi|Chlre3|126286
Contig10752	894	0	gnl|Vitvi1|GSVIVP00017591001	6.00E-115		5225	4334	1	3	1	1	1	1	1	3		1	13	5872	1	3	1	1	1	1	1	1		1	11	Sulfurtransferasese / Rhodanese Family-AtStrII				chloroplast		gnl|Arath7|AT5G23060		similar to unknown protein [Arabidopsis thaliana] (TAIR:AT3G59780.1); similar to Rhodanese-like [Medicago truncatula] (GB:ABE85110.1); contains InterPro domain Rhodanese-like; (InterPro:IPR001763)
Contig10753	478	0	gnl|Vitvi1|GSVIVP00002439001	1.00E-56		10523	6714	1	1	2	1		1	1		1	1	9	8578	1	1	2	1		1	1		1	1	9				transferase activity	nucleus	DNA or RNA metabolism	gnl|Arath7|AT5G41880		DNA primase small subunit family
Contig10755	1074	0	gnl|Sorbi1|Sb04g036090.1	1.00E-123		6632	6484		2	1	1	1	1	1		1	1	9	8942		2	1	1	1	1	1		1	1	9				transferase activity	other cellular components	other metabolic processes	gnl|Arath7|AT2G05320		beta-1,2-N-acetylglucosaminyltransferase II
Contig10756	765	0	gnl|Phypa1|139758	2.00E-86	// jgi|Phypa1|139758|e_gw1.160.107.1	2425	1629	1	4	2	4	4	2	5		2	2	26	796	1	4	2	4	4	2	4		2	2	25	EF-hand containing proteins:Group II			other enzyme activity	nucleus	other metabolic processes	gnl|Arath7|AT2G30110	MOS5, ATUBA1	ATUBA1 (Arabidopsis thaliana ubiquitin-activating enzyme 1); ubiquitin activating enzyme
Contig10757	843	0	gnl|Phypa1|90642	6.00E-18	// jgi|Phypa1|90642|fgenesh1_pg.scaffold_199000059	389	10004		3									3	14368		3	1							1	5							gnl|Arath7|AT1G07620		similar to unknown protein [Arabidopsis thaliana] (TAIR:AT5G02390.1); similar to Os10g0550000 [Oryza sativa (japonica cultivar-group)] (GB:NP_001065314.1); similar to B0103C08-B0602B01.7 [Oryza sativa (indica cultivar-group)] (GB:CAH68050.1); similar to Os12g0570500 [Oryza sativa (japonica cultivar-group)] (GB:NP_001067080.1); contains domain MITOCHONDRIAL GTPASE 2(YEAST)/OBG-RELATED (PTHR11702:S…
Contig1076	1661	0	gnl|Carpa1|supercontig_67.47	8.00E-83		10118	4692		3	1	1	2	1	1	1	1	1	12	4503		3	1	1	2	1	1	1	1	1	12				other molecular functions		other biological processes	gnl|Arath7|AT1G66330		senescence-associated family protein
Contig10760	811	0	gnl|Selmo1|438952	3.00E-39	// jgi|Selmo1|438952|estExt_fgenesh2_pg.C_40668	152	7544			1	1	1	1	1		1	1	7	12001			1	1	1	1	1		1	1	7				other binding	other cellular components	other biological processes	gnl|Arath7|AT5G63200		tetratricopeptide repeat (TPR)-containing protein
Contig10761	688	0	gnl|Phypa1|113401	2.00E-39	// jgi|Phypa1|113401|e_gw1.6.304.1	1058	1114		4	5	2	3	9	4		4	4	35	3316		3	2	1	2	3	1		1	1	14	EF-hand containing proteins:Group III			other binding	other membranes	other biological processes	gnl|Arath7|AT1G53210		sodium/calcium exchanger family protein / calcium-binding EF hand family protein
Contig10762	1088	0	gnl|Phypa1|210013	6.00E-59	// jgi|Phypa1|210013|estExt_Genewise1.C_590001	1070	3441		2	1	1	1	2	4	2	1	1	15	6008		2	1	1	1	1	2	1	1	1	11				hydrolase activity	chloroplast	other metabolic processes	gnl|Arath7|AT3G02060		DEAD/DEAH box helicase, putative
Contig10763	955	0	gnl|Vitvi1|GSVIVP00037622001	2.00E-19		83	53		12	16	54	57	50	62	51	26	36	364	12971				1	1	1	2		1		6	Blue copper binding protein family			other binding	other membranes	electron transport or energy pathways	gnl|Carpa1|supercontig_10.61
Contig10764	564	0	gnl|Medtr1|AC135566_9.4	3.00E-36	hypothetical protein chr02_pseudomolecule_IMGAG.1 18664400-18666938 F EGN_Mt060719 20060904 TIGR 2278.m00011	10161	4876		2	1	1	2	1	2	1	1	1	12	7356		2	1	1	1	1	1	1	1	1	10				other molecular functions	chloroplast	other biological processes	gnl|Arath7|AT5G07020		proline-rich family protein
Contig10765	651	0	gnl|Sorbi1|Sb06g033640.1	1.00E-24		5742	1311	2	5	3	3	3	3	4	3	2	3	31	3781	1	2	1	1	1	1	3	1		2	13				structural molecule activity	chloroplast	cell organization and biogenesis	gnl|Arath7|AT2G36250	ATFTSZ2-1, FTSZ2-1	FTSZ2-1 (FtsZ homolog 2-1); structural molecule
Contig10766	647	0	gnl|Vitvi1|GSVIVP00016501001	5.00E-34		2486	2719		4	2	1	1	3	3	1	1	2	18	6059		1	1	1	1	2	1	1	1	2	11				other molecular functions	other cellular components	other biological processes	gnl|Arath7|AT5G20610		similar to unknown protein [Arabidopsis thaliana] (TAIR:AT5G26160.1); similar to unknown protein [Oryza sativa (japonica cultivar-group)] (GB:BAD82279.1); similar to Os01g0714100 [Oryza sativa (japonica cultivar-group)] (GB:NP_001044057.1)
Contig10768	863	0	gnl|Phypa1|167957	2.00E-18	// jgi|Phypa1|167957|estExt_fgenesh1_pg.C_1620042	4007	36883		1									1	19452	1	2									3							gnl|Chlre3|182394		// jgi|Chlre3|182394
Contig1077	607	0	gnl|Phypa1|127369	6.00E-34	// jgi|Phypa1|127369|e_gw1.65.144.1	10657	7630		1		1	1	1	1	1		1	7	11775		1		1	1	1	1	1		1	7				other molecular functions	other cellular components	other biological processes	gnl|Arath7|AT3G29130		similar to hypothetical protein MtrDRAFT_AC152752g12v1 [Medicago truncatula] (GB:ABE87460.1); contains domain FAMILY NOT NAMED (PTHR13511); contains domain gb def: Arabidopsis thaliana genomic DNA, chromosome 3, P1 clone: MXE2 (PTHR13511:SF1)
Contig10770	705	0	gnl|Vitvi1|GSVIVP00026375001	4.00E-55		4206	7641	1		1	1	1	1			1	1	7	10002	1		1	1	1	1	1		1	1	8				other molecular functions	other cellular components	other biological processes	gnl|Arath7|AT3G60660		similar to unknown protein [Arabidopsis thaliana] (TAIR:AT3G55860.1); similar to Os07g0484500 [Oryza sativa (japonica cultivar-group)] (GB:NP_001059650.1); similar to PREDICTED: similar to Y106G6H.15 [Macaca mulatta] (GB:XP_001093574.1); contains InterPro domain Protein of unknown function DUF1395; (InterPro:IPR009829)
Contig10771	738	0	gnl|Selmo1|132865	2.00E-51	// jgi|Selmo1|132865|e_gw1.114.161.1	66	17		61	94	146	151	91	127	49	56	74	849													Class III peroxidase			other molecular functions	other membranes	other biological processes	gnl|Arath7|AT1G05260	RCI3A, RCI3	RCI3 (RARE COLD INDUCIBLE GENE 3); peroxidase
Contig10772	1422	0	gnl|Phypa1|60094	5.00E-86	// jgi|Phypa1|60094|fgenesh1_pm.scaffold_217000002	6276	4217		1	1	1	1	2	3	2	1	1	13	8939		1	1	1	1	1	1	1	1	1	9				transferase activity	other cellular components	other biological processes	gnl|Arath7|AT2G11000	MAK10, ATMAK10	ATMAK10 (Arabidopsis thaliana MAK10 homologue); acetyltransferase
Contig10773	688	0	gnl|Medtr1|CT954252_31.3	2.00E-14	GTP-binding signal recognition particle SRP54, G-domain chr03_pseudomolecule_IMGAG.1 24108503-24102938 F EGN_Mt060719 20060904 TIGR 3944.m00011	1994	2060	1		1	2	3	2	5	2	2	4	22	7751	1		1	1	1	1	1	1	1	2	10				DNA or RNA binding	other membranes	transport	gnl|Arath7|AT3G48710		GTP binding / RNA binding
Contig10774	623	0	gnl|Medtr1|AC165943_14.3	2.00E-49	Machado-Joseph disease protein MJD chr04_pseudomolecule_IMGAG.1 2797476-2792345 E EGN_Mt060719 20060904 TIGR 3383.m00022	6283	4244	1	1	1	1	3	1	2	1	1	1	13	7511	1	1	1	1	1	1	1	1	1	1	10				other molecular functions	other cellular components	other biological processes	gnl|Arath7|AT3G54130		josephin family protein
Contig10775	959	0	gnl|Orysa5|Os04g41960	4.00E-43	NADP-dependent oxidoreductase P1, putative, expressed // LOC_Os04g41960.1|12004.m09170|protein	4	333		2	1	10	9	16	24	3	8	13	86	273		1	1	5	1	7	10	3	4	9	41				other enzyme activity	other cellular components	other biological processes	gnl|Arath7|AT5G16970	AT-AER	AT-AER (ALKENAL REDUCTASE); 2-alkenal reductase
Contig10776	689	0	gnl|Orysa5|Os02g12030	2.00E-30	receptor-like protein kinase precursor, putative // LOC_Os02g12030.1|12002.m06451|protein	4	3	36	186	234	544	454	630	910	361	225	348	3928	16			3	92	54	35	35	20	6	5	250	Receptor kinase-like protein family	Trihelix		kinase activity	other membranes	other cellular processes	gnl|Arath7|AT5G20480	EFR	EFR (EF-TU RECEPTOR); ATP binding / kinase/ protein serine/threonine kinase
Contig10777	878	0	gnl|Poptr1|228815	5.00E-126	// jgi|Poptr1_1|228815|gw1.X.3512.1	1	389		8	5	8	7	11	17	4	9	9	78	573		3	2	4	3	4	6	2	1	4	29				hydrolase activity	other cellular components	other biological processes	gnl|Arath7|AT1G56560		beta-fructofuranosidase, putative / invertase, putative / saccharase, putative / beta-fructosidase, putative
Contig10778	1047	0	gnl|Phypa1|191377	1.00E-27	// jgi|Phypa1|191377|estExt_gwp_gw1.C_1610042	6952	13420		2									2	12171		2		1	1		1	1		1	7							gnl|Arath7|AT2G43540		similar to conserved hypothetical protein [Medicago truncatula] (GB:ABE91484.1)
Contig10779	594	0	gnl|Phypa1|107108	5.00E-09	// jgi|Phypa1|107108|estExt_fgenesh1_pm.C_1300001	365	321		7	18	15	5	9	5	16	11	3	89	2718		1	3	3	1	2	2	1	1	1	15				other enzyme activity	chloroplast	other metabolic processes	gnl|Arath7|AT4G02780	ABC33, GA1	GA1 (GA REQUIRING 1); ent-copalyl diphosphate synthase
Contig1078	526	0	gnl|Vitvi1|GSVIVP00034688001	1.00E-06		10367	5916				2	1	1	3	1	1	1	10	10769				2	1	1	1	1	1	1	8				other molecular functions	mitochondria	other biological processes	gnl|Arath7|AT2G43780		similar to expressed protein [Oryza sativa (japonica cultivar-group)] (GB:ABA99375.1); similar to Os12g0611700 [Oryza sativa (japonica cultivar-group)] (GB:NP_001067254.1)
Contig10782	579	0	gnl|Carpa1|supercontig_247.1	3.00E-28		2257	707		5	3	6	10	5	7	2	5	7	50	9965		1		1	1	1	1	1	1	1	8			HMG	DNA or RNA binding	other cellular components	cell organization and biogenesis	gnl|Arath7|AT5G23420	HMGB6	HMGB6 (High mobility group B 6); transcription factor
Contig10783	726	0	gnl|Selmo1|77448	3.00E-56	// jgi|Selmo1|77448|e_gw1.1.50.1	2093	10125	1	1	1								3	19207	1	1	1								3							gnl|Chlre3|180221		// jgi|Chlre3|180221
Contig10784	659	0	gnl|Selmo1|266803	1.00E-62	// jgi|Selmo1|266803|estExt_fgenesh1_pm.C_40177	271	1015	2	8	2	3	4	3	7		4	4	37	1553	1	4	1	1	3	2	2		2	3	19				other enzyme activity	other cellular components	other metabolic processes	gnl|Arath7|AT1G53500	RHM2, MUM4	MUM4 (MUCILAGE-MODIFIED 4); catalytic
Contig10785	1512	0	gnl|Phypa1|111096	9.00E-90	// jgi|Phypa1|111096|e_gw1.1.499.1	2327	717	1	3	3	7	7	6	10	3	4	5	49	3822		2	1	1	1	2	2	1	1	2	13	Antiporters-Potassium-dependent sodium-calcium exchanger like-family			transporter activity	other membranes	transport	gnl|Arath7|AT3G14070	CAX9	CAX9 (CATION EXCHANGER 9); cation:cation antiporter
Contig10786	1188	0	gnl|Carpa1|supercontig_104.19	3.00E-148		617	484	2	5	7	4	6	10	9	6	10	8	67	575		1	3	2	3	4	5	2	5	4	29				other enzyme activity	other intracellular components	other biological processes	gnl|Arath7|AT1G48650		helicase domain-containing protein
Contig10787	1031	0	gnl|Selmo1|412492	8.00E-90	// jgi|Selmo1|412492|fgenesh2_pg.C_scaffold_18000068	3147	11251		1	2								3	19338		1	2								3							gnl|Phypa1|65236		// jgi|Phypa1|65236|fgenesh1_pg.scaffold_5000100
Contig10788	1682	0	gnl|Selmo1|440620	2.00E-165	// jgi|Selmo1|440620|estExt_fgenesh2_pg.C_110356	360	259	1	6	8	9	16	11	25	7	7	11	101	1605			1	3	4	1	2	3	2	3	19				hydrolase activity	other membranes	other metabolic processes	gnl|Arath7|AT1G64110		AAA-type ATPase family protein
Contig1079	426	0	gnl|Medtr1|AC140550_11.4	5.00E-11	Chaperone DnaK chr02_pseudomolecule_IMGAG.1 272329-275397 E EGN_Mt060719 20060904 TIGR 2445.m00004	160	71	10	29	18	31	41	28	44	64	12	18	295	282	2	8	3	5	4	4	4	3	3	4	40	HSP70s			nucleotide binding	other cellular components	response to abiotic or biotic stimulus	gnl|Arath7|AT4G24280	CPHSC70-1	CPHSC70-1 (chloroplast heat shock protein 70-1); ATP binding / unfolded protein binding
Contig10790	1854	0	gnl|Orysa5|Os03g55070	0	UDP-glucose 6-dehydrogenase, putative, expressed // LOC_Os03g55070.1|12003.m10422|protein	869	679	4	6	1	6	10	3	4	10	3	5	52	429	2	4	1	5	7	3	4	2	1	4	33				other enzyme activity	other membranes	electron transport or energy pathways	gnl|Arath7|AT1G26570	UGD1, ATUGD1	ATUGD1/UGD1 (UDP-glucose dehydrogenase 1); UDP-glucose 6-dehydrogenase
Contig10791	874	0	gnl|Selmo1|110563	1.00E-45	// jgi|Selmo1|110563|e_gw1.40.613.1	479	196	5	8	8	11	16	14	18	12	11	16	119	11243	1	1	1		1	1	1			1	7				other enzyme activity	other cellular components	other cellular processes	gnl|Arath7|AT3G53220		thioredoxin family protein
Contig10792	632	0	gnl|Medtr1|AC152347_7.5	9.00E-07	hypothetical protein chr08_pseudomolecule_IMGAG.1 27021047-27020700 H EGN_Mt060719 20060904 TIGR 3095.m00010	464	1862				2	3	4	6	4	2	3	24	17026				1			2	1			4				other molecular functions		other biological processes	gnl|Medtr1|AC152347_7.5		hypothetical protein chr08_pseudomolecule_IMGAG.1 27021047-27020700 H EGN_Mt060719 20060904 TIGR 3095.m00010
Contig10793	621	0	gnl|Phypa1|179426	1.00E-73	// jgi|Phypa1|179426|estExt_gwp_gw1.C_350238	3	2564	1	1	1	1	1	4	4	2	3	1	19	3849	1	1	1	1	1	2	2	2	1	1	13				other molecular functions	other cellular components	other biological processes	gnl|Arath7|AT1G71820		similar to Exocyst complex component Sec6 [Medicago truncatula] (GB:ABE85247.1); similar to Os02g0749500 [Oryza sativa (japonica cultivar-group)] (GB:NP_001048127.1); contains InterPro domain Exocyst complex component Sec6; (InterPro:IPR010326)
Contig10794	636	0	gnl|Arath7|AT4G20760	2.00E-21	short-chain dehydrogenase/reductase (SDR) family protein	51	5638		2	1	1	1	1	3			1	10	8135	1	2	1	1	1	1	1			1	9				other enzyme activity		other metabolic processes	gnl|Arath7|AT4G20760		short-chain dehydrogenase/reductase (SDR) family protein
Contig10796	420	0	gnl|Carpa1|supercontig_57.78	5.00E-11		1115	6168				1	1	1	2	1	1	2	9	6733	1		1	1	1	1	2	1	1	1	10		MYB-related	MYB-related	transcription factor activity	nucleus	other biological processes	gnl|Arath7|AT1G01060	LHY1, LHY	LHY (LATE ELONGATED HYPOCOTYL); DNA binding / transcription factor
Contig10798	1095	0	gnl|Vitvi1|GSVIVP00027153001	1.00E-119		650	1253		2	2	3	5	2	9	2	2	5	32	2290		2	1	1	1	2	2	1	2	4	16				other molecular functions	other membranes	other biological processes	gnl|Arath7|AT2G35860	FLA16	beta-Ig-H3 domain-containing protein / fasciclin domain-containing protein
Contig10799	601	0	gnl|Medtr1|AC147501_26.5	2.00E-84	Cell division protein FtsZ chr08_pseudomolecule_IMGAG.1 7877404-7874264 E EGN_Mt060719 20060904 TIGR 2763.m00023	2952	90	7	30	65	14	20	27	35	14	13	17	242	48	2	11	25	8	9	10	19	8	4	9	105				structural molecule activity	other cellular components	cell organization and biogenesis	gnl|Arath7|AT1G20010	TUB5	TUB5 (tubulin beta-5 chain)
Contig108	505	0	gnl|Poptr1|556188	8.00E-22	// jgi|Poptr1_1|556188|eugene3.00040901	44	2224						2	10	2	2	5	21	2924							9	1	2	2	14				other molecular functions	other cytoplasmic components	response to abiotic or biotic stimulus	gnl|Arath7|AT5G38760		similar to unknown protein [Arabidopsis thaliana] (TAIR:AT5G53820.1); similar to pollen coat protein homolog [Brassica rapa] (GB:AAC98699.1); contains InterPro domain Late embryogenesis abundant protein; (InterPro:IPR004238)
Contig1080	1005	0	gnl|Selmo1|267271	9.00E-119	// jgi|Selmo1|267271|estExt_fgenesh1_pm.C_120051	92	93	12	15	32	17	21	44	38	15	17	16	227	26	1	14	20	17	16	30	27	14	11	15	165	ABC transporters-ABC transporter-like			transporter activity	other membranes	transport	gnl|Arath7|AT1G04120	MRP5, ATMRP5	ATMRP5 (Arabidopsis thaliana multidrug resistance-associated protein 5)
Contig10800	865	0	gnl|Phypa1|127192	1.00E-30	// jgi|Phypa1|127192|e_gw1.63.46.1	5760	1398		3	2	3	3	3	5	2	5	3	29	1754		2	2	1	1	2	4	1	2	3	18				other molecular functions	other cellular components	other biological processes	gnl|Arath7|AT1G01500		similar to unknown protein [Arabidopsis thaliana] (TAIR:AT1G19400.2); similar to hypothetical protein [Oryza sativa (japonica cultivar-group)] (GB:AAN65010.1); similar to Os03g0775600 [Oryza sativa (japonica cultivar-group)] (GB:NP_001051432.1); contains domain 2-HYDROXYACID DEHYDROGENASE (PTHR10996:SF1); contains domain 2-HYDROXYACID DEHYDROGENASE (PTHR10996)
Contig10801	1172	0	gnl|Carpa1|supercontig_37.190	1.00E-53		6373	4735		3		1	1	1	2	1	1	2	12	4948	1	3		1	1	1	2	1	1	1	12				other molecular functions	other membranes	other biological processes	gnl|Arath7|AT2G21160		translocon-associated protein alpha (TRAP alpha) family protein
Contig10804	1147	0	gnl|Vitvi1|GSVIVP00017926001	3.00E-113		360	259	1	6	8	9	16	11	25	7	7	11	101	718		3	1	3	5	2	4	3	1	4	26				hydrolase activity	other membranes	other metabolic processes	gnl|Arath7|AT1G02890		AAA-type ATPase family protein
Contig10805	829	0	gnl|Poptr1|778861	4.00E-52	// jgi|Poptr1_1|778861|fgenesh4_pg.C_LG_XVIII000229	4175	7538		1	1	1	1	1	1			1	7	9951	1	1	1	1	1	1	1			1	8				other molecular functions		other biological processes	gnl|Arath7|AT1G74530		similar to Os08g0171000 [Oryza sativa (japonica cultivar-group)] (GB:NP_001061095.1); similar to unnamed protein product [Ostreococcus tauri] (GB:CAL54773.1)
Contig10806	1718	0	gnl|Selmo1|107863	2.00E-80	// jgi|Selmo1|107863|e_gw1.35.546.1	14	4245		2	1	2	3	1	2		1	1	13	7140		1	1	1	2	1	2		1	1	10					chloroplast	other biological processes	gnl|Arath7|AT2G30880		pleckstrin homology (PH) domain-containing protein
Contig10807	746	0	gnl|Vitvi1|GSVIVP00022605001	4.00E-50		2018	1562		1		3	4	2	7	3	3	4	27	2307		1		3	4	1	1	1	1	4	16	Nicotianamine Synthase			transferase activity	other cellular components	other metabolic processes	gnl|Arath7|AT1G09240		nicotianamine synthase, putative
Contig10808	702	0	gnl|Phypa1|183420	8.00E-50	// jgi|Phypa1|183420|estExt_gwp_gw1.C_650167	7	4966	1	1	1	1	1	1	2	1	1	1	11	5938	1	1	1	1	1	1	2	1	1	1	11				other binding		other biological processes	gnl|Arath7|AT4G01400		pentatricopeptide (PPR) repeat-containing protein
Contig1081	1014	0	gnl|Chlre3|195621	2.00E-10	// jgi|Chlre3|195621	1806	38494	1										1																			gnl|Chlre3|195621		// jgi|Chlre3|195621
Contig10810	526	0	gnl|Phypa1|100156	5.00E-19	// jgi|Phypa1|100156|fgenesh1_pg.scaffold_412000010	47	12317		2									2	27850		2									2							gnl|Phypa1|100156		// jgi|Phypa1|100156|fgenesh1_pg.scaffold_412000010
Contig10812	402	0	gnl|Vitvi1|GSVIVP00017103001	2.00E-27		2207	261		7	8	14	16	8	16	8	11	13	101	3552		4	2	1	1	1	2		1	1	13	Senescence-associated protein homolog family			other molecular functions	other membranes	other biological processes	gnl|Arath7|AT2G23810	TET8	TET8 (TETRASPANIN8)
Contig10814	481	0	gnl|Carpa1|supercontig_14.190	7.00E-17		5913	2660				3	3	3	3		2	4	18	6802				1	1	1	3		2	2	10				other molecular functions	other cellular components	other biological processes	gnl|Arath7|AT1G18620		similar to unknown protein [Arabidopsis thaliana] (TAIR:AT1G74160.1); similar to expressed protein [Oryza sativa (japonica cultivar-group)] (GB:ABF96645.1); similar to Os07g0109400 [Oryza sativa (japonica cultivar-group)] (GB:NP_001058723.1); similar to Os07g0603300 [Oryza sativa (japonica cultivar-group)] (GB:NP_001060212.1)
Contig10817	933	0	gnl|Medtr1|AC150891_51.5	4.00E-14	Thioredoxin domain 2; Thioredoxin fold chr02_pseudomolecule_IMGAG.1 18118278-18123832 E EGN_Mt060719 20060904 TIGR 3011.m00024	209	6854				1	1	2	1	1	1	1	8	5774	1	1	1	1	1	2	1	1	1	1	11				other enzyme activity	other membranes	other cellular processes	gnl|Arath7|AT1G07960	ATPDIL5-1	ATPDIL5-1 (PDI-LIKE 5-1); thiol-disulfide exchange intermediate
Contig10818	689	0	gnl|Selmo1|77552	7.00E-42	// jgi|Selmo1|77552|e_gw1.1.1514.1	3734	4676	1	1	1	1	2	1	2		1	2	12	4742	1	1	1	1	2	1	2		1	2	12				hydrolase activity	nucleus	other metabolic processes	gnl|Arath7|AT3G12990	RRP45A	3' exoribonuclease family protein
Contig10819	1102	0	gnl|Selmo1|81558	1.00E-95	// jgi|Selmo1|81558|e_gw1.4.50.1	7185	10819			1			1			1		3	15927			1			1	1		1		4							gnl|Carpa1|supercontig_282.9
Contig1082	1041	0	gnl|Phypa1|206051	5.00E-166	// jgi|Phypa1|206051|estExt_Genewise1.C_310177	1930	124	9	19	11	14	22	23	34	16	14	22	184	6066	1	2	1	1	1	1	2			2	11	Single gene-encoded CBPs			hydrolase activity	other cellular components	other biological processes	gnl|Arath7|AT3G19980	EMB2736, STPP, ATFYPP3	ATFYPP3 (SERINE/THREONINE PROTEIN PHOSPHATASE); protein serine/threonine phosphatase
Contig10821	865	0	gnl|Vitvi1|GSVIVP00026209001	3.00E-71		3702	1791	1	2	1	2	2	4	5	3	2	3	25	6645	1	1	1	1	1	2	1		1	1	10				hydrolase activity	other membranes		gnl|Arath7|AT5G63140	ATPAP29, PAP29	ATPAP29/PAP29 (purple acid phosphatase 29); acid phosphatase/ protein serine/threonine phosphatase
Contig10822	505	0	gnl|Phypa1|186622	2.00E-34	// jgi|Phypa1|186622|estExt_gwp_gw1.C_960098	9982	3941		1	1	2	2	1	2	3	1	1	14	8410		1	1	1	1	1	1	1	1	1	9					other cellular components	other biological processes	gnl|Arath7|AT5G57700		BNR/Asp-box repeat family protein
Contig10824	639	0	gnl|Phypa1|169043	2.00E-61	// jgi|Phypa1|169043|estExt_fgenesh1_pg.C_1970034	3447	11977		2									2	19504	1	2									3							gnl|Chlre3|188912		// jgi|Chlre3|188912
Contig10825	606	0	gnl|Poptr1|196683	4.00E-22	// jgi|Poptr1_1|196683|gw1.IV.1772.1	178	65	2	11	21	36	50	47	54	24	20	45	310	1530				1	7	1	4	2	1	3	19	Glycoside Hydrolase Gene Families-Glycoside Hydrolase Family 1			hydrolase activity	other membranes	other metabolic processes	gnl|Arath7|AT1G61810	BGLU45	BGLU45; hydrolase, hydrolyzing O-glycosyl compounds
Contig10827	500	0	gnl|Medtr1|AC147877_10.5	3.00E-07	Histone deacetylase superfamily chr03_pseudomolecule_IMGAG.1 16266536-16272544 E EGN_Mt060719 20060904 TIGR 2777.m00010	2032	656	4	4	3	9	6	5	6	5	5	6	53	9942				1	1	1	2	1	1	1	8				hydrolase activity	nucleus	other metabolic processes	gnl|Arath7|AT5G63110	CAT1, AXE1, ATHDA6, RTS1, RPD3B, HDA6	HDA6 (HISTONE DEACETYLASE 6); histone deacetylase
Contig10829	797	0	gnl|Poptr1|203136	1.00E-64	// jgi|Poptr1_1|203136|gw1.IX.3601.1	5888	2917	1	2	1	3	5	1	2		1	1	17	4293	1	2	1	2	1	1	2		1	1	12				other molecular functions	other cellular components	other biological processes	gnl|Arath7|AT1G51450		SPla/RYanodine receptor (SPRY) domain-containing protein
Contig1083	869	0	gnl|Carpa1|supercontig_26.174	2.00E-51		2257	707		5	3	6	10	5	7	2	5	7	50	627		3	2	2	4	3	4	1	4	5	28			HMG	DNA or RNA binding	other cellular components	cell organization and biogenesis	gnl|Arath7|AT1G20693	HMG BETA 1, NFD2, NFD02, HMGB2	HMGB2 (HIGH MOBILITY GROUP B 2); transcription factor
Contig10830	481	0	gnl|Poptr1|287863	7.00E-53	// jgi|Poptr1_1|287863|gw1.41.348.1	1472	2180	2	3	1	1	1	2	2	4		5	21	4740	1	2	1	1	1	2	2	1		1	12				other molecular functions	other cellular components	other biological processes	gnl|Arath7|AT1G35470		SPla/RYanodine receptor (SPRY) domain-containing protein
Contig10832	1297	0	gnl|Sorbi1|Sb02g031020.1	6.00E-24		3653	1452	1	2	1	5	3	3	6	1	2	5	29	3770	1	1	1	1	1	2	3	1	1	1	13				other molecular functions	nucleus	other metabolic processes	gnl|Arath7|AT3G10330		transcription initiation factor IIB-2 / general transcription factor TFIIB-2 (TFIIB2)
Contig10833	997	0	gnl|Carpa1|supercontig_309.3	4.00E-131		77	5428		2	1	2	1	1	1	1	1	1	11	6695		2	1	2	1	1	1		1	1	10				other enzyme activity	plastid	other metabolic processes	gnl|Arath7|AT4G24620	PGI, PGI1	PGI1 (CHLOROPLASTIC PHOSPHOGLUCOSE ISOMERASE)
Contig10835	763	0	gnl|Selmo1|89183	2.00E-09	// jgi|Selmo1|89183|e_gw1.10.1071.1	529	1904	1	2	1	2	2	4	3	2	3	3	23	3645		2	1	1	1	2	1	1	2	2	13				other molecular functions		other biological processes	gnl|Arath7|AT1G73875		endonuclease/exonuclease/phosphatase family protein
Contig10836	614	0	gnl|Orysa5|Os08g17600	1.00E-34	SNARE domain containing protein, expressed // LOC_Os08g17600.1|12008.m05880|protein	4987	1943	1	2	1	2	3	3	3	2	2	4	23	2842	1	2	1	1	2	1	3	1	1	2	15	Syntaxin-SYP5 Gene Family			protein binding	other cellular components	transport	gnl|Arath7|AT1G16240	ATSYP51, SYP51	SYP51 (SYNTAXIN OF PLANTS 51)
Contig10837	1075	0	gnl|Poptr1|246410	1.00E-107	// jgi|Poptr1_1|246410|gw1.XIV.3153.1	124	309	1	16	11	9	11	14	13	8	3	5	91	687	1	4	5	1	2	2	3	3	1	5	27				other enzyme activity			gnl|Arath7|AT1G60680	AGD2	AGD2 (ARF-GAP DOMAIN 2); aldo-keto reductase
Contig10838	585	0	gnl|Poptr1|823837	3.00E-87	// jgi|Poptr1_1|823837|estExt_fgenesh4_pg.C_LG_XIII0519	19	7	21	58	169	209	220	257	253	122	93	158	1560	2757		4	1	2	2	1	2	1	1	1	15	Cytochrome P450-CYP71B			other binding	other membranes	electron transport or energy pathways	gnl|Arath7|AT2G30490	ATC4H, C4H, CYP73A5	ATC4H (CINNAMATE-4-HYDROXYLASE)
Contig10839	806	0	gnl|Phypa1|92715	1.00E-48	// jgi|Phypa1|92715|fgenesh1_pg.scaffold_229000044	3032	4879		2	1	1	1	1	3		1	2	12	4582	1	2	1	1	1	1	2		1	2	12				transferase activity	other cellular components	other metabolic processes	gnl|Arath7|AT5G08340		riboflavin biosynthesis protein-related
Contig1084	736	0	gnl|Phypa1|17054	2.00E-63	// jgi|Phypa1|17054|gw1.88.84.1	1765	6600		1	1	1	1	1	2		1	1	9	6715	1	1	1	1	1	1	2		1	1	10				structural molecule activity	ribosome	other metabolic processes	gnl|Arath7|AT5G64670		ribosomal protein L15 family protein
Contig10840	683	0	gnl|Carpa1|supercontig_58.101	1.00E-36		10041	4306	1	2	1	2	2	1	2		1	1	13	4414	1	1	1	2	2	1	2		1	1	12				protein binding	other cellular components	other metabolic processes	gnl|Arath7|AT3G22480		prefoldin-related KE2 family protein
Contig10841	989	0	gnl|Arath7|AT2G35530	2.00E-25	bZIP transcription factor family protein	1168	920		3	4	6	11	3	4	2	3	4	40	7755				1	2	1	2	1	1	2	10	basic region leucine zipper (bZIP) Transcription Factor	bZIP	bZIP	transcription factor activity	nucleus	other metabolic processes	gnl|Arath7|AT1G32150		bZIP transcription factor family protein
Contig10842	1295	0	gnl|Phypa1|120257	4.00E-86	// jgi|Phypa1|120257|e_gw1.32.57.1	372	4556	1	3	1	1	1	1	2		1	1	12	5762	1	2	1	1	1	1	2		1	1	11				DNA or RNA binding	ribosome	other metabolic processes	gnl|Arath7|AT5G30510	ARRPS1, RPS1	RPS1 (ribosomal protein S1); RNA binding
Contig10843	918	0	gnl|Arath7|AT1G35620	1.00E-16	ATPDIL5-2 (PDI-LIKE 5-2); thiol-disulfide exchange intermediate	209	3990		2	1	2	2	1	2		2	1	13	7039		2	1	1	1	1	2		1	1	10				other enzyme activity	ER	other cellular processes	gnl|Arath7|AT1G35620	ATPDIL5-2	ATPDIL5-2 (PDI-LIKE 5-2); thiol-disulfide exchange intermediate
Contig10844	757	0	gnl|Selmo1|97417	3.00E-99	// jgi|Selmo1|97417|e_gw1.19.94.1	874	296	2	4	15	9	13	10	10	11	10	10	94	94	2	4	11	9	10	7	10	7	9	10	79	Respiratory burst oxidase family			other binding	other membranes	other biological processes	gnl|Arath7|AT1G09090	ATRBOHB	ATRBOHB (RESPIRATORY BURST OXIDASE HOMOLOG B); FAD binding / calcium ion binding / iron ion binding / oxidoreductase
Contig10845	868	0	gnl|Poptr1|802100	7.00E-106	// jgi|Poptr1_1|802100|fgenesh4_pm.C_LG_VI000447	2266	1934			3	3	4	3	4	2	2	2	23	5018	2		1	1	1	1	2	2	1	1	12	C3H Transcription Factor Family	C3H		other binding			gnl|Arath7|AT1G11020		zinc finger (C3HC4-type RING finger) family protein
Contig10846	1011	0	gnl|Phypa1|185873	7.00E-86	// jgi|Phypa1|185873|estExt_gwp_gw1.C_870101	5742	1311	2	5	3	3	3	3	4	3	2	3	31	3781	1	2	1	1	1	1	3	1		2	13				structural molecule activity	chloroplast	cell organization and biogenesis	gnl|Arath7|AT2G36250	ATFTSZ2-1, FTSZ2-1	FTSZ2-1 (FtsZ homolog 2-1); structural molecule
Contig10847	485	0	gnl|Vitvi1|GSVIVP00029861001	4.00E-71		116	81	4	24	12	34	32	29	41	23	33	36	268	177	1	7	3	4	5	6	9	7	4	8	54	AGC Family-AGC1 subfamily			kinase activity	other cellular components	other cellular processes	gnl|Arath7|AT1G03920		protein kinase, putative
Contig10849	548	0	gnl|Phypa1|188774	2.00E-77	// jgi|Phypa1|188774|estExt_gwp_gw1.C_1230109	34	30	37	64	54	54	62	55	84	52	40	55	557	1828	1	2	1	2	4	2	2	1	1	2	18	Protein synthesis factors-eIF4A-like - RNA helicases most related to eIF4A			hydrolase activity	other cellular components	other biological processes	gnl|Arath7|AT5G11170		DEAD/DEAH box helicase, putative (RH15)
Contig1085	661	0	gnl|Carpa1|supercontig_26.159	3.00E-72		5361	294	4	20	5	7	21	10	11	5	5	7	95	7253	1		1	1	1	1	2	1	1	1	10				other enzyme activity	mitochondria	other metabolic processes	gnl|Arath7|AT1G42970	GAPB	GAPB (GLYCERALDEHYDE-3-PHOSPHATE DEHYDROGENASE B SUBUNIT); glyceraldehyde-3-phosphate dehydrogenase
Contig10850	1027	0	gnl|Chlre3|182131	4.00E-14	// jgi|Chlre3|182131	19065	36850	1										1																			gnl|Chlre3|182131		// jgi|Chlre3|182131
Contig10851	920	0	gnl|Carpa1|supercontig_198.1	5.00E-89		66	17		61	94	146	151	91	127	49	56	74	849	1401		2	2	3	5	1	4		1	2	20	Class III peroxidase			other molecular functions	other membranes	other biological processes	gnl|Arath7|AT3G01190		peroxidase 27 (PER27) (P27) (PRXR7)
Contig10853	1284	0	gnl|Selmo1|270489	1.00E-67	// jgi|Selmo1|270489|estExt_fgenesh1_kg.C_50035	1665	1039	4	7	2	5	4	3	5	2	2	3	37	2685	2	2	2	1	2	1	2	1	1	1	15				kinase activity	nucleus	other metabolic processes	gnl|Arath7|AT5G26667		uridylate kinase / uridine monophosphate kinase / UMP kinase (PYR6)
Contig10856	465	0	gnl|Arath7|ATCG00790	6.00E-58	chloroplast gene encoding a ribosomal protein L16, which is a constituent of 50S large ribosomal subunit	5650	4088		1	1	1		1	4	3		2	13	11403		1	1	1		1	1	1		1	7				structural molecule activity	ribosome	other metabolic processes	gnl|Arath7|ATCG00790	RPL16	chloroplast gene encoding a ribosomal protein L16, which is a constituent of 50S large ribosomal subunit
Contig10857	1104	0	gnl|Selmo1|92812	3.00E-73	// jgi|Selmo1|92812|e_gw1.13.543.1	33	1361		15	7	1	2	1	2	1		1	30	19587		1	2								3				other molecular functions		other biological processes	gnl|Phypa1|158495		// jgi|Phypa1|158495|estExt_fgenesh1_pg.C_10445
Contig10859	590	0	gnl|Poptr1|817211	3.00E-57	// jgi|Poptr1_1|817211|estExt_fgenesh4_pg.C_LG_III0681	2068	1144	1	5	4	4	4	4	5	1	2	4	34	5545			1	1	2	1	2	1	1	2	11				other enzyme activity	other cellular components	electron transport or energy pathways	gnl|Arath7|AT1G20020	ATLFNR2	ATLFNR2 (LEAF FNR 2); NADPH dehydrogenase/ oxidoreductase
Contig1086	919	0	gnl|Selmo1|164447	3.00E-97	// jgi|Selmo1|164447|estExt_Genewise1Plus.C_02329	364	97	7	36	59	13	19	24	28	12	13	10	221	1092	1	1	3	2	4	4	3		2	2	22	Aldehyde dehydrogenase (ALDH) superfamily-Family 2: class-1/2 ALDHs			other enzyme activity	mitochondria	other metabolic processes	gnl|Arath7|AT1G23800	ALDH2B, ALDH2B7	ALDH2B7 (Aldehyde dehydrogenase 2B7); 3-chloroallyl aldehyde dehydrogenase/ aldehyde dehydrogenase (NAD)
Contig10860	1217	0	gnl|Phypa1|173974	2.00E-60	// jgi|Phypa1|173974|estExt_gwp_gw1.C_20331	267	12163		2									2	6104	1	1	1	1	3	1	1		1	1	11							gnl|Arath7|AT3G57340		DNAJ heat shock N-terminal domain-containing protein
Contig10862	570	0	gnl|Phypa1|159939	1.00E-29	// jgi|Phypa1|159939|estExt_fgenesh1_pg.C_170007	1296	20902		1									1	4285		1	3	1	1	1	2	1	1	1	12							gnl|Arath7|AT1G54380		spliceosome protein-related
Contig10864	708	0	gnl|Selmo1|51018	2.00E-44	// jgi|Selmo1|51018|gw1.22.321.1	3234	4524	1	1	1	1	1	3	1		1	2	12	5525	1	1	1	1	1	2	1		1	2	11			PHD	DNA or RNA binding	nucleus	DNA or RNA metabolism	gnl|Arath7|AT4G12620	ORC1B, ATORC1B, UNE13	ATORC1B/ORC1B/UNE13 (ORIGIN OF REPLICATION COMPLEX 1B, unfertilized embryo sac 13); DNA binding / protein binding
Contig10865	1407	0	gnl|Phypa1|120883	8.00E-105	// jgi|Phypa1|120883|e_gw1.34.92.1	1230	3084	1	1		2	1	1	2	3	1	4	16	8630	1	1		1	1	1	1	1	1	1	9				other molecular functions	other cellular components	other biological processes	gnl|Arath7|AT1G14570		UBX domain-containing protein
Contig10866	823	0	gnl|Selmo1|121550	8.00E-07	// jgi|Selmo1|121550|e_gw1.65.75.1	9654	2009	1	3	4	3	2	2	4	1	1	2	23	2028	1	1	1	2	2	2	4	1	1	2	17	Chloroplast and Mitochondria gene families-Beta-carotene hydroxylase family			other enzyme activity	chloroplast	other metabolic processes	gnl|Arath7|AT4G25700	B1, CHY1, BETA-OHASE 1	BETA-OHASE 1 (BETA-HYDROXYLASE 1); beta-carotene hydroxylase
Contig10868	1029	0	gnl|Vitvi1|GSVIVP00003041001	6.00E-45		1013	1216	3	5	1	2	3	1	11	1	3	2	32	1799	2	4	1	2	2	1	2	1	2	1	18				hydrolase activity		other biological processes	gnl|Arath7|AT5G46070		GTP binding / GTPase
Contig1087	740	0	gnl|Medtr1|AC135801_2.5	3.00E-42	Histone core chr08_pseudomolecule_IMGAG.1 30824111-30824616 F EGN_Mt060719 20060904 TIGR 2288.m00004	16	200	39	13	3	11	11	6	14	7	6	8	118	46	32	12	3	10	11	6	12	7	6	8	107				DNA or RNA binding	other cellular components	cell organization and biogenesis	gnl|Arath7|AT2G28740	HIS4	HIS4 (Histone H4)
Contig10870	1046	0	gnl|Carpa1|supercontig_1.422	1.00E-60		65	38		41	48	50	70	42	91	40	38	31	451	310		7	1	1	2	9	7	4	4	4	39	GRAS Proteins	GRAS	GRAS	transcription factor activity	other cellular components	other biological processes	gnl|Arath7|AT1G07520		scarecrow transcription factor family protein
Contig10872	704	0	gnl|Phypa1|47013	6.00E-39	// jgi|Phypa1|47013|gw1.59.292.1	5998	6020		2		1	2	1	2		1	1	10	6950		2		1	2	1	2		1	1	10				other molecular functions	chloroplast	other biological processes	gnl|Arath7|AT5G59400		similar to unknown protein [Arabidopsis thaliana] (TAIR:AT4G11960.1); similar to unknown protein [Oryza sativa] (GB:AAK73156.1); contains domain DNA ligase/mRNA capping enzyme, catalytic domain (SSF56091)
Contig10873	830	0	gnl|Arath7|AT1G59610	2.00E-77	ADL3 (ARABIDOPSIS DYNAMIN-LIKE 3)	3007	1278	1	4	2	4	3	7	5	2	1	2	31	1221		4	2	3	3	2	3	1	1	2	21				hydrolase activity	Golgi apparatus	transport	gnl|Arath7|AT1G10290	DRP2A, ADL6	ADL6 (DYNAMIN-LIKE PROTEIN 6)
Contig10874	1023	0	gnl|Sorbi1|Sb06g013760.1	4.00E-62		9575	1578		6	3	2	2	2	4	4	1	3	27	3727		3	2	1	1	1	1	3		1	13				other molecular functions	other cellular components	other biological processes	gnl|Arath7|AT1G27990		similar to unknown protein [Arabidopsis thaliana] (TAIR:AT5G52420.1); similar to Os04g0386700 [Oryza sativa (japonica cultivar-group)] (GB:NP_001052623.1); similar to OSIGBa0148P16.6 [Oryza sativa (indica cultivar-group)] (GB:CAH66572.1); similar to unknown [Xerophyta humilis] (GB:AAT45003.1)
Contig10875	693	0	gnl|Vitvi1|GSVIVP00016305001	3.00E-07		25	20		26	43	139	156	48	104	50	50	97	713	10425			1	2	2	1			1	1	8	C3H Transcription Factor Family	C3H		other binding	other membranes	other biological processes	gnl|Arath7|AT1G74410		zinc finger (C3HC4-type RING finger) family protein
Contig10877	1127	0	gnl|Carpa1|supercontig_1.96	2.00E-10		3771	7902							2		2	2	6	5794		1		2	2		2		2	2	11				other molecular functions	other cellular components	other biological processes	gnl|Arath7|AT1G13930		similar to nodulin-related [Arabidopsis thaliana] (TAIR:AT2G03440.1); similar to drought-induced protein SDi-6 - common sunflower (fragment) (GB:S71562)
Contig10878	985	0	gnl|Medtr1|AC137994_25.4	5.00E-119	Protein kinase chr07_pseudomolecule_IMGAG.1 1082921-1087500 F EGN_Mt060719 20060904 TIGR 2363.m00024	1	1	91	267	271	834	710	856	1081	382	309	449	5250	1407		2	1	2	2	2	5	2	2	2	20	Receptor kinase-like protein family	Trihelix		kinase activity	other membranes	other cellular processes	gnl|Arath7|AT3G01300		protein kinase, putative
Contig10879	1019	0	gnl|Arath7|AT3G49870	2.00E-81	ATARLA1C (ADP-ribosylation factor-like A1C); GTP binding	427	122	14	30	11	17	21	16	28	15	13	19	184	1446	1	3	1	2	2	2	3	2	1	3	20				nucleotide binding	other intracellular components	other cellular processes	gnl|Arath7|AT3G49870	ATARLA1C	ATARLA1C (ADP-ribosylation factor-like A1C); GTP binding
Contig1088	770	0	gnl|Carpa1|supercontig_112.1	5.00E-42		6114	3240	1		1	2	2	1	4	2	1	2	16	3358	1		1	2	2	1	2	2	1	2	14				other binding	ER	other cellular processes	gnl|Arath7|AT3G47300	SELT	selenoprotein-related
Contig10880	687	0	gnl|Poptr1|809030	1.00E-71	// jgi|Poptr1_1|809030|fgenesh4_pm.C_LG_XVIII000048	9634	1872	1	2	1	3	6	1	4	2	2	2	24	6061		2	1	1	1	1	2	1	1	1	11				other molecular functions	other cellular components	other biological processes	gnl|Arath7|AT2G26070	RTE1	RTE1 (REVERSION-TO-ETHYLENE SENSITIVITY1)
Contig10882	898	0	gnl|Poptr1|592237	3.00E-46	// jgi|Poptr1_1|592237|eugene3.00410080	1806	7966				1	1	1	2			1	6	13452				1	1	1	2			1	6				structural molecule activity	ribosome	other metabolic processes	gnl|Arath7|AT1G35680		50S ribosomal protein L21, chloroplast / CL21 (RPL21)
Contig10883	1069	0	gnl|Vitvi1|GSVIVP00036653001	6.00E-52		3903	3827	1	3	1	2	2	1	2		1	1	14	2362	3	3	1	2	2	1	2		1	1	16				transporter activity	chloroplast	other biological processes	gnl|Arath7|AT2G15290	ATTIC21, TIC21, CIA5, PIC1	ATTIC21/CIA5/TIC21 (CHLOROPLAST IMPORT APPARATUS 5); protein homodimerization
Contig10886	528	0	gnl|Arath7|AT5G20180	2.00E-09	ribosomal protein L36 family protein	6168	3566		1	2	1	1	4	2	1	1	2	15	4580	1	1	2	1	1	1	2	1	1	1	12				structural molecule activity	ribosome	cell organization and biogenesis	gnl|Arath7|AT5G20180		ribosomal protein L36 family protein
Contig10887	674	0	gnl|Poptr1|650481	2.00E-79	// jgi|Poptr1_1|650481|grail3.0001134203	926	6610			1	2	1	1	2		1	1	9	8718			1	2	1	1	2		1	1	9				hydrolase activity	other cellular components	other metabolic processes	gnl|Arath7|AT4G27490		3' exoribonuclease family domain 1-containing protein
Contig10888	540	0	gnl|Phypa1|65517	3.00E-31	// jgi|Phypa1|65517|fgenesh1_pg.scaffold_6000199	516	1050	1	8	2	4	1	7	6	5	1	1	36	27078		2									2				other enzyme activity	chloroplast	other metabolic processes	gnl|Phypa1|168583		// jgi|Phypa1|168583|estExt_fgenesh1_pg.C_1820012
Contig10889	873	0	gnl|Poptr1|824590	3.00E-101	// jgi|Poptr1_1|824590|estExt_fgenesh4_pg.C_LG_XV0338	11	4495		1	1	1	1	1	2	1	2	2	12	4936		1	1	1	1	1	2	1	2	2	12				nucleotide binding	other cellular components	other biological processes	gnl|Arath7|AT2G01330		transducin family protein / WD-40 repeat family protein
Contig1089	1455	0	gnl|Selmo1|173239	5.00E-147	// jgi|Selmo1|173239|estExt_Genewise1Plus.C_210219	15	719	3	5	3	5	5	5	11	4	4	4	49	6316		3	1	1	1	1	2		1	1	11				transporter activity	other membranes	transport	gnl|Arath7|AT2G39450		cation efflux family protein
Contig10892	410	0	gnl|Orysa5|Os07g07310	2.00E-39	polynucleotide phosphorylase, putative, expressed // LOC_Os07g07310.1|12007.m05190|protein	926	3514	1	1	1	1	1	1	3	3	2	1	15	5951	1	1	1	1	1	1	2	1	1	1	11				hydrolase activity	chloroplast	other metabolic processes	gnl|Arath7|AT3G03710	RIF10	RIF10 (RESISTANT TO INHIBITION WITH FSM 10); 3'-5'-exoribonuclease/ RNA binding / nucleic acid binding
Contig10893	834	0	gnl|Phypa1|204101	7.00E-13	// jgi|Phypa1|204101|estExt_Genewise1.C_180097	51	2497	1	4	2	1	3	1	2	2	1	2	19	19680		3									3	Acyl Lipid Metabolism Family-Ketosphinganine Reductase			other enzyme activity	other membranes	other metabolic processes	gnl|Phypa1|120402		// jgi|Phypa1|120402|e_gw1.32.75.1
Contig10895	629	0	gnl|Medtr1|CR955008_18.5	1.00E-26	THUMP chr05_pseudomolecule_IMGAG.1 1630105-1634677 F EGN_Mt060719 20060904 TIGR 3773.m00009	6476	5462		1	1	2	1	1	2	1	1	1	11	6338	1	1	1	1	1	1	2	1	1	1	11				other molecular functions	other cellular components	other biological processes	gnl|Arath7|AT5G12410		THUMP domain-containing protein
Contig10896	1115	0	gnl|Arath7|AT2G46915	5.00E-46	similar to sodium:dicarboxylate symporter [Arabidopsis thaliana] (TAIR:AT3G19340.1); similar to At2g46910/F14M4.26 [Medicago truncatula] (GB:ABE80920.1)	1720	6555		1	1	1	1	1	1	1	1	1	9	9221		1	1	1	1	1	1	1	1	1	9				other molecular functions	chloroplast	other biological processes	gnl|Arath7|AT2G46915		similar to sodium:dicarboxylate symporter [Arabidopsis thaliana] (TAIR:AT3G19340.1); similar to At2g46910/F14M4.26 [Medicago truncatula] (GB:ABE80920.1)
Contig10897	657	0	gnl|Selmo1|168073	2.00E-50	// jgi|Selmo1|168073|estExt_Genewise1Plus.C_70124	4932	3063	2	2	2	1	3	1	1	2	1	1	16	4339	1	1	1	1	2	1	1	2	1	1	12				other binding	mitochondria	other metabolic processes	gnl|Arath7|AT1G49670		ARP protein (REF)
Contig10898	400	0	gnl|Carpa1|supercontig_1.156	3.00E-63		3520	821	1	6	4	3	4	6	10	2	4	5	45	536	1	5	2	2	3	4	6	1	3	3	30				transferase activity	Golgi apparatus	other metabolic processes	gnl|Arath7|AT3G02230	ATRGP1, ATRGP, RGP1	RGP1 (REVERSIBLY GLYCOSYLATED POLYPEPTIDE 1)
Contig109	492	0	gnl|Medtr1|CR932039_11.4	5.00E-07	hypothetical protein chr05_pseudomolecule_IMGAG.1 19483281-19484214 F EGN_Mt060719 20060904 TIGR 3719.m00017	3865	3253		2	1	1	1	1	6	2		2	16	4171		2	1	1	1	1	3	2		2	13				other molecular functions	other membranes	other biological processes	gnl|Arath7|AT3G61980		serine protease inhibitor, Kazal-type family protein
Contig1090	1281	0	gnl|Carpa1|supercontig_128.70	1.00E-112		916	5323	1	2	1	1	2	1	1		1	1	11	7264	1	1	1	1	2	1	1		1	1	10				hydrolase activity	chloroplast	other metabolic processes	gnl|Arath7|AT3G52180	ATPTPKIS1, DSP4, SEX4	SEX4 (STARCH-EXCESS 4); oxidoreductase/ polysaccharide binding / protein tyrosine/serine/threonine phosphatase
Contig10901	491	0	gnl|Phypa1|49201	1.00E-34	// jgi|Phypa1|49201|gw1.152.160.1	6178	3665		2	1	2	2	1	2	1	1	2	14	4047		2	1	2	2	1	1	1	1	2	13				other molecular functions	other cellular components	other biological processes	gnl|Arath7|AT1G07950		surfeit locus protein 5 family protein / SURF5 family protein
Contig10903	601	0	gnl|Phypa1|108362	2.00E-78	// jgi|Phypa1|108362|estExt_fgenesh1_pm.C_2560001	846	101	22	48	12	15	26	17	26	13	16	22	217	149	8	18	1	4	5	5	6	2	4	8	61	Chloroplast and Mitochondria gene families-Chlorophyll a/b-binding protein family			other binding	other cellular components	other metabolic processes	gnl|Arath7|AT1G29910	CAB3, AB180, LHCB1.2	CAB3 (CHLOROPHYLL A/B BINDING PROTEIN 3); chlorophyll binding
Contig10904	618	0	gnl|Vitvi1|GSVIVP00000637001	6.00E-20		297	225		2	8	16	14	13	24	5	11	17	110	2103		2	1	3	3	1	2	2	1	2	17	EF-hand containing proteins:Group I	Myb-related		other binding	mitochondria	other biological processes	gnl|Arath7|AT1G15480		DNA binding
Contig10906	708	0	gnl|Selmo1|413661	5.00E-66	// jgi|Selmo1|413661|fgenesh2_pg.C_scaffold_21000150	6270	4200		1	1	1	3	1	2	2	1	1	13	3679	1	1	1	1	3	1	2	1	1	1	13				other binding	other cytoplasmic components	other biological processes	gnl|Arath7|AT1G79810	PEX2, TED3	TED3 (REVERSAL OF THE DET PHENOTYPE); protein binding / zinc ion binding
Contig10907	790	0	gnl|Vitvi1|GSVIVP00033408001	4.00E-115		328	4515	1	1	1	2	1	1	1	1	1	2	12	4711	1	1	1	2	1	1	1	1	1	2	12					nucleus		gnl|Arath7|AT4G26600		nucleolar protein, putative
Contig10908	785	0	gnl|Selmo1|44342	3.00E-39	// jgi|Selmo1|44342|gw1.155.55.1	1	1	91	267	271	834	710	856	1081	382	309	449	5250	4493		2	1	1	1	1	3		1	2	12	Receptor kinase-like protein family	Trihelix		kinase activity	other membranes	other cellular processes	gnl|Arath7|AT1G28390		protein kinase family protein
Contig1091	505	0	gnl|Carpa1|supercontig_85.107	6.00E-35		19	7	21	58	169	209	220	257	253	122	93	158	1560	4985				1	2	3	2	2	1	1	12	Cytochrome P450-CYP71B			other binding	other membranes	electron transport or energy pathways	gnl|Arath7|AT5G06900	CYP93D1	CYP93D1 (cytochrome P450, family 93, subfamily D, polypeptide 1); oxygen binding
Contig10910	671	0	gnl|Selmo1|69085	2.00E-09	// jgi|Selmo1|69085|gw1.6.1387.1	10220	5220	1	1	1	1	1	1	3		1	1	11	5589	1	1	1	1	1	1	3		1	1	11				other molecular functions		other biological processes	gnl|Arath7|AT1G71730		similar to late embryogenesis abundant protein [Picea glauca] (GB:AAB01563.1)
Contig10911	595	0	gnl|Vitvi1|GSVIVP00007639001	4.00E-16		9887	3500				1	2	1	8		1	2	15	5093				1	2	1	5		1	2	12				other molecular functions	other cellular components	other biological processes	gnl|Arath7|AT2G38430		similar to unknown protein [Arabidopsis thaliana] (TAIR:AT3G54310.1); similar to Os02g0504100 [Oryza sativa (japonica cultivar-group)] (GB:NP_001046910.1)
Contig10913	836	0	gnl|Selmo1|408627	2.00E-25	// jgi|Selmo1|408627|fgenesh2_pg.C_scaffold_8000653	6	7435			7								7	1299	3		4	1	2	2	2	1	2	4	21							gnl|Arath7|AT1G18790		RWP-RK domain-containing protein
Contig10914	502	0	gnl|Phypa1|128533	2.00E-42	// jgi|Phypa1|128533|e_gw1.70.49.1	1578	1836		3	1	3	2	2	5	3	2	3	24	5730		3	1	1	1	1	1	1	1	1	11					other membranes		gnl|Arath7|AT1G28760		similar to unknown protein [Arabidopsis thaliana] (TAIR:AT5G67610.2); similar to expressed protein [Oryza sativa (japonica cultivar-group)] (GB:ABF97955.1); similar to Os03g0654500 [Oryza sativa (japonica cultivar-group)] (GB:NP_001050797.1)
Contig10916	603	0	gnl|Phypa1|123327	6.00E-44	// jgi|Phypa1|123327|e_gw1.44.262.1	2729	10859		3									3	8100	5	4									9							gnl|Chlre3|100620		// jgi|Chlre3|100620
Contig10917	1174	0	gnl|Arath7|AT3G44620	7.00E-56	protein tyrosine phosphatase	4011	5370	1	2	1	1	1	1	2	1		1	11	6679	1	1	1	1	1	1	2	1		1	10				hydrolase activity		other metabolic processes	gnl|Arath7|AT3G44620		protein tyrosine phosphatase
Contig10918	582	0	gnl|Poptr1|592255	7.00E-23	// jgi|Poptr1_1|592255|eugene3.00410098	6010	3400	1	1	5	1	3	1	1		1	1	15	6545	1	1	1	1	2	1	1		1	1	10				transferase activity	mitochondria	other metabolic processes	gnl|Arath7|AT1G22660		tRNA-nucleotidyltransferase, putative / tRNA adenylyltransferase, putative
Contig10919	523	0	gnl|Selmo1|412436	7.00E-09	// jgi|Selmo1|412436|fgenesh2_pg.C_scaffold_18000012	46510	75944			1								1																			gnl|Selmo1|412436		// jgi|Selmo1|412436|fgenesh2_pg.C_scaffold_18000012
Contig1092	1721	0	gnl|Selmo1|270937	2.00E-177	// jgi|Selmo1|270937|estExt_fgenesh1_kg.C_180013	1164	3149	1	2	1	1	1	3	2	2	1	2	16	4034	1	2	1	1	1	1	2	1	1	2	13				transferase activity	chloroplast	other metabolic processes	gnl|Arath7|AT1G48860		3-phosphoshikimate 1-carboxyvinyltransferase, putative / 5-enolpyruvylshikimate-3-phosphate, putative / EPSP synthase, putative
Contig10920	941	0	gnl|Poptr1|195861	7.00E-109	// jgi|Poptr1_1|195861|gw1.IV.950.1	7	6	7	67	164	185	219	190	277	149	162	198	1618	4321	1	2	2	1	1	1	1	1	1	1	12	Glycosyltransferase Gene Families-Glycosyltransferase- Family 1			other binding	other cellular components	other biological processes	gnl|Arath7|AT4G34830		binding
Contig10921	615	0	gnl|Phypa1|47260	1.00E-51	// jgi|Phypa1|47260|gw1.134.120.1	3641	5235	1	3	1	1	1	1	1		1	1	11	6055	1	3	1	1	1	1	1		1	1	11				structural molecule activity	ribosome	other metabolic processes	gnl|Arath7|AT1G78630	EMB1473	EMB1473 (EMBRYO DEFECTIVE 1473); structural constituent of ribosome
Contig10923	944	0	gnl|Poptr1|247435	2.00E-17	// jgi|Poptr1_1|247435|gw1.XIV.4178.1	55	6858				1	1	2	1		2	1	8	13242				1	1	1	1		1	1	6				hydrolase activity	chloroplast	developmental processes	gnl|Arath7|AT1G08840	EMB2411	EMB2411 (EMBRYO DEFECTIVE 2411); ATP-dependent DNA helicase
Contig10924	667	0	gnl|Phypa1|192787	1.00E-38	// jgi|Phypa1|192787|estExt_gwp_gw1.C_1860036	6	4		17	1161	245	235	364	304	188	280	200	2994	53		12	17	10	5	18	12	6	11	9	100	Glycoside Hydrolase Gene Families-Glycoside Hydrolase Family 28		RWP-RK	other binding	other cellular components	other biological processes	gnl|Arath7|AT3G49170	EMB2261	EMB2261 (EMBRYO DEFECTIVE 2261); binding
Contig10925	880	0	gnl|Phypa1|176689	6.00E-93	// jgi|Phypa1|176689|estExt_gwp_gw1.C_190010	1993	1624	1	1		1	2	3	9	4	3	2	26	2774	1	1		1	2	2	3	1	2	2	15				nucleotide binding	other cellular components	other biological processes	gnl|Arath7|AT2G47410		nucleotide binding
Contig10926	820	0	gnl|Carpa1|supercontig_62.142	2.00E-96		11	4998		2	1	1	1	1	2	1	1	1	11	7760		1	1	1	1	1	2	1	1	1	10				nucleotide binding	plasma membrane	other biological processes	gnl|Arath7|AT4G34460	ELK4, AGB1	AGB1 (GTP BINDING PROTEIN BETA 1); nucleotide binding
Contig10927	1007	0	gnl|Phypa1|178090	1.00E-151	// jgi|Phypa1|178090|estExt_gwp_gw1.C_280143	5080	485	1	6	3	7	9	13	18	2	5	3	67	5921		2	1	1	1	1	2		1	2	11	Primary Pumps (ATPases) Gene Families-Vacuolar H+-pyrophosphatase family			hydrolase activity	other membranes	transport	gnl|Arath7|AT1G78920	AVPL1, AVP2	AVP2 (ARABIDOPSIS VACUOLAR H+-PYROPHOSPHATASE 2)
Contig10928	869	0	gnl|Orysa5|Os09g28200	7.00E-36	AT-HSFB4, putative, expressed // LOC_Os09g28200.1|12009.m05971|protein	280	127	2	8	7	25	26	20	33	16	18	24	179	28599				1	1						2	HSF Transcription Factor Family	HSF	HSF	transcription factor activity	nucleus	other biological processes	gnl|Orysa5|Os09g28200		AT-HSFB4, putative, expressed // LOC_Os09g28200.1|12009.m05971|protein
Contig10929	648	0	gnl|Phypa1|228346	2.00E-62	// jgi|Phypa1|228346|estExt_Genewise1.C_5600001	1453	198	1	14	11	16	18	10	20	8	10	11	119	1576	1	4	2	1	1	2	4	2	1	1	19			PLATZ	other binding	other intracellular components	other biological processes	gnl|Arath7|AT2G12646		similar to zinc-binding protein, putative [Arabidopsis thaliana] (TAIR:AT3G60670.1); similar to Protein of unknown function DUF597 [Medicago truncatula] (GB:ABE87372.1); contains InterPro domain Protein of unknown function DUF597; (InterPro:IPR006734)
Contig1093	754	0	gnl|Selmo1|270352	1.00E-98	// jgi|Selmo1|270352|estExt_fgenesh1_kg.C_30007	118	34	2	21	34	65	81	59	80	56	45	50	493	107		4	8	9	8	7	13	12	5	8	74	Organic Solute Cotransporters-Putative sugar transporter family	C2H2		transporter activity	other membranes	transport	gnl|Arath7|AT1G11260	STP1	STP1 (SUGAR TRANSPORTER 1); carbohydrate transporter/ sugar porter
Contig10931	1192	0	gnl|Carpa1|supercontig_170.51	2.00E-98		1577	3662	1	1	1	1	1	3	3		1	2	14	7679	1	1	1	1	1	1	2		1	1	10	Lipid Metabolism Gene Families-Putative sterol-C5-desaturase family			other enzyme activity	other cellular components	other cellular processes	gnl|Arath7|AT3G02580	DWF7, BUL1	STE1 (STEROL 1); C-5 sterol desaturase
Contig10932	762	0	gnl|Orysa5|Os06g07090	4.00E-14	AP-1 complex subunit gamma-1, expressed // LOC_Os06g07090.1|12006.m05433|protein	1679	2074	1	4	1	2	3	2	2	2	2	3	22	2472	1	4	1	2	1	1	2	1	1	2	16				protein binding	other cellular components	transport	gnl|Arath7|AT1G23900	GAMMA-ADR, GAMMA-ADAPTIN 1	GAMMA-ADAPTIN 1 (GAMMA-ADAPTIN 1); clathrin binding
Contig10933	720	0	gnl|Phypa1|42908	2.00E-70	// jgi|Phypa1|42908|gw1.150.78.1	320	1423		2	1	5	6	4	6	2	1	2	29	1377		2	1	3	2	3	4	2	1	2	20				nucleic acid binding	nucleus	developmental processes	gnl|Arath7|AT3G04610	FLK	FLK (FLOWERING LOCUS KH DOMAIN); nucleic acid binding
Contig10935	1513	0	gnl|Phypa1|162706	2.00E-80	// jgi|Phypa1|162706|estExt_fgenesh1_pg.C_460122	5819	7053		1	1	1	1	1	1	1		1	8	9447	1	1	1	1	1	1	1	1		1	9					chloroplast	other metabolic processes	gnl|Arath7|AT2G35500		shikimate kinase-related
Contig10936	338	0	gnl|Sorbi1|Sb04g004270.1	2.00E-14		332	105	11	25	15	30	38	8	38	10	8	20	203	183	1	5	8	4	13		9	3	3	6	52	Cytoplasmic ribosomal protein gene family-S27a			protein binding	other intracellular components	other metabolic processes	gnl|Arath7|AT3G09790	UBQ8	UBQ8 (ubiquitin 8)
Contig10938	678	0	gnl|Phypa1|141903	1.00E-59	// jgi|Phypa1|141903|e_gw1.184.39.1	884	1442		3	8	4	3	5	2		1	3	29	2394		2	6	3	2	1	1			1	16				hydrolase activity	other membranes	developmental processes	gnl|Arath7|AT5G19740		peptidase M28 family protein
Contig10939	519	0	gnl|Phypa1|214822	2.00E-35	// jgi|Phypa1|214822|estExt_Genewise1.C_1060052	6330	6473		1	1	1	1	1	2		1	1	9	9177	1	1	1	1	1	1	1		1	1	9				protein binding	other cellular components	DNA or RNA metabolism	gnl|Arath7|AT2G01120	ORC4, ATORC4	ATORC4/ORC4 (ORIGIN RECOGNITION COMPLEX SUBUNIT 4); protein binding
Contig1094	1302	0	gnl|Arath7|AT5G61410	2.00E-123	RPE (EMBRYO DEFECTIVE 2728); ribulose-phosphate 3-epimerase	9592	1678	2	5	2	2	4	3	3		2	3	26	4662	1	3	1	1	2	1	1		1	1	12				other enzyme activity	other membranes	other metabolic processes	gnl|Arath7|AT5G61410	EMB2728, RPE	RPE (EMBRYO DEFECTIVE 2728); ribulose-phosphate 3-epimerase
Contig10941	633	0	gnl|Phypa1|201465	3.00E-32	// jgi|Phypa1|201465|estExt_Genewise1.C_20063	35	40	2	27	24	90	86	40	69	30	28	46	442	6711		3	3			1	1		1	1	10				hydrolase activity	other membranes	other cellular processes	gnl|Arath7|AT3G25700		chloroplast nucleoid DNA-binding protein-related
Contig10942	1189	0	gnl|Phypa1|174245	3.00E-141	// jgi|Phypa1|174245|estExt_gwp_gw1.C_50269	2425	1629	1	4	2	4	4	2	5		2	2	26	796	1	4	2	4	4	2	4		2	2	25	EF-hand containing proteins:Group II			other enzyme activity	nucleus	other metabolic processes	gnl|Arath7|AT2G30110	MOS5, ATUBA1	ATUBA1 (Arabidopsis thaliana ubiquitin-activating enzyme 1); ubiquitin activating enzyme
Contig10943	497	0	gnl|Arath7|AT2G33380	3.00E-62	RD20 (RESPONSIVE TO DESSICATION 20); calcium ion binding	9419	811	3	3	3	9	9	2	3	1	4	8	45	2024	2	2	1	3	2	1	1	1	1	3	17	Acyl Lipid Metabolism Family-Caleosin			other binding	other cellular components	other biological processes	gnl|Arath7|AT2G33380	RD20	RD20 (RESPONSIVE TO DESSICATION 20); calcium ion binding
Contig10944	680	0	gnl|Selmo1|444139	2.00E-22	// jgi|Selmo1|444139|estExt_fgenesh2_pg.C_400085	6461	24239			1								1	6175			1	1	2	2	2	1	1	1	11							gnl|Arath7|AT3G26740	CCL	CCL (CCR-LIKE)
Contig10945	705	0	gnl|Phypa1|196291	6.00E-91	// jgi|Phypa1|196291|estExt_gwp_gw1.C_2610006	863	205	7	21	7	13	14	11	17	6	9	12	117	2844	1	3	1	3		1	2	2	1	1	15				hydrolase activity	other cellular components	other metabolic processes	gnl|Arath7|AT3G22110	PAC1	PAC1 (20S proteasome alpha subunit C1); peptidase
Contig10946	411	0	gnl|Selmo1|404389	3.00E-23	// jgi|Selmo1|404389|fgenesh2_pg.C_scaffold_2000377	7	6	7	67	164	185	219	190	277	149	162	198	1618	69			16	9	15	8	18	2		23	91	Glycosyltransferase Gene Families-Glycosyltransferase- Family 1			other binding	other cellular components	other biological processes	gnl|Arath7|AT1G06580		pentatricopeptide (PPR) repeat-containing protein
Contig10947	702	0	gnl|Phypa1|193960	5.00E-89	// jgi|Phypa1|193960|estExt_gwp_gw1.C_2090039	10419	6132	1	6	3								10	9728	1	6	1								8							gnl|Chlre3|171044		// jgi|Chlre3|171044
Contig10948	647	0	gnl|Phypa1|222973	3.00E-17	// jgi|Phypa1|222973|estExt_Genewise1.C_2460030	1186	2209	2	3	2	1	2	3	3		2	3	21	3006	1	2	1	1	2	1	3		1	2	14					ER		gnl|Arath7|AT1G75110	RRA2	RRA2 (REDUCED RESIDUAL ARABINOSE 2)
Contig10949	577	0	gnl|Vitvi1|GSVIVP00019720001	3.00E-32		2429	1698	2	4	3	2	3	2	3	3	2	2	26	4020	1	1	1	1	1	1	2	3	1	1	13				structural molecule activity	ribosome	other metabolic processes	gnl|Arath7|AT3G17465	RPL3P	RPL3P (ribosomal protein large subunit 3P); structural constituent of ribosome
Contig1095	1316	0	gnl|Phypa1|2572	8.00E-121	// jgi|Phypa1|2572|gw1.219.6.1	22	559	2	3	4	8	11	5	9	3	6	8	59	4661		3	2	1	1	1	1	1	1	1	12				DNA or RNA binding			gnl|Arath7|AT5G19350		RNA-binding protein 45 (RBP45), putative
Contig10950	492	0	gnl|Phypa1|62365	8.00E-59	// jgi|Phypa1|62365|fgenesh1_kg.scaffold_20000005	5605	3120	1	3	1	2	3	2	2		1	1	16	3854	1	3	1	1	2	1	2		1	1	13				protein binding	chloroplast	other metabolic processes	gnl|Arath7|AT1G32060	PRK	PRK (PHOSPHORIBULOKINASE); ATP binding / phosphoribulokinase/ protein binding
Contig10951	432	0	gnl|Poptr1|649192	4.00E-11	// jgi|Poptr1_1|649192|grail3.0001026601	45	376		5	3	11	9	9	14	13	6	9	79	969		5	1	3	3	2	3	2	1	3	23	PP2C-type phosphatases-Group D			hydrolase activity	other membranes		gnl|Arath7|AT3G51370		protein phosphatase 2C, putative / PP2C, putative
Contig10952	1204	0	gnl|Carpa1|supercontig_3.122	6.00E-101		3711	1861	2	5	1	2	3	2	4		2	3	24	1364	1	3	1	2	3	2	3		2	3	20					other membranes		gnl|Arath7|AT1G64650		similar to unknown protein [Arabidopsis thaliana] (TAIR:AT4G27720.1); similar to unknown protein [Arabidopsis thaliana] (TAIR:AT3G49310.1); similar to expressed protein [Oryza sativa (japonica cultivar-group)] (GB:ABF93637.1); similar to Os03g0114800 [Oryza sativa (japonica cultivar-group)] (GB:NP_001048746.1); similar to Major Facilitator Superfamily protein, expressed [Oryza sativa (japonica cu…
Contig10953	807	0	gnl|Orysa5|Os01g58640	9.00E-93	nucleotide pyrophosphatase/phosphodiesterase, putative, expressed // LOC_Os01g58640.1|12001.m12006|protein	604	431	2	6	12	9	10	6	9	6	6	6	72	7524		1	2	1	1	2	1	1	1		10	Purple acid phosphatase family			hydrolase activity	other membranes	other biological processes	gnl|Carpa1|supercontig_197.8
Contig10954	556	0	gnl|Poptr1|671512	2.00E-49	// jgi|Poptr1_1|671512|grail3.0131004001	5463	2843		2	1	3	2	2	3	1	1	2	17	3594	1	2	1	2	1	1	2	1	1	1	13				hydrolase activity	other cellular components	other metabolic processes	gnl|Arath7|AT1G56700		pyrrolidone-carboxylate peptidase family protein
Contig10955	449	0	gnl|Vitvi1|GSVIVP00014795001	1.00E-20		1117	2649		4	4	2	2	1	2	1	1	1	18	2689	1	2	2	2	2	1	2	1	1	1	15					other cellular components		gnl|Arath7|AT4G33380		similar to unknown protein [Arabidopsis thaliana] (TAIR:AT1G04555.1); similar to Os02g0761600 [Oryza sativa (japonica cultivar-group)] (GB:NP_001048198.1); similar to Os06g0214100 [Oryza sativa (japonica cultivar-group)] (GB:NP_001057130.1); similar to unnamed protein product [Ostreococcus tauri] (GB:CAL57590.1)
Contig10956	838	0	gnl|Selmo1|77584	2.00E-26	// jgi|Selmo1|77584|e_gw1.1.907.1	1374	725		2	2	5	6	6	8	10	5	5	49	2611		2	2	1		1	3	2	2	2	15				other molecular functions	chloroplast	other biological processes	gnl|Arath7|AT1G45688		similar to unknown protein [Arabidopsis thaliana] (TAIR:AT5G42860.1); similar to H0814G11.12 [Oryza sativa (indica cultivar-group)] (GB:CAJ86345.1); similar to CAA30379.1 protein [Oryza sativa] (GB:CAB53482.1)
Contig10957	654	0	gnl|Poptr1|721866	3.00E-46	// jgi|Poptr1_1|721866|estExt_Genewise1_v1.C_LG_IX1541	136	447		7	3	10	12	7	11	5	7	8	70	2893		2	1	1	1	2	4	1	1	2	15	C2C2-CO-like Transcription Factor Family	C2C2-CO-like	Orphans	other binding	other intracellular components	other metabolic processes	gnl|Arath7|AT2G21320		zinc finger (B-box type) family protein
Contig10958	496	0	gnl|Selmo1|267677	1.00E-23	// jgi|Selmo1|267677|estExt_fgenesh1_pm.C_230011	292	1066		5	2	6	6	5	5	2	2	3	36	3074		5	2	1	1	1	1	1	1	1	14				other molecular functions	other cellular components	response to stress	gnl|Arath7|AT3G17020		universal stress protein (USP) family protein
Contig10959	1216	0	gnl|Medtr1|AC145222_17.4	9.00E-119	Spermine synthase chr05_pseudomolecule_IMGAG.1 519312-516481 F EGN_Mt060719 20060904 TIGR 2586.m00017	1552	2351	1	4	2	1	1	2	4	2	2	1	20	2358	1	3	1	1	1	2	3	1	2	1	16				transferase activity	other cytoplasmic components	other biological processes	gnl|Arath7|AT5G19530	ACL5	ACL5 (ACAULIS 5)
Contig1096	1163	0	gnl|Selmo1|438686	1.00E-24	// jgi|Selmo1|438686|estExt_fgenesh2_pg.C_40065	46974	76696			1								1																			gnl|Selmo1|438686		// jgi|Selmo1|438686|estExt_fgenesh2_pg.C_40065
Contig10960	1284	0	gnl|Arath7|AT3G45040	1.00E-63	phosphatidate cytidylyltransferase family protein	6655	6608		1		2	1	1	1		2	1	9	7426	1	1		2	1	1	1		2	1	10				transferase activity	other membranes	other metabolic processes	gnl|Arath7|AT3G45040		phosphatidate cytidylyltransferase family protein
Contig10961	468	0	gnl|Medtr1|CR932961_21.4	2.00E-12	Armadillo chr05_pseudomolecule_IMGAG.1 19748548-19753809 E EGN_Mt060719 20060904 TIGR 3725.m00021	29	60	5	32	27	44	41	34	65	23	29	48	348	13706			1			1	1	1	1	1	6	Plant U-box protein (PUB) Class II			other enzyme activity	other cellular components	other cellular processes	gnl|Arath7|AT4G12710		armadillo/beta-catenin repeat family protein
Contig10962	741	0	gnl|Sorbi1|Sb01g005680.1	6.00E-43		804	393	1	5	7	11	15	7	11	6	5	9	77	348		2	4	6	8	5	3	2	3	4	37				other enzyme activity	other cellular components	other metabolic processes	gnl|Arath7|AT1G04580	ATAO-4, ATAO2, AAO4	AAO4 (ALDEHYDE OXIDASE 4); aldehyde oxidase
Contig10963	501	0	gnl|Phypa1|109446	2.00E-44	// jgi|Phypa1|109446|estExt_fgenesh1_kg.C_80001	20	850	8	8	5	4	4	2	5	2	2	3	43	2285	2	1	1	2	3	1	2	1	1	2	16				protein binding	chloroplast	other biological processes	gnl|Arath7|AT4G35450	AFT, AKR2	AKR2 (ANKYRIN REPEAT-CONTAINING PROTEIN 2); protein binding
Contig10964	402	0	gnl|Phypa1|22024	2.00E-22	// jgi|Phypa1|22024|gw1.36.64.1	5782	1508	7	1	2	3	3	3	3		3	3	28	8766	1	1	1	1	1	1	1		1	1	9				hydrolase activity	chloroplast	other metabolic processes	gnl|Arath7|AT3G10420		sporulation protein-related
Contig10965	1197	0	gnl|Selmo1|426628	2.00E-30	// jgi|Selmo1|426628|fgenesh2_pg.C_scaffold_84000099	5729	64146			1								1	27026		1	1								2							gnl|Phypa1|171344		// jgi|Phypa1|171344|estExt_fgenesh1_pg.C_2870018
Contig10966	635	0	gnl|Phypa1|133419	7.00E-25	// jgi|Phypa1|133419|e_gw1.103.1.1	6	4		17	1161	245	235	364	304	188	280	200	2994	27596		2									2	Glycoside Hydrolase Gene Families-Glycoside Hydrolase Family 28		RWP-RK	other binding	other cellular components	other biological processes	gnl|Phypa1|116111		// jgi|Phypa1|116111|e_gw1.15.341.1
Contig10968	485	0	gnl|Carpa1|supercontig_211.8	2.00E-70		846	101	22	48	12	15	26	17	26	13	16	22	217	149	8	18	1	4	5	5	6	2	4	8	61	Chloroplast and Mitochondria gene families-Chlorophyll a/b-binding protein family			other binding	other cellular components	other metabolic processes	gnl|Arath7|AT1G29910	CAB3, AB180, LHCB1.2	CAB3 (CHLOROPHYLL A/B BINDING PROTEIN 3); chlorophyll binding
Contig10969	749	0	gnl|Carpa1|supercontig_1.398	3.00E-101		160	71	10	29	18	31	41	28	44	64	12	18	295	37	3	9	8	15	18	9	16	31	5	9	123	HSP70s			nucleotide binding	other cellular components	response to abiotic or biotic stimulus	gnl|Arath7|AT1G16030	HSP70B	HSP70B (heat shock protein 70B); ATP binding
Contig10970	890	0	gnl|Poptr1|556179	9.00E-76	// jgi|Poptr1_1|556179|eugene3.00040892	40	41	35	61	45	38	41	43	71	35	33	39	441	7464	1	1	1	1	2	1	1		1	1	10	FtsH: AAA ATP-dependent zinc metallopeptidase-Cell division protein FtsH-like protein family			hydrolase activity	chloroplast	other metabolic processes	gnl|Arath7|AT3G02450		cell division protein ftsH, putative
Contig10971	1077	0	gnl|Medtr1|AC144766_4.4	4.00E-102	Aspartyl-tRNA synthetase, class IIb; tRNA synthetase, class II (D, K and N) chr04_pseudomolecule_IMGAG.1 31431720-31436835 E EGN_Mt060719 20060904 TIGR 2563.m00006	2166	867	1	4	2	3	3	11	5	5	3	6	43	2784	1	2	2	1	2		2	2	1	2	15				other enzyme activity	other cytoplasmic components	other metabolic processes	gnl|Arath7|AT1G70980	SYNC1	SYNC1; ATP binding / aminoacyl-tRNA ligase/ asparagine-tRNA ligase/ aspartate-tRNA ligase/ nucleic acid binding
Contig10972	946	0	gnl|Selmo1|90062	2.00E-73	// jgi|Selmo1|90062|e_gw1.10.174.1	50	14		56	118	121	142	107	160	89	61	106	960	3007			2	2	1	2	2	1	2	2	14	Pollen Coat Proteome-Lipase proteins			hydrolase activity	other membranes	other metabolic processes	gnl|Arath7|AT1G67830	ATFXG1	ATFXG1 (ALPHA-FUCOSIDASE 1); alpha-L-fucosidase/ carboxylic ester hydrolase
Contig10973	1010	0	gnl|Phypa1|217099	2.00E-105	// jgi|Phypa1|217099|estExt_Genewise1.C_1370067	5366	300	2	11	6	8	8	10	20	6	8	15	94	806	1	5	2	2	3	2	3	1	1	5	25	14-3-3 proteins			protein binding	other cellular components	other metabolic processes	gnl|Arath7|AT1G35160	GF14 PHI, GRF4	GRF4 (GENERAL REGULATORY FACTOR 4); protein phosphorylated amino acid binding
Contig10974	629	0	gnl|Arath7|AT2G20560	4.00E-43	DNAJ heat shock family protein	123	147	10	13	5	16	20	13	35	12	14	18	156	494	2	5	3	3	2	2	5	3	2	4	31				protein binding	other cellular components	other metabolic processes	gnl|Arath7|AT2G20560		DNAJ heat shock family protein
Contig10975	1131	0	gnl|Phypa1|40827	1.00E-32	// jgi|Phypa1|40827|gw1.65.205.1	480	6214		1	1	1		1	2		2	1	9	9107	1	1	1	1	1	1	1		1	1	9						other cellular processes	gnl|Arath7|AT5G49880		mitotic checkpoint family protein
Contig10976	585	0	gnl|Phypa1|204180	3.00E-45	// jgi|Phypa1|204180|estExt_Genewise1.C_190023	337	5278	2	1	1	1	1	1	2		1	1	11	9005	1	1	1	1	1	1	1		1	1	9				hydrolase activity		other metabolic processes	gnl|Arath7|AT2G27450	ATNLP1, CPA, NLP1	NLP1 (NITRILASE-LIKE PROTEIN 1); hydrolase, acting on carbon-nitrogen (but not peptide) bonds
Contig10977	926	0	gnl|Phypa1|119899	4.00E-38	// jgi|Phypa1|119899|e_gw1.30.48.1	3234	6245		1	1	1	1	1	1		1	2	9	9122		1	1	1	1	1	1		1	2	9					chloroplast	other cellular processes	gnl|Arath7|AT2G29680	CDC6	CDC6 (CDC6)
Contig10978	400	0	gnl|Poptr1|567566	1.00E-53	// jgi|Poptr1_1|567566|eugene3.00102124	749	211	5	14	5	9	19	15	17	16	8	7	115	179	2	9	3	4	12	4	9	4	2	4	53	Protein synthesis factors-EF1A - elongation factor 1A			other molecular functions	mitochondria	other metabolic processes	gnl|Arath7|AT1G07920		elongation factor 1-alpha / EF-1-alpha
Contig1098	1092	0	gnl|Phypa1|161924	8.00E-33	// jgi|Phypa1|161924|estExt_fgenesh1_pg.C_370066	10072	4406		1	1	2	2	1	3	1	1	1	13	7537		1	1	1	1	1	2	1	1	1	10				other molecular functions		other biological processes	gnl|Arath7|AT5G46020		similar to cupin family protein [Arabidopsis thaliana] (TAIR:AT2G18540.1); similar to Os01g0752800 [Oryza sativa (japonica cultivar-group)] (GB:NP_001044269.1); similar to hypothetical protein [Oryza sativa (japonica cultivar-group)] (GB:AAT01307.1); contains domain SUBFAMILY NOT NAMED (PTHR22055:SF4); contains domain FAMILY NOT NAMED (PTHR22055)
Contig10980	850	0	gnl|Vitvi1|GSVIVP00024713001	4.00E-103		405	153	8	12	10	14	14	13	14	26	29	13	153	49	3	12	9	12	12	12	11	12	10	12	105	Glycosyltransferase Gene Families-Glycosyltransferase Family- 48			transferase activity	plasma membrane	other cellular processes	gnl|Arath7|AT1G05570	GSL06, ATGSL6, ATGSL06, GSL6, CALS1	CALS1 (CALLOSE SYNTHASE 1); transferase, transferring glycosyl groups
Contig10981	642	0	gnl|Selmo1|439613	3.00E-44	// jgi|Selmo1|439613|estExt_fgenesh2_pg.C_70316	329	13074		1	1								2	19805	1	1	1								3							gnl|Chlre3|98504		// jgi|Chlre3|98504
Contig10982	806	0	gnl|Selmo1|441084	6.00E-79	// jgi|Selmo1|441084|estExt_fgenesh2_pg.C_140064	273	110	6	18	13	27	31	21	40	13	21	13	203	29	2	16	10	23	26	17	25	7	10	13	149	Inorganic Solute Cotransporters-Putative potassium transporter family			transporter activity	other membranes	transport	gnl|Arath7|AT1G31120	KUP10	KUP10 (K+ transporter 10); potassium ion transporter
Contig10983	1106	0	gnl|Selmo1|419690	1.00E-178	// jgi|Selmo1|419690|fgenesh2_pg.C_scaffold_43000171	259	306	3	4	2	12	14	17	16	4	8	12	92	113	1	2	2	9	12	11	14	3	7	11	72	Primary Pumps (ATPases) Gene Families-Plasma membrane H+-ATPase family			hydrolase activity	other membranes	transport	gnl|Arath7|AT1G17260	AHA10	AHA10 (AUTOINHIBITED H(+)-ATPASE ISOFORM 10); ATPase
Contig10987	771	0	gnl|Carpa1|supercontig_0.28	6.00E-108		1	1	91	267	271	834	710	856	1081	382	309	449	5250	6590				2	2	1	2	1	1	1	10	Receptor kinase-like protein family	Trihelix		kinase activity	other membranes	other cellular processes	gnl|Arath7|AT5G01020		protein kinase family protein
Contig10988	417	0	gnl|Poptr1|822736	2.00E-12	// jgi|Poptr1_1|822736|estExt_fgenesh4_pg.C_LG_XI0062	10111	4679	1	1	1	1	3	1	1	1	1	1	12	4590	1	1	1	1	3	1	1	1	1	1	12					chloroplast		gnl|Arath7|AT1G62250		similar to Os03g0744700 [Oryza sativa (japonica cultivar-group)] (GB:NP_001051239.1)
Contig10989	912	0	gnl|Phypa1|6718	2.00E-62	// jgi|Phypa1|6718|gw1.309.29.1	5	1639		6	1		1	1	1	1	1	14	26	27616		2									2				other molecular functions	other cellular components	other biological processes	gnl|Phypa1|113132		// jgi|Phypa1|113132|e_gw1.6.149.1
Contig1099	1307	0	gnl|Arath7|AT1G80480	6.00E-97	PTAC17 (PLASTID TRANSCRIPTIONALLY ACTIVE17)	425	852	8	3	2	4	5	4	8	1	5	3	43	3171	3	1	1	1	2	1	2		1	2	14				other molecular functions	other cellular components	other biological processes	gnl|Arath7|AT1G80480	PTAC17	PTAC17 (PLASTID TRANSCRIPTIONALLY ACTIVE17)
Contig10991	2243	0	gnl|Carpa1|supercontig_43.42	1.00E-126		2164	387		11	6	9	8	6	13	11	6	8	78	6235		3	1	1	1	1	1	1	1	1	11				other enzyme activity	other membranes	other biological processes	gnl|Arath7|AT1G67410		exostosin family protein
Contig10992	408	0	gnl|Vitvi1|GSVIVP00034959001	2.00E-10		637	5359						4	5		2		11	18870						1	1		1		3							gnl|Carpa1|supercontig_19.12
Contig10993	627	0	gnl|Orysa5|Os01g16900	6.00E-46	3-isopropylmalate dehydrogenase, chloroplast precursor, putative, expressed // LOC_Os01g16900.1|12001.m08286|protein	3543	936	2	8	2	3	4	4	6	3	2	6	40	3308	1	2	1	1	1	1	2	2	1	2	14				other enzyme activity	mitochondria	other metabolic processes	gnl|Arath7|AT3G09810		isocitrate dehydrogenase, putative / NAD+ isocitrate dehydrogenase, putative
Contig10994	1286	0	gnl|Orysa5|Os02g05330	0	eukaryotic initiation factor 4A, putative, expressed // LOC_Os02g05330.1|12002.m05881|protein	34	30	37	64	54	54	62	55	84	52	40	55	557	666	1	4	3	2	2	3	5	3	1	3	27	Protein synthesis factors-eIF4A-like - RNA helicases most related to eIF4A			hydrolase activity	other cellular components	other biological processes	gnl|Arath7|AT1G54270	EIF4A-2	EIF4A-2 (eukaryotic translation initiation factor 4A-2); ATP-dependent helicase
Contig10995	798	0	gnl|Phypa1|215157	2.00E-52	// jgi|Phypa1|215157|estExt_Genewise1.C_1120033	86	46	16	31	22	54	51	45	65	41	31	53	409	4406	1	2	1	1	1	2	1	1	1	1	12	EF-hand containing proteins:Group IV			other binding	other cellular components	other biological processes	gnl|Arath7|AT3G50360	ATCEN2	ATCEN2 (CENTRIN2); calcium ion binding
Contig10996	710	0	gnl|Phypa1|136114	2.00E-69	// jgi|Phypa1|136114|e_gw1.126.139.1	1429	4778	1	1	1	2	2	1	2		1	1	12	9395	1	1	1	1	1	1	1		1	1	9				other enzyme activity		other metabolic processes	gnl|Arath7|AT2G41460	ARP	ARP (apurinic endonuclease-redox protein)
Contig10998	499	0	gnl|Sorbi1|Sb06g019850.1	7.00E-17		178	65	2	11	21	36	50	47	54	24	20	45	310	242		3	5	4	5	9	2	8	2	6	44	Glycoside Hydrolase Gene Families-Glycoside Hydrolase Family 1			hydrolase activity	other membranes	other metabolic processes	gnl|Arath7|AT2G25630		glycosyl hydrolase family 1 protein
Contig10999	433	0	gnl|Selmo1|108652	7.00E-38	// jgi|Selmo1|108652|e_gw1.37.277.1	6	4		17	1161	245	235	364	304	188	280	200	2994	53		12	17	10	5	18	12	6	11	9	100	Glycoside Hydrolase Gene Families-Glycoside Hydrolase Family 28		RWP-RK	other binding	other cellular components	other biological processes	gnl|Arath7|AT3G49170	EMB2261	EMB2261 (EMBRYO DEFECTIVE 2261); binding
Contig11	636	0	gnl|Phypa1|108328	2.00E-52	// jgi|Phypa1|108328|estExt_fgenesh1_pm.C_2490015	9624	1802	1	5	1	4	3	2	4	1	2	2	25	851	1	5	1	4	3	1	4	1	2	2	24	Cytoplasmic ribosomal protein gene family-L32			structural molecule activity	ribosome	other metabolic processes	gnl|Arath7|AT4G18100		60S ribosomal protein L32 (RPL32A)
Contig110	888	0	gnl|Phypa1|159285	1.00E-108	// jgi|Phypa1|159285|estExt_fgenesh1_pg.C_110141	5671	1005	2	5	2	4	5	4	4	6	1	5	38	2460	1	2	1	2	3	1	2	2		2	16				DNA or RNA binding	other cellular components	other biological processes	gnl|Arath7|AT3G05060		SAR DNA-binding protein, putative
Contig1100	838	0	gnl|Phypa1|193235	1.00E-95	// jgi|Phypa1|193235|estExt_gwp_gw1.C_1960061	305	42	15	56	19	43	51	53	72	33	37	58	437	2700	1	4	1	1	2	1	2	1	1	1	15				nucleotide binding	other intracellular components	other biological processes	gnl|Arath7|AT4G17170	AtRABB1c, AtRab2A, AT-RAB2	AT-RAB2 (Arabidopsis Rab GTPase homolog B1c); GTP binding
Contig11000	627	0	gnl|Phypa1|73291	2.00E-41	// jgi|Phypa1|73291|fgenesh1_pg.scaffold_41000055	8102	37694		1									1	26735	1	1									2							gnl|Chlre3|189194		// jgi|Chlre3|189194
Contig11001	377	0	gnl|Carpa1|supercontig_10.115	4.00E-10		143	11720									2		2	11394				1	1		1		2	2	7							gnl|Arath7|AT1G80650	RTL1	RTL1 (RNASE THREE-LIKE PROTEIN 1); double-stranded RNA binding
Contig11002	940	0	gnl|Selmo1|81550	1.00E-76	// jgi|Selmo1|81550|e_gw1.4.812.1	649	67	16	31	22	32	42	32	52	16	27	32	302	1493	1	1	2	1	2	3	5	1	1	2	19				other enzyme activity	other cellular components	other cellular processes	gnl|Arath7|AT1G63800	UBC5	UBC5 (ubiquitin-conjugating enzyme 37); ubiquitin-protein ligase
Contig11003	618	0	gnl|Carpa1|supercontig_7.16	1.00E-86		205	3341	2	4	1	1	1	1	2		1	2	15	4619	1	2	1	1	1	1	2		1	2	12				other enzyme activity	chloroplast	other metabolic processes	gnl|Arath7|AT4G18480	CH42, CH-42, CHL11, CHLI-1, CHLI1	CHLI1 (CHLORINA 42); magnesium chelatase
Contig11004	908	0	gnl|Vitvi1|GSVIVP00019119001	7.00E-45		9472	6741	1	1	1	1	1	1	1		1	1	9	9225	1	1	1	1	1	1	1		1	1	9				other molecular functions	nucleus	other biological processes	gnl|Arath7|AT5G61330		rRNA processing protein-related
Contig11005	1762	0	gnl|Selmo1|178241	1.00E-112	// jgi|Selmo1|178241|estExt_Genewise1Plus.C_450033	3535	888		3	3	2	6	10	6	3	6	3	42	513		2	3	2	3	6	4	3	4	3	30	Glycoside Hydrolase Gene Families-Glycoside Hydrolase Family 38			hydrolase activity	other membranes	other metabolic processes	gnl|Arath7|AT3G26720		glycosyl hydrolase family 38 protein
Contig11006	475	0	gnl|Phypa1|122940	2.00E-56	// jgi|Phypa1|122940|e_gw1.42.185.1	349	2439	1	3	1	3	2	1	2	3	2	2	20	2393	1	2	1	2	2	1	2	2	1	2	16	Acyl Lipid Metabolism Family-Patatin-like Acyl-Hydrolase			hydrolase activity	other cellular components	other metabolic processes	gnl|Arath7|AT3G57140	SDP1-LIKE	SDP1-LIKE (SDP1-LIKE)
Contig11007	819	0	gnl|Phypa1|169462	5.00E-11	// jgi|Phypa1|169462|estExt_fgenesh1_pg.C_2100007	3014	10127		3									3	9705		8									8							gnl|Phypa1|162069		// jgi|Phypa1|162069|estExt_fgenesh1_pg.C_390004
Contig11008	521	0	gnl|Medtr1|AC174278_10.3	8.00E-60	HMG-I and HMG-Y, DNA-binding; Peptidase S1 and S6, chymotrypsin/Hap chr08_pseudomolecule_IMGAG.1 23503444-23509311 E EGN_Mt060719 20060904 TIGR 3513.m00013	2134	646	6	5	4	4	6	7	6	1	5	10	54	3177		1	2	2	3	2	2	1		1	14				hydrolase activity	chloroplast	other metabolic processes	gnl|Arath7|AT5G40200	DEGP9	DEGP9 (DEGP PROTEASE 9); serine-type peptidase/ trypsin
Contig1101	681	0	gnl|Phypa1|214679	1.00E-72	// jgi|Phypa1|214679|estExt_Genewise1.C_1040026	10054	4356	1	1	2	1	2	2	2		1	1	13	4397	1	1	2	1	1	2	2		1	1	12				DNA or RNA binding	other cellular components	cell organization and biogenesis	gnl|Arath7|AT4G15770		60S ribosome subunit biogenesis protein, putative
Contig11010	1084	0	gnl|Medtr1|AC146758_13.4	8.00E-11	Cytochrome b6/f complex, subunit 5 chr07_pseudomolecule_IMGAG.1 25716454-25718465 E EGN_Mt060719 20060904 TIGR 2683.m00011	10679	7723						3		2		2	7	12427						3		2		1	6				other enzyme activity	other cellular components	electron transport or energy pathways	gnl|Arath7|ATCG00600	PETG	Cytochrome b6-f complex, subunit V. Disruption of homologous gene in Chlamydomonas results in disruption of cytochrome b6-f complex.
Contig11011	669	0	gnl|Phypa1|107996	8.00E-25	// jgi|Phypa1|107996|estExt_fgenesh1_pm.C_2140008	9806	2996		1	1	1	2	3	6	1	1	1	17	5854		1	1	1	1	2	2	1	1	1	11				other enzyme activity	cytosol	other metabolic processes	gnl|Arath7|AT4G33150	LKR/SDH, LKR, SDH	LKR (SACCHAROPINE DEHYDROGENASE)
Contig11012	828	0	gnl|Selmo1|437656	1.00E-18	// jgi|Selmo1|437656|estExt_fgenesh2_pg.C_00965	2281	13181		1	1								2	16431		3	1								4							gnl|Phypa1|162060		// jgi|Phypa1|162060|estExt_fgenesh1_pg.C_380198
Contig11013	590	0	gnl|Selmo1|146515	1.00E-29	// jgi|Selmo1|146515|estExt_Genewise1.C_120754	2624	8154			1	1	1	1	1			1	6	13382			1	1	1	1	1			1	6				other molecular functions	chloroplast	other biological processes	gnl|Arath7|AT5G41560		similar to Os03g0125700 [Oryza sativa (japonica cultivar-group)] (GB:NP_001048819.1); similar to expressed protein [Oryza sativa (japonica cultivar-group)] (GB:ABF93748.1)
Contig11014	428	0	gnl|Sorbi1|Sb05g022660.1	7.00E-09		99	91	1	9	6	44	35	20	44	16	25	34	234	19890				1	1	1					3	C3H Transcription Factor Family	C3H		other binding	other membranes	other cellular processes	gnl|Orysa5|Os11g37230		protein binding protein, putative, expressed // LOC_Os11g37230.1|12011.m07570|protein
Contig11015	878	0	gnl|Poptr1|230957	7.00E-36	// jgi|Poptr1_1|230957|gw1.X.5654.1	1	4871		2	2	1	1	1	2		1	2	12	5810		1	2	1	1	1	2		1	2	11							gnl|Arath7|AT5G02940		similar to phosphotransferase-related [Arabidopsis thaliana] (TAIR:AT5G43745.1); similar to Os03g0163100 [Oryza sativa (japonica cultivar-group)] (GB:NP_001049055.1); similar to Unknown protein [Oryza sativa (japonica cultivar-group)] (GB:AAN06856.1); contains InterPro domain Protein of unknown function DUF1012; (InterPro:IPR010420)
Contig11016	393	0	gnl|Poptr1|577204	7.00E-13	// jgi|Poptr1_1|577204|eugene3.00161339	9	7377						2	2	1	1	1	7	9495				1	1	1	2	2	1	1	9				other molecular functions	other cellular components	other biological processes	gnl|Arath7|AT2G38580		similar to unknown protein [Arabidopsis thaliana] (TAIR:AT1G65010.1); similar to PREDICTED: similar to myosin XVIIIa [Rattus norve (GB:XP_001080824.1); similar to Os03g0333000 [Oryza sativa (japonica cultivar-group)] (GB:NP_001050020.1); contains InterPro domain Prefoldin; (InterPro:IPR009053)
Contig11017	850	0	gnl|Selmo1|165716	5.00E-78	// jgi|Selmo1|165716|estExt_Genewise1Plus.C_21345	92	93	12	15	32	17	21	44	38	15	17	16	227	26	1	14	20	17	16	30	27	14	11	15	165	ABC transporters-ABC transporter-like			transporter activity	other membranes	transport	gnl|Arath7|AT1G04120	MRP5, ATMRP5	ATMRP5 (Arabidopsis thaliana multidrug resistance-associated protein 5)
Contig11018	675	0	gnl|Poptr1|547766	4.00E-40	// jgi|Poptr1_1|547766|eugene3.00010207	3	1199	1	5	1	5	3	3	5	3	2	5	33	2376	1	4	1	2	2	1	2	1	1	1	16				other molecular functions	other cellular components	other biological processes	gnl|Arath7|AT3G12390		nascent polypeptide associated complex alpha chain protein, putative / alpha-NAC, putative
Contig11019	740	0	gnl|Vitvi1|GSVIVP00029178001	4.00E-79		699	1412	2	3	1	3	3	4	5	1	3	4	29	712	1	3	1	2	3	3	5	1	3	4	26	EF-hand containing proteins:Group VI			other enzyme activity	mitochondria	electron transport or energy pathways	gnl|Arath7|AT2G20800	NDB4	NDB4 (NAD(P)H DEHYDROGENASE B4); NADH dehydrogenase
Contig1102	558	0	gnl|Medtr1|AC125473_12.5	1.00E-12	ABA/WDS induced protein chr01_pseudomolecule_IMGAG.1 23468312-23465988 F EGN_Mt060719 20060904 TIGR 2142.m00012	2299	7252			3		4			1			8	8055			1		4		2	1	1		9							gnl|Carpa1|supercontig_21.214
Contig11020	1150	0	gnl|Selmo1|181652	6.00E-69	// jgi|Selmo1|181652|estExt_Genewise1Plus.C_670037	3587	4519	1	2	1	1	2	1			3	1	12	6103	1	1	1	1	2	1			3	1	11				hydrolase activity	plastid	other metabolic processes	gnl|Arath7|AT5G56730		peptidase M16 family protein / insulinase family protein
Contig11021	503	0	gnl|Orysa5|Os05g14180	6.00E-35	OsIAA17 - Auxin-responsive Aux/IAA gene family member, expressed // LOC_Os05g14180.1|12005.m05830|protein	1519	130		2	4	31	30	23	33	7	19	28	177	3681			4	1	1	2	1	1	2	1	13			AUX/IAA	transcription factor activity	nucleus	other biological processes	gnl|Arath7|AT5G65670	IAA9	IAA9 (indoleacetic acid-induced protein 9); transcription factor
Contig11022	415	0	gnl|Selmo1|102729	2.00E-20	// jgi|Selmo1|102729|e_gw1.26.321.1	6	4		17	1161	245	235	364	304	188	280	200	2994													Glycoside Hydrolase Gene Families-Glycoside Hydrolase Family 28		RWP-RK	other binding	other cellular components	other biological processes	gnl|Arath7|AT1G05750	PDE247	PDE247 (PIGMENT DEFECTIVE 247); binding
Contig11024	776	0	gnl|Phypa1|72000	4.00E-09	// jgi|Phypa1|72000|fgenesh1_pg.scaffold_35000010	1922	16998		2									2	3494		13									13							gnl|Phypa1|114397		// jgi|Phypa1|114397|e_gw1.10.233.1
Contig11025	569	0	gnl|Phypa1|206410	2.00E-18	// jgi|Phypa1|206410|estExt_Genewise1.C_330207	149	1061	2	4	3	4	4	5	7		4	3	36	427	2	4	2	3	3	5	7		4	3	33				DNA or RNA binding	other cellular components	other metabolic processes	gnl|Arath7|AT2G18050	HIS1-3	HIS1-3 (HISTONE H1-3); DNA binding
Contig11026	707	0	gnl|Arath7|AT1G60230	2.00E-78	radical SAM domain-containing protein	3264	4677	3	1		1	1	2	2		1	1	12	9191	2	1		1	1	1	1		1	1	9				other binding		other biological processes	gnl|Arath7|AT1G60230		radical SAM domain-containing protein
Contig11028	990	0	gnl|Phypa1|119583	2.00E-130	// jgi|Phypa1|119583|e_gw1.29.67.1	360	259	1	6	8	9	16	11	25	7	7	11	101	6812		2	1	1	2	1	1		1	1	10				hydrolase activity	other membranes	other metabolic processes	gnl|Arath7|AT4G27680		MSP1 protein, putative / intramitochondrial sorting protein, putative
Contig11029	423	0	gnl|Carpa1|supercontig_466.8	6.00E-09		66	2145		3	2	3	1	3	5	1	2	2	22	1517		3	2	3	1	2	3	1	2	2	19				other molecular functions	other cellular components	other biological processes	gnl|Arath7|AT4G25030		similar to unknown protein [Arabidopsis thaliana] (TAIR:AT5G45410.3); similar to Os07g0159500 [Oryza sativa (japonica cultivar-group)] (GB:NP_001058932.1); similar to Os10g0580900 [Oryza sativa (japonica cultivar-group)] (GB:NP_001065517.1); similar to unknown protein [Oryza sativa (japonica cultivar-group)] (GB:BAD67910.1)
Contig1103	1048	0	gnl|Selmo1|272288	2.00E-78	// jgi|Selmo1|272288|estExt_fgenesh1_kg.C_1400004	5	6085	1	2	1		1	1	1	1	1	1	10	5996	1	1	1	2	1	1	1	1	1	1	11				other enzyme activity	other cellular components	other biological processes	gnl|Arath7|AT5G38900		DSBA oxidoreductase family protein
Contig11031	343	0	gnl|Medtr1|AC165216_9.3	4.00E-12	Protein kinase chr07_pseudomolecule_IMGAG.1 23274888-23269983 E EGN_Mt060719 20060904 TIGR 3368.m00017	4	3	36	186	234	544	454	630	910	361	225	348	3928	1052		7			2	2	4	3	2	2	22	Receptor kinase-like protein family	Trihelix		kinase activity	other membranes	other cellular processes	gnl|Arath7|AT1G67720		leucine-rich repeat family protein / protein kinase family protein
Contig11032	592	0	gnl|Carpa1|supercontig_109.4	5.00E-61		76	22	29	53	61	59	62	119	91	73	44	45	636	20	5	15	26	21	26	55	28	27	11	15	229	ABC transporters-Putative ABC transporter			hydrolase activity	plasma membrane	other biological processes	gnl|Arath7|AT1G15210	PDR7, ATPDR7	ATPDR7/PDR7 (PLEIOTROPIC DRUG RESISTANCE 7); ATPase, coupled to transmembrane movement of substances
Contig11033	709	0	gnl|Sorbi1|Sb08g020250.1	8.00E-45		3328	2991	1	7	1	1	1	1	1	2	1	1	17	5213	1	1	1	1	1	1	1	2	1	1	11				hydrolase activity	other membranes	other metabolic processes	gnl|Arath7|AT5G43600		N-carbamyl-L-amino acid hydrolase, putative
Contig11034	403	0	gnl|Medtr1|CR955010_13.4	6.00E-08	Pentatricopeptide repeat chr05_pseudomolecule_IMGAG.1 29393475-29390628 H EGN_Mt060719 20060904 TIGR 3775.m00007	7	6	7	67	164	185	219	190	277	149	162	198	1618	12281				1	1	1	1	1	1	1	7	Glycosyltransferase Gene Families-Glycosyltransferase- Family 1			other binding	other cellular components	other biological processes	gnl|Arath7|AT3G06920		pentatricopeptide (PPR) repeat-containing protein
Contig11035	422	0	gnl|Selmo1|421107	2.00E-13	// jgi|Selmo1|421107|fgenesh2_pg.C_scaffold_49000128	2105	36019			1								1	16466	1	2	1								4							gnl|Chlre3|172252		// jgi|Chlre3|172252
Contig11036	1252	0	gnl|Vitvi1|GSVIVP00004883001	2.00E-112		11	1817	1	3	2	3	2	3	2	1	5	2	24	1199	1	3	2	3	2	3	2	1	2	2	21				transporter activity	Golgi apparatus	transport	gnl|Arath7|AT1G62020		coatomer protein complex, subunit alpha, putative
Contig11037	1272	0	gnl|Vitvi1|GSVIVP00035978001	4.00E-37		3863	3242	3	1	2	1	1	1	3	1	2	1	16	7696	1	1	1	1	1	1	1	1	1	1	10			C3H	other binding	other cellular components	other metabolic processes	gnl|Arath7|AT4G38890		dihydrouridine synthase family protein
Contig11038	579	0	gnl|Orysa5|Os11g28340	8.00E-68	ER lumen protein retaining receptor, putative, expressed // LOC_Os11g28340.1|12011.m06752|protein	7	2070	2	2	2	3	2	3	3	1	2	2	22	1519	1	2	2	2	2	2	3	1	2	2	19	Putative ER lumen protein retaining receptor family			receptor binding or activity	other cellular components	other biological processes	gnl|Arath7|AT1G29330	ATERD2, AERD2, ERD2	ERD2 (ER lumen protein retaining receptor 2); receptor
Contig11039	678	0	gnl|Phypa1|136122	3.00E-64	// jgi|Phypa1|136122|e_gw1.126.142.1	3931	4136	1	3	1	1	1	2	2		1	1	13	4345	1	1	1	1	1	2	2	1	1	1	12				other molecular functions	other cellular components	other biological processes	gnl|Arath7|AT1G31660		similar to Os09g0352400 [Oryza sativa (japonica cultivar-group)] (GB:NP_001062958.1); similar to bystin (51.6 kD)-like [Oryza sativa (japonica cultivar-group)] (GB:BAD29025.1); contains InterPro domain Bystin; (InterPro:IPR007955)
Contig1104	565	0	gnl|Carpa1|supercontig_19.203	3.00E-79		1118	114	1	17	11	22	29	21	42	10	19	24	196	15124					1		2	1	1		5	MIP family			transporter activity	other membranes	transport	gnl|Carpa1|supercontig_19.203
Contig11044	519	0	gnl|Selmo1|438142	2.00E-26	// jgi|Selmo1|438142|estExt_fgenesh2_pg.C_20117	1976	1560	3	2	2	3	5	3	5		2	2	27	7241		1	1	2	2	1	1		1	1	10				other enzyme activity	other cytoplasmic components	other cellular processes	gnl|Arath7|AT3G54660	EMB2360, ATGR2	GR (GLUTATHIONE REDUCTASE); glutathione-disulfide reductase
Contig11045	768	0	gnl|Phypa1|222327	2.00E-92	// jgi|Phypa1|222327|estExt_Genewise1.C_2300025	3148	481	3	8	3	5	7	6	13	7	5	10	67	287	1	5	1	3	3	4	9	4	4	6	40				transporter activity	nucleus	other biological processes	gnl|Arath7|AT3G06720	ATKAP ALPHA, AT-IMP	AT-IMP (Arabidopsis thaliana importin alpha); protein transporter
Contig11047	999	0	gnl|Selmo1|148698	2.00E-77	// jgi|Selmo1|148698|estExt_Genewise1.C_200244	3296	5465	1	1	1	1	1	1	2	1	1	1	11	7659	1	1	1	1	1	1	1	1	1	1	10				other molecular functions	other cellular components	other biological processes	gnl|Arath7|AT5G14240		similar to Os01g0184800 [Oryza sativa (japonica cultivar-group)] (GB:NP_001042236.1); similar to phosducin-like 3 [Homo sapiens] (GB:NP_076970.1); contains InterPro domain Thioredoxin-like fold; (InterPro:IPR012336); contains InterPro domain Phosducin; (InterPro:IPR001200); contains InterPro domain Thioredoxin fold; (InterPro:IPR012335)
Contig11048	576	0	gnl|Phypa1|19743	2.00E-08	// jgi|Phypa1|19743|gw1.138.102.1	99	91	1	9	6	44	35	20	44	16	25	34	234	4459		1	1	1	2	1	2	2	1	1	12	C3H Transcription Factor Family	C3H		other binding	other membranes	other cellular processes	gnl|Arath7|AT2G15580		zinc finger (C3HC4-type RING finger) family protein
Contig11049	884	0	gnl|Selmo1|77953	5.00E-72	// jgi|Selmo1|77953|e_gw1.2.1324.1	5898	2089		3	1	3	3	3	4	1	2	2	22	1837	1	2	1	2	3	2	3	1	1	2	18				other molecular functions	chloroplast	other biological processes	gnl|Arath7|AT1G36320		similar to unknown protein [Arabidopsis thaliana] (TAIR:AT4G37920.1); similar to Os01g0306800 [Oryza sativa (japonica cultivar-group)] (GB:NP_001042846.1); similar to conserved hypothetical protein [Medicago truncatula] (GB:ABE84185.1)
Contig1105	835	0	gnl|Phypa1|162087	7.00E-43	// jgi|Phypa1|162087|estExt_fgenesh1_pg.C_390054	6749	7265		1		1	1	1	2	2			8	12097		1		1	1	1	2	1			7							gnl|Medtr1|AC146853_34.3		hypothetical protein chr00_pseudomolecule_IMGAG.1 7242719-7236978 E EGN_Mt060719 20060904 TIGR 2708.m00014
Contig11050	529	0	gnl|Poptr1|770875	5.00E-06	// jgi|Poptr1_1|770875|fgenesh4_pg.C_LG_XI000028	5015	5198		1	1	2	2	1	3			1	11	10308		1	1	1	2	1	1			1	8				DNA or RNA binding		other metabolic processes	gnl|Arath7|AT1G64570		DNA binding
Contig11051	1044	0	gnl|Vitvi1|GSVIVP00021409001	8.00E-48		6620	6400		1	1	1	1	1	1	1		2	9	9988		1	1	1	1	1	1	1		1	8				other molecular functions		other biological processes	gnl|Arath7|AT3G53970		proteasome inhibitor-related
Contig11052	854	0	gnl|Carpa1|supercontig_65.9	1.00E-49		352	449	1		3	23	17	6	6	1	5	8	70	2163				3	3	2	3	1	2	3	17				other binding	chloroplast	other cellular processes	gnl|Arath7|AT2G38970		zinc finger (C3HC4-type RING finger) family protein
Contig11054	602	0	gnl|Vitvi1|GSVIVP00015491001	1.00E-60		3417	1195		3	3	5	6	4	5	1	4	2	33	1089		3	3	2	3	3	3	1	2	2	22				nucleic acid binding	cell wall	other biological processes	gnl|Arath7|AT1G20220		nucleic acid binding
Contig11055	492	0	gnl|Vitvi1|GSVIVP00009480001	4.00E-64		6122	5218		2	2	1	2	1	1		1	1	11	7434		2	1	1	2	1	1		1	1	10				transferase activity	chloroplast	other metabolic processes	gnl|Arath7|AT1G70570		anthranilate phosphoribosyltransferase, putative
Contig11056	1114	0	gnl|Selmo1|139492	1.00E-74	// jgi|Selmo1|139492|estExt_Genewise1.C_00801	924	3398		2	1	3	2	1	1	2	2	1	15	8143		1	1	1	1	1	1	1	1	1	9				other molecular functions	other membranes	other biological processes	gnl|Arath7|AT3G62580		similar to late embryogenesis abundant domain-containing protein / LEA domain-containing protein [Arabidopsis thaliana] (TAIR:AT1G72100.1); similar to Os12g0557400 [Oryza sativa (japonica cultivar-group)] (GB:NP_001067006.1); similar to Os11g0673100 [Oryza sativa (japonica cultivar-group)] (GB:NP_001068440.1); similar to hypothetical protein MtrDRAFT_AC152921g2v1 [Medicago truncatula] (GB:ABE7808…
Contig11057	878	0	gnl|Phypa1|194228	8.00E-20	// jgi|Phypa1|194228|estExt_gwp_gw1.C_2130061	21	3904	1	1	1	1	1	2	4	1	1	1	14	3684	1	1	1	1	1	2	3	1	1	1	13				other molecular functions	other cellular components	other metabolic processes	gnl|Arath7|AT4G29330	DER1	Der1-like family protein / degradation in the ER-like family protein
Contig11058	952	0	gnl|Orysa5|Os04g59320	7.00E-53	protein kinase domain containing protein, expressed // LOC_Os04g59320.1|12004.m10809|protein	1	1	91	267	271	834	710	856	1081	382	309	449	5250	6953		1	1	1	1	1	1	1	1	2	10	Receptor kinase-like protein family	Trihelix		kinase activity	other membranes	other cellular processes	gnl|Arath7|AT1G49730		protein kinase family protein
Contig11059	1400	0	gnl|Vitvi1|GSVIVP00036286001	3.00E-61		4118	6677		2		1		1	2		2	1	9	8910	1	2	1	1		1	1		1	1	9				other molecular functions	chloroplast	other biological processes	gnl|Arath7|AT4G38225		similar to expressed protein [Oryza sativa (japonica cultivar-group)] (GB:ABF93783.1); contains domain PROTEASE-RELATED (PTHR11014:SF1); contains domain PROTEASE M20-RELATED (PTHR11014)
Contig1106	1110	0	gnl|Selmo1|176403	3.00E-83	// jgi|Selmo1|176403|estExt_Genewise1Plus.C_350032	6	780	2	6	8	4	4	5	5	5	5	2	46	15712			4								4	Acyl Lipid Metabolism Family-Triacylglycerol Lipase			hydrolase activity	extracellular	other metabolic processes	gnl|Selmo1|110855		// jgi|Selmo1|110855|e_gw1.41.387.1
Contig11060	530	0	gnl|Arath7|AT1G74970	1.00E-63	RPS9 (RIBOSOMAL PROTEIN S9); structural constituent of ribosome	2434	5826		2	1	1	1	1	2		1	1	10	7103		2	1	1	1	1	2		1	1	10				structural molecule activity	ribosome	other metabolic processes	gnl|Arath7|AT1G74970	TWN3, RPS9	RPS9 (RIBOSOMAL PROTEIN S9); structural constituent of ribosome
Contig11063	1309	0	gnl|Poptr1|575484	2.00E-108	// jgi|Poptr1_1|575484|eugene3.00150879	9742	2618		3	5	1	1	2	2	3	1	1	19	2558		1	5	1	1	1	1	3	1	1	15				other molecular functions	other membranes	other biological processes	gnl|Arath7|AT5G61820		similar to hypothetical protein [Trifolium pratense] (GB:BAE71234.1); contains InterPro domain Stress up-regulated Nod 19; (InterPro:IPR011692)
Contig11064	506	0	gnl|Poptr1|666780	7.00E-58	// jgi|Poptr1_1|666780|grail3.0005037901	10413	6099	1	1	1	1	1	1	1	1	1	1	10	6568	1	1	1	1	1	1	1	1	1	1	10				other molecular functions		other biological processes	gnl|Arath7|AT5G51040		similar to Protein of unknown function DUF339 [Medicago truncatula] (GB:ABE80212.1); contains InterPro domain Protein of unknown function DUF339; (InterPro:IPR005631)
Contig11066	988	0	gnl|Phypa1|185329	5.00E-81	// jgi|Phypa1|185329|estExt_gwp_gw1.C_820064	1293	4915		1	1	1	1	1	2	3	1	1	12	5869	1	1	1	1	1	1	1	2	1	1	11				hydrolase activity	other membranes	other metabolic processes	gnl|Arath7|AT5G51740		peptidase M48 family protein
Contig11067	1131	0	gnl|Arath7|AT5G58140	2.00E-113	PHOT2 (NON PHOTOTROPIC HYPOCOTYL 1-LIKE); kinase	116	81	4	24	12	34	32	29	41	23	33	36	268	788	1	7	2	3	2	2	3	2	1	2	25	AGC Family-AGC1 subfamily			kinase activity	other cellular components	other cellular processes	gnl|Arath7|AT3G45780	NPH1, JK224, RPT1, PHOT1	PHOT1 (phototropin 1); kinase
Contig11069	1131	0	gnl|Phypa1|123965	6.00E-143	// jgi|Phypa1|123965|e_gw1.47.66.1	1730	3726		1	1	1	1	4	2		1	3	14	5945		1	1	1	1	2	2		1	2	11				other binding	other cellular components	other biological processes	gnl|Arath7|AT1G29030		apoptosis inhibitory 5 (API5) family protein
Contig1107	1501	0	gnl|Phypa1|140667	2.00E-180	// jgi|Phypa1|140667|e_gw1.169.58.1	920	2440	1	1	1	1	2	8	2	2	1	1	20	4260	1	1	1	1	2	2	1	1	1	1	12				other enzyme activity	chloroplast	other metabolic processes	gnl|Arath7|AT3G58140		phenylalanyl-tRNA synthetase class IIc family protein
Contig11070	1575	0	gnl|Poptr1|597221	5.00E-32	// jgi|Poptr1_1|597221|eugene3.08990001	9911	3580		1	1		1	1	8	2		1	15	6506		1	1		1	1	3	2		1	10				other binding	other cellular components	other metabolic processes	gnl|Arath7|ATCG00710	PSBH	Encodes a 8 kD phosphoprotein that is a component of the photosystem II oxygen evolving core. Its exact molecular function has not been determined but it may play a role in mediating electron transfer between the secondary quinone acceptors, QA and QB, associated with the acceptor side of PSII.
Contig11071	629	0	gnl|Arath7|AT3G16570	2.00E-11	RALFL23 (RALF-LIKE 23)	770	608		1	1	13	11	6	9	3	4	8	56	3670				1	2	2	3	1	1	3	13	Glycoside Hydrolase Gene Families-Glycoside Hydrolase Family 1			other molecular functions	extracellular	other cellular processes	gnl|Arath7|AT1G02900	RALFL1	RALFL1 (RALF-LIKE 1)
Contig11072	895	0	gnl|Arath7|AT2G35010	2.00E-18	ATO1 (ARABIDOPSIS THIOREDOXIN O1); thiol-disulfide exchange intermediate	479	196	5	8	8	11	16	14	18	12	11	16	119	11531		1		1	1		1		1	2	7				other enzyme activity	other cellular components	other cellular processes	gnl|Arath7|AT1G31020	ATO2	ATO2 (Arabidopsis thioredoxin o2); thiol-disulfide exchange intermediate
Contig11073	1111	0	gnl|Vitvi1|GSVIVP00026207001	2.00E-91		3702	1791	1	2	1	2	2	4	5	3	2	3	25	6645	1	1	1	1	1	2	1		1	1	10				hydrolase activity	other membranes		gnl|Arath7|AT5G63140	ATPAP29, PAP29	ATPAP29/PAP29 (purple acid phosphatase 29); acid phosphatase/ protein serine/threonine phosphatase
Contig11074	2926	0	gnl|Arath7|ATCG00340	0	Encodes the D1 subunit of photosystem I and II reaction centers.	1087	584			2	5	2	8	24	13	2	2	58	632			2	5	2	3	7	5	2	2	28				other binding	other cellular components	other metabolic processes	gnl|Arath7|ATCG00340	PSAB	Encodes the D1 subunit of photosystem I and II reaction centers.
Contig11076	1112	0	gnl|Orysa5|Os01g63940	2.00E-40	TATA binding protein associated factor, putative, expressed // LOC_Os01g63940.1|12001.m12509|protein	1224	1001	1	1	2	7	4	6	5	5	2	5	38	10568	1	1	1	1	1	1	1			1	8				other molecular functions	other cellular components	other biological processes	gnl|Arath7|AT3G10070	TAFII58	TAFII58 (tata-associated factor II 58)
Contig11077	334	0	gnl|Arath7|AT5G20680	1.00E-35	similar to unknown protein [Arabidopsis thaliana] (TAIR:AT5G64020.1); similar to Os11g0241900 [Oryza sativa (japonica cultivar-group)] (GB:NP_001067587.1); similar to expressed protein [Oryza sativa (japonica cultivar-group)] (GB:ABA92327.1); contains InterPro domain Protein of unknown function DUF231, plant; (InterPro:IPR004253)	137	48		17	16	65	66	47	73	35	38	46	403	1308		2	1	4	3	1	4	1	2	3	21				other molecular functions	other membranes	other biological processes	gnl|Arath7|AT2G37720		similar to unknown protein [Arabidopsis thaliana] (TAIR:AT5G64020.1); similar to leaf senescence protein-like [Oryza sativa (japonica cultivar-group)] (GB:BAD28782.1); similar to Os09g0397400 [Oryza sativa (japonica cultivar-group)] (GB:NP_001063105.1); contains InterPro domain Protein of unknown function DUF231, plant; (InterPro:IPR004253)
Contig11078	1375	0	gnl|Phypa1|186425	2.00E-164	// jgi|Phypa1|186425|estExt_gwp_gw1.C_930054	5126	619	1	2	4	5	13	8	8	5	5	5	56	320	1	2	4	2	12	2	6	2	4	3	38				hydrolase activity	other membranes	other metabolic processes	gnl|Arath7|AT1G11910		aspartyl protease family protein
Contig11079	412	0	gnl|Vitvi1|GSVIVP00001459001	5.00E-09		10228	5254		2	1	1	1	1	2	1	1	1	11	5291		2	1	1	1	1	2	1	1	1	11				other binding	other membranes		gnl|Arath7|AT2G14835		zinc finger (C3HC4-type RING finger) family protein
Contig1108	876	0	gnl|Phypa1|203982	1.00E-142	// jgi|Phypa1|203982|estExt_Genewise1.C_170194	3506	2589	2	2	5	2	1	1	2	1	1	2	19	2119	2	2	3	2	1	1	2	1	1	2	17				hydrolase activity	other cytoplasmic components	other metabolic processes	gnl|Arath7|AT2G44180	MAP2A	MAP2A (METHIONINE AMINOPEPTIDASE 2A); methionyl aminopeptidase
Contig11080	884	0	gnl|Poptr1|421845	8.00E-46	// jgi|Poptr1_1|421845|gw1.XII.305.1	9	1725		3	2	2	5	3	3		3	4	25	10596		1		1	2	1	1		1	1	8						other biological processes	gnl|Arath7|AT5G65770		nuclear matrix constituent protein-related
Contig11081	685	0	gnl|Phypa1|174407	1.00E-32	// jgi|Phypa1|174407|estExt_gwp_gw1.C_70080	6541	5957		2	1	1	1	1		2	1	1	10	5674	1	2	1	1	1	1		2	1	1	11				other enzyme activity	mitochondria		gnl|Arath7|AT3G12260		complex 1 family protein / LVR family protein
Contig11082	1423	0	gnl|Sorbi1|Sb01g041280.1	7.00E-67		1	89		3	18	35	44	29	58	15	18	22	242	871			1	3	6		3	5	2	4	24	Receptor kinase-like protein family			other molecular functions	other membranes	response to abiotic or biotic stimulus	gnl|Arath7|AT1G20030		pathogenesis-related thaumatin family protein
Contig11083	856	0	gnl|Selmo1|430631	7.00E-30	// jgi|Selmo1|430631|fgenesh2_pg.C_scaffold_134000063	2085	6799			9								9	7995			9								9							gnl|Selmo1|405604		// jgi|Selmo1|405604|fgenesh2_pg.C_scaffold_4000178
Contig11084	589	0	gnl|Medtr1|AC157503_33.4	3.00E-16	Transcription factor IIA, helical chr02_pseudomolecule_IMGAG.1 22183833-22180176 E EGN_Mt060719 20060904 TIGR 3223.m00020	205	5034			1	1	1	1	2	2	1	2	11	3678	1	2	1	1	1	1	2	1	1	2	13				transcription factor activity	nucleus	transcription	gnl|Arath7|AT1G07470		transcription factor IIA large subunit, putative / TFIIA large subunit, putative
Contig11085	948	0	gnl|Selmo1|168418	1.00E-70	// jgi|Selmo1|168418|estExt_Genewise1Plus.C_70973	9958	3865	1	2	1	2	2	1	2	1	1	1	14	3875	1	1	1	2	2	1	2	1	1	1	13				transporter activity	other cellular components	other biological processes	gnl|Arath7|AT3G05000		transport protein particle (TRAPP) component Bet3 family protein
Contig11086	1080	0	gnl|Selmo1|23867	7.00E-82	// jgi|Selmo1|23867|gw1.3.338.1	218	3351		1	1	2	2	5	2		1	1	15	8458		1	1	1	1	1	2		1	1	9				other binding			gnl|Arath7|AT1G20110		zinc finger (FYVE type) family protein
Contig11087	397	0	gnl|Vitvi1|GSVIVP00008013001	8.00E-22		6	4		17	1161	245	235	364	304	188	280	200	2994	16569						1	1		1	1	4	Glycoside Hydrolase Gene Families-Glycoside Hydrolase Family 28		RWP-RK	other binding	other cellular components	other biological processes	gnl|Arath7|AT3G49710		pentatricopeptide (PPR) repeat-containing protein
Contig11088	519	0	gnl|Sorbi1|Sb10g028030.1	7.00E-13		2506	3130	1	2	1	1	1	3	2	1	1	3	16	3414	1	2	1	1	1	1	1	1	2	3	14				other molecular functions	other cellular components	other biological processes	gnl|Arath7|AT1G30590		RNA polymerase I specific transcription initiation factor RRN3 family protein
Contig11089	1094	0	gnl|Carpa1|supercontig_17.226	2.00E-96		1	1	91	267	271	834	710	856	1081	382	309	449	5250													Receptor kinase-like protein family	Trihelix		kinase activity	other membranes	other cellular processes	gnl|Arath7|AT1G07570	APK1, APK1A	APK1A (Arabidopsis protein kinase 1A); kinase
Contig1109	1474	0	gnl|Carpa1|supercontig_106.1	0		40	41	35	61	45	38	41	43	71	35	33	39	441	1575	1	3	1	2	2	2	4		2	2	19	FtsH: AAA ATP-dependent zinc metallopeptidase-Cell division protein FtsH-like protein family			hydrolase activity	chloroplast	other metabolic processes	gnl|Arath7|AT5G43010	RPT4A	RPT4A (regulatory particle triple-A 4A); ATPase
Contig11090	879	0	gnl|Vitvi1|GSVIVP00010886001	1.00E-90		3291	3759	1	1	1	1	1	1	2	1	2	3	14	3556	1	1	1	1	1	1	2	1	2	2	13				hydrolase activity	other membranes	other metabolic processes	gnl|Arath7|AT4G22285		ubiquitin thiolesterase/ zinc ion binding
Contig11092	729	0	gnl|Medtr1|CR933104_24.5	9.00E-78	NADH:flavin oxidoreductase/NADH oxidase chr05_pseudomolecule_IMGAG.1 764944-766804 E EGN_Mt060719 20060904 TIGR 3733.m00019	5335	252	4	18	8	11	15	16	12	10	3	6	103	389	2	4	2	5	4	6	1	7	2	2	35	Acyl Lipid Metabolism Family-Oxo-Phytodienoic Acid Reductase (OPR)			other enzyme activity	other cellular components	other biological processes	gnl|Arath7|AT1G76680	OPR1	OPR1 (12-oxophytodienoate reductase 1); 12-oxophytodienoate reductase
Contig11093	697	0	gnl|Selmo1|80360	4.00E-86	// jgi|Selmo1|80360|e_gw1.3.206.1	3254	291	2	6	5	14	12	13	14	9	10	11	96	153	1	4	3	10	9	8	10	3	5	7	60	Glycosyltransferase Gene Families-Glycosyltransferase- Family 20			transferase activity	other cellular components	other metabolic processes	gnl|Arath7|AT1G06410	TPS7, ATTPSA, ATTPS7	ATTPS7 (Arabidopsis thaliana trehalose-phosphatase/synthase 7); transferase, transferring glycosyl groups / trehalose-phosphatase
Contig11094	508	0	gnl|Medtr1|AC153003_32.5	7.00E-44	Ribosomal protein L7Ae/L30e/S12e/Gadd45 chr04_pseudomolecule_IMGAG.1 1084772-1087636 F EGN_Mt060719 20060904 TIGR 3136.m00006	2394	1757	1	3	1	2	4	1	5	4	2	2	25	1140	1	3	1	1	3	1	5	4	1	2	22	Cytoplasmic ribosomal protein gene family-S12			structural molecule activity	cytosol	other metabolic processes	gnl|Arath7|AT1G15930		40S ribosomal protein S12 (RPS12A)
Contig11095	621	0	gnl|Selmo1|171380	9.00E-75	// jgi|Selmo1|171380|estExt_Genewise1Plus.C_140395	3370	834		5	2	5	10	5	8	4	1	4	44	1563		2	1	4	7	1	2			2	19				transferase activity	other cellular components	other metabolic processes	gnl|Arath7|AT1G20950		pyrophosphate--fructose-6-phosphate 1-phosphotransferase-related / pyrophosphate-dependent 6-phosphofructose-1-kinase-related
Contig11096	997	0	gnl|Vitvi1|GSVIVP00014437001	3.00E-64		3495	1028		6	3	8	5	3	5	1	2	4	37	2734		6	2	2	1	1	1		1	1	15				other molecular functions	other cellular components	other biological processes	gnl|Arath7|AT5G42560		abscisic acid-responsive HVA22 family protein
Contig11097	631	0	gnl|Vitvi1|GSVIVP00000020001	6.00E-75		5537	631		3	3	8	7	7	14	1	6	6	55	303		3	1	5	6	6	9	1	4	4	39	Arabidopsis COBRA subfamily1			other binding	other membranes	other biological processes	gnl|Arath7|AT3G02210	COBL1	phytochelatin synthetase family protein / COBRA cell expansion protein COBL3
Contig11098	758	0	gnl|Phypa1|130162	2.00E-80	// jgi|Phypa1|130162|e_gw1.80.39.1	164	84		23	20	28	26	28	50	20	31	32	258	27509		1	1								2	axi 1-like family		AP2-EREBP	other molecular functions	other cellular components	other biological processes	gnl|Phypa1|130162		// jgi|Phypa1|130162|e_gw1.80.39.1
Contig11099	829	0	gnl|Carpa1|supercontig_33.35	3.00E-90		3117	335		10	4	11	14	18	10	2	6	11	86	809		2	2	4	7	2	3	1	2	2	25				other molecular functions	other cellular components	other biological processes	gnl|Arath7|AT1G67850		similar to unknown protein [Arabidopsis thaliana] (TAIR:AT1G13000.2); similar to Protein of unknown function DUF707 [Medicago truncatula] (GB:ABE91787.1); contains InterPro domain Protein of unknown function DUF707; (InterPro:IPR007877)
Contig111	841	0	gnl|Vitvi1|GSVIVP00021605001	2.00E-80		1719	5412	1	1	3	1	1	1	1		1	1	11	8324	1	1	1	1	1	1	1		1	1	9					chloroplast		gnl|Arath7|AT5G03880		similar to unknown protein [Arabidopsis thaliana] (TAIR:AT4G10000.2); similar to Os08g0558200 [Oryza sativa (japonica cultivar-group)] (GB:NP_001062492.1); similar to unnamed protein product [Ostreococcus tauri] (GB:CAL56846.1); contains InterPro domain Thioredoxin-like fold; (InterPro:IPR012336); contains InterPro domain Thioredoxin fold; (InterPro:IPR012335)
Contig1110	560	0	gnl|Selmo1|67002	1.00E-47	// jgi|Selmo1|67002|gw1.2.1436.1	25	1057	1	7	4	2	7	2	5		2	6	36	2668		2	2	1	5	1	2		1	1	15	C3H Transcription Factor Family	C3H		other binding	other membranes	other metabolic processes	gnl|Arath7|AT1G71980		protease-associated zinc finger (C3HC4-type RING finger) family protein
Contig11100	689	0	gnl|Sorbi1|Sb01g001560.1	1.00E-25		10023	4247		2	2	1	1	1	2	1	1	2	13	4573		1	2	1	1	1	2	1	1	2	12				hydrolase activity	other cellular components	other biological processes	gnl|Arath7|AT2G31870	TEJ	TEJ (SANSKRIT FOR 'BRIGHT'); poly(ADP-ribose) glycohydrolase
Contig11101	574	0	gnl|Medtr1|AC144726_2.5	2.00E-41	Asp/Glu racemase chr08_pseudomolecule_IMGAG.1 14788107-14785562 E EGN_Mt060719 20060904 TIGR 2554.m00002	6	4		17	1161	245	235	364	304	188	280	200	2994	13168						1	2	1	1	1	6	Glycoside Hydrolase Gene Families-Glycoside Hydrolase Family 28		RWP-RK	other binding	other cellular components	other biological processes	gnl|Arath7|AT1G13410		binding
Contig11102	668	0	gnl|Vitvi1|GSVIVP00031401001	1.00E-66		2133	76		36	21	31	37	44	42	18	22	33	284	1729				1	1	7	4	1	1	3	18	Glycoside Hydrolase Gene Families-Glycoside Hydrolase Family 16			hydrolase activity	cell wall	other metabolic processes	gnl|Arath7|AT4G25810	XTR6	XTR6 (XYLOGLUCAN ENDOTRANSGLYCOSYLASE 6); hydrolase, acting on glycosyl bonds
Contig11103	628	0	gnl|Orysa5|Os06g12030	6.00E-66	electron transporter, putative, expressed // LOC_Os06g12030.1|12006.m05920|protein	440	2692	1		1	2	2	2	5	1	2	2	18	10070	1		1	1	1	1	1		1	1	8				other enzyme activity	other cellular components	other cellular processes	gnl|Arath7|AT4G08550		glutaredoxin-related
Contig11104	1134	0	gnl|Selmo1|175941	2.00E-164	// jgi|Selmo1|175941|estExt_Genewise1Plus.C_320328	34	174	5	14	6	19	20	12	26	10	11	12	135	725	1	3	1	5	7	3	3		1	2	26	Putative endosomal protein family			transporter activity	other cellular components	transport	gnl|Arath7|AT4G12650		endomembrane protein 70, putative
Contig11105	1306	0	gnl|Orysa5|Os03g11330	1.00E-105	transferase, transferring glycosyl groups, putative, expressed // LOC_Os03g11330.1|12003.m06584|protein	1	163		10	6	22	21	16	27	14	12	15	143	3984		3	1	2	1	1	2	1		2	13	Glycosyltransferase Gene Families-Glycosyltransferase- Family 8			transferase activity	Golgi apparatus	other metabolic processes	gnl|Arath7|AT3G01040	GAUT13	GAUT13 (Galacturonosyltransferase 13); polygalacturonate 4-alpha-galacturonosyltransferase/ transferase, transferring glycosyl groups / transferase, transferring hexosyl groups
Contig11106	679	0	gnl|Phypa1|107528	3.00E-78	// jgi|Phypa1|107528|estExt_fgenesh1_pm.C_1690011	6266	5189		1	1	2	1	1	1	1	1	2	11	8849		1	1	1	1	1	1	1	1	1	9				DNA or RNA binding	nucleus	transcription	gnl|Arath7|AT1G60620	ATRPAC43	ATRPAC43 (Arabidopsis thaliana RNA polymerase I subunit 43); DNA binding / DNA-directed RNA polymerase
Contig11107	505	0	gnl|Carpa1|supercontig_34.104	3.00E-61		2039	633	1	5	2	6	8	8	8	4	5	8	55	1378	1	4	2	2	2	2	2	1	2	2	20				DNA or RNA binding	other intracellular components	transport	gnl|Arath7|AT3G25150		nuclear transport factor 2 (NTF2) family protein / RNA recognition motif (RRM)-containing protein
Contig11108	696	0	gnl|Phypa1|129553	3.00E-38	// jgi|Phypa1|129553|e_gw1.77.52.1	1422	931	1	4	2	6	5	3	8	4	3	4	40	2309	1	4	1	3	1	1	2		1	2	16				nucleic acid binding	other cellular components	other biological processes	gnl|Arath7|AT5G02530		RNA and export factor-binding protein, putative
Contig11109	732	0	gnl|Arath7|AT4G31050	5.00E-74	lipoyltransferase (LIP2p)	6	5601	1	1	1	1	1	1	1		1	2	10	8138	1	1	1	1	1	1	1		1	1	9	Acyl Lipid Metabolism Family-Plastidial Lipoyltransferase			transferase activity	other cellular components	other metabolic processes	gnl|Arath7|AT4G31050		lipoyltransferase (LIP2p)
Contig1111	1118	0	gnl|Selmo1|146823	7.00E-79	// jgi|Selmo1|146823|estExt_Genewise1.C_130730	34	30	37	64	54	54	62	55	84	52	40	55	557	1828	1	2	1	2	4	2	2	1	1	2	18	Protein synthesis factors-eIF4A-like - RNA helicases most related to eIF4A			hydrolase activity	other cellular components	other biological processes	gnl|Arath7|AT5G11170		DEAD/DEAH box helicase, putative (RH15)
Contig11111	606	0	gnl|Selmo1|52354	4.00E-12	// jgi|Selmo1|52354|gw1.23.659.1	209	916	1	11	3	2	2	3	5	4	5	4	40	2068	1	7	1	1	1	2	1		1	2	17				other enzyme activity	ER	other biological processes	gnl|Arath7|AT3G54960	ATPDIL1-3	ATPDIL1-3 (PDI-LIKE 1-3); thiol-disulfide exchange intermediate
Contig11114	506	0	gnl|Poptr1|822660	9.00E-37	// jgi|Poptr1_1|822660|estExt_fgenesh4_pg.C_LG_X2166	2497	4159		2	1	1	1	2	2	3		1	13	5479		2	1	1	1	2	1	2		1	11				other molecular functions	chloroplast	other biological processes	gnl|Arath7|AT3G21200		similar to hypothetical protein MtrDRAFT_AC151668g4v1 [Medicago truncatula] (GB:ABE87200.1); contains InterPro domain FMN-binding split barrel; (InterPro:IPR009002)
Contig11115	1695	0	gnl|Sorbi1|Sb10g008050.1	3.00E-37		5573	2337				3	2	4	5	1	3	2	20	11569				1	1	1	1	1	1	1	7				other molecular functions	other cellular components	other biological processes	gnl|Arath7|AT5G61910		similar to unknown protein [Arabidopsis thaliana] (TAIR:AT2G32910.1); similar to expressed protein [Oryza sativa (japonica cultivar-group)] (GB:ABA94008.2); similar to expressed protein [Oryza sativa (japonica cultivar-group)] (GB:ABG22502.1); similar to Os06g0227200 [Oryza sativa (japonica cultivar-group)] (GB:NP_001057206.1); contains domain KELCH-RELATED PROTEINS (PTHR23230); contains domain S…
Contig11116	1427	0	gnl|Medtr1|AC157507_12.5	3.00E-80	Tyrosinase chr02_pseudomolecule_IMGAG.1 3990879-3992722 E EGN_Mt060719 20060904 TIGR 3227.m00016	1589	374		15	13	5	9	8	22	2	6		80	353		9	3	1	3	4	11	2	3		36							gnl|Carpa1|supercontig_27.43
Contig11117	467	0	gnl|Poptr1|741765	7.00E-61	// jgi|Poptr1_1|741765|estExt_Genewise1_v1.C_660408	10320	5624	1	1	1	1	1	1	2		1	1	10	7045	1	1	1	1	1	1	2		1	1	10				other molecular functions	other cellular components	other metabolic processes	gnl|Arath7|AT1G08380	PSAO	PSAO (photosystem I subunit O)
Contig11118	737	0	gnl|Phypa1|120302	3.00E-14	// jgi|Phypa1|120302|e_gw1.32.162.1	74	716		3	1	6	7	6	7	7	6	6	49	3642	1	3	1	1	1	1	2	1	1	1	13				other binding	other cellular components	other biological processes	gnl|Arath7|AT5G47690		binding
Contig11119	635	0	gnl|Phypa1|151003	4.00E-06	// jgi|Phypa1|151003|e_gw1.326.25.1	5156	3704	1	2	1	2	2	1	2	1	1	1	14	3230	1	2	1	2	2	1	2	1	1	1	14				other enzyme activity	chloroplast	other metabolic processes	gnl|Arath7|AT1G16720		oxidoreductase/ transcriptional repressor
Contig1112	639	0	gnl|Vitvi1|GSVIVP00013098001	1.00E-68		652	520	2	4	2	7	11	8	10	8	6	5	63	14737				1	3	1					5				other binding	other cellular components	other metabolic processes	gnl|Orysa5|Os06g40650		copine-1, putative, expressed // LOC_Os06g40650.1|12006.m08600|protein
Contig11120	643	0	gnl|Phypa1|207164	3.00E-79	// jgi|Phypa1|207164|estExt_Genewise1.C_370120	3563	1020	3	4	2	2	3	9	5	3	2	4	37	3034	1	2	1	1	1	1	3	1	1	2	14	Acyl Lipid Metabolism Family-Acyl-CoA Oxidase			other enzyme activity	other cytoplasmic components	other metabolic processes	gnl|Arath7|AT1G06290	ATACX3, ACX3	ACX3 (ACYL-COA OXIDASE 3); acyl-CoA oxidase
Contig11121	618	0	gnl|Vitvi1|GSVIVP00027809001	1.00E-53		143	5551		1	1	1	1	1	2	1	1	1	10	9272		1	1	1	1	1	1	1	1	1	9				other binding			gnl|Arath7|AT1G16900		sugar binding / transferase, transferring glycosyl groups
Contig11122	481	0	gnl|Phypa1|144015	4.00E-68	// jgi|Phypa1|144015|e_gw1.210.47.1	302	268	8	9	9	9	9	14	17	9	8	8	100	6925	1	1	1	1	1	1	2		1	1	10				hydrolase activity	nucleus	DNA or RNA metabolism	gnl|Arath7|AT5G44635		minichromosome maintenance family protein / MCM family protein
Contig11123	466	0	gnl|Vitvi1|GSVIVP00030650001	1.00E-13		6295	5210		1	2	1	1	1	2		2	1	11	6698		1	2	1	1	1	1		2	1	10	Organic Solute Cotransporters-IAA-alanine resistance protein 1			transporter activity	other membranes	transport	gnl|Arath7|AT1G68100	IAR1	IAR1 (IAA-ALANINE RESISTANT 1); metal ion transporter
Contig11125	562	0	gnl|Selmo1|46102	2.00E-65	// jgi|Selmo1|46102|gw1.84.239.1	2524	4096		1	1	1	1	1	4	2	1	1	13	7025		1	1	1	1	1	2	1	1	1	10				other binding	chloroplast	other biological processes	gnl|Arath7|AT1G70590		F-box family protein
Contig11127	1374	0	gnl|Selmo1|270944	0	// jgi|Selmo1|270944|estExt_fgenesh1_kg.C_180021	5	477	4	7	2	4	8	5	18	10	4	6	68	440	1	4	2	3	4	3	6	4	2	4	33				other enzyme activity	cytosol	other metabolic processes	gnl|Arath7|AT1G66200	ATGSR2	ATGSR2 (Arabidopsis thaliana glutamine synthase clone R2); glutamate-ammonia ligase
Contig11129	523	0	gnl|Orysa5|Os09g26940	1.00E-21	flavonoid 3-monooxygenase, putative, expressed // LOC_Os09g26940.1|12009.m05846|protein	19	7	21	58	169	209	220	257	253	122	93	158	1560	71		5	47	5	9	7	6	9	3		91	Cytochrome P450-CYP71B			other binding	other membranes	electron transport or energy pathways	gnl|Carpa1|supercontig_12.182
Contig1113	569	0	gnl|Vitvi1|GSVIVP00029215001	2.00E-52		1037	589		4	4	4	6	13	11	3	4	8	57	1061		1	2	2	2	4	4	1	2	4	22	Transporter Superfamily (uniporter, symporter, antiporter)-Equilibrative Nucleoside Transporter Family (ENT)			transporter activity	other membranes	transport	gnl|Arath7|AT4G05120	ENT3, FUR1, FLUOROURIDINE INSENSITIVE 1	FUR1 (FUDR RESISTANT 1); nucleoside transporter
Contig11131	933	0	gnl|Carpa1|supercontig_405.4	4.00E-54		173	156		8	5	18	22	14	24	15	11	33	150																protein binding	other cellular components	other metabolic processes	gnl|Arath7|AT1G09260		DNAJ heat shock N-terminal domain-containing protein
Contig11132	867	0	gnl|Poptr1|803030	7.00E-98	// jgi|Poptr1_1|803030|fgenesh4_pm.C_LG_VII000516	308	1276	1	2	3	3	3	2	3	6	3	5	31	689	1	2	2	3	3	2	3	5	1	5	27			TAZ	protein binding	nucleus	other biological processes	gnl|Arath7|AT1G67220	HAC2	zinc finger protein-related
Contig11134	586	0	gnl|Poptr1|723298	6.00E-36	// jgi|Poptr1_1|723298|estExt_Genewise1_v1.C_LG_IX4255	29	60	5	32	27	44	41	34	65	23	29	48	348	1357		1	2	3	3	2	4		2	3	20	Plant U-box protein (PUB) Class II			other enzyme activity	other cellular components	other cellular processes	gnl|Arath7|AT2G28830		armadillo/beta-catenin repeat family protein / U-box domain-containing protein
Contig11135	744	0	gnl|Phypa1|214870	1.00E-37	// jgi|Phypa1|214870|estExt_Genewise1.C_1070007	12	10	125	115	133	169	178	111	203	81	96	158	1369	209		5	2	5	5	6	9	4	4	8	48	Calcium Dependent Protein Kinase			kinase activity	other cellular components	other cellular processes	gnl|Arath7|AT2G41140	CRK1	CRK1 (CDPK-RELATED KINASE 1); calcium ion binding / calcium-dependent protein serine/threonine phosphatase/ kinase
Contig11138	557	0	gnl|Phypa1|134601	1.00E-34	// jgi|Phypa1|134601|e_gw1.113.17.1	1069	2165	1	4	9	1	1	1	1	1	1	1	21	1844	1	2	7	1	1	1	1	1	2	1	18	ABC Superfamily-PMP subfamily			hydrolase activity	chloroplast	transport	gnl|Arath7|AT1G54350		ABC transporter family protein
Contig11139	371	0	gnl|Phypa1|77519	1.00E-06	// jgi|Phypa1|77519|fgenesh1_pg.scaffold_65000146	234	17220		2									2	26814		2									2							gnl|Phypa1|67025		// jgi|Phypa1|67025|fgenesh1_pg.scaffold_13000086
Contig1114	712	0	gnl|Selmo1|171412	2.00E-24	// jgi|Selmo1|171412|estExt_Genewise1Plus.C_140478	9664	2135	1	4	1	3	3	1	5	1		3	22	1198	1	4	1	3	3	1	4	1		3	21	Cytoplasmic ribosomal protein gene family-S29			structural molecule activity	ribosome	other metabolic processes	gnl|Arath7|AT3G43980		40S ribosomal protein S29 (RPS29A)
Contig11140	646	0	gnl|Phypa1|171503	1.00E-50	// jgi|Phypa1|171503|estExt_fgenesh1_pg.C_2950027	1767	3893	1	2		1	1	3	2		3	1	14	4470	1	2		1	1	2	2		2	1	12				other enzyme activity	chloroplast	developmental processes	gnl|Arath7|AT3G48110	EDD, EDD1	EDD1 (EMBRYO-DEFECTIVE-DEVELOPMENT 1)
Contig11141	419	0	gnl|Vitvi1|GSVIVP00025549001	1.00E-51		3371	2372		2	1	1	2	2	4	2	4	2	20	2953		2	1	1	2	1	3	1	1	2	14	Acyl Lipid Metabolism Family-ER 2-Lysophosphatidate Acyltransferase (LPAAT)			transferase activity	ER	other metabolic processes	gnl|Arath7|AT1G51260	LPAT3	LPAT3 (Lysophosphatidyl acyltransferase 3); 1-acylglycerol-3-phosphate O-acyltransferase
Contig11142	506	0	gnl|Sorbi1|Sb01g034330.1	2.00E-37		343	63	3	8	48	40	52	59	59	18	18	19	324	14898				1	3	1					5	Cytochrome P450-CYP72A			other binding	other membranes	electron transport or energy pathways	gnl|Orysa5|Os03g25480		cytochrome P450 72A1, putative, expressed // LOC_Os03g25480.1|12003.m07897|protein
Contig11144	512	0	gnl|Poptr1|716437	1.00E-34	// jgi|Poptr1_1|716437|estExt_Genewise1_v1.C_LG_V4650	9873	3415	1	1	1	2	2	3	2		1	2	15	4407	1	1	1	1	1	2	2		1	2	12				other molecular functions		other biological processes	gnl|Arath7|AT1G29060		Identical to Bet1-like protein At1g29060 [Arabidopsis Thaliana] (GB:Q8L9S0;GB:Q9LP36); similar to unknown protein [Arabidopsis thaliana] (TAIR:AT4G14600.1); similar to Os07g0577900 [Oryza sativa (japonica cultivar-group)] (GB:NP_001060092.1); similar to unknown [Striga asiatica] (GB:ABE66395.1); contains InterPro domain Target SNARE coiled-coil region; (InterPro:IPR000727); contains InterPro doma…
Contig11145	1275	0	gnl|Selmo1|98949	2.00E-85	// jgi|Selmo1|98949|e_gw1.21.79.1	1143	369	3	10	4	11	14	7	8	9	7	8	81	1662		2	1	2	2	2	3	2	3	2	19	Glycoside Hydrolase Gene Families-Glycoside Hydrolase Family 32			hydrolase activity	other membranes	other metabolic processes	gnl|Arath7|AT1G12240	ATBETAFRUCT4, VAC-INV	ATBETAFRUCT4/VAC-INV (VACUOLAR INVERTASE); beta-fructofuranosidase/ hydrolase, hydrolyzing O-glycosyl compounds
Contig11146	568	0	gnl|Phypa1|144672	8.00E-41	// jgi|Phypa1|144672|e_gw1.218.47.1	9888	3501		2	1	1	2	2	4		1	2	15	6333		1	1	1	1	2	2		1	2	11				transferase activity	other cellular components	other metabolic processes	gnl|Arath7|AT2G39020		GCN5-related N-acetyltransferase (GNAT) family protein
Contig11147	1081	0	gnl|Poptr1|423891	5.00E-80	// jgi|Poptr1_1|423891|gw1.29.403.1	2267	3758	1	2	1	1	1	3	2	1	1	1	14	7941	1	1	1	1	1	1	1	1	1	1	10	ABC Superfamily-NAP subfamily			transporter activity	chloroplast	transport	gnl|Arath7|AT1G32500	ATNAP6	ATNAP6 (NON-INTRINSIC ABC PROTEIN 6)
Contig11148	1322	0	gnl|Selmo1|86123	1.00E-118	// jgi|Selmo1|86123|e_gw1.7.1097.1	5081	1561	1	3	1	2	1	6	5	2	3	3	27	6609	1	2	1	1	1	1	1		1	1	10				other enzyme activity	plasma membrane	other biological processes	gnl|Arath7|AT1G52920		catalytic
Contig11149	708	0	gnl|Phypa1|61245	1.00E-22	// jgi|Phypa1|61245|fgenesh1_pm.scaffold_339000005	506	22736		1									1																			gnl|Phypa1|61245		// jgi|Phypa1|61245|fgenesh1_pm.scaffold_339000005
Contig1115	1571	0	gnl|Arath7|AT1G56340	7.00E-161	CRT1 (CALRETICULIN 1); calcium ion binding	6	1064	1	2	2	5	9	4	5	3	2	3	36	1750	1	2	1	2	5	1	2	1	1	2	18				other binding	mitochondria	other biological processes	gnl|Arath7|AT1G56340	CRT1	CRT1 (CALRETICULIN 1); calcium ion binding
Contig11151	751	0	gnl|Phypa1|118611	1.00E-78	// jgi|Phypa1|118611|e_gw1.25.53.1	1054	4189	1	3	1	1	1	1	2	1	1	1	13	5241	1	2	1	1	1	1	1	1	1	1	11				other binding	chloroplast	other biological processes	gnl|Arath7|AT4G36390		radical SAM domain-containing protein / TRAM domain-containing protein
Contig11152	784	0	gnl|Phypa1|176405	9.00E-27	// jgi|Phypa1|176405|estExt_gwp_gw1.C_170042	10160	4872		3	1	2	2	1	1		1	1	12	10061		1	1	1	1	1	1		1	1	8				hydrolase activity		other biological processes	gnl|Arath7|AT5G03370		acylphosphatase family
Contig11154	1051	0	gnl|Phypa1|211002	4.00E-94	// jgi|Phypa1|211002|estExt_Genewise1.C_670017	2383	1182	1	10	2	2	3	3	6	1	2	3	33	2033	1	2	1	2	3	1	2	1	2	2	17	Acyl Lipid Metabolism Family-Ketoacyl-CoA thiolase			transferase activity	mitochondria	other metabolic processes	gnl|Arath7|AT2G33150	PED1, KAT2	PED1 (PEROXISOME DEFECTIVE 1); acetyl-CoA C-acyltransferase
Contig11155	775	0	gnl|Phypa1|164373	3.00E-92	// jgi|Phypa1|164373|estExt_fgenesh1_pg.C_680089	2490	3577		1	1	1	1	1	2	5	2	1	15	4713	1	1	1	1	1	1	2	2	1	1	12				other binding	other cellular components	other biological processes	gnl|Arath7|AT5G65950		binding
Contig11156	582	0	gnl|Selmo1|405515	7.00E-51	// jgi|Selmo1|405515|fgenesh2_pg.C_scaffold_4000089	184	11979		1	1								2	26547		1	1								2							gnl|Phypa1|95615		// jgi|Phypa1|95615|fgenesh1_pg.scaffold_283000051
Contig11157	743	0	gnl|Vitvi1|GSVIVP00038843001	1.00E-76		1055	2314	1	1	1	2	2	3	4	1	3	2	20	5930	1	1	1	1	1	1	2	1	1	1	11	C2H2 Transcription Factor Family			other molecular functions	other cellular components	other biological processes	gnl|Arath7|AT1G04850		ubiquitin-associated (UBA)/TS-N domain-containing protein
Contig11159	560	0	gnl|Arath7|AT1G69640	4.00E-19	acid phosphatase, putative	1577	1413	1	1	1	5	11	2	3		3	2	29	13140				1	1	1			1	2	6	Acyl Lipid Metabolism Family-Sphingolipid Hydroxylase			other enzyme activity	other membranes	other metabolic processes	gnl|Arath7|AT1G14290		acid phosphatase, putative
Contig1116	487	0	gnl|Selmo1|76418	6.00E-20	// jgi|Selmo1|76418|e_gw1.1.1953.1	3751	2147	1	3	4	2	1	2	2	3	2	2	22	3775	1	2	1	1	1	2	2	1	1	1	13				other molecular functions	chloroplast	other biological processes	gnl|Arath7|AT5G09570		similar to unknown protein [Arabidopsis thaliana] (TAIR:AT5G64400.1); similar to Os03g0685500 [Oryza sativa (japonica cultivar-group)] (GB:NP_001050926.1); similar to unknown [Hyacinthus orientalis] (GB:AAS21010.1); contains InterPro domain CHCH; (InterPro:IPR010625)
Contig11160	506	0	gnl|Phypa1|122023	4.00E-50	// jgi|Phypa1|122023|e_gw1.38.51.1	5348	352		3	2		25	11	22	6	6	9	84	151		2	2		17	10	12	5	4	8	60				transporter activity	other membranes	transport	gnl|Arath7|AT1G48370	YSL8	YSL8 (YELLOW STRIPE LIKE 8); oligopeptide transporter
Contig11161	451	0	gnl|Phypa1|178122	9.00E-10	// jgi|Phypa1|178122|estExt_gwp_gw1.C_280192	2111	1735	3	4	2	3	3	2	2	3	1	2	25	5905		2	1	1	1	1	1	2	1	1	11				other enzyme activity	other cellular components	other metabolic processes	gnl|Arath7|AT3G05170		phosphoglycerate/bisphosphoglycerate mutase family protein
Contig11162	614	0	gnl|Carpa1|supercontig_161.43	7.00E-65		66	17		61	94	146	151	91	127	49	56	74	849	4763		2	1	1	1		1	1	1	4	12	Class III peroxidase			other molecular functions	other membranes	other biological processes	gnl|Arath7|AT1G34510		peroxidase, putative
Contig11163	780	0	gnl|Selmo1|229879	6.00E-87	// jgi|Selmo1|229879|fgenesh1_pm.C_scaffold_0000064	6561	6053	1	1	1	1	1	1	2		1	1	10	7024	1	1	1	1	1	1	2		1	1	10				transferase activity		other metabolic processes	gnl|Arath7|AT5G03860	MLS	malate synthase, putative
Contig11164	567	0	gnl|Sorbi1|Sb03g010040.1	2.00E-34		1413	1119	1	1		4	6	5	5	3	7	3	35	3253	1	1		1	2	1	2	1	3	2	14				hydrolase activity	other intracellular components	other biological processes	gnl|Arath7|AT1G75660	XRN3	XRN3 (5'-3' exoribonuclease 3); 5'-3' exoribonuclease
Contig11165	1112	0	gnl|Selmo1|68508	1.00E-25	// jgi|Selmo1|68508|gw1.6.1350.1	653	179		12	8	15	16	13	23	16	11	17	131	1909		5	2	2	2	1	2	1	2	1	18	ZF-HD Transcription Factor Family		zf-HD	transcription factor activity	other cellular components	other biological processes	gnl|Arath7|AT4G24660	ATHB22, MEE68	ATHB22/MEE68 (ARABIDOPSIS THALIANA HOMEOBOX PROTEIN 22, maternal effect embryo arrest 68); DNA binding / transcription factor
Contig11168	798	0	gnl|Phypa1|201214	2.00E-77	// jgi|Phypa1|201214|estExt_gwp_gw1.C_5680004	6530	5904		1	1	1	1	1	1	1	2	1	10	8692		1	1	1	1	1	1	1	1	1	9				hydrolase activity		other metabolic processes	gnl|Arath7|AT2G35450		hydrolase
Contig11169	989	0	gnl|Phypa1|165882	1.00E-14	// jgi|Phypa1|165882|estExt_fgenesh1_pg.C_980060	136	447		7	3	10	12	7	11	5	7	8	70	4029		2	1	2	4	1	1		1	1	13	C2C2-CO-like Transcription Factor Family	C2C2-CO-like	Orphans	other binding	other intracellular components	other metabolic processes	gnl|Arath7|AT1G78600		zinc finger (B-box type) family protein
Contig11170	879	0	gnl|Carpa1|supercontig_17.23	3.00E-23		404	107	3	20	13	26	25	21	37	15	19	24	203	867		3	2	3	3	2	4	1	3	3	24	Glycoside Hydrolase Gene Families-Glycoside Hydrolase Family 9			hydrolase activity	other membranes	other metabolic processes	gnl|Arath7|AT5G49720	DEC, KOR, RSW2, OR16PEP, IRX2, KOR1	KOR1 (KORRIGAN); hydrolase, hydrolyzing O-glycosyl compounds
Contig11172	699	0	gnl|Phypa1|137266	9.00E-06	// jgi|Phypa1|137266|e_gw1.136.151.1	120	427		9	14	7	8	7	9	6	6	7	73	7446		2	1	1	1	2	1		1	1	10				other molecular functions	other cellular components	other biological processes	gnl|Arath7|AT3G61350	SKIP4	SKIP4 (SKP1 INTERACTING PARTNER 4)
Contig11173	423	0	gnl|Carpa1|supercontig_188.16	8.00E-28		2955	545	1	5	2	10	9	6	10	2	6	9	60	15210						1	1		1	2	5				other molecular functions	plasma membrane	signal transduction	gnl|Arath7|AT2G37670		WD-40 repeat family protein
Contig11175	623	0	gnl|Phypa1|50684	7.00E-50	// jgi|Phypa1|50684|gw1.12.304.1	10198	5091	1	1	1	2	1	1	1	1	1	1	11	5803	1	1	1	2	1	1	1	1	1	1	11	Glycosyltransferase Gene Families-Glycosyltransferase Family- 33			transferase activity	mitochondria	other metabolic processes	gnl|Arath7|AT1G16570		glycosyl transferase family 1 protein
Contig11176	1273	0	gnl|Selmo1|231107	2.00E-43	// jgi|Selmo1|231107|fgenesh1_pm.C_scaffold_10000012	9474	1150	1	3	1	4	5	2	7	1	4	6	34	1561	1	3	1	2	4	1	2		2	3	19				other molecular functions	other cellular components	other metabolic processes	gnl|Arath7|AT1G22050	MUB6	ubiquitin family protein
Contig11177	1415	0	gnl|Phypa1|135307	3.00E-85	// jgi|Phypa1|135307|e_gw1.118.59.1	151	32		47	24	43	45	58	95	80	44	66	502	4852		1	1	2	2	1	1	2	1	1	12	Carbohydrate Esterase Gene Families-Carbohydrate Esterase Family 8			hydrolase activity	cell wall	cell organization and biogenesis	gnl|Arath7|AT5G19730		pectinesterase family protein
Contig11179	898	0	gnl|Phypa1|227834	4.00E-96	// jgi|Phypa1|227834|estExt_Genewise1.C_4540003	6412	5346	1	2	1	1	1	1	2		1	1	11	5676	1	2	1	1	1	1	2		1	1	11				other molecular functions	other cellular components	other biological processes	gnl|Arath7|AT3G12050		Aha1 domain-containing protein
Contig1118	969	0	gnl|Selmo1|111991	2.00E-109	// jgi|Selmo1|111991|e_gw1.43.365.1	3354	1758	1	6	4	2	2	2	1	2	1	4	25	2543	1	2	1	2	2	1	1	2	1	2	15				transferase activity	chloroplast	other metabolic processes	gnl|Arath7|AT1G18500	MAML-4, IPMS1	IPMS1/MAML-4 (METHYLTHIOALKYLMALATE SYNTHASE-LIKE 4); 2-isopropylmalate synthase
Contig11180	1124	0	gnl|Phypa1|186004	3.00E-78	// jgi|Phypa1|186004|estExt_gwp_gw1.C_880180	305	42	15	56	19	43	51	53	72	33	37	58	437	428	1	5	2	4	5	3	3	3	2	5	33				nucleotide binding	other intracellular components	other biological processes	gnl|Arath7|AT3G09900	AtRABE1e, AtRab8E	AtRABE1e/AtRab8E (Arabidopsis Rab GTPase homolog E1e); GTP binding
Contig11181	461	0	gnl|Arath7|AT5G62420	2.00E-07	aldo/keto reductase family protein	1440	158	4	11	15	16	24	24	16	13	15	10	148	18446						1	1			1	3				other enzyme activity			gnl|Arath7|AT5G62420		aldo/keto reductase family protein
Contig11182	488	0	gnl|Phypa1|170955	3.00E-07	// jgi|Phypa1|170955|estExt_fgenesh1_pg.C_2690041	6824	64118		1									1	10680		1		1	1	1	2	1		1	8							gnl|Arath7|AT4G02425		similar to hypothetical protein MtrDRAFT_AC152937g17v1 [Medicago truncatula] (GB:ABE84990.1)
Contig11184	652	0	gnl|Vitvi1|GSVIVP00023249001	8.00E-11		6153	3505	1	2	1	2	2	1	2	1	1	2	15	4108	1	2	1	1	1	1	2	1	1	2	13				other molecular functions	other membranes	other biological processes	gnl|Arath7|AT2G41160		ubiquitin-associated (UBA)/TS-N domain-containing protein
Contig11187	1392	0	gnl|Selmo1|267752	6.00E-168	// jgi|Selmo1|267752|estExt_fgenesh1_pm.C_240055	9956	3860		3	1	2	1	1	3	1	1	1	14	3958		3	1	2	1	1	2	1	1	1	13	EF-hand containing proteins:Group II				other cytoplasmic components	developmental processes	gnl|Arath7|AT3G01780		similar to unknown protein [Arabidopsis thaliana] (TAIR:AT4G08710.1); similar to expressed protein [Oryza sativa (japonica cultivar-group)] (GB:AAX95799.1); similar to Os02g0793100 [Oryza sativa (japonica cultivar-group)] (GB:NP_001048366.1); similar to Calcium-binding EF-hand [Medicago truncatula] (GB:ABE79738.1); contains domain ARM repeat (SSF48371)
Contig11188	958	0	gnl|Selmo1|172535	2.00E-103	// jgi|Selmo1|172535|estExt_Genewise1Plus.C_180491	3359	359	4	9	9	10	8	10	10	7	7	8	82	4374	1	1	1	2	2	1	1	1	1	1	12	Antiporters-Phosphate/triose-phosphate translocator family			transporter activity	other membranes	transport	gnl|Arath7|AT5G33320	PPT, ARAPPT, CUE1	CUE1 (CAB UNDEREXPRESSED 1); antiporter/ triose-phosphate transporter
Contig1119	1119	0	gnl|Phypa1|97917	3.00E-54	// jgi|Phypa1|97917|fgenesh1_pg.scaffold_338000004	5575	5088	1	1	1	3	1	2	1			1	11	6801	1	1	1	2	1	2	1			1	10				protein binding	other cellular components	developmental processes	gnl|Arath7|AT5G61150	VIP4	VIP4 (VERNALIZATION INDEPENDENCE 4)
Contig11190	746	0	gnl|Arath7|AT1G66250	1.00E-67	glycosyl hydrolase family 17 protein	89	25		39	49	79	79	59	130	53	55	83	626	1621		3	2	1	1	2	4	2	2	2	19	Glycoside Hydrolase Gene Families-Glycoside Hydrolase Family 17			hydrolase activity	other membranes	other metabolic processes	gnl|Arath7|AT1G66250		glycosyl hydrolase family 17 protein
Contig11191	833	0	gnl|Poptr1|825280	5.00E-62	// jgi|Poptr1_1|825280|estExt_fgenesh4_pg.C_LG_XVI0894	10481	6532	1	1	1	1	1	1	1		1	1	9	8904	1	1	1	1	1	1	1		1	1	9				other molecular functions	chloroplast	other biological processes	gnl|Arath7|AT2G36895		similar to Os03g0152600 [Oryza sativa (japonica cultivar-group)] (GB:NP_001048993.1); similar to expressed protein [Oryza sativa (japonica cultivar-group)] (GB:ABF94025.1)
Contig11192	448	0	gnl|Vitvi1|GSVIVP00006638001	8.00E-32		340	51			39	53	61	79	76	23	23	28	382	142			11	4	7	12	17	6	2	3	62	GST superfamily-Tau family			transferase activity	other cytoplasmic components	other biological processes	gnl|Arath7|AT1G17170	ATGSTU24	ATGSTU24 (Arabidopsis thaliana Glutathione S-transferase (class tau) 24); glutathione transferase
Contig11194	406	0	gnl|Poptr1|564090	1.00E-11	// jgi|Poptr1_1|564090|eugene3.00080685	2461	2257			1	2	4	1	6	2	3	2	21	12792		2	1				2		1		6				other molecular functions	other cytoplasmic components	response to abiotic or biotic stimulus	gnl|Carpa1|supercontig_19.111
Contig11195	624	0	gnl|Phypa1|84750	7.00E-62	// jgi|Phypa1|84750|fgenesh1_pg.scaffold_127000018	694	4127	1	2	2	1	1	1	2	1	1	1	13	4021	1	2	2	1	1	1	2	1	1	1	13				transporter activity	nucleus	transport	gnl|Arath7|AT2G46520		cellular apoptosis susceptibility protein, putative / importin-alpha re-exporter, putative
Contig11196	728	0	gnl|Arath7|AT1G71940	2.00E-61	similar to unknown protein [Arabidopsis thaliana] (TAIR:AT4G09580.1); similar to conserved hypothetical protein [Medicago truncatula] (GB:ABE85136.1); similar to Os03g0703900 [Oryza sativa (japonica cultivar-group)] (GB:NP_001051019.1); contains domain UNCHARACTERIZED (PTHR12677)	711	2196		3	2	3	3	2	4	1		3	21	1460		3	1	3	3	2	4	1		3	20				other molecular functions	ER	other biological processes	gnl|Arath7|AT1G71940		similar to unknown protein [Arabidopsis thaliana] (TAIR:AT4G09580.1); similar to conserved hypothetical protein [Medicago truncatula] (GB:ABE85136.1); similar to Os03g0703900 [Oryza sativa (japonica cultivar-group)] (GB:NP_001051019.1); contains domain UNCHARACTERIZED (PTHR12677)
Contig11197	874	0	gnl|Vitvi1|GSVIVP00024256001	5.00E-64		51	154	9	17	5	23	20	28	23		8	19	152	10978						7					7	Putative tropinone reductase family			other enzyme activity	other cellular components	other metabolic processes	gnl|Vitvi1|GSVIVP00024239001
Contig11199	493	0	gnl|Vitvi1|GSVIVP00037256001	4.00E-12		426	442	1	4		7	10	9	9	18	7	6	71	386	1	4		3	3	5	5	6	4	4	35			Jumonji	transcription factor activity	other cellular components	other biological processes	gnl|Arath7|AT1G11950		transcription factor jumonji (jmjC) domain-containing protein
Contig112	833	0	gnl|Poptr1|706754	1.00E-31	// jgi|Poptr1_1|706754|estExt_Genewise1_v1.C_LG_I2532	5619	4185		3	1	2	1	1	1		1	3	13	2768	1	4	1	2	1	1	1		1	3	15				structural molecule activity	other cytoplasmic components	other metabolic processes	gnl|Arath7|AT3G27830	RPL12, RPL12-A	RPL12-A (RIBOSOMAL PROTEIN L12-A); structural constituent of ribosome
Contig1120	1428	0	gnl|Poptr1|645558	1.00E-114	// jgi|Poptr1_1|645558|grail3.0021035002	3165	4743	1	2	1	1	1	1	3		1	1	12	5842	1	2	1	1	1	1	2		1	1	11				other binding	mitochondria	other metabolic processes	gnl|Arath7|AT2G20360		catalytic/ coenzyme binding
Contig11200	427	0	gnl|Phypa1|91684	2.00E-11	// jgi|Phypa1|91684|fgenesh1_pg.scaffold_213000053	4249	24805		1									1	9876		1	1	1	1	1	1		1	1	8							gnl|Arath7|AT3G59490		similar to Os09g0515300 [Oryza sativa (japonica cultivar-group)] (GB:NP_001063666.1)
Contig11201	1128	0	gnl|Phypa1|217761	5.00E-96	// jgi|Phypa1|217761|estExt_Genewise1.C_1460070	11	6324		1	1	1	1	1	1	1	1	1	9	8642		1	1	1	1	1	1	1	1	1	9				other molecular functions	other cellular components	other biological processes	gnl|Arath7|AT5G21040		F-box family protein / WD-40 repeat family protein
Contig11202	400	0	gnl|Phypa1|48298	6.00E-30	// jgi|Phypa1|48298|gw1.36.273.1	6732	7056		1	1	1	1	1	1		1	1	8	9116	1	1	1	1	1	1	1		1	1	9				other molecular functions	chloroplast	other biological processes	gnl|Arath7|AT2G36145		similar to Os01g0862200 [Oryza sativa (japonica cultivar-group)] (GB:NP_001044880.1)
Contig11204	764	0	gnl|Vitvi1|GSVIVP00026269001	2.00E-28		1876	10505						1			1	1	3	10714		1	1	1	1	1	1		1	1	8				other molecular functions		other biological processes	gnl|Arath7|AT2G45520		similar to Os06g0129800 [Oryza sativa (japonica cultivar-group)] (GB:NP_001056684.1); similar to hypothetical protein [Oryza sativa (japonica cultivar-group)] (GB:BAD68389.1)
Contig11205	613	0	gnl|Carpa1|supercontig_146.23	8.00E-69		2429	1698	2	4	3	2	3	2	3	3	2	2	26	4020	1	1	1	1	1	1	2	3	1	1	13				structural molecule activity	ribosome	other metabolic processes	gnl|Arath7|AT3G17465	RPL3P	RPL3P (ribosomal protein large subunit 3P); structural constituent of ribosome
Contig11206	789	0	gnl|Phypa1|114491	2.00E-52	// jgi|Phypa1|114491|e_gw1.10.285.1	223	1674	1	3	3	2	2	3	6	1	3	2	26	7461	1	2	1	1	1	1	1		1	1	10			Trihelix	transferase activity	chloroplast	other metabolic processes	gnl|Arath7|AT3G18680		aspartate/glutamate/uridylate kinase family protein
Contig11207	403	0	gnl|Vitvi1|GSVIVP00018904001	2.00E-12		7	246		6	4	14	14	11	21	9	10	15	104	10183			1	1	1	1	2		1	1	8				other molecular functions	other cellular components	other biological processes	gnl|Arath7|AT1G79490	EMB2217	EMB2217 (EMBRYO DEFECTIVE 2217); binding
Contig11208	1047	0	gnl|Selmo1|106561	2.00E-112	// jgi|Selmo1|106561|e_gw1.33.231.1	5415	784	2	9	4	6	7	3	5	3	3	4	46	4918	1	2	1	1	3	1	1		1	1	12				hydrolase activity	chloroplast	other metabolic processes	gnl|Arath7|AT2G45240	MAP1A	MAP1A (METHIONINE AMINOPEPTIDASE 1A); methionyl aminopeptidase
Contig11210	477	0	gnl|Carpa1|supercontig_146.29	5.00E-62		363	629	8	4	3	9	7	5	5	3	3	8	55	7128			1	1	1	1	2	1	1	2	10	Organic Solute Cotransporters-Putative phosphate/phosphoenolpyruvate translocator protein family			transporter activity	other membranes		gnl|Arath7|AT1G48230		phosphate translocator-related
Contig11211	803	0	gnl|Poptr1|653331	2.00E-17	// jgi|Poptr1_1|653331|grail3.0151001401	6750	7171			1	1	1	1	2		1	1	8	10653	1		1	1	1	1	1		1	1	8				other molecular functions	other cellular components	other biological processes	gnl|Arath7|AT4G26240		similar to Os01g0559300 [Oryza sativa (japonica cultivar-group)] (GB:NP_001043342.1)
Contig11212	1179	0	gnl|Poptr1|207650	8.00E-113	// jgi|Poptr1_1|207650|gw1.V.3051.1	88	189	9	21	13	10	10	14	14	11	11	10	123	7352	1	1	1	1	1	1	2	1		1	10	ABC Superfamily-ATH subfamily			transferase activity	chloroplast	other metabolic processes	gnl|Arath7|AT5G64940	ATATH13	ATATH13 (ABC2 homolog 13)
Contig11213	596	0	gnl|Poptr1|710099	1.00E-37	// jgi|Poptr1_1|710099|estExt_Genewise1_v1.C_LG_II0822	5616	801	3	4	3	7	7	3	7	3	3	5	45	7114				1	1	1	2	1	1	3	10	Putative glutamate-/aspartate-binding peptide family			other binding	other cellular components	other biological processes	gnl|Arath7|AT1G03070		glutamate binding
Contig11214	615	0	gnl|Phypa1|194340	1.00E-39	// jgi|Phypa1|194340|estExt_gwp_gw1.C_2150029	6422	5628	1	1	1	1	1	1	2		1	1	10	7615	1	1	1	1	1	1	2		1	1	10				DNA or RNA binding	other cellular components	other biological processes	gnl|Arath7|AT1G09150		pseudouridine synthase and archaeosine transglycosylase (PUA) domain-containing protein
Contig11216	525	0	gnl|Selmo1|267431	2.00E-47	// jgi|Selmo1|267431|estExt_fgenesh1_pm.C_140116	9899	3539	3	2	2	1	1	1	2	1	1	1	15																other enzyme activity	chloroplast		gnl|Arath7|AT3G56940	CRD1, CHL27, ACSF, AT103	AT103 (DICARBOXYLATE DIIRON 1)
Contig11217	580	0	gnl|Phypa1|134103	5.00E-34	// jgi|Phypa1|134103|e_gw1.108.101.1	8639	62519		1									1	27581		2									2							gnl|Phypa1|120042		// jgi|Phypa1|120042|e_gw1.31.366.1
Contig11218	503	0	gnl|Selmo1|146641	4.00E-50	// jgi|Selmo1|146641|estExt_Genewise1.C_130225	10	2733		1	1	3	2	2	3	1	3	2	18	2828		1	1	3	2	2	1	1	2	2	15					other membranes	other biological processes	gnl|Arath7|AT1G58250	SAB	SAB (SABRE)
Contig1122	1342	0	gnl|Phypa1|131475	6.00E-173	// jgi|Phypa1|131475|e_gw1.89.145.1	2952	90	7	30	65	14	20	27	35	14	13	17	242	48	2	11	25	8	9	10	19	8	4	9	105				structural molecule activity	other cellular components	cell organization and biogenesis	gnl|Arath7|AT1G20010	TUB5	TUB5 (tubulin beta-5 chain)
Contig11220	788	0	gnl|Arath7|AT5G06720	3.00E-68	peroxidase, putative	66	17		61	94	146	151	91	127	49	56	74	849	690		1		1	1	2	9	1	3	9	27	Class III peroxidase			other molecular functions	other membranes	other biological processes	gnl|Arath7|AT3G49110	PRX33, PRXCA, ATPRX33, ATPCA	ATPCA/ATPRX33/PRX33/PRXCA (PEROXIDASE 33); peroxidase
Contig11221	1554	0	gnl|Vitvi1|GSVIVP00030629001	2.33E-156		4	3	36	186	234	544	454	630	910	361	225	348	3928	234		2	4	3	3	6	12	6	5	4	45	Receptor kinase-like protein family	Trihelix		kinase activity	other membranes	other cellular processes	gnl|Arath7|AT1G66150	TMK1	TMK1 (TRANSMEMBRANE KINASE 1)
Contig11222	883	0	gnl|Vitvi1|GSVIVP00026065001	2.00E-31		221	3367	1	2	1	1	2	1	2	2	1	2	15	2944	1	2	1	1	1	1	2	2	1	2	14				other molecular functions	other membranes	other biological processes	gnl|Arath7|AT2G32295		EXS family protein / ERD1/XPR1/SYG1 family protein
Contig11223	1714	0	gnl|Arath7|AT2G13560	0	malate oxidoreductase, putative	832	443	7	6	3	7	10	8	11	8	5	6	71	1336	2	1	1	2	2	2	4	3	1	2	20				other enzyme activity	other cellular components	other metabolic processes	gnl|Arath7|AT2G13560		malate oxidoreductase, putative
Contig11224	1057	0	gnl|Vitvi1|GSVIVP00035853001	1.00E-63		3246	5140		2	1	1	1	1	2	1	1	1	11	4848	1	2	1	1	1	1	2	1	1	1	12				other molecular functions	other cellular components	other biological processes	gnl|Arath7|AT1G29220		transcriptional regulator family protein
Contig11226	644	0	gnl|Phypa1|11540	2.00E-15	// jgi|Phypa1|11540|gw1.49.12.1	3834	2963		3	1	3	3	2	2	1	1	1	17	2749		2	1	3	2	2	2	1	1	1	15				hydrolase activity	other cellular components	other biological processes	gnl|Arath7|AT3G03305		calcineurin-like phosphoesterase family protein
Contig11227	776	0	gnl|Phypa1|90482	1.00E-14	// jgi|Phypa1|90482|fgenesh1_pg.scaffold_197000090	6770	26964		1									1	10733		1		1	1	1	1	1	1	1	8							gnl|Arath7|AT5G59460		scarecrow-like transcription factor 11 (SCL11)
Contig11228	732	0	gnl|Selmo1|92538	4.00E-30	// jgi|Selmo1|92538|e_gw1.13.681.1	2290	1616	1	2	2	3	3	4	3	3	2	3	26	1005	1	2	2	3	3	2	3	3	1	3	23	SEC1 Proteins-KEULE Gene Family			transporter activity	other cellular components	other biological processes	gnl|Arath7|AT1G02010	SEC1A	SEC1A; protein transporter
Contig11229	1242	0	gnl|Selmo1|79858	6.00E-64	// jgi|Selmo1|79858|e_gw1.3.793.1	158	3816	1	1	1	1	1	1	3	2	2	1	14	6172	1	1	1	1	1	1	1	2	1	1	11				other enzyme activity	chloroplast	other metabolic processes	gnl|Arath7|AT1G74070		peptidyl-prolyl cis-trans isomerase cyclophilin-type family protein
Contig1123	799	0	gnl|Selmo1|4727	2.00E-27	// jgi|Selmo1|4727|gw1.35.54.1	68	50		22	13	51	60	44	75	33	32	52	382	579		6	2	4	4	3	4	1	1	4	29	MADS-box Transcription Factor Family	MADS	MADS	transcription factor activity	nucleus	other biological processes	gnl|Arath7|AT2G42830	AGL5, SHP2	SHP2 (SHATTERPROOF 2); transcription factor
Contig11230	589	0	gnl|Selmo1|92538	4.00E-51	// jgi|Selmo1|92538|e_gw1.13.681.1	2290	1616	1	2	2	3	3	4	3	3	2	3	26	1005	1	2	2	3	3	2	3	3	1	3	23	SEC1 Proteins-KEULE Gene Family			transporter activity	other cellular components	other biological processes	gnl|Arath7|AT1G02010	SEC1A	SEC1A; protein transporter
Contig11231	704	0	gnl|Sorbi1|Sb03g014130.1	2.00E-43		92	93	12	15	32	17	21	44	38	15	17	16	227	26	1	14	20	17	16	30	27	14	11	15	165	ABC transporters-ABC transporter-like			transporter activity	other membranes	transport	gnl|Arath7|AT1G04120	MRP5, ATMRP5	ATMRP5 (Arabidopsis thaliana multidrug resistance-associated protein 5)
Contig11232	922	0	gnl|Sorbi1|Sb03g013100.1	3.00E-71		909	4011		2	1	1	1	1	3	2	1	1	13	4895		2	1	1	1	1	2	2	1	1	12				other binding	Golgi apparatus	transport	gnl|Arath7|AT4G01810		protein transport protein-related
Contig11233	761	0	gnl|Vitvi1|GSVIVP00038186001	8.00E-64		9	1725		3	2	2	5	3	3		3	4	25	2338		2	1	1	3	2	2		2	3	16						other biological processes	gnl|Arath7|AT1G13220		nuclear matrix constituent protein-related
Contig11234	1047	0	gnl|Poptr1|256678	2.00E-106	// jgi|Poptr1_1|256678|gw1.XVI.2617.1	340	1419		1		3	10	4	4		4	3	29	2021		1		1	2	4	3		3	3	17	GST superfamily-Lambda family			transferase activity	chloroplast	other metabolic processes	gnl|Arath7|AT3G55040		In2-1 protein, putative
Contig11235	876	0	gnl|Poptr1|808345	4.00E-40	// jgi|Poptr1_1|808345|fgenesh4_pm.C_LG_XVI000073	317	3783	3	2	1	2	1	1	2	1		1	14	4294	1	1	1	2	1	1	2	1	1	1	12				other molecular functions	other cytoplasmic components	other biological processes	gnl|Arath7|AT5G19750		peroxisomal membrane 22 kDa family protein
Contig11237	1290	0	gnl|Selmo1|440462	9.00E-140	// jgi|Selmo1|440462|estExt_fgenesh2_pg.C_100495	4874	692	1	8	2	7	9	3	7	3	4	7	51	226	1	8	2	7	6	3	7	3	2	7	46	Vacuolar sorting receptor family			other binding	other cellular components	transport	gnl|Arath7|AT2G14720	VSR-2	VSR-2 (Vacuolar sorting receptor 2); calcium ion binding / peptidase
Contig11238	525	0	gnl|Vitvi1|GSVIVP00000656001	9.00E-70		3341	729	2	8	7	3	8	5	10	1	2	3	49	416	2	7	6	3	3	3	4	1	2	3	34				other enzyme activity	chloroplast	other metabolic processes	gnl|Arath7|AT2G41220	GLU2	GLU2 (Glutamate synthase)
Contig11239	751	0	gnl|Carpa1|supercontig_37.114	4.00E-64		860	2856	1	3	1	3	1	3	2		1	2	17	4272	1	3		2	1	1	2		1	1	12				transporter activity	nucleus	transport	gnl|Arath7|AT1G10390		nucleoporin family protein
Contig1124	1271	0	gnl|Selmo1|168332	4.00E-151	// jgi|Selmo1|168332|estExt_Genewise1Plus.C_70775	220	5453	1	1	1	1	1	2	2		1	1	11	9115	1	1	1	1	1	1	1		1	1	9				other binding	other cellular components	transport	gnl|Arath7|AT5G06140		phox (PX) domain-containing protein
Contig11241	444	0	gnl|Selmo1|271785	2.00E-23	// jgi|Selmo1|271785|estExt_fgenesh1_kg.C_680003	1598	415	1	4	1	9	13	7	12	4	8	15	74	924	1	4	1	1	3	2	4	1	2	5	24				other molecular functions	chloroplast	other biological processes	gnl|Arath7|AT2G38360		prenylated rab acceptor (PRA1) family protein
Contig11243	733	0	gnl|Phypa1|30510	1.00E-45	// jgi|Phypa1|30510|gw1.409.32.1	34	30	37	64	54	54	62	55	84	52	40	55	557	5374	1	1	2	1	1	1	1	1	1	1	11	Protein synthesis factors-eIF4A-like - RNA helicases most related to eIF4A			hydrolase activity	other cellular components	other biological processes	gnl|Arath7|AT1G77050		DEAD/DEAH box helicase, putative
Contig11244	470	0	gnl|Vitvi1|GSVIVP00001842001	9.00E-55		129	28	1	24	50	94	104	67	88	83	57	52	620	409				3	3	12	8		3	5	34	Organic Solute Cotransporters-Similar to LeOPT1 family			transporter activity	other membranes	transport	gnl|Arath7|AT1G22540		proton-dependent oligopeptide transport (POT) family protein
Contig11245	690	0	gnl|Phypa1|155603	4.00E-87	// jgi|Phypa1|155603|e_gw1.475.41.1	65	504	4	10	3	8	6	5	10	7	4	8	65	823	1	4	1	2	3	3	5	1	2	3	25	Fructose-bisphosphate aldolase family			other enzyme activity	other cellular components	other metabolic processes	gnl|Arath7|AT2G01140		fructose-bisphosphate aldolase, putative
Contig11248	602	0	gnl|Selmo1|74002	2.00E-52	// jgi|Selmo1|74002|e_gw1.0.1115.1	4	3	36	186	234	544	454	630	910	361	225	348	3928	322		7	1	5	6	3	5	4	3	4	38	Receptor kinase-like protein family	Trihelix		kinase activity	other membranes	other cellular processes	gnl|Arath7|AT2G26730		leucine-rich repeat transmembrane protein kinase, putative
Contig11249	1347	0	gnl|Vitvi1|GSVIVP00031332001	3.00E-113		3801	2576	1	3	1	2	2	2	4	1	2	1	19	5494	1	2	1	1	1	1	2	1		1	11				transferase activity	chloroplast	other metabolic processes	gnl|Arath7|AT2G18950	TPT1, ATHPT, HPT, VTE2, HPT1	HPT1 (HOMOGENTISATE PHYTYLTRANSFERASE 1); prenyltransferase
Contig1125	2104	0	gnl|Medtr1|AC172743_2.3	0	Lissencephaly type-1-like homology motif; CTLH, C-terminal to LisH motif; WD40-like; Quinonprotein alcohol dehydrogenase-like chr02_pseudomolecule_IMGAG.1 23030692-23037793 F EGN_Mt060719 20060904 TIGR 3494.m00008	5	458		2	4	4	8	10	13	11	11	6	69	199		2	4	3	5	7	11	7	5	5	49				protein binding	other membranes	other biological processes	gnl|Arath7|AT1G15750	WSIP1, TPL	TPL/WSIP1 (WUS-INTERACTING PROTEIN 1); protein binding
Contig11250	384	0	gnl|Medtr1|CR931807_12.4	4.00E-09	Tetratricopeptide-like helical chr05_pseudomolecule_IMGAG.1 6303504-6306395 E EGN_Mt060719 20060904 TIGR 3714.m00025	6	4		17	1161	245	235	364	304	188	280	200	2994	15217				1	1	2		1			5	Glycoside Hydrolase Gene Families-Glycoside Hydrolase Family 28		RWP-RK	other binding	other cellular components	other biological processes	gnl|Medtr1|CR931807_12.4		Tetratricopeptide-like helical chr05_pseudomolecule_IMGAG.1 6303504-6306395 E EGN_Mt060719 20060904 TIGR 3714.m00025
Contig11251	874	0	gnl|Phypa1|164548	2.00E-68	// jgi|Phypa1|164548|estExt_fgenesh1_pg.C_700110	1754	7066	1	1	1	1	1	1	1			1	8	9138	1	1	1	1	1	1	1		1	1	9	Acyl Lipid Metabolism Family-Mitochondrial Phosphatidylglycerol-Phosphate Synthase			transferase activity	mitochondria	other metabolic processes	gnl|Arath7|AT4G04870	CLS	CLS (CARDIOLIPIN SYNTHASE); cardiolipin synthase/ phosphatidyltransferase
Contig11252	1055	0	gnl|Sorbi1|Sb07g020660.1	2.00E-129		2	1682		2	1	3	5	3	3	3	3	3	26	1248		2	1	3	4	3	3	1	1	3	21				other molecular functions	other membranes	other biological processes	gnl|Arath7|AT1G70160		similar to unknown protein [Arabidopsis thaliana] (TAIR:AT5G54870.1); similar to unknown protein [Arabidopsis thaliana] (TAIR:AT4G27020.1); similar to unknown protein [Oryza sativa (japonica cultivar-group)] (GB:BAD53001.1); similar to unknown protein [Oryza sativa (japonica cultivar-group)] (GB:BAB89049.1); similar to conserved hypothetical protein [Medicago truncatula] (GB:ABE93629.1)
Contig11254	637	0	gnl|Vitvi1|GSVIVP00016203001	2.00E-46		1267	5102	2	1	1	2	1	1	1		1	1	11	8183	1	1	1	1	1	1	1		1	1	9				hydrolase activity	chloroplast	other metabolic processes	gnl|Arath7|AT1G18640	PSP	PSP (3-PHOSPHOSERINE PHOSPHATASE)
Contig11255	974	0	gnl|Vitvi1|GSVIVP00023218001	2.00E-72		4150	7580			1	1	1	1	1		1	1	7	9848	1		1	1	1	1	1		1	1	8				DNA or RNA binding	other cellular components	other biological processes	gnl|Arath7|AT2G37020		translin family protein
Contig11256	1121	0	gnl|Phypa1|171776	2.00E-08	// jgi|Phypa1|171776|estExt_fgenesh1_pg.C_3100032	598	13282		2									2	19550		3									3							gnl|Phypa1|160575		// jgi|Phypa1|160575|estExt_fgenesh1_pg.C_230151
Contig11257	481	0	gnl|Medtr1|AC151822_27.4	6.00E-08	No apical meristem (NAM) protein chr03_pseudomolecule_IMGAG.1 13539544-13535957 E EGN_Mt060719 20060904 TIGR 3069.m00012	36	24		32	19	88	90	74	139	42	54	90	628	3159		4	1	1	1	1	2	2	1	1	14	NAC Transcription Factor Family	NAC	NAC	transcription factor activity	other cellular components	developmental processes	gnl|Arath7|AT1G65910	ANAC028	ANAC028 (Arabidopsis NAC domain containing protein 28); transcription factor
Contig11259	597	0	gnl|Selmo1|229897	4.00E-68	// jgi|Selmo1|229897|fgenesh1_pm.C_scaffold_0000082	5508	542	4	6	2	4	9	14	9	5	4	4	61	4138		1	1	1	2	2	3	1	1	1	13				other binding	other cellular components	electron transport or energy pathways	gnl|Arath7|AT4G36750		quinone reductase family protein
Contig1126	1403	0	gnl|Phypa1|169501	5.00E-92	// jgi|Phypa1|169501|estExt_fgenesh1_pg.C_2110037	3052	905	2	4	3	5	11	4	4		3	5	41	2989	1	3	1	2	2	1	1		1	2	14				other enzyme activity	cytosol	electron transport or energy pathways	gnl|Arath7|AT3G52880	ATMDAR1	ATMDAR1 (MONODEHYDROASCORBATE REDUCTASE 1); monodehydroascorbate reductase (NADH)
Contig11260	1169	0	gnl|Phypa1|112656	4.00E-64	// jgi|Phypa1|112656|e_gw1.4.58.1	603	326	1	3	72	1	1	1	4		2	2	87	82		1	80				1		1	2	85				other molecular functions		other biological processes	gnl|Arath7|AT1G18610		kelch repeat-containing protein
Contig11261	668	0	gnl|Carpa1|supercontig_3.289	2.00E-55		864	2004	1	3	1	3	2		5	3	2	3	23	1206	1	3	1	3	2		3	3	2	3	21	Cytoplasmic ribosomal protein gene family-S20			structural molecule activity	ribosome	other metabolic processes	gnl|Arath7|AT3G45030		40S ribosomal protein S20 (RPS20A)
Contig11262	418	0	gnl|Poptr1|229938	2.00E-11	// jgi|Poptr1_1|229938|gw1.X.4635.1	190	4690		2	1	1	1	1	1	3	1	1	12	7020		1	1	1	1	1	1	2	1	1	10				DNA or RNA binding	chloroplast	cell organization and biogenesis	gnl|Arath7|AT3G24320	MSH1, CHM1, ATMSH1, CHM	CHM (CHLOROPLAST MUTATOR); ATP binding / damaged DNA binding
Contig11263	827	0	gnl|Phypa1|57709	1.00E-49	// jgi|Phypa1|57709|fgenesh1_pm.scaffold_74000029	246	171		7	13	10	20	26	26	12	11	12	137	7510		2	1	1	1	1	1	1	1	1	10	AAAP family			transporter activity	other membranes	transport	gnl|Arath7|AT1G08230		similar to amino acid transporter family protein [Arabidopsis thaliana] (TAIR:AT5G41800.1); similar to Os05g0586500 [Oryza sativa (japonica cultivar-group)] (GB:NP_001056462.1); similar to Amino acid/polyamine transporter II [Medicago truncatula] (GB:ABE81500.1); similar to Os01g0857400 [Oryza sativa (japonica cultivar-group)] (GB:NP_001044853.1); contains InterPro domain Amino acid/polyamine tra…
Contig11265	683	0	gnl|Medtr1|AC152421_26.5	9.00E-89	Phosphoserine aminotransferase chr08_pseudomolecule_IMGAG.1 18476011-18474357 F EGN_Mt060719 20060904 TIGR 3107.m00023	9883	3483	1	2	1	1	3	2	1	1	1	2	15	4666	1	1	1	1	1	2	1	1	1	2	12				transferase activity	chloroplast	other metabolic processes	gnl|Arath7|AT4G35630	PSAT	PSAT (phosphoserine aminotransferase); phosphoserine transaminase
Contig11267	699	0	gnl|Selmo1|437329	2.00E-22	// jgi|Selmo1|437329|estExt_fgenesh2_pg.C_00297	3654	1453	1	1	2	10	3	1	6	2	1	2	29	2793	1	1	1	2	1	1	3	2	1	2	15	C2H2 Transcription Factor Family			other binding	other intracellular components		gnl|Arath7|AT2G47090		nucleic acid binding
Contig11268	985	0	gnl|Arath7|AT5G56090	2.00E-104	COX15 (CYTOCHROME C OXIDASE 15)	1097	5180	1	1	1	1	1	1	2	1	1	1	11	6694	1	1	1	1	1	1	1	1	1	1	10				other molecular functions	other membranes	other metabolic processes	gnl|Arath7|AT5G56090	COX15	COX15 (CYTOCHROME C OXIDASE 15)
Contig11269	1319	0	gnl|Phypa1|146632	8.00E-107	// jgi|Phypa1|146632|e_gw1.246.37.1	146	5356	1	2	1	1	1	1	2	1		1	11	5990	1	2	1	1	1	1	2	1		1	11				other binding	other membranes		gnl|Arath7|AT3G20320	TGD2	TGD2 (TRIGALACTOSYLDIACYLGLYCEROL2)
Contig1127	747	0	gnl|Phypa1|18929	4.00E-18	// jgi|Phypa1|18929|gw1.46.77.1	5619	1080	2	5	1	4	3	6	4	1	5	5	36	1542	1	4	1	2	1	3	2	1	2	2	19				structural molecule activity	ribosome	other metabolic processes	gnl|Arath7|AT1G70190		ribosomal protein L12 family protein
Contig11270	694	0	gnl|Phypa1|133585	3.00E-28	// jgi|Phypa1|133585|e_gw1.104.144.1	897	3133	1	2	1	2	2	3	2		1	2	16	3087	1	2	1	2	2	1	2		1	2	14				transferase activity	other cellular components	other metabolic processes	gnl|Arath7|AT1G31070		UDP-N-acetylglucosamine pyrophosphorylase-related
Contig11271	375	0	gnl|Vitvi1|GSVIVP00024041001	1.00E-31		9464	1101		2	1	2	3	3	9	4	5	6	35	1821		1	1	2	3	2	3	2	2	2	18				other enzyme activity	other membranes	other biological processes	gnl|Arath7|AT5G01580	OSH1	OSH1 (OAS HIGH ACCUMULATION 1); catalytic
Contig11272	539	0	gnl|Vitvi1|GSVIVP00036110001	2.00E-65		30	13	12	53	37	122	119	147	215	77	94	133	1009	3565			1	2	2	1	2	1	1	3	13	MYB Transcription Factor Family	MYB	MYB	transcription factor activity	nucleus	other biological processes	gnl|Arath7|AT2G16720	AtMYB7, AtY49, MYB7	MYB7 (myb domain protein 7); DNA binding / transcription factor
Contig11273	530	0	gnl|Phypa1|147903	7.00E-27	// jgi|Phypa1|147903|e_gw1.269.33.1	4094	6333		1	1	1	1	1	2			2	9	9179	1	1	1	1	1	1	1			2	9				other molecular functions	nucleus	transcription	gnl|Arath7|AT1G20000		transcription initiation factor IID (TFIID) 28 kDa subunit (TAFII-28) family protein
Contig11275	712	0	gnl|Phypa1|217764	6.00E-48	// jgi|Phypa1|217764|estExt_Genewise1.C_1470006	1664	1034	1	4	10	1	4	1	4	4	2	6	37	3423	1	3	1	1	1	1	3	1	1	1	14				transferase activity	other membranes	other metabolic processes	gnl|Arath7|AT5G58770		dehydrodolichyl diphosphate synthase, putative / DEDOL-PP synthase, putative
Contig11276	862	0	gnl|Phypa1|166296	3.00E-49	// jgi|Phypa1|166296|estExt_fgenesh1_pg.C_1100004	5304	5467	1	2	1	1	1	1	2		1	1	11	7035	1	2	1	1	1	1	1		1	1	10				other binding	chloroplast	cell organization and biogenesis	gnl|Arath7|AT5G16620	TIC40, ATTIC40, PDE120	PDE120 (PIGMENT DEFECTIVE EMBRYO); heme binding
Contig11277	1145	0	gnl|Selmo1|85781	3.00E-63	// jgi|Selmo1|85781|e_gw1.7.432.1	45	87	12	18	31	28	32	26	41	12	20	29	249	928		4	2	2	2	3	6	1	1	3	24	PP2C-type phosphatases-Group F		DBP	hydrolase activity	other cellular components	other metabolic processes	gnl|Arath7|AT2G25620		protein phosphatase 2C, putative / PP2C, putative
Contig11278	665	0	gnl|Poptr1|740375	5.00E-61	// jgi|Poptr1_1|740375|estExt_Genewise1_v1.C_400718	1649	896		3	3	4	7	4	6	5	4	5	41	10366				1	1	1	1	2	1	1	8	Glycosyltransferase Gene Families-Glycosyltransferase- Family 8			transferase activity	chloroplast	other metabolic processes	gnl|Arath7|AT4G33330	PGSIP3	PGSIP3 (PLANT GLYCOGENIN-LIKE STARCH INITIATION PROTEIN 3); transferase, transferring glycosyl groups
Contig11279	617	0	gnl|Phypa1|159404	2.00E-44	// jgi|Phypa1|159404|estExt_fgenesh1_pg.C_120156	168	3081	1	2	2	1	1	1	1	5	1	1	16	19573	1	1	1								3			SET	transferase activity	nucleus	other biological processes	gnl|Chlre3|150732		// jgi|Chlre3|150732
Contig11281	633	0	gnl|Arath7|AT1G04820	2.00E-81	TUA4 (tubulin alpha-4 chain)	2952	90	7	30	65	14	20	27	35	14	13	17	242	112	2	9	23	4	6	5	8	5	4	6	72				structural molecule activity	other cellular components	cell organization and biogenesis	gnl|Arath7|AT1G04820	TUA4	TUA4 (tubulin alpha-4 chain)
Contig11282	741	0	gnl|Phypa1|196781	2.00E-74	// jgi|Phypa1|196781|estExt_gwp_gw1.C_2750003	5742	1311	2	5	3	3	3	3	4	3	2	3	31	5113	1	2	1	1	1	1	1	2	1	1	12				structural molecule activity	chloroplast	cell organization and biogenesis	gnl|Arath7|AT5G55280	ATFTSZ1-1, CPFTSZ, FTSZ1-1	FTSZ1-1 (FtsZ1-1); structural molecule
Contig11283	779	0	gnl|Poptr1|824671	1.00E-36	// jgi|Poptr1_1|824671|estExt_fgenesh4_pg.C_LG_XV0519	5002	1438	1	4	2	2	3	4	6	2	3	2	29	2833	1	2	1	1	1	2	2	2	2	1	15				transferase activity	other cellular components	other metabolic processes	gnl|Arath7|AT4G32180	ATPANK2	ATPANK2 (PANTOTHENATE KINASE 2); pantothenate kinase
Contig11284	420	0	gnl|Selmo1|271833	4.00E-56	// jgi|Selmo1|271833|estExt_fgenesh1_kg.C_710016	846	101	22	48	12	15	26	17	26	13	16	22	217	5656		2	1	1	1	1	2	1	1	1	11	Chloroplast and Mitochondria gene families-Chlorophyll a/b-binding protein family			other binding	other cellular components	other metabolic processes	gnl|Arath7|AT1G15820	CP24, LHCB6	LHCB6 (LIGHT HARVESTING COMPLEX PSII); chlorophyll binding
Contig11285	461	0	gnl|Poptr1|268246	3.00E-41	// jgi|Poptr1_1|268246|gw1.131.248.1	505	5301	1	1	1	2	1	1	2		1	1	11	5457	1	1	1	2	1	1	2		1	1	11				other binding	other cellular components	other metabolic processes	gnl|Arath7|AT4G15510		photosystem II reaction center PsbP family protein
Contig11286	860	0	gnl|Vitvi1|GSVIVP00015912001	3.00E-51		1638	1656	1	3	2	3	3	3	4	1	2	4	26	873	1	3	2	3	3	2	3	1	2	4	24				other molecular functions	other cellular components	other biological processes	gnl|Arath7|AT1G22730		MA3 domain-containing protein
Contig11288	1330	0	gnl|Selmo1|413471	1.00E-80	// jgi|Selmo1|413471|fgenesh2_pg.C_scaffold_20000332	4946	2644		2	1	2	4	2	2	1	2	2	18	2717		2	1	2	1	2	2	1	2	2	15				nucleotide binding	chloroplast	other biological processes	gnl|Arath7|AT1G04140		transducin family protein / WD-40 repeat family protein
Contig11289	634	0	gnl|Selmo1|179245	3.00E-49	// jgi|Selmo1|179245|estExt_Genewise1Plus.C_510279	5348	352		3	2		25	11	22	6	6	9	84	151		2	2		17	10	12	5	4	8	60				transporter activity	other membranes	transport	gnl|Arath7|AT1G48370	YSL8	YSL8 (YELLOW STRIPE LIKE 8); oligopeptide transporter
Contig1129	1423	0	gnl|Orysa5|Os04g55930	1.00E-38	expressed protein // LOC_Os04g55930.1|12004.m10484|protein	1281	6407		2	2	1	1		1			2	9	11669		2	1	1	1		1			1	7				other molecular functions	other membranes	other biological processes	gnl|Arath7|AT3G43520		similar to unknown protein [Arabidopsis thaliana] (TAIR:AT2G26240.1); similar to Os04g0653100 [Oryza sativa (japonica cultivar-group)] (GB:NP_001054104.1); similar to transmembrane protein 14C [Argas monolakensis] (GB:ABI52790.1); similar to Os03g0568500 [Oryza sativa (japonica cultivar-group)] (GB:NP_001050510.1); contains InterPro domain Protein of unknown function UPF0136, Transmembrane; (Inte…
Contig11292	1231	0	gnl|Selmo1|118690	3.00E-58	// jgi|Selmo1|118690|e_gw1.59.157.1	336	1402		5	1	5	5	3	3	2	3	2	29	680		5	1	5	5	2	3	2	2	2	27				other binding	other cellular components	other biological processes	gnl|Arath7|AT1G03370		C2 domain-containing protein / GRAM domain-containing protein
Contig11294	1102	0	gnl|Vitvi1|GSVIVP00030297001	4.00E-94		4096	6368		1	1	1	2	1	2			1	9	6523	1	2	1	1	2	1	1			1	10				other molecular functions	chloroplast	other biological processes	gnl|Arath7|AT1G29700		similar to similar to Zn-dependent hydrolases of the beta-lactamase fold [Crocosphaera watsonii WH 8501] (GB:ZP_00516888.1); similar to Os12g0641300 [Oryza sativa (japonica cultivar-group)] (GB:NP_001067402.1); contains domain no description (G3D.3.60.15.10); contains domain Metallo-hydrolase/oxidoreductase (SSF56281)
Contig11295	1054	0	gnl|Selmo1|410532	4.00E-116	// jgi|Selmo1|410532|fgenesh2_pg.C_scaffold_13000030	348	249		2	4	11	11	15	21	8	13	19	104	248		1	2	4	3	7	8	3	5	10	43				other binding	other membranes	other biological processes	gnl|Arath7|AT1G21850	SKS8	SKS8 (SKU5 Similar 8); copper ion binding / oxidoreductase
Contig11296	769	0	gnl|Vitvi1|GSVIVP00008841001	2.00E-58		10172	4905	1	2	1	1	1	1	2		2	1	12	5360	1	2	1	1	1	1	1		2	1	11				DNA or RNA binding		other metabolic processes	gnl|Arath7|AT5G26880		tRNA/rRNA methyltransferase (SpoU) family protein
Contig11297	1798	0	gnl|Selmo1|107776	3.00E-121	// jgi|Selmo1|107776|e_gw1.35.278.1	6	3159		1	1	3	4	1	3		1	2	16	7553		1	1	1	1	1	2		1	2	10				other molecular functions	other cellular components	other biological processes	gnl|Arath7|AT1G53450		similar to unknown protein [Arabidopsis thaliana] (TAIR:AT3G14830.2); similar to unknown protein [Oryza sativa (japonica cultivar-group)] (GB:AAS72350.1); similar to Os01g0729900 [Oryza sativa (japonica cultivar-group)] (GB:NP_001044138.1)
Contig11298	888	0	gnl|Poptr1|752212	9.00E-37	// jgi|Poptr1_1|752212|fgenesh4_pg.C_LG_I001815	23	27	31	81	59	50	55	78	98	47	62	62	623	540	1	4	1	2	5	3	6	2	2	4	30	Kinesins-Kinesin-like proteins			other molecular functions	other intracellular components	cell organization and biogenesis	gnl|Arath7|AT2G28620		kinesin motor protein-related
Contig11299	921	0	gnl|Poptr1|817587	2.00E-50	// jgi|Poptr1_1|817587|estExt_fgenesh4_pg.C_LG_III1551	10545	6902		1	1	1	1	1	1		1	1	8	10385		1	1	1	1	1	1		1	1	8				other molecular functions	other membranes	other metabolic processes	gnl|Arath7|AT1G16040		similar to phosphatidylinositol glycan synthesis class F protein [Oryza sativa (japonica cultivar-group)] (GB:ABH07430.1); similar to Os03g0129000 [Oryza sativa (japonica cultivar-group)] (GB:NP_001048844.1); contains InterPro domain Phospho-ethanolamine N-methyltransferase; (InterPro:IPR009580)
Contig1130	904	0	gnl|Vitvi1|GSVIVP00011723001	2.00E-64		5714	4661		1		3	3	1	2		1	1	12	11664		1		1	1	1	1		1	1	7	Acyl Lipid Metabolism Family-Lysophospholipase			hydrolase activity		other biological processes	gnl|Arath7|AT4G22300	SOBER1	carboxylic ester hydrolase
Contig11300	1633	0	gnl|Carpa1|supercontig_929.4	0		1976	817	2	11	2	4	5	5	6	4	2	4	45	1835	1	3	1	2	3	2	2	1	1	2	18	Acyl Lipid Metabolism Family-"Plastidial Dihydrolipoamide Dehydrogenase, pyruvate DH complex"			other enzyme activity	mitochondria	other cellular processes	gnl|Arath7|AT3G16950	PTLPD1, LPD1	LPD1 (LIPOAMIDE DEHYDROGENASE 1)
Contig11301	507	0	gnl|Medtr1|AC138017_35.4	2.00E-71	Phosphofructokinase chr03_pseudomolecule_IMGAG.1 28266367-28272098 E EGN_Mt060719 20060904 TIGR 2371.m00006	130	386	4	9	4	11	11	7	10	9	6	7	78	363		5	1	5	6	3	4	6	1	5	36				transferase activity	cytosol	other metabolic processes	gnl|Arath7|AT4G26270		phosphofructokinase family protein
Contig11302	860	0	gnl|Carpa1|supercontig_8.213	2.00E-31		6278	4226	1	3	1	1	2		1	1	1	2	13	3612	1	3	1	1	2		1	1	1	2	13				other molecular functions	other cellular components	electron transport or energy pathways	gnl|Arath7|AT2G20260	PSAE-2	PSAE-2 (photosystem I subunit E-2)
Contig11303	425	0	gnl|Phypa1|183550	4.00E-07	// jgi|Phypa1|183550|estExt_gwp_gw1.C_660126	1627	820	4	5	4	4	5	8	5	4	3	3	45	7818		1	2	1	2	1	1		1	1	10				DNA or RNA binding	cytosol	other metabolic processes	gnl|Arath7|AT2G40660		tRNA-binding region domain-containing protein
Contig11305	748	0	gnl|Poptr1|181167	2.00E-57	// jgi|Poptr1_1|181167|gw1.I.9767.1	1421	213	1	6	4	21	24	22	11	7	7	11	114	3114		4	2	1	1	1	1	1	1	2	14				other enzyme activity	other membranes	other metabolic processes	gnl|Arath7|AT1G08470		strictosidine synthase family protein
Contig11306	818	0	gnl|Carpa1|supercontig_136.75	1.00E-49		1178	482	3	12	5	6	8	7	9	5	6	6	67	2130	1	4	2	2	3	1	1	1	1	1	17				transferase activity	other cellular components	other metabolic processes	gnl|Arath7|AT5G48300	APS1, ADG1	ADG1 (ADP GLUCOSE PYROPHOSPHORYLASE SMALL SUBUNIT 1); glucose-1-phosphate adenylyltransferase
Contig11308	489	0	gnl|Phypa1|89614	1.00E-19	// jgi|Phypa1|89614|fgenesh1_pg.scaffold_185000045	174	115	1	21	20	17	30	19	45	9	18	16	196	417		4	4	5	5	2	5	2	3	4	34	4-coumarate--CoA ligase - like family			other enzyme activity	other cellular components	other metabolic processes	gnl|Arath7|AT1G51680	4CL.1, AT4CL1, 4CL1	4CL1 (4-COUMARATE:COA LIGASE 1); 4-coumarate-CoA ligase
Contig11309	930	0	gnl|Selmo1|160411	3.00E-103	// jgi|Selmo1|160411|estExt_Genewise1.C_1000193	846	101	22	48	12	15	26	17	26	13	16	22	217	3915	1	4	1	1	2	1	1		1	1	13	Chloroplast and Mitochondria gene families-Chlorophyll a/b-binding protein family			other binding	other cellular components	other metabolic processes	gnl|Arath7|AT1G61520	LHCA3	LHCA3 (Photosystem I light harvesting complex gene 3); chlorophyll binding
Contig1131	719	0	gnl|Phypa1|162400	3.00E-33	// jgi|Phypa1|162400|estExt_fgenesh1_pg.C_420149	6347	12738		2									2	27239		2									2							gnl|Phypa1|161321		// jgi|Phypa1|161321|estExt_fgenesh1_pg.C_310167
Contig11310	742	0	gnl|Arath7|AT1G54220	1.00E-55	dihydrolipoamide S-acetyltransferase, putative	686	1243	3	6	2	4	4	2	3	2	3	3	32	3237	1	1	1	3	1	1	2	1	1	2	14	Acyl Lipid Metabolism Family-"Plastidial Dihydrolipoamide Acetyltransferase, pyruvate DH complex"			transferase activity	mitochondria	other metabolic processes	gnl|Arath7|AT1G54220		dihydrolipoamide S-acetyltransferase, putative
Contig11312	947	0	gnl|Selmo1|141864	1.00E-54	// jgi|Selmo1|141864|estExt_Genewise1.C_31043	652	520	2	4	2	7	11	8	10	8	6	5	63	1462	1	3	2	2	1	2	3	2	2	2	20				other binding	other cellular components	other metabolic processes	gnl|Arath7|AT3G01650		copine-related
Contig11313	541	0	gnl|Selmo1|111891	1.00E-25	// jgi|Selmo1|111891|e_gw1.43.228.1	6	4		17	1161	245	235	364	304	188	280	200	2994	24787			2								2	Glycoside Hydrolase Gene Families-Glycoside Hydrolase Family 28		RWP-RK	other binding	other cellular components	other biological processes	gnl|Selmo1|111891		// jgi|Selmo1|111891|e_gw1.43.228.1
Contig11315	1277	0	gnl|Orysa5|Os10g08550	9.00E-171	enolase, putative, expressed // LOC_Os10g08550.1|12010.m04203|protein	3501	754	1	7	4	5	3	6	10	3	6	3	48	3145		2	1	3	1	1	2	1	2	1	14				other enzyme activity	other cytoplasmic components	other metabolic processes	gnl|Arath7|AT2G36530	LOS2	LOS2 (Low expression of osmotically responsive genes 1); phosphopyruvate hydratase
Contig11316	391	0	gnl|Vitvi1|GSVIVP00023986001	1.00E-13		2297	3998	1	1	1	1	2	1	2	2	1	1	13	7452	1	1	1	1	1	1	1	1	1	1	10				other binding		transport	gnl|Arath7|AT5G58410		binding / heme binding / protein binding / zinc ion binding
Contig11317	623	0	gnl|Carpa1|supercontig_232.9	4.00E-23		5769	1445		3	1	3	4	3	7	3	3	2	29	758		3	1	2	3	3	6	3	3	2	26	Lipid Metabolism Gene Families-3-hydroxy-3-methylglutaryl-CoA reductase family			other enzyme activity	ER	other metabolic processes	gnl|Arath7|AT1G76490	HMGR1, HMG1	HMG1 (3-HYDROXY-3-METHYLGLUTARYL COA REDUCTASE)
Contig1132	1140	0	gnl|Chlre3|195621	2.00E-10	// jgi|Chlre3|195621	1806	38494	1										1																			gnl|Chlre3|195621		// jgi|Chlre3|195621
Contig11320	773	0	gnl|Selmo1|165588	8.00E-72	// jgi|Selmo1|165588|estExt_Genewise1Plus.C_20873	5939	3446	1	1	1	1	4	1	4		1	1	15	5524	1	1	1	1	2	1	2		1	1	11				other binding	other intracellular components		gnl|Arath7|AT1G55915		zinc ion binding
Contig11323	771	0	gnl|Selmo1|160379	1.00E-79	// jgi|Selmo1|160379|estExt_Genewise1.C_1000109	1	1	91	267	271	834	710	856	1081	382	309	449	5250	1867		2	1	1	5	2	2	1	1	3	18	Receptor kinase-like protein family	Trihelix		kinase activity	other membranes	other cellular processes	gnl|Arath7|AT3G27560	ATN, ATN1	ATN1; kinase/ protein threonine/tyrosine kinase
Contig11324	634	0	gnl|Arath7|AT3G03710	6.00E-11	RIF10 (RESISTANT TO INHIBITION WITH FSM 10); 3'-5'-exoribonuclease/ RNA binding / nucleic acid binding	926	3514	1	1	1	1	1	1	3	3	2	1	15	5951	1	1	1	1	1	1	2	1	1	1	11				hydrolase activity	chloroplast	other metabolic processes	gnl|Arath7|AT3G03710	RIF10	RIF10 (RESISTANT TO INHIBITION WITH FSM 10); 3'-5'-exoribonuclease/ RNA binding / nucleic acid binding
Contig11326	515	0	gnl|Vitvi1|GSVIVP00009555001	2.00E-80		9237	2578	1	3	1	3	3	2	2	1	1	2	19	2268	1	3	1	2	2	2	1	1	1	2	16	Acyl Lipid Metabolism Family-Plastidial Hydroxyacyl-ACP Dehydrase			other enzyme activity	chloroplast	other metabolic processes	gnl|Arath7|AT2G22230		beta-hydroxyacyl-ACP dehydratase, putative
Contig11327	1447	0	gnl|Selmo1|178082	2.00E-174	// jgi|Selmo1|178082|estExt_Genewise1Plus.C_430374	3563	1020	3	4	2	2	3	9	5	3	2	4	37	4276	1	2	1	1	2	1	2		1	1	12	Acyl Lipid Metabolism Family-Acyl-CoA Oxidase			other enzyme activity	other cytoplasmic components	other metabolic processes	gnl|Arath7|AT5G65110	ATACX2, ACX2	ACX2 (ACYL-COA OXIDASE 2); acyl-CoA oxidase
Contig11328	361	0	gnl|Vitvi1|GSVIVP00018455001	3.00E-33		394	192	10	9	11	14	12	11	19	17	9	10	122	8559		1	1	1	1	1	1	1	1	1	9	PPI			other enzyme activity	other cellular components	other metabolic processes	gnl|Arath7|AT3G55520		immunophilin, putative / FKBP-type peptidyl-prolyl cis-trans isomerase, putative
Contig11329	1157	0	gnl|Poptr1|639962	3.00E-79	// jgi|Poptr1_1|639962|grail3.0008003701	1976	1560	3	2	2	3	5	3	5		2	2	27	5844	1	1	1	1	2	1	2		1	1	11				other enzyme activity	other cytoplasmic components	other cellular processes	gnl|Arath7|AT3G24170	ATGR1	ATGR1; glutathione-disulfide reductase
Contig1133	1528	0	gnl|Orysa5|Os02g05330	0	eukaryotic initiation factor 4A, putative, expressed // LOC_Os02g05330.1|12002.m05881|protein	34	30	37	64	54	54	62	55	84	52	40	55	557	666	1	4	3	2	2	3	5	3	1	3	27	Protein synthesis factors-eIF4A-like - RNA helicases most related to eIF4A			hydrolase activity	other cellular components	other biological processes	gnl|Arath7|AT1G54270	EIF4A-2	EIF4A-2 (eukaryotic translation initiation factor 4A-2); ATP-dependent helicase
Contig11330	752	0	gnl|Phypa1|171507	2.00E-40	// jgi|Phypa1|171507|estExt_fgenesh1_pg.C_2950038	1045	5069	1	1	2	1	1	1	1	1	1	1	11	5323	1	1	2	1	1	1	1	1	1	1	11				other molecular functions		other biological processes	gnl|Arath7|AT1G25290		rhomboid family protein
Contig11332	664	0	gnl|Carpa1|supercontig_64.39	1.00E-73		15	689	1	9	2	4	4	7	7	6	3	8	51	793	1	4	2	3	3	3	3	2	2	2	25			Orphans	other binding	other cellular components	other biological processes	gnl|Arath7|AT1G19270		ubiquitin interaction motif-containing protein / LIM domain-containing protein
Contig11333	674	0	gnl|Phypa1|155603	7.00E-42	// jgi|Phypa1|155603|e_gw1.475.41.1	65	504	4	10	3	8	6	5	10	7	4	8	65	823	1	4	1	2	3	3	5	1	2	3	25	Fructose-bisphosphate aldolase family			other enzyme activity	other cellular components	other metabolic processes	gnl|Arath7|AT2G01140		fructose-bisphosphate aldolase, putative
Contig11334	1588	0	gnl|Selmo1|100159	8.00E-168	// jgi|Selmo1|100159|e_gw1.23.853.1	1930	124	9	19	11	14	22	23	34	16	14	22	184	5044	1	2	1	1	1	1	2	1	1	1	12	Single gene-encoded CBPs			hydrolase activity	other cellular components	other biological processes	gnl|Arath7|AT5G55260	EP128, PPX-2, PPX2	PPX2 (protein phosphatase x-2); protein serine/threonine phosphatase
Contig11335	701	0	gnl|Selmo1|98686	4.00E-60	// jgi|Selmo1|98686|e_gw1.20.914.1	137	48		17	16	65	66	47	73	35	38	46	403	376		7	6	3	4	3	5	1	2	4	35				other molecular functions	other membranes	other biological processes	gnl|Arath7|AT1G01430		similar to unknown protein [Arabidopsis thaliana] (TAIR:AT4G01080.1); similar to unknown protein Cr17 [Brassica napus] (GB:AAX51387.1); contains InterPro domain Protein of unknown function DUF231, plant; (InterPro:IPR004253)
Contig11336	1707	0	gnl|Phypa1|56975	4.00E-120	// jgi|Phypa1|56975|fgenesh1_pm.scaffold_51000003	89	25		39	49	79	79	59	130	53	55	83	626	2086		5	2	1	1	1	1	2	1	3	17	Glycoside Hydrolase Gene Families-Glycoside Hydrolase Family 17			hydrolase activity	other membranes	other metabolic processes	gnl|Arath7|AT4G18340		glycosyl hydrolase family 17 protein
Contig11337	1300	0	gnl|Medtr1|AC148969_12.4	1.00E-71	Glycoside hydrolase, family 28 chr02_pseudomolecule_IMGAG.1 23351068-23347705 E EGN_Mt060719 20060904 TIGR 2877.m00006	291	62		3	9	33	26	61	66	36	38	53	325	10097			1	1	1	1	1	1	1	1	8	Glycoside Hydrolase Gene Families-Glycoside Hydrolase Family 28			hydrolase activity	other membranes	other metabolic processes	gnl|Arath7|AT1G80170		polygalacturonase, putative / pectinase, putative
Contig11338	616	0	gnl|Selmo1|96865	3.00E-20	// jgi|Selmo1|96865|e_gw1.18.48.1	10014	4228	1	1	1	1	2	1	3		2	1	13	4259	1	1	1	1	2	1	2		2	1	12				other binding	chloroplast	other metabolic processes	gnl|Arath7|AT2G20690		lumazine-binding family protein
Contig11339	467	0	gnl|Carpa1|supercontig_18.55	6.00E-39		6706	6828						1	2	3	1	1	8	10646						1	2	3	1	1	8				other molecular functions		other biological processes	gnl|Arath7|AT2G47360		similar to unknown protein [Arabidopsis thaliana] (TAIR:AT1G02570.1)
Contig1134	752	0	gnl|Phypa1|118108	1.00E-45	// jgi|Phypa1|118108|e_gw1.23.83.1	209	474	4	9	5	6	6	6	16	3	5	8	68	318	1	6	1	4	4	3	11	1	3	4	38				other enzyme activity	chloroplast	other cellular processes	gnl|Arath7|AT1G03680	ATM1, TRX-M1, ATHM1	ATHM1 (Arabidopsis thioredoxin M-type 1); thiol-disulfide exchange intermediate
Contig11341	750	0	gnl|Orysa5|Os11g04180	3.00E-17	dual specificity protein phosphatase 12, putative, expressed // LOC_Os11g04180.1|12011.m04614|protein	706	1520	1	4	9	3	2	2	3	1	2	1	28	5264	1	1	1	2	1	1	2	1	1		11				other molecular functions	other cellular components	other biological processes	gnl|Carpa1|supercontig_92.80
Contig11342	519	0	gnl|Poptr1|597701	1.00E-60	// jgi|Poptr1_1|597701|eugene3.09800003	1	1	91	267	271	834	710	856	1081	382	309	449	5250	634	1	6	1	2	2	1	8	3	1	3	28	Receptor kinase-like protein family	Trihelix		kinase activity	other membranes	other cellular processes	gnl|Arath7|AT2G17700		protein kinase family protein
Contig11343	1329	0	gnl|Poptr1|421358	3.00E-118	// jgi|Poptr1_1|421358|gw1.VIII.2786.1	2092	1241	1	3	6	3	4	3	4	2	3	3	32	6772	1	1	1	1	1	1	1	1	1	1	10				other molecular functions	chloroplast	other metabolic processes	gnl|Arath7|AT5G36170	ATPRFB, HCF109	HCF109 (HIGH CHLOROPHYLL FLUORESCENT 109); translation release factor
Contig11344	689	0	gnl|Vitvi1|GSVIVP00024343001	6.00E-09		6831	7680						2	3		1	1	7	16085						1	2		1		4				other molecular functions	other cellular components	other biological processes	gnl|Carpa1|supercontig_81.162
Contig11345	540	0	gnl|Arath7|AT3G27320	7.00E-59	similar to unknown protein [Arabidopsis thaliana] (TAIR:AT5G14310.1); similar to CXE carboxylesterase [Actinidia deliciosa] (GB:ABB89022.1); contains InterPro domain Esterase/lipase/thioesterase; (InterPro:IPR000379); contains InterPro domain Alpha/beta hydrolase fold-3; (InterPro:IPR013094)	5	2700		1		2	1	5	4	1	2	2	18	4822		1	1	2	1	2	2		1	2	12	Carbohydrate Esterase Gene Families-Carbohydrate Esterase Family 10				other membranes	other biological processes	gnl|Arath7|AT3G27320		similar to unknown protein [Arabidopsis thaliana] (TAIR:AT5G14310.1); similar to CXE carboxylesterase [Actinidia deliciosa] (GB:ABB89022.1); contains InterPro domain Esterase/lipase/thioesterase; (InterPro:IPR000379); contains InterPro domain Alpha/beta hydrolase fold-3; (InterPro:IPR013094)
Contig11346	601	0	gnl|Selmo1|66719	8.00E-42	// jgi|Selmo1|66719|gw1.13.909.1	220	2952	1	4	2	1	1	1	2	2	1	2	17	2079	1	4	2	1	1	1	2	2	1	2	17				other molecular functions	chloroplast	other biological processes	gnl|Arath7|AT3G08630		similar to alphavirus core protein family [Arabidopsis thaliana] (TAIR:AT3G08640.1); similar to Os01g0812900 [Oryza sativa (japonica cultivar-group)] (GB:NP_001044596.1); similar to unknown protein [Oryza sativa (japonica cultivar-group)] (GB:BAD68215.1); similar to P0432B10.9 [Oryza sativa (japonica cultivar-group)] (GB:BAB90391.1)
Contig11347	710	0	gnl|Selmo1|105976	4.00E-17	// jgi|Selmo1|105976|e_gw1.32.339.1	11	894	1	2	1	5	7	3	11	2	4	5	41	799	1	2	1	2	4	2	5	1	2	5	25				other molecular functions	other cellular components	other biological processes	gnl|Arath7|AT1G36070		WD-40 repeat family protein
Contig11348	1228	0	gnl|Phypa1|75176	2.00E-09	// jgi|Phypa1|75176|fgenesh1_pg.scaffold_51000147	2146	17271		2									2	26710		2									2							gnl|Phypa1|75176		// jgi|Phypa1|75176|fgenesh1_pg.scaffold_51000147
Contig11349	851	0	gnl|Selmo1|445667	5.00E-33	// jgi|Selmo1|445667|estExt_fgenesh2_pg.C_590140	2248	12274			2								2	14095			2			1	1		1		5							gnl|Carpa1|supercontig_101.31
Contig1135	702	0	gnl|Sorbi1|Sb09g021240.1	6.00E-56		445	778	1		3	4	5	8	9	3	7	6	46	3957			2	2	2	1	2	2	1	1	13				transporter activity	other membranes	transport	gnl|Arath7|AT4G09160		SEC14 cytosolic factor family protein / phosphoglyceride transfer family protein
Contig11350	1100	0	gnl|Carpa1|supercontig_11.42	3.00E-98		1	4623		1		1	1	5	2	1	1		12	13383				1	1	1	1	1	1		6							gnl|Carpa1|supercontig_11.42
Contig11352	674	0	gnl|Arath7|AT3G13060	4.00E-31	ECT5	601	396		2	1	11	13	11	14	7	7	11	77	5663		2	1	1	1	1	2	1	1	1	11				other molecular functions	other cellular components	other biological processes	gnl|Arath7|AT3G13060	ECT5	ECT5
Contig11353	422	0	gnl|Phypa1|129827	8.00E-14	// jgi|Phypa1|129827|e_gw1.79.44.1	47	3396		2	1	1	2	2	4			3	15	3187		2	1	1	1	2	4			3	14				other molecular functions	other cellular components	other biological processes	gnl|Arath7|AT5G07670		F-box family protein
Contig11354	1282	0	gnl|Poptr1|679868	1.00E-50	// jgi|Poptr1_1|679868|grail3.0066008301	2470	2409		3	1	3	3	2	4	2	1	1	20	2254	1	2	1	2	2	2	2	2	1	1	16	C2H2 Transcription Factor Family			transcription factor activity	nucleus	other biological processes	gnl|Arath7|AT2G27100	SE	SE (SERRATE); transcription factor
Contig11355	791	0	gnl|Poptr1|756954	6.00E-15	// jgi|Poptr1_1|756954|fgenesh4_pg.C_LG_III000496	1160	4090				1	1	1	4	1	3	2	13	3597				1	1	1	3	2	3	2	13				other molecular functions	other cellular components	other biological processes	gnl|Arath7|AT1G17360		COP1-interacting protein-related
Contig11356	754	0	gnl|Vitvi1|GSVIVP00030530001	3.00E-86		438	1843		2	1	2	4	4	4	3	1	3	24	2090		2	1	2	3	2	2	1	1	3	17	Acyl Lipid Metabolism Family-Phosphoethanolamine N-Methyltransferase			transferase activity	other cytoplasmic components	other cellular processes	gnl|Arath7|AT3G18000	XIPOTL1, PEAMT, NMT1	NMT1 (N-METHYLTRANSFERASE 1); phosphoethanolamine N-methyltransferase
Contig11357	780	0	gnl|Selmo1|120972	1.00E-34	// jgi|Selmo1|120972|e_gw1.64.343.1	5701	3444		3	3	1	1	1	2	1	1	2	15	3617		3	2	1	1	1	2	1	1	1	13							gnl|Arath7|AT1G55535		similar to unknown protein [Arabidopsis thaliana] (TAIR:AT3G13420.1); similar to hypothetical protein MtrDRAFT_AC146567g1v1 [Medicago truncatula] (GB:ABE90925.1)
Contig11359	628	0	gnl|Arath7|AT5G66290	1.00E-32	similar to hypothetical protein [Thellun (GB:ABB45846.1)	10307	5525		2	1	1	2	1	2		1	1	11	5710		2	1	1	2	1	2		1	1	11				other molecular functions	other cellular components	other metabolic processes	gnl|Arath7|AT5G66290		similar to hypothetical protein [Thellun (GB:ABB45846.1)
Contig1136	596	0	gnl|Phypa1|79861	5.00E-24	// jgi|Phypa1|79861|fgenesh1_pg.scaffold_82000028	315	183	9	13	13	11	11	11	24	13	11	12	128	7086	1	1	1	1	1	1	1	1	1	1	10				protein binding	chloroplast	other cellular processes	gnl|Arath7|AT5G59610		DNAJ heat shock N-terminal domain-containing protein
Contig11360	887	0	gnl|Phypa1|165414	1.00E-31	// jgi|Phypa1|165414|estExt_fgenesh1_pg.C_880026	4592	17079		1	1								2	27144		1	1								2							gnl|Phypa1|165414		// jgi|Phypa1|165414|estExt_fgenesh1_pg.C_880026
Contig11361	415	0	gnl|Phypa1|171587	1.00E-23	// jgi|Phypa1|171587|estExt_fgenesh1_pg.C_3000050	6362	64169		1									1																			gnl|Phypa1|171587		// jgi|Phypa1|171587|estExt_fgenesh1_pg.C_3000050
Contig11362	540	0	gnl|Arath7|AT3G10230	1.00E-43	LYC (LYCOPENE CYCLASE); lycopene beta cyclase	2395	1325	2	4	2	2	2	3	9	2	3	2	31	7407		2	1	1	1	1	2	1		1	10				other enzyme activity	chloroplast	other metabolic processes	gnl|Arath7|AT3G10230	LYC	LYC (LYCOPENE CYCLASE); lycopene beta cyclase
Contig11363	567	0	gnl|Selmo1|91766	1.00E-24	// jgi|Selmo1|91766|e_gw1.12.741.1	10046	4325		2	2	1	2	1	2	1	1	1	13	5094		2	1	1	2	1	2	1	1	1	12					other cellular components		gnl|Arath7|AT3G51130		Identical to UPF0183 protein At3g51130 [Arabidopsis Thaliana] (GB:Q9SD33;GB:Q94C31); similar to ENSANGP00000005609 [Anopheles gambiae str. PEST] (GB:XP_310381.2); similar to Os06g0714000 [Oryza sativa (japonica cultivar-group)] (GB:NP_001058570.1); contains InterPro domain Protein of unknown function UPF0183; (InterPro:IPR005373)
Contig11364	1260	0	gnl|Phypa1|168879	2.00E-48	// jgi|Phypa1|168879|estExt_fgenesh1_pg.C_1920040	3777	14088		1	1								2	19440	1	1	1								3							gnl|Chlre3|9190		// jgi|Chlre3|9190
Contig11366	262	0	gnl|Sorbi1|Sb03g027030.1	2.00E-26		846	101	22	48	12	15	26	17	26	13	16	22	217	149	8	18	1	4	5	5	6	2	4	8	61	Chloroplast and Mitochondria gene families-Chlorophyll a/b-binding protein family			other binding	other cellular components	other metabolic processes	gnl|Arath7|AT1G29910	CAB3, AB180, LHCB1.2	CAB3 (CHLOROPHYLL A/B BINDING PROTEIN 3); chlorophyll binding
Contig11368	607	0	gnl|Selmo1|55105	2.00E-22	// jgi|Selmo1|55105|gw1.43.464.1	1	1	91	267	271	834	710	856	1081	382	309	449	5250	1184		5	4	1	1	3	2	3	1	1	21	Receptor kinase-like protein family	Trihelix		kinase activity	other membranes	other cellular processes	gnl|Arath7|AT4G32300		lectin protein kinase family protein
Contig11369	483	0	gnl|Phypa1|116138	6.00E-26	// jgi|Phypa1|116138|e_gw1.15.29.1	592	4003		1	1	2	2	1	2	1	2	1	13	5800	1	1	1	1	1	1	2	1	1	1	11				hydrolase activity	other cellular components	other metabolic processes	gnl|Arath7|AT3G49600	UBP26	UBP26 (ubiquitin-specific protease 26); ubiquitin-specific protease
Contig1137	1510	0	gnl|Phypa1|213964	3.00E-172	// jgi|Phypa1|213964|estExt_Genewise1.C_960051	144	214	2	8	5	15	13	13	23	10	9	15	113	410	1	4	2	4	3	4	6	4	2	4	34				DNA or RNA binding	other cellular components		gnl|Arath7|AT2G29140	APUM3	APUM3 (ARABIDOPSIS PUMILIO 3); RNA binding
Contig11370	1335	0	gnl|Sorbi1|Sb03g041140.1	7.00E-102		2265	465		10	3	10	8	9	21	3	4	1	69	422		8	2	6	5	5	4	2	1	1	34	Inorganic Solute Cotransporters-Ammonium transporter			transporter activity	plasma membrane	transport	gnl|Arath7|AT2G38290	ATAMT2	ATAMT2 (AMMONIUM TRANSPORTER 2); ammonium transporter
Contig11371	2088	0	gnl|Arath7|AT2G18710	0	SCY1 (SECY HOMOLOG 1); protein translocase	3940	4223	1	2	1	1	1	1	4		1	1	13	6724	1	1	1	1	1	1	2		1	1	10	Chloroplast and Mitochondria gene families-SecY homolog; targetted to the thylakoid membrane			transporter activity	other membranes	other biological processes	gnl|Arath7|AT2G18710	SCY1	SCY1 (SECY HOMOLOG 1); protein translocase
Contig11372	701	0	gnl|Selmo1|402666	2.00E-14	// jgi|Selmo1|402666|fgenesh2_pg.C_scaffold_0000671	4616	75220			1								1	13973			5								5							gnl|Selmo1|402666		// jgi|Selmo1|402666|fgenesh2_pg.C_scaffold_0000671
Contig11374	719	0	gnl|Vitvi1|GSVIVP00036826001	6.00E-93		65	504	4	10	3	8	6	5	10	7	4	8	65	823	1	4	1	2	3	3	5	1	2	3	25	Fructose-bisphosphate aldolase family			other enzyme activity	other cellular components	other metabolic processes	gnl|Arath7|AT2G01140		fructose-bisphosphate aldolase, putative
Contig11375	1023	0	gnl|Sorbi1|Sb10g010690.1	3.00E-07		350	1248				4	3	4	6	3	5	7	32	2177		2	1	2	1	2	3	2	2	2	17				other molecular functions	other cellular components	other biological processes	gnl|Arath7|AT5G55850	NOI	NOI
Contig11377	1433	0	gnl|Arath7|AT1G56560	0	beta-fructofuranosidase, putative / invertase, putative / saccharase, putative / beta-fructosidase, putative	1	389		8	5	8	7	11	17	4	9	9	78	573		3	2	4	3	4	6	2	1	4	29				hydrolase activity	other cellular components	other biological processes	gnl|Arath7|AT1G56560		beta-fructofuranosidase, putative / invertase, putative / saccharase, putative / beta-fructosidase, putative
[truncated: 55,035 more rows]
