# Supplementary material for: De novo characterization of the gametophyte transcriptome in bracken fern, Pteridium aquilinum
Source: BMC Genomics. 2011 Feb 8;12:99. doi: 10.1186/1471-2164-12-99 (PMC3042945; doi:10.1186/1471-2164-12-99)
Supplement: Additional file 5 — SSR loci identified in msatCOMMANDER. Repeat sequence information (repeat motif, location, and lenth) for SSR loci identified by msatCOMMANDER. [file 1471-2164-12-99-S5.CSV]

name	records_id	id	motif	start	end	preceding	following	count
Contig20	19	0	AC	517	539	517	735	11
Contig20	19	1	AG	494	516	494	758	11
Contig21	20	2	AG	424	446	424	51	11
Contig29	28	3	AG	607	633	607	0	13
Contig44	43	4	AC	788	806	788	57	9
Contig53	52	5	AG	539	559	539	78	10
Contig66	65	6	AG	565	595	565	47	15
Contig77	76	7	AG	669	697	669	0	14
Contig78	77	8	AG	969	987	969	1	9
Contig81	80	9	AC	435	453	435	71	9
Contig86	85	10	AG	910	936	910	29	13
Contig97	96	11	AG	675	695	675	29	10
Contig102	101	12	AG	748	770	748	1	11
Contig103	102	13	AG	686	712	686	40	13
Contig130	129	14	AC	498	520	498	7	11
Contig134	133	15	AC	822	848	822	650	13
Contig134	133	16	AC	901	919	901	579	9
Contig134	133	17	AG	860	900	860	598	20
Contig136	135	18	AC	946	966	946	86	10
Contig136	135	19	AG	997	1023	997	29	13
Contig139	138	20	AC	580	598	580	22	9
Contig142	141	21	AG	787	817	787	1	15
Contig143	142	22	AG	650	674	650	40	12
Contig143	142	23	AG	691	713	691	1	11
Contig152	151	24	AG	859	887	859	50	14
Contig173	172	25	AG	525	543	525	0	9
Contig178	177	26	AG	1059	1085	1059	41	13
Contig185	184	27	AAG	49	73	49	335	8
Contig225	224	28	AG	768	788	768	13	10
Contig236	235	29	AG	1058	1094	1058	35	18
Contig237	236	30	AC	774	796	774	71	11
Contig251	250	31	AC	625	643	625	8	9
Contig296	295	32	AG	659	681	659	19	11
Contig300	299	33	AC	916	938	916	26	11
Contig303	302	34	AG	725	779	725	1	27
Contig305	304	35	AG	650	672	650	1	11
Contig316	315	36	AG	849	869	849	1	10
Contig319	318	37	AG	751	769	751	3	9
Contig336	335	38	AG	659	693	659	71	17
Contig336	335	39	AG	702	724	702	40	11
Contig348	347	40	AG	538	560	538	56	11
Contig352	351	41	AG	763	807	763	338	22
Contig356	355	42	AG	665	689	665	13	12
Contig358	357	43	AC	590	608	590	14	9
Contig358	357	44	AG	565	583	565	39	9
Contig368	367	45	AG	421	439	421	1	9
Contig374	373	46	AG	643	661	643	5	9
Contig380	379	47	AG	571	589	571	21	9
Contig402	401	48	AG	725	777	725	1	26
Contig406	405	49	AC	560	582	560	75	11
Contig409	408	50	AG	594	622	594	1	14
Contig432	431	51	AG	507	527	507	24	10
Contig440	439	52	AG	904	936	904	1	16
Contig454	453	53	AG	791	815	791	1	12
Contig470	469	54	AG	1127	1147	1127	115	10
Contig479	478	55	AC	1252	1274	1252	0	11
Contig480	479	56	AG	532	574	532	5	21
Contig508	507	57	AG	700	738	700	1	19
Contig514	513	58	AG	807	827	807	66	10
Contig520	519	59	AG	1131	1195	1131	426	32
Contig527	526	60	AC	871	891	871	0	10
Contig530	529	61	AC	554	572	554	75	9
Contig530	529	62	AC	587	607	587	40	10
Contig530	529	63	AG	608	628	608	19	10
Contig552	551	64	AG	719	751	719	0	16
Contig558	557	65	AC	688	708	688	76	10
Contig562	561	66	AG	1467	1495	1467	7	14
Contig565	564	67	AC	504	526	504	3	11
Contig565	564	68	AG	479	503	479	26	12
Contig571	570	69	AG	915	937	915	33	11
Contig578	577	70	AC	615	639	615	0	12
Contig605	604	71	AC	680	702	680	42	11
Contig635	634	72	AG	694	756	694	176	31
Contig646	645	73	AG	610	660	610	2	25
Contig653	652	74	AG	668	698	668	1	15
Contig655	654	75	AAG	134	170	134	402	12
Contig673	672	76	AC	685	703	685	1	9
Contig673	672	77	AG	654	682	654	22	14
Contig682	681	78	AG	767	807	767	1	20
Contig699	698	79	AC	895	913	895	0	9
Contig699	698	80	AG	838	856	838	57	9
Contig699	698	81	AG	878	896	878	17	9
Contig704	703	82	AG	526	552	526	0	13
Contig708	707	83	AC	1022	1040	1022	37	9
Contig709	708	84	AG	21	45	21	615	12
Contig723	722	85	AG	786	808	786	81	11
Contig731	730	86	AG	696	720	696	37	12
Contig731	730	87	AG	728	756	728	1	14
Contig746	745	88	AAG	689	716	689	26	9
Contig753	752	89	AG	572	592	572	1	10
Contig755	754	90	AG	709	727	709	1	9
Contig756	755	91	AG	918	942	918	29	12
Contig759	758	92	AG	692	716	692	21	12
Contig766	765	93	AG	37	63	37	713	13
Contig768	767	94	AC	460	482	460	46	11
Contig768	767	95	AG	483	513	483	15	15
Contig769	768	96	AC	656	678	656	50	11
Contig834	833	97	AC	851	869	851	73	9
Contig842	841	98	AG	637	675	637	13	19
Contig856	855	99	AC	485	503	485	40	9
Contig862	861	100	AG	595	613	595	46	9
Contig862	861	101	AG	615	653	615	6	19
Contig870	869	102	AG	1274	1292	1274	51	9
Contig875	874	103	AC	562	580	562	1	9
Contig917	916	104	AC	1034	1054	1034	0	10
Contig931	930	105	AC	553	577	553	30	12
Contig953	952	106	AC	860	890	860	65	15
Contig953	952	107	AC	920	942	920	13	11
Contig970	969	108	AG	619	639	619	17	10
Contig974	973	109	AC	967	997	967	0	15
Contig1022	1021	110	AC	1142	1168	1142	1	13
Contig1033	1032	111	AG	1	31	1	1612	15
Contig1052	1051	112	AG	544	572	544	34	14
Contig1067	1066	113	AC	974	1004	974	45	15
Contig1077	1076	114	AG	581	605	581	2	12
Contig1083	1082	115	AG	763	783	763	86	10
Contig1101	1100	116	AG	656	676	656	5	10
Contig1102	1101	117	AG	464	494	464	64	15
Contig1102	1101	118	AG	519	539	519	19	10
Contig1114	1113	119	AG	623	659	623	53	18
Contig1140	1139	120	AG	596	676	596	1	40
Contig1170	1169	121	AG	818	842	818	84	12
Contig1183	1182	122	AGC	661	694	661	21	11
Contig1205	1204	123	AG	479	501	479	66	11
Contig1211	1210	124	AC	1354	1390	1354	0	18
Contig1219	1218	125	AC	1294	1314	1294	304	10
Contig1219	1218	126	AG	1315	1337	1315	281	11
Contig1219	1218	127	AG	1365	1399	1365	219	17
Contig1256	1255	128	AG	1428	1460	1428	31	16
Contig1287	1286	129	AG	1221	1251	1221	36	15
Contig1289	1288	130	AG	804	824	804	80	10
Contig1289	1288	131	AG	869	897	869	7	14
Contig1305	1304	132	AG	516	546	516	42	15
Contig1305	1304	133	AG	570	588	570	0	9
Contig1325	1324	134	AG	633	655	633	0	11
Contig1331	1330	135	AAG	715	742	715	199	9
Contig1332	1331	136	AG	601	637	601	48	18
Contig1332	1331	137	AG	647	685	647	0	19
Contig1338	1337	138	AC	563	583	563	120	10
Contig1338	1337	139	AC	584	604	584	99	10
Contig1363	1362	140	AC	490	510	490	30	10
Contig1363	1362	141	AG	511	531	511	9	10
Contig1374	1373	142	AAG	700	724	700	91	8
Contig1400	1399	143	AC	981	1005	981	0	12
Contig1400	1399	144	AG	947	981	947	24	17
Contig1421	1420	145	AG	437	455	437	158	9
Contig1443	1442	146	AC	842	862	842	0	10
Contig1485	1484	147	AG	654	674	654	1	10
Contig1491	1490	148	AC	661	689	661	22	14
Contig1512	1511	149	AC	914	938	914	8	12
Contig1519	1518	150	AG	460	498	460	255	19
Contig1519	1518	151	AG	501	525	501	228	12
Contig1529	1528	152	AG	621	649	621	1	14
Contig1534	1533	153	AC	241	259	241	482	9
Contig1534	1533	154	AC	671	693	671	48	11
Contig1540	1539	155	AG	829	847	829	7	9
Contig1550	1549	156	AC	692	718	692	52	13
Contig1568	1567	157	AG	139	203	139	0	32
Contig1600	1599	158	AGC	1144	1168	1144	173	8
Contig1603	1602	159	AG	1028	1060	1028	1	16
Contig1628	1627	160	AG	1004	1024	1004	43	10
Contig1628	1627	161	AG	1038	1066	1038	1	14
Contig1638	1637	162	AG	994	1012	994	39	9
Contig1649	1648	163	AG	979	1007	979	1	14
Contig1661	1660	164	AC	930	950	930	0	10
Contig1675	1674	165	AG	1	25	1	608	12
Contig1698	1697	166	AGG	940	967	940	41	9
Contig1717	1716	167	AG	1273	1293	1273	2	10
Contig1765	1764	168	AC	524	550	524	1	13
Contig1783	1782	169	AGC	704	728	704	103	8
Contig1785	1784	170	AC	517	547	517	284	15
Contig1785	1784	171	AG	494	516	494	315	11
Contig1804	1803	172	AG	996	1018	996	1	11
Contig1810	1809	173	AC	1310	1334	1310	21	12
Contig1829	1828	174	AG	1209	1229	1209	4	10
Contig1854	1853	175	AG	779	797	779	39	9
Contig1861	1860	176	AG	552	574	552	3	11
Contig1863	1862	177	AAG	61	88	61	469	9
Contig1887	1886	178	AC	1585	1609	1585	36	12
Contig1896	1895	179	AC	1835	1853	1835	97	9
Contig1898	1897	180	AGC	424	472	424	85	16
Contig1908	1907	181	AG	1156	1174	1156	60	9
Contig1908	1907	182	AG	1216	1234	1216	0	9
Contig1927	1926	183	AC	613	633	613	14	10
Contig1938	1937	184	AC	961	991	961	9	15
Contig1938	1937	185	AG	942	960	942	40	9
Contig1953	1952	186	AC	441	459	441	45	9
Contig1975	1974	187	AC	810	834	810	94	12
Contig1985	1984	188	AC	703	721	703	50	9
Contig1985	1984	189	AC	743	771	743	0	14
Contig1985	1984	190	AG	540	562	540	209	11
Contig1986	1985	191	AG	1405	1425	1405	21	10
Contig1990	1989	192	AG	1509	1537	1509	0	14
Contig2016	2015	193	AC	1040	1060	1040	365	10
Contig2016	2015	194	AG	962	1038	962	387	38
Contig2019	2018	195	AC	232	252	232	305	10
Contig2020	2019	196	AG	663	689	663	7	13
Contig2029	2028	197	AC	711	729	711	169	9
Contig2043	2042	198	AC	441	459	441	53	9
Contig2043	2042	199	AC	488	512	488	0	12
Contig2043	2042	200	AG	280	300	280	212	10
Contig2044	2043	201	AG	584	604	584	0	10
Contig2059	2058	202	AC	969	989	969	22	10
Contig2060	2059	203	AG	653	679	653	12	13
Contig2071	2070	204	AG	432	466	432	0	17
Contig2091	2090	205	AG	1382	1400	1382	8	9
Contig2149	2148	206	AC	1013	1043	1013	58	15
Contig2149	2148	207	AC	1076	1094	1076	7	9
Contig2151	2150	208	AC	407	425	407	79	9
Contig2151	2150	209	AG	468	504	468	0	18
Contig2154	2153	210	AG	1169	1191	1169	4	11
Contig2168	2167	211	AG	248	272	248	4	12
Contig2213	2212	212	AC	5	31	5	934	13
Contig2226	2225	213	AG	787	811	787	0	12
Contig2257	2256	214	AC	451	469	451	37	9
Contig2261	2260	215	AG	128	152	128	753	12
Contig2268	2267	216	AG	464	506	464	6	21
Contig2277	2276	217	AC	950	968	950	19	9
Contig2290	2289	218	AG	645	675	645	1	15
Contig2327	2326	219	AG	994	1114	994	114	60
Contig2347	2346	220	AG	791	825	791	1	17
Contig2358	2357	221	AG	286	308	286	64	11
Contig2361	2360	222	AC	651	669	651	48	9
Contig2361	2360	223	AG	696	716	696	1	10
Contig2372	2371	224	AG	422	442	422	0	10
Contig2380	2379	225	AG	844	864	844	18	10
Contig2396	2395	226	AG	798	840	798	1	21
Contig2403	2402	227	AG	1527	1551	1527	1	12
Contig2425	2424	228	AGC	745	769	745	145	8
Contig2432	2431	229	AG	0	26	0	330	13
Contig2449	2448	230	AC	441	465	441	144	12
Contig2449	2448	231	AG	465	507	465	102	21
Contig2453	2452	232	AG	716	754	716	1	19
Contig2474	2473	233	AC	489	509	489	16	10
Contig2484	2483	234	AAG	472	496	472	303	8
Contig2487	2486	235	AG	567	591	567	1	12
Contig2498	2497	236	ATC	364	388	364	385	8
Contig2527	2526	237	AC	999	1037	999	33	19
Contig2530	2529	238	AG	984	1004	984	12	10
Contig2534	2533	239	AAG	798	828	798	35	10
Contig2536	2535	240	AG	928	952	928	9	12
Contig2542	2541	241	AC	706	724	706	1	9
Contig2548	2547	242	AC	642	660	642	27	9
Contig2548	2547	243	AG	575	603	575	84	14
Contig2613	2612	244	AC	4	36	4	852	16
Contig2625	2624	245	AC	236	256	236	325	10
Contig2649	2648	246	AG	395	435	395	36	20
Contig2653	2652	247	AC	649	675	649	370	13
Contig2653	2652	248	AG	620	648	620	397	14
Contig2663	2662	249	AG	748	776	748	38	14
Contig2670	2669	250	AC	505	529	505	47	12
Contig2681	2680	251	AG	690	712	690	0	11
Contig2700	2699	252	AG	1851	1873	1851	0	11
Contig2706	2705	253	AG	4	22	4	834	9
Contig2740	2739	254	AC	511	531	511	4	10
Contig2770	2769	255	AC	821	847	821	48	13
Contig2770	2769	256	AG	859	895	859	0	18
Contig2777	2776	257	AG	1173	1247	1173	0	37
Contig2810	2809	258	AG	423	479	423	1131	28
Contig2821	2820	259	AG	654	698	654	2	22
Contig2849	2848	260	AGG	1217	1244	1217	13	9
Contig2849	2848	261	AG	0	20	0	1237	10
Contig2851	2850	262	AC	1517	1539	1517	6	11
Contig2863	2862	263	AG	410	464	410	11	27
Contig2869	2868	264	AG	921	947	921	1	13
Contig2875	2874	265	AC	709	739	709	0	15
Contig2875	2874	266	AG	638	656	638	83	9
Contig2894	2893	267	AG	447	469	447	19	11
Contig2897	2896	268	AG	757	775	757	0	9
Contig2903	2902	269	AC	716	734	716	18	9
Contig2907	2906	270	AC	834	866	834	14	16
Contig2942	2941	271	AG	620	646	620	1	13
Contig2956	2955	272	AC	553	577	553	0	12
Contig2974	2973	273	AC	0	36	0	1103	18
Contig2982	2981	274	AG	7	31	7	800	12
Contig3029	3028	275	AC	696	718	696	1	11
Contig3029	3028	276	AG	673	691	673	28	9
Contig3039	3038	277	AG	1282	1330	1282	106	24
Contig3054	3053	278	AG	104	126	104	48	11
Contig3054	3053	279	AG	134	156	134	18	11
Contig3110	3109	280	AC	429	447	429	13	9
Contig3116	3115	281	AG	690	710	690	18	10
Contig3129	3128	282	AC	205	229	205	81	12
Contig3129	3128	283	AG	274	292	274	18	9
Contig3169	3168	284	AG	699	719	699	44	10
Contig3201	3200	285	AG	576	614	576	374	19
Contig3241	3240	286	AC	549	583	549	0	17
Contig3267	3266	287	AG	552	572	552	0	10
Contig3274	3273	288	AG	747	779	747	3	16
Contig3279	3278	289	AC	632	650	632	1	9
Contig3301	3300	290	AG	570	602	570	1	16
Contig3305	3304	291	AG	394	416	394	1	11
Contig3321	3320	292	AC	414	436	414	49	11
Contig3338	3337	293	AC	579	601	579	71	11
Contig3342	3341	294	AC	723	749	723	0	13
Contig3342	3341	295	AG	646	664	646	85	9
Contig3348	3347	296	AC	480	498	480	71	9
Contig3348	3347	297	AC	538	556	538	13	9
Contig3348	3347	298	AG	499	525	499	44	13
Contig3349	3348	299	AG	358	408	358	1	25
Contig3355	3354	300	AG	444	474	444	6	15
Contig3365	3364	301	AG	332	380	332	1	24
Contig3377	3376	302	AAG	702	726	702	49	8
Contig3399	3398	303	AC	1382	1400	1382	236	9
Contig3419	3418	304	AG	517	535	517	16	9
Contig3426	3425	305	AC	827	853	827	84	13
Contig3434	3433	306	AG	616	640	616	2	12
Contig3440	3439	307	AG	576	638	576	0	31
Contig3451	3450	308	AG	532	550	532	0	9
Contig3458	3457	309	AC	557	581	557	63	12
Contig3458	3457	310	AAG	190	217	190	427	9
Contig3465	3464	311	AG	1232	1252	1232	39	10
Contig3469	3468	312	AC	773	795	773	48	11
Contig3475	3474	313	AC	535	561	535	6	13
Contig3495	3494	314	AG	481	521	481	9	20
Contig3528	3527	315	AC	648	672	648	0	12
Contig3529	3528	316	AC	675	697	675	0	11
Contig3539	3538	317	AG	1167	1195	1167	0	14
Contig3552	3551	318	AG	685	707	685	1	11
Contig3582	3581	319	AG	468	492	468	1	12
Contig3583	3582	320	AC	630	648	630	104	9
Contig3592	3591	321	AC	813	841	813	47	14
Contig3592	3591	322	AG	854	888	854	0	17
Contig3597	3596	323	AC	995	1019	995	43	12
Contig3612	3611	324	AG	109	131	109	878	11
Contig3637	3636	325	AC	853	879	853	1	13
Contig3644	3643	326	AC	773	799	773	26	13
Contig3647	3646	327	AC	1241	1267	1241	1	13
Contig3659	3658	328	AG	407	445	407	6	19
Contig3671	3670	329	AC	384	404	384	60	10
Contig3679	3678	330	ATC	165	192	165	473	9
Contig3679	3678	331	AG	597	615	597	50	9
Contig3681	3680	332	AC	703	725	703	31	11
Contig3695	3694	333	AC	915	935	915	1	10
Contig3703	3702	334	AC	1116	1148	1116	1	16
Contig3727	3726	335	AG	304	326	304	1	11
Contig3731	3730	336	AC	954	972	954	8	9
Contig3742	3741	337	AG	651	675	651	0	12
Contig3743	3742	338	AC	570	592	570	30	11
Contig3743	3742	339	AG	593	619	593	3	13
Contig3765	3764	340	AG	698	726	698	18	14
Contig3766	3765	341	AG	751	787	751	11	18
Contig3877	3876	342	AC	136	156	136	200	10
Contig3888	3887	343	AC	1121	1149	1121	28	14
Contig3888	3887	344	AG	1100	1120	1100	57	10
Contig3892	3891	345	AG	1090	1114	1090	3	12
Contig3933	3932	346	AG	189	213	189	1	12
Contig3942	3941	347	AG	576	620	576	3	22
Contig3945	3944	348	AG	974	992	974	8	9
Contig3982	3981	349	AG	545	635	545	99	45
Contig3999	3998	350	AC	374	394	374	444	10
Contig3999	3998	351	AG	344	374	344	464	15
Contig3999	3998	352	AG	441	473	441	365	16
Contig4012	4011	353	AG	494	534	494	1	20
Contig4015	4014	354	AC	944	966	944	38	11
Contig4019	4018	355	AG	573	617	573	1	22
Contig4024	4023	356	AC	949	967	949	0	9
Contig4033	4032	357	ACCT	627	651	627	19	6
Contig4033	4032	358	AG	578	620	578	50	21
Contig4036	4035	359	AC	1162	1180	1162	77	9
Contig4040	4039	360	AG	672	690	672	1	9
Contig4046	4045	361	AC	6	32	6	951	13
Contig4046	4045	362	AG	959	981	959	2	11
Contig4054	4053	363	AAG	1068	1098	1068	178	10
Contig4059	4058	364	AG	1482	1506	1482	26	12
Contig4059	4058	365	AG	1507	1525	1507	7	9
Contig4066	4065	366	AG	349	371	349	1	11
Contig4090	4089	367	AG	972	990	972	10	9
Contig4099	4098	368	AC	1144	1170	1144	11	13
Contig4101	4100	369	AG	1084	1114	1084	38	15
Contig4109	4108	370	ATC	285	312	285	242	9
Contig4113	4112	371	AC	251	275	251	27	12
Contig4113	4112	372	AG	276	300	276	2	12
Contig4116	4115	373	AG	1343	1365	1343	4	11
Contig4120	4119	374	AG	647	695	647	209	24
Contig4120	4119	375	AG	727	749	727	155	11
Contig4148	4147	376	AG	225	269	225	274	22
Contig4163	4162	377	AC	746	768	746	0	11
Contig4202	4201	378	AG	1713	1733	1713	25	10
Contig4214	4213	379	AG	1025	1043	1025	13	9
Contig4217	4216	380	AGC	409	433	409	111	8
Contig4242	4241	381	AG	1087	1107	1087	42	10
Contig4266	4265	382	AGC	484	508	484	301	8
Contig4271	4270	383	AG	978	1004	978	2	13
Contig4280	4279	384	AG	484	508	484	73	12
Contig4280	4279	385	AG	563	581	563	0	9
Contig4286	4285	386	AC	16	36	16	470	10
Contig4288	4287	387	AAG	515	539	515	124	8
Contig4297	4296	388	AG	432	474	432	1	21
Contig4301	4300	389	AG	518	540	518	0	11
Contig4324	4323	390	AG	540	558	540	1	9
Contig4332	4331	391	AG	1200	1234	1200	0	17
Contig4361	4360	392	AC	492	518	492	1	13
Contig4379	4378	393	AG	0	24	0	675	12
Contig4412	4411	394	AC	118	136	118	940	9
Contig4429	4428	395	AG	437	465	437	3	14
Contig4448	4447	396	AG	1009	1065	1009	67	28
Contig4448	4447	397	AG	1066	1130	1066	2	32
Contig4456	4455	398	AGC	635	659	635	63	8
Contig4464	4463	399	AG	640	662	640	1	11
Contig4476	4475	400	AG	466	512	466	6	23
Contig4478	4477	401	AC	322	342	322	32	10
Contig4483	4482	402	AG	390	412	390	191	11
Contig4505	4504	403	AC	10	32	10	374	11
Contig4521	4520	404	AG	219	239	219	1	10
Contig4531	4530	405	AG	1175	1211	1175	87	18
Contig4534	4533	406	AAG	323	347	323	210	8
Contig4536	4535	407	AG	1	21	1	717	10
Contig4564	4563	408	AC	670	688	670	51	9
Contig4569	4568	409	AC	658	680	658	1	11
Contig4570	4569	410	AC	43	61	43	693	9
Contig4578	4577	411	AG	9	31	9	495	11
Contig4579	4578	412	AC	300	322	300	32	11
Contig4579	4578	413	AG	323	353	323	1	15
Contig4593	4592	414	AG	289	441	289	1	76
Contig4606	4605	415	AC	978	1012	978	18	17
Contig4615	4614	416	AG	810	834	810	27	12
Contig4635	4634	417	AG	67	87	67	212	10
Contig4637	4636	418	AG	21	43	21	149	11
Contig4641	4640	419	AAG	1228	1252	1228	5	8
Contig4665	4664	420	AG	346	376	346	556	15
Contig4665	4664	421	AG	426	454	426	478	14
Contig4670	4669	422	AG	744	768	744	23	12
Contig4678	4677	423	AG	570	596	570	0	13
Contig4680	4679	424	AG	767	797	767	3	15
Contig4693	4692	425	AG	667	687	667	59	10
Contig4704	4703	426	AC	1095	1117	1095	0	11
Contig4711	4710	427	AG	53	77	53	143	12
Contig4716	4715	428	AC	25	43	25	1502	9
Contig4727	4726	429	ATC	719	746	719	186	9
Contig4732	4731	430	AG	1399	1417	1399	49	9
Contig4762	4761	431	AG	942	960	942	98	9
Contig4772	4771	432	AC	918	936	918	128	9
Contig4780	4779	433	ATC	155	185	155	281	10
Contig4786	4785	434	ATC	143	173	143	490	10
Contig4792	4791	435	AG	552	574	552	99	11
Contig4818	4817	436	AC	648	668	648	3	10
Contig4845	4844	437	AT	506	524	506	75	9
Contig4853	4852	438	AG	821	841	821	17	10
Contig4862	4861	439	AC	584	632	584	299	24
Contig4862	4861	440	AG	553	583	553	348	15
Contig4878	4877	441	AC	475	493	475	189	9
Contig4879	4878	442	AG	578	600	578	77	11
Contig4899	4898	443	AG	456	502	456	1	23
Contig4932	4931	444	AAG	421	448	421	179	9
Contig4946	4945	445	AC	483	513	483	187	15
Contig4946	4945	446	AG	458	482	458	218	12
Contig4956	4955	447	AG	935	953	935	0	9
Contig4997	4996	448	AG	559	577	559	7	9
Contig5003	5002	449	AG	500	544	500	765	22
Contig5008	5007	450	AC	545	563	545	33	9
Contig5008	5007	451	AG	517	545	517	51	14
Contig5008	5007	452	AG	571	595	571	1	12
Contig5010	5009	453	AC	586	608	586	49	11
Contig5010	5009	454	AG	608	630	608	27	11
Contig5026	5025	455	ATC	180	213	180	123	11
Contig5031	5030	456	AC	890	910	890	37	10
Contig5031	5030	457	AG	911	947	911	0	18
Contig5037	5036	458	AG	556	574	556	0	9
Contig5084	5083	459	AC	692	718	692	7	13
Contig5095	5094	460	AC	338	356	338	32	9
Contig5095	5094	461	AG	307	333	307	55	13
Contig5095	5094	462	AG	362	388	362	0	13
Contig5108	5107	463	AC	546	580	546	257	17
Contig5108	5107	464	AG	581	605	581	232	12
Contig5132	5131	465	AG	690	732	690	99	21
Contig5141	5140	466	AG	1053	1085	1053	3	16
Contig5161	5160	467	AC	674	698	674	34	12
Contig5189	5188	468	AC	1435	1473	1435	0	19
Contig5193	5192	469	AC	929	955	929	26	13
Contig5193	5192	470	AC	957	977	957	4	10
Contig5220	5219	471	AG	790	816	790	0	13
Contig5230	5229	472	AG	761	779	761	50	9
Contig5230	5229	473	AG	808	826	808	3	9
Contig5240	5239	474	AG	649	669	649	0	10
Contig5257	5256	475	AC	824	848	824	56	12
Contig5287	5286	476	AC	347	385	347	70	19
Contig5287	5286	477	AG	386	416	386	39	15
Contig5287	5286	478	AG	437	455	437	0	9
Contig5342	5341	479	AC	1328	1362	1328	375	17
Contig5342	5341	480	AG	1299	1327	1299	410	14
Contig5380	5379	481	AC	465	483	465	19	9
Contig5380	5379	482	AG	484	502	484	0	9
Contig5396	5395	483	AG	573	597	573	62	12
Contig5398	5397	484	AC	610	638	610	3	14
Contig5404	5403	485	AG	570	596	570	62	13
Contig5407	5406	486	AG	34	62	34	878	14
Contig5460	5459	487	AC	499	519	499	121	10
Contig5460	5459	488	AG	520	540	520	100	10
Contig5466	5465	489	AAG	1	25	1	1075	8
Contig5552	5551	490	AC	661	679	661	4	9
Contig5555	5554	491	AC	354	406	354	25	26
Contig5557	5556	492	AC	485	523	485	537	19
Contig5557	5556	493	AG	441	485	441	575	22
Contig5560	5559	494	AC	1115	1137	1115	51	11
Contig5560	5559	495	AG	1029	1053	1029	135	12
Contig5584	5583	496	AG	365	417	365	682	26
Contig5593	5592	497	AG	394	442	394	388	24
Contig5596	5595	498	AG	970	1012	970	45	21
Contig5619	5618	499	AG	603	631	603	19	14
Contig5625	5624	500	AC	784	802	784	8	9
Contig5659	5658	501	AG	859	885	859	11	13
Contig5660	5659	502	AC	489	509	489	47	10
Contig5666	5665	503	AG	587	613	587	1	13
Contig5670	5669	504	AC	592	620	592	13	14
Contig5722	5721	505	AG	0	32	0	570	16
Contig5733	5732	506	AC	359	387	359	49	14
Contig5733	5732	507	AC	418	436	418	0	9
Contig5761	5760	508	AG	506	528	506	1	11
Contig5832	5831	509	AAG	1436	1460	1436	147	8
Contig5849	5848	510	ACC	232	256	232	598	8
Contig5915	5914	511	AC	463	485	463	11	11
Contig6109	6108	512	AC	730	752	730	108	11
Contig6142	6141	513	AC	884	902	884	59	9
Contig6147	6146	514	AG	133	177	133	850	22
Contig6178	6177	515	AG	794	816	794	7	11
Contig6274	6273	516	AG	561	579	561	20	9
Contig6303	6302	517	AG	469	491	469	37	11
Contig6303	6302	518	AG	510	528	510	0	9
Contig6307	6306	519	AG	407	425	407	0	9
Contig6332	6331	520	AGC	700	724	700	192	8
Contig6456	6455	521	AG	462	480	462	90	9
Contig6517	6516	522	AG	527	553	527	0	13
Contig6523	6522	523	AG	592	620	592	2	14
Contig6578	6577	524	AC	539	563	539	27	12
Contig6579	6578	525	AC	687	707	687	1	10
Contig6586	6585	526	AG	580	650	580	357	35
Contig6587	6586	527	AG	114	154	114	14	20
Contig6596	6595	528	AC	494	516	494	53	11
Contig6597	6596	529	AG	946	976	946	0	15
Contig6601	6600	530	AC	1055	1075	1055	94	10
Contig6601	6600	531	AG	1076	1096	1076	73	10
Contig6618	6617	532	AC	465	489	465	25	12
Contig6637	6636	533	ATC	1437	1461	1437	37	8
Contig6655	6654	534	AGC	1390	1414	1390	31	8
Contig6687	6686	535	AC	385	405	385	49	10
Contig6687	6686	536	AG	422	448	422	6	13
Contig6690	6689	537	AG	1076	1094	1076	12	9
Contig6728	6727	538	AC	554	580	554	26	13
Contig6728	6727	539	AG	581	603	581	3	11
Contig6792	6791	540	AG	1687	1709	1687	54	11
Contig6792	6791	541	AG	1736	1758	1736	5	11
Contig6805	6804	542	AGC	803	851	803	103	16
Contig6811	6810	543	AC	771	803	771	1	16
Contig6862	6861	544	AG	1413	1431	1413	9	9
Contig6911	6910	545	AG	423	455	423	1	16
Contig6919	6918	546	AGC	859	883	859	1319	8
Contig6919	6918	547	AAC	1084	1108	1084	1094	8
Contig6955	6954	548	AG	660	708	660	1	24
Contig7017	7016	549	AAG	1103	1127	1103	4	8
Contig7052	7051	550	AG	481	503	481	107	11
Contig7075	7074	551	AG	348	374	348	0	13
Contig7106	7105	552	AC	491	509	491	55	9
Contig7106	7105	553	AG	472	490	472	74	9
Contig7106	7105	554	AG	540	564	540	0	12
Contig7115	7114	555	AC	731	757	731	1	13
Contig7115	7114	556	AG	706	730	706	28	12
Contig7125	7124	557	AG	703	735	703	0	16
Contig7180	7179	558	ATC	41	68	41	467	9
Contig7224	7223	559	AG	753	781	753	27	14
Contig7236	7235	560	AG	43	85	43	1263	21
Contig7319	7318	561	AC	510	534	510	32	12
Contig7381	7380	562	AG	623	647	623	0	12
Contig7417	7416	563	ATC	111	135	111	397	8
Contig7424	7423	564	AC	1148	1168	1148	293	10
Contig7509	7508	565	AG	790	822	790	0	16
Contig7542	7541	566	AG	1179	1207	1179	50	14
Contig7542	7541	567	AG	1232	1256	1232	1	12
Contig7576	7575	568	AG	689	715	689	0	13
Contig7580	7579	569	AG	1116	1138	1116	31	11
Contig7602	7601	570	AG	794	818	794	1	12
Contig7631	7630	571	AG	25	55	25	505	15
Contig7635	7634	572	AG	370	388	370	44	9
Contig7641	7640	573	AG	863	897	863	1	17
Contig7670	7669	574	AC	260	282	260	0	11
Contig7670	7669	575	AG	190	212	190	70	11
Contig7689	7688	576	ATC	167	197	167	154	10
Contig7725	7724	577	AAG	764	788	764	34	8
Contig7745	7744	578	AG	1245	1293	1245	4	24
Contig7746	7745	579	AG	894	918	894	0	12
Contig7790	7789	580	AG	1	33	1	1281	16
Contig7835	7834	581	AG	403	421	403	22	9
Contig7847	7846	582	AAG	521	548	521	165	9
Contig7866	7865	583	ATC	133	163	133	249	10
Contig7900	7899	584	AG	566	594	566	0	14
Contig7949	7948	585	ATC	684	714	684	49	10
Contig7960	7959	586	AG	378	396	378	16	9
Contig7992	7991	587	AG	448	478	448	5	15
Contig8021	8020	588	ATC	677	707	677	1	10
Contig8029	8028	589	AG	0	24	0	747	12
Contig8029	8028	590	AG	703	727	703	44	12
Contig8030	8029	591	AC	521	543	521	1	11
Contig8058	8057	592	AC	567	585	567	21	9
Contig8058	8057	593	AG	586	606	586	0	10
Contig8145	8144	594	AG	793	811	793	0	9
Contig8165	8164	595	ATC	165	195	165	416	10
Contig8192	8191	596	AG	458	492	458	423	17
Contig8243	8242	597	AC	492	518	492	18	13
Contig8299	8298	598	AG	637	657	637	52	10
Contig8318	8317	599	AG	679	701	679	18	11
Contig8371	8370	600	AC	524	548	524	36	12
Contig8380	8379	601	AG	196	234	196	1	19
Contig8458	8457	602	AC	517	539	517	9	11
Contig8462	8461	603	AG	396	422	396	1	13
Contig8464	8463	604	AC	1214	1232	1214	28	9
Contig8465	8464	605	AG	519	555	519	1	18
Contig8500	8499	606	AG	1104	1142	1104	1156	19
Contig8546	8545	607	AG	558	576	558	4	9
Contig8688	8687	608	AC	506	528	506	33	11
Contig8711	8710	609	AG	1195	1227	1195	16	16
Contig8763	8762	610	AG	344	380	344	167	18
Contig8833	8832	611	AC	406	428	406	35	11
Contig8851	8850	612	AG	619	653	619	9	17
Contig8859	8858	613	AG	386	426	386	143	20
Contig8878	8877	614	ATC	834	861	834	60	9
Contig8985	8984	615	AC	1821	1847	1821	2	13
Contig8985	8984	616	AG	1802	1822	1802	27	10
Contig8988	8987	617	AC	647	671	647	8	12
Contig9002	9001	618	ACAG	654	678	654	125	6
Contig9011	9010	619	AG	531	549	531	22	9
Contig9011	9010	620	AG	551	569	551	2	9
Contig9012	9011	621	AG	504	544	504	100	20
Contig9015	9014	622	AC	423	463	423	37	20
Contig9015	9014	623	AG	464	500	464	0	18
Contig9017	9016	624	AG	469	487	469	10	9
Contig9030	9029	625	AG	819	849	819	5	15
Contig9074	9073	626	AG	265	291	265	0	13
Contig9077	9076	627	AC	408	430	408	34	11
Contig9077	9076	628	AG	431	461	431	3	15
Contig9090	9089	629	AG	453	473	453	15	10
Contig9093	9092	630	AG	402	424	402	0	11
Contig9151	9150	631	AGC	308	332	308	28	8
Contig9173	9172	632	AC	321	345	321	170	12
Contig9173	9172	633	AG	346	372	346	143	13
Contig9181	9180	634	AG	569	591	569	80	11
Contig9181	9180	635	AG	629	657	629	14	14
Contig9186	9185	636	AG	634	668	634	1	17
Contig9223	9222	637	AC	500	528	500	40	14
Contig9223	9222	638	AC	539	567	539	1	14
Contig9279	9278	639	AG	420	446	420	604	13
Contig9291	9290	640	ATC	305	335	305	139	10
Contig9294	9293	641	AG	1	19	1	684	9
Contig9339	9338	642	AC	823	841	823	16	9
Contig9339	9338	643	AG	792	818	792	39	13
Contig9366	9365	644	AC	636	658	636	0	11
Contig9379	9378	645	AC	680	698	680	23	9
Contig9405	9404	646	AG	1091	1127	1091	0	18
Contig9410	9409	647	AG	1496	1520	1496	7	12
Contig9481	9480	648	AC	1538	1560	1538	17	11
Contig9520	9519	649	AG	466	496	466	3	15
Contig9554	9553	650	AC	1178	1198	1178	32	10
Contig9554	9553	651	AG	1211	1229	1211	1	9
Contig9557	9556	652	AG	572	590	572	1	9
Contig9580	9579	653	AGC	734	758	734	342	8
Contig9674	9673	654	AG	632	650	632	36	9
Contig9689	9688	655	AG	325	357	325	0	16
Contig9720	9719	656	AC	1374	1398	1374	17	12
Contig9728	9727	657	AC	341	359	341	968	9
Contig9730	9729	658	AG	830	848	830	0	9
Contig9735	9734	659	AG	144	162	144	263	9
Contig9755	9754	660	AG	15	47	15	539	16
Contig9762	9761	661	ATC	1145	1169	1145	97	8
Contig9861	9860	662	AC	298	318	298	1	10
Contig9861	9860	663	AG	238	260	238	59	11
Contig9890	9889	664	AG	1783	1801	1783	0	9
Contig9937	9936	665	AC	420	442	420	402	11
Contig9937	9936	666	AC	470	496	470	348	13
Contig9937	9936	667	AG	443	471	443	373	14
Contig9945	9944	668	AG	381	417	381	17	18
Contig9986	9985	669	AC	957	985	957	0	14
Contig10010	10009	670	AC	773	793	773	45	10
Contig10010	10009	671	AG	794	814	794	24	10
Contig10018	10017	672	AG	503	541	503	6	19
Contig10053	10052	673	AC	626	644	626	244	9
Contig10092	10091	674	AG	523	549	523	1	13
Contig10097	10096	675	AC	579	599	579	32	10
Contig10097	10096	676	AG	600	630	600	1	15
Contig10131	10130	677	AG	431	457	431	21	13
Contig10143	10142	678	AC	273	295	273	0	11
Contig10167	10166	679	AC	240	262	240	157	11
Contig10199	10198	680	AG	577	621	577	1	22
Contig10224	10223	681	AG	680	702	680	1	11
Contig10229	10228	682	AG	176	194	176	14	9
Contig10285	10284	683	ATC	472	496	472	175	8
Contig10289	10288	684	ATC	270	300	270	80	10
Contig10291	10290	685	AC	739	761	739	1	11
Contig10306	10305	686	AG	1092	1118	1092	1	13
Contig10345	10344	687	AG	1001	1025	1001	1	12
Contig10348	10347	688	AG	1	29	1	539	14
Contig10417	10416	689	AG	863	883	863	0	10
Contig10423	10422	690	AG	674	702	674	1	14
Contig10431	10430	691	AG	947	973	947	0	13
Contig10474	10473	692	ATC	203	233	203	179	10
Contig10494	10493	693	AG	443	463	443	1	10
Contig10504	10503	694	AC	513	535	513	70	11
Contig10504	10503	695	AG	573	591	573	14	9
Contig10539	10538	696	AG	603	647	603	776	22
Contig10555	10554	697	AAG	498	522	498	11	8
Contig10566	10565	698	AG	1045	1063	1045	0	9
Contig10575	10574	699	AG	1138	1158	1138	48	10
Contig10590	10589	700	AG	924	966	924	116	21
Contig10632	10631	701	AC	397	421	397	72	12
Contig10637	10636	702	AG	338	356	338	234	9
Contig10669	10668	703	AC	1012	1030	1012	0	9
Contig10695	10694	704	ATC	625	652	625	452	9
Contig10779	10778	705	AG	567	593	567	1	13
Contig10784	10783	706	AG	621	659	621	0	19
Contig10812	10811	707	AC	371	397	371	5	13
Contig10854	10853	708	AG	43	71	43	137	14
Contig10890	10889	709	AG	384	422	384	33	19
Contig10894	10893	710	AG	6	30	6	352	12
Contig10894	10893	711	AG	31	49	31	333	9
Contig10897	10896	712	AC	626	656	626	1	15
Contig10899	10898	713	AC	470	488	470	96	9
Contig10902	10901	714	ATC	248	278	248	91	10
Contig10931	10930	715	AC	1158	1178	1158	14	10
Contig10931	10930	716	AG	1134	1152	1134	40	9
Contig10937	10936	717	AG	192	224	192	43	16
Contig10940	10939	718	AC	256	276	256	55	10
Contig10965	10964	719	AC	382	406	382	791	12
Contig10965	10964	720	AG	407	445	407	752	19
Contig10973	10972	721	AC	967	985	967	25	9
Contig10991	10990	722	AC	2177	2211	2177	32	17
Contig10991	10990	723	AC	2217	2241	2217	2	12
Contig11038	11037	724	AG	558	578	558	1	10
Contig11178	11177	725	AG	175	203	175	2	14
Contig11286	11285	726	AG	795	813	795	47	9
Contig11308	11307	727	AG	450	480	450	9	15
Contig11315	11314	728	AG	0	20	0	1257	10
Contig11373	11372	729	AC	547	565	547	31	9
Contig11373	11372	730	AG	566	596	566	0	15
Contig11424	11423	731	AG	288	322	288	0	17
Contig11448	11447	732	AC	1514	1538	1514	521	12
Contig11448	11447	733	AG	1539	1559	1539	500	10
Contig11466	11465	734	AG	825	853	825	13	14
Contig11470	11469	735	AAG	543	570	543	123	9
Contig11480	11479	736	AC	168	188	168	724	10
Contig11521	11520	737	AG	624	644	624	6	10
Contig11524	11523	738	AG	1250	1282	1250	11	16
Contig11547	11546	739	AC	638	660	638	60	11
Contig11622	11621	740	AG	890	926	890	0	18
Contig11661	11660	741	AC	534	552	534	34	9
Contig11661	11660	742	AG	558	578	558	8	10
Contig11683	11682	743	AG	763	793	763	0	15
Contig11688	11687	744	AG	446	472	446	1	13
Contig11732	11731	745	ATC	579	603	579	74	8
Contig11734	11733	746	AGC	2037	2064	2037	75	9
Contig11790	11789	747	AG	642	690	642	68	24
Contig11799	11798	748	AC	191	211	191	45	10
Contig11799	11798	749	AC	235	255	235	1	10
Contig11799	11798	750	AG	170	190	170	66	10
Contig11802	11801	751	AG	605	637	605	1	16
Contig11817	11816	752	ATC	213	243	213	113	10
Contig11917	11916	753	AG	845	863	845	3	9
Contig11953	11952	754	AG	234	266	234	14	16
Contig11989	11988	755	AG	501	519	501	1	9
Contig12044	12043	756	AG	239	265	239	1	13
Contig12100	12099	757	AG	1152	1178	1152	421	13
Contig12115	12114	758	ATC	186	213	186	175	9
Contig12132	12131	759	AG	332	358	332	376	13
Contig12173	12172	760	ATC	133	166	133	160	11
Contig12236	12235	761	AAG	439	463	439	131	8
Contig12259	12258	762	AC	330	362	330	57	16
Contig12281	12280	763	AG	342	370	342	40	14
Contig12283	12282	764	AG	105	145	105	0	20
Contig12316	12315	765	AG	1143	1161	1143	1	9
Contig12347	12346	766	AC	1015	1033	1015	37	9
Contig12354	12353	767	AC	1087	1113	1087	15	13
Contig12362	12361	768	ATC	202	232	202	112	10
Contig12370	12369	769	AG	957	985	957	1	14
Contig12412	12411	770	AG	1306	1324	1306	110	9
Contig12412	12411	771	AG	1336	1434	1336	0	49
Contig12541	12540	772	AG	191	211	191	1972	10
Contig12561	12560	773	AC	855	887	855	3	16
Contig12569	12568	774	AC	521	541	521	1	10
Contig12573	12572	775	AG	402	452	402	415	25
Contig12581	12580	776	ATC	138	168	138	104	10
Contig12675	12674	777	AG	2110	2130	2110	11	10
Contig12802	12801	778	AG	964	992	964	30	14
Contig12815	12814	779	AC	1334	1364	1334	23	15
Contig12815	12814	780	AG	1367	1387	1367	0	10
Contig12844	12843	781	AG	825	843	825	74	9
Contig12868	12867	782	AG	890	914	890	36	12
Contig12887	12886	783	AG	350	368	350	125	9
Contig12990	12989	784	AG	396	416	396	110	10
Contig13017	13016	785	AC	810	834	810	19	12
Contig13017	13016	786	AG	835	853	835	0	9
Contig13020	13019	787	AG	37	65	37	79	14
Contig13021	13020	788	AC	426	456	426	52	15
Contig13054	13053	789	AG	387	421	387	1	17
Contig13092	13091	790	AG	894	920	894	4	13
Contig13098	13097	791	AC	117	149	117	60	16
Contig13152	13151	792	AG	765	787	765	12	11
Contig13176	13175	793	AG	194	238	194	5	22
Contig13179	13178	794	AC	135	155	135	590	10
Contig13197	13196	795	AG	1424	1446	1424	4	11
Contig13238	13237	796	AG	1148	1172	1148	0	12
Contig13284	13283	797	AG	255	291	255	1	18
Contig13302	13301	798	AC	448	474	448	0	13
Contig13326	13325	799	AG	422	450	422	43	14
Contig13458	13457	800	AG	453	481	453	0	14
Contig13524	13523	801	AG	589	607	589	8	9
Contig13556	13555	802	AG	899	923	899	30	12
Contig13564	13563	803	AC	813	853	813	15	20
Contig13574	13573	804	AC	289	309	289	52	10
Contig13575	13574	805	AC	41	71	41	429	15
Contig13575	13574	806	AG	0	38	0	462	19
Contig13609	13608	807	AG	439	461	439	8	11
Contig13621	13620	808	AG	545	567	545	17	11
Contig13640	13639	809	AG	122	140	122	212	9
Contig13645	13644	810	AG	895	931	895	26	18
Contig13720	13719	811	AC	980	1008	980	74	14
Contig13720	13719	812	AC	1054	1082	1054	0	14
Contig13747	13746	813	AC	1477	1495	1477	94	9
Contig13747	13746	814	AG	1458	1476	1458	113	9
Contig13851	13850	815	AG	467	489	467	73	11
Contig13888	13887	816	AG	480	508	480	1	14
Contig13926	13925	817	AC	657	687	657	45	15
Contig13968	13967	818	AG	434	460	434	1	13
Contig13971	13970	819	AC	538	558	538	1	10
Contig13971	13970	820	AG	498	524	498	35	13
Contig13989	13988	821	AG	436	470	436	1	17
Contig14002	14001	822	AG	291	323	291	8	16
Contig14016	14015	823	AG	451	491	451	80	20
Contig14038	14037	824	ATC	131	161	131	273	10
Contig14051	14050	825	AC	490	514	490	40	12
Contig14051	14050	826	AG	528	554	528	0	13
Contig14145	14144	827	AG	136	170	136	2	17
Contig14182	14181	828	AG	0	24	0	739	12
Contig14191	14190	829	AC	791	813	791	11	11
Contig14242	14241	830	AC	209	231	209	549	11
Contig14247	14246	831	AAG	263	287	263	217	8
Contig14269	14268	832	AAG	976	1003	976	0	9
Contig14281	14280	833	AG	1	19	1	1576	9
Contig14297	14296	834	AG	810	834	810	0	12
Contig14299	14298	835	AG	303	327	303	0	12
Contig14302	14301	836	AC	604	624	604	0	10
Contig14402	14401	837	AC	509	529	509	388	10
Contig14402	14401	838	AG	530	552	530	365	11
Contig14463	14462	839	AGC	628	652	628	122	8
Contig14472	14471	840	AG	468	504	468	0	18
Contig14481	14480	841	AC	1149	1167	1149	0	9
Contig14514	14513	842	ATC	390	417	390	1	9
Contig14522	14521	843	AG	551	591	551	0	20
Contig14533	14532	844	AG	887	905	887	24	9
Contig14567	14566	845	AAG	478	502	478	331	8
Contig14595	14594	846	AC	10	28	10	309	9
Contig14595	14594	847	AG	285	323	285	14	19
Contig14614	14613	848	AG	578	600	578	116	11
Contig14657	14656	849	AGG	395	422	395	27	9
Contig14675	14674	850	AC	98	116	98	391	9
Contig14675	14674	851	AG	77	97	77	410	10
Contig14750	14749	852	AG	317	345	317	2	14
Contig14760	14759	853	AG	954	972	954	14	9
Contig14779	14778	854	AG	703	721	703	9	9
Contig14785	14784	855	AG	625	677	625	0	26
Contig14795	14794	856	AG	280	334	280	428	27
Contig14813	14812	857	AG	482	508	482	1	13
Contig14819	14818	858	AC	1157	1187	1157	27	15
Contig14819	14818	859	AG	1188	1214	1188	0	13
Contig14827	14826	860	ATC	471	495	471	53	8
Contig14850	14849	861	ATC	216	246	216	77	10
Contig14852	14851	862	AC	500	518	500	67	9
Contig14874	14873	863	AG	840	858	840	0	9
Contig14907	14906	864	AC	56	82	56	42	13
Contig14907	14906	865	AG	14	44	14	80	15
Contig14910	14909	866	ATC	201	231	201	460	10
Contig14924	14923	867	AG	588	608	588	3	10
Contig14950	14949	868	AG	910	930	910	32	10
Contig14957	14956	869	AG	538	558	538	133	10
Contig14968	14967	870	AC	65	83	65	510	9
Contig14968	14967	871	AC	176	196	176	397	10
Contig15022	15021	872	AG	541	563	541	1	11
Contig15041	15040	873	AC	923	941	923	0	9
Contig15051	15050	874	AC	126	150	126	36	12
Contig15051	15050	875	AG	94	124	94	62	15
Contig15051	15050	876	AG	153	181	153	5	14
Contig15099	15098	877	AC	798	816	798	59	9
Contig15099	15098	878	AC	848	872	848	3	12
Contig15210	15209	879	AG	48	66	48	455	9
Contig15222	15221	880	AG	1273	1291	1273	21	9
Contig15222	15221	881	AG	1293	1311	1293	1	9
Contig15263	15262	882	ATC	144	174	144	123	10
Contig15269	15268	883	AG	98	124	98	1	13
Contig15305	15304	884	AC	760	788	760	36	14
Contig15311	15310	885	AC	667	693	667	630	13
Contig15311	15310	886	AG	705	739	705	584	17
Contig15317	15316	887	AG	910	928	910	0	9
Contig15320	15319	888	AG	462	484	462	110	11
Contig15320	15319	889	AG	486	528	486	66	21
Contig15381	15380	890	AG	781	799	781	3	9
Contig15406	15405	891	AC	37	57	37	468	10
Contig15406	15405	892	AG	0	36	0	489	18
Contig15419	15418	893	AG	664	690	664	0	13
Contig15450	15449	894	AC	781	811	781	32	15
Contig15476	15475	895	AG	854	894	854	250	20
Contig15490	15489	896	AG	441	469	441	0	14
Contig15493	15492	897	AG	180	202	180	426	11
Contig15545	15544	898	AG	991	1011	991	166	10
Contig15630	15629	899	AC	224	242	224	284	9
Contig15650	15649	900	AC	748	768	748	36	10
Contig15656	15655	901	AG	1269	1295	1269	7	13
Contig15667	15666	902	AG	564	590	564	1	13
Contig15668	15667	903	ACT	188	215	188	243	9
Contig15681	15680	904	AG	886	920	886	1	17
Contig15684	15683	905	AG	406	442	406	322	18
Contig15695	15694	906	AG	465	501	465	1	18
Contig15733	15732	907	AG	789	835	789	34	23
Contig15781	15780	908	AG	105	129	105	8	12
Contig15839	15838	909	ATC	156	186	156	243	10
Contig15888	15887	910	ATC	194	224	194	89	10
Contig15908	15907	911	AC	889	907	889	12	9
Contig15908	15907	912	AG	866	884	866	35	9
Contig15916	15915	913	AG	214	236	214	1	11
Contig15921	15920	914	AG	515	547	515	0	16
Contig15923	15922	915	AC	937	959	937	1	11
Contig15935	15934	916	AG	48	66	48	114	9
Contig15935	15934	917	AG	149	179	149	1	15
Contig15949	15948	918	AG	967	993	967	1	13
Contig16039	16038	919	AC	1132	1154	1132	5	11
Contig16055	16054	920	AAG	64	88	64	937	8
Contig16063	16062	921	AG	227	249	227	505	11
Contig16094	16093	922	AG	737	771	737	48	17
Contig16107	16106	923	AG	167	185	167	6	9
Contig16111	16110	924	AC	163	181	163	681	9
Contig16111	16110	925	AC	193	213	193	649	10
Contig16111	16110	926	AG	140	160	140	702	10
Contig16122	16121	927	AG	666	694	666	12	14
Contig16175	16174	928	AC	968	986	968	7	9
Contig16269	16268	929	AG	28	56	28	195	14
Contig16335	16334	930	AG	891	929	891	4	19
Contig16339	16338	931	AG	126	156	126	82	15
Contig16388	16387	932	AC	90	112	90	370	11
Contig16426	16425	933	AG	1005	1025	1005	13	10
Contig16429	16428	934	AG	97	121	97	10	12
Contig16434	16433	935	AG	741	761	741	74	10
Contig16455	16454	936	AAG	457	487	457	198	10
Contig16505	16504	937	ATC	64	94	64	112	10
Contig16566	16565	938	AG	495	513	495	11	9
Contig16575	16574	939	AG	425	457	425	0	16
Contig16592	16591	940	AG	936	958	936	1	11
Contig16600	16599	941	AG	488	506	488	1	9
Contig16610	16609	942	AG	181	201	181	24	10
Contig16615	16614	943	AG	355	377	355	1	11
Contig16616	16615	944	AC	84	108	84	420	12
Contig16649	16648	945	AG	24	42	24	673	9
Contig16653	16652	946	AC	939	969	939	368	15
Contig16653	16652	947	AG	916	938	916	399	11
Contig16661	16660	948	AG	52	74	52	273	11
Contig16663	16662	949	AC	477	495	477	7	9
Contig16665	16664	950	AG	438	458	438	57	10
Contig16665	16664	951	AG	495	513	495	2	9
Contig16668	16667	952	AC	583	605	583	50	11
Contig16668	16667	953	AC	629	655	629	0	13
Contig16670	16669	954	AG	925	943	925	17	9
Contig16683	16682	955	AAAG	306	330	306	210	6
Contig16696	16695	956	ATC	806	830	806	338	8
Contig16715	16714	957	AC	969	991	969	903	11
Contig16715	16714	958	AG	940	968	940	926	14
Contig16728	16727	959	AG	833	857	833	8	12
Contig16737	16736	960	AC	459	491	459	1412	16
Contig16737	16736	961	AG	431	459	431	1444	14
Contig16741	16740	962	AC	253	271	253	1106	9
Contig16756	16755	963	AG	320	340	320	124	10
Contig16756	16755	964	AG	342	368	342	96	13
Contig16802	16801	965	AG	299	327	299	114	14
Contig16804	16803	966	AG	1025	1051	1025	25	13
Contig16832	16831	967	AG	0	22	0	399	11
Contig16949	16948	968	AG	129	157	129	65	14
Contig16958	16957	969	AC	725	759	725	1	17
Contig16965	16964	970	AC	323	341	323	53	9
Contig16965	16964	971	AC	375	393	375	1	9
Contig16989	16988	972	ATC	168	213	168	112	15
Contig16995	16994	973	AC	679	697	679	19	9
Contig17002	17001	974	AG	0	28	0	967	14
Contig17006	17005	975	AC	52	70	52	1369	9
Contig17006	17005	976	AG	71	89	71	1350	9
Contig17021	17020	977	AG	113	149	113	9	18
Contig17028	17027	978	ATC	153	177	153	255	8
Contig17045	17044	979	AG	890	912	890	38	11
Contig17059	17058	980	AC	522	540	522	160	9
Contig17063	17062	981	AG	514	538	514	4	12
Contig17065	17064	982	AC	802	826	802	6	12
Contig17083	17082	983	AG	573	609	573	0	18
Contig17106	17105	984	AG	13	39	13	559	13
Contig17116	17115	985	ACAG	821	853	821	68	8
Contig17116	17115	986	AG	789	823	789	98	17
Contig17139	17138	987	ACAG	1415	1439	1415	31	6
Contig17161	17160	988	AC	517	543	517	53	13
Contig17168	17167	989	ATC	759	789	759	293	10
Contig17182	17181	990	AC	1956	1980	1956	30	12
Contig17226	17225	991	AG	940	962	940	0	11
Contig17232	17231	992	AG	174	198	174	53	12
Contig17270	17269	993	AG	574	596	574	6	11
Contig17292	17291	994	AG	252	280	252	1	14
Contig17318	17317	995	AC	548	566	548	67	9
Contig17318	17317	996	AG	607	633	607	0	13
Contig17338	17337	997	AG	167	195	167	0	14
Contig17375	17374	998	ATC	484	511	484	85	9
Contig17377	17376	999	ATC	204	234	204	289	10
Contig17378	17377	1000	ATC	241	271	241	120	10
Contig17425	17424	1001	AC	817	837	817	36	10
Contig17442	17441	1002	AC	76	102	76	341	13
Contig17466	17465	1003	AC	299	321	299	3	11
Contig17476	17475	1004	ATC	141	171	141	88	10
Contig17623	17622	1005	ATC	179	209	179	168	10
Contig17626	17625	1006	AG	33	55	33	91	11
Contig17636	17635	1007	AG	779	805	779	2	13
Contig17647	17646	1008	AG	407	435	407	0	14
Contig17668	17667	1009	AC	67	93	67	277	13
Contig17706	17705	1010	AC	489	515	489	1	13
Contig17711	17710	1011	ATC	233	257	233	289	8
Contig17738	17737	1012	AG	418	472	418	389	27
Contig17753	17752	1013	AG	7	29	7	864	11
Contig17762	17761	1014	AG	258	284	258	0	13
Contig17794	17793	1015	AC	810	836	810	0	13
Contig17811	17810	1016	AC	531	559	531	25	14
Contig17841	17840	1017	ATC	546	570	546	76	8
Contig17917	17916	1018	AC	504	524	504	51	10
Contig17917	17916	1019	AC	529	549	529	26	10
Contig17917	17916	1020	AC	555	575	555	0	10
Contig17919	17918	1021	AGG	90	114	90	624	8
Contig17949	17948	1022	ATC	165	195	165	114	10
Contig17996	17995	1023	AG	516	538	516	1	11
Contig18008	18007	1024	AC	574	598	574	49	12
Contig18008	18007	1025	AG	613	647	613	0	17
Contig18010	18009	1026	AG	518	568	518	1	25
Contig18038	18037	1027	AG	189	209	189	41	10
Contig18126	18125	1028	ATC	114	144	114	287	10
Contig18127	18126	1029	AG	1	23	1	382	11
Contig18129	18128	1030	AG	558	604	558	591	23
Contig18130	18129	1031	AC	210	230	210	97	10
Contig18130	18129	1032	AG	231	255	231	72	12
Contig18130	18129	1033	AG	276	318	276	9	21
Contig18137	18136	1034	AC	38	60	38	814	11
Contig18154	18153	1035	AG	645	663	645	0	9
Contig18169	18168	1036	AG	435	455	435	1	10
Contig18232	18231	1037	AG	713	813	713	1	50
Contig18250	18249	1038	AG	1122	1146	1122	0	12
Contig18266	18265	1039	AC	170	190	170	59	10
Contig18277	18276	1040	AC	153	171	153	770	9
Contig18289	18288	1041	AC	594	612	594	4	9
Contig18294	18293	1042	AC	44	64	44	204	10
Contig18336	18335	1043	AG	414	438	414	3	12
Contig18358	18357	1044	AG	713	733	713	82	10
Contig18362	18361	1045	ATC	214	241	214	463	9
Contig18370	18369	1046	AG	526	546	526	81	10
Contig18402	18401	1047	AC	581	605	581	84	12
Contig18402	18401	1048	AG	606	632	606	57	13
Contig18414	18413	1049	AC	39	59	39	631	10
Contig18415	18414	1050	AG	142	166	142	198	12
Contig18442	18441	1051	AG	816	838	816	12	11
Contig18449	18448	1052	ATC	165	195	165	169	10
Contig18459	18458	1053	AG	978	1000	978	3	11
Contig18486	18485	1054	AC	642	662	642	34	10
Contig18486	18485	1055	AG	668	686	668	10	9
Contig18497	18496	1056	AG	76	102	76	56	13
Contig18556	18555	1057	AC	11	29	11	369	9
Contig18556	18555	1058	AC	86	104	86	294	9
Contig18584	18583	1059	AG	1432	1452	1432	0	10
Contig18599	18598	1060	AC	1059	1091	1059	70	16
Contig18599	18598	1061	AG	1136	1160	1136	1	12
Contig18617	18616	1062	AC	1	23	1	211	11
Contig18633	18632	1063	AG	543	565	543	1	11
Contig18657	18656	1064	AG	775	799	775	1	12
Contig18662	18661	1065	AG	365	391	365	55	13
Contig18671	18670	1066	AC	85	103	85	91	9
Contig18674	18673	1067	AC	329	361	329	229	16
Contig18743	18742	1068	AG	359	393	359	0	17
Contig18750	18749	1069	AGC	599	629	599	65	10
Contig18757	18756	1070	AC	391	409	391	56	9
Contig18757	18756	1071	AC	440	464	440	1	12
Contig18757	18756	1072	AG	227	251	227	214	12
Contig18778	18777	1073	AGC	1108	1141	1108	23	11
Contig18780	18779	1074	AC	1228	1248	1228	71	10
Contig18785	18784	1075	AC	135	157	135	81	11
Contig18785	18784	1076	AG	158	186	158	52	14
Contig18785	18784	1077	AG	210	228	210	10	9
Contig18802	18801	1078	AG	1093	1115	1093	55	11
Contig18813	18812	1079	AC	505	527	505	222	11
Contig18816	18815	1080	AG	51	71	51	409	10
Contig18819	18818	1081	AG	115	145	115	1	15
Contig18824	18823	1082	ATC	7	34	7	642	9
Contig18856	18855	1083	AC	530	548	530	23	9
Contig18860	18859	1084	AC	153	171	153	36	9
Contig18860	18859	1085	AG	172	200	172	7	14
Contig18898	18897	1086	AG	1103	1125	1103	1	11
Contig18906	18905	1087	AG	179	217	179	1	19
Contig18917	18916	1088	AG	656	700	656	5	22
Contig18941	18940	1089	AG	1328	1346	1328	19	9
Contig19004	19003	1090	AG	662	680	662	57	9
Contig19004	19003	1091	AG	709	737	709	0	14
Contig19067	19066	1092	AC	721	739	721	81	9
Contig19099	19098	1093	AG	565	601	565	0	18
Contig19102	19101	1094	AG	0	30	0	685	15
Contig19120	19119	1095	ATC	458	488	458	248	10
Contig19122	19121	1096	AG	2	36	2	477	17
Contig19135	19134	1097	ATC	208	238	208	177	10
Contig19154	19153	1098	AC	431	453	431	115	11
Contig19159	19158	1099	AC	531	553	531	0	11
Contig19159	19158	1100	AG	446	470	446	83	12
Contig19182	19181	1101	AC	0	18	0	353	9
Contig19186	19185	1102	AAAG	212	236	212	326	6
Contig19186	19185	1103	AG	403	421	403	141	9
Contig19190	19189	1104	AG	552	580	552	4	14
Contig19194	19193	1105	AC	1550	1578	1550	9	14
Contig19194	19193	1106	AG	1525	1545	1525	42	10
Contig19202	19201	1107	ATC	81	111	81	458	10
Contig19211	19210	1108	AC	666	698	666	1	16
Contig19216	19215	1109	AGC	613	637	613	156	8
Contig19247	19246	1110	ATC	269	296	269	156	9
Contig19304	19303	1111	ATC	270	300	270	98	10
Contig19336	19335	1112	AG	567	587	567	17	10
Contig19343	19342	1113	AG	161	181	161	204	10
Contig19349	19348	1114	AGG	97	124	97	97	9
Contig19366	19365	1115	AC	365	411	365	40	23
Contig19366	19365	1116	AG	413	439	413	12	13
Contig19370	19369	1117	AG	442	464	442	24	11
Contig19406	19405	1118	ATC	459	483	459	0	8
Contig19422	19421	1119	AC	688	708	688	1	10
Contig19436	19435	1120	AC	816	842	816	389	13
Contig19436	19435	1121	AC	910	932	910	299	11
Contig19436	19435	1122	AG	843	871	843	360	14
Contig19447	19446	1123	AC	883	909	883	0	13
Contig19448	19447	1124	AC	286	304	286	9	9
Contig19448	19447	1125	ATCC	86	110	86	203	6
Contig19448	19447	1126	AG	231	253	231	60	11
Contig19453	19452	1127	AG	104	124	104	32	10
Contig19453	19452	1128	AG	132	152	132	4	10
Contig19454	19453	1129	AG	1102	1128	1102	2	13
Contig19512	19511	1130	ATC	339	369	339	168	10
Contig19525	19524	1131	AC	441	461	441	52	10
Contig19545	19544	1132	AG	801	821	801	94	10
Contig19559	19558	1133	AG	26	50	26	412	12
Contig19573	19572	1134	AC	450	472	450	16	11
Contig19588	19587	1135	AC	271	295	271	0	12
Contig19588	19587	1136	AG	244	272	244	23	14
Contig19592	19591	1137	ATC	920	950	920	6	10
Contig19605	19604	1138	AC	348	380	348	23	16
Contig19605	19604	1139	AG	385	403	385	0	9
Contig19658	19657	1140	ATC	613	640	613	59	9
Contig19681	19680	1141	AGC	595	625	595	163	10
Contig19684	19683	1142	AG	1025	1061	1025	10	18
Contig19686	19685	1143	ATC	168	198	168	282	10
Contig19704	19703	1144	AG	397	425	397	0	14
Contig19726	19725	1145	AG	427	455	427	1	14
Contig19728	19727	1146	AC	490	512	490	74	11
Contig19728	19727	1147	AG	405	427	405	159	11
Contig19735	19734	1148	AC	256	286	256	1	15
Contig19781	19780	1149	ATC	103	133	103	241	10
Contig19797	19796	1150	AG	774	822	774	0	24
Contig19857	19856	1151	AC	207	233	207	586	13
Contig19863	19862	1152	AG	417	447	417	23	15
Contig19875	19874	1153	AG	493	533	493	1	20
Contig19877	19876	1154	AC	339	367	339	1	14
Contig19878	19877	1155	AG	374	404	374	1	15
Contig19890	19889	1156	AC	466	494	466	0	14
Contig19891	19890	1157	AC	735	753	735	52	9
Contig19901	19900	1158	AG	1369	1389	1369	2	10
Contig19915	19914	1159	AC	189	221	189	0	16
Contig19925	19924	1160	AG	0	22	0	939	11
Contig19961	19960	1161	AC	467	495	467	1	14
Contig20208	20207	1162	AC	784	802	784	47	9
Contig20242	20241	1163	AG	0	32	0	699	16
Contig20277	20276	1164	AG	0	30	0	260	15
Contig20301	20300	1165	AAG	73	100	73	629	9
Contig20319	20318	1166	AG	1	19	1	847	9
Contig20319	20318	1167	AG	781	805	781	61	12
Contig20319	20318	1168	AG	836	866	836	0	15
Contig20335	20334	1169	AG	783	801	783	9	9
Contig20355	20354	1170	AC	1104	1122	1104	76	9
Contig20388	20387	1171	AG	173	201	173	3	14
Contig20397	20396	1172	ACG	467	491	467	139	8
Contig20412	20411	1173	AG	794	816	794	0	11
Contig20421	20420	1174	AC	419	445	419	61	13
Contig20442	20441	1175	AC	1	25	1	813	12
Contig20442	20441	1176	AG	24	48	24	790	12
Contig20449	20448	1177	AG	85	115	85	312	15
Contig20454	20453	1178	AC	330	348	330	720	9
Contig20454	20453	1179	AG	348	382	348	686	17
Contig20460	20459	1180	AG	927	955	927	29	14
Contig20469	20468	1181	AG	614	638	614	11	12
Contig20480	20479	1182	AG	249	273	249	372	12
Contig20525	20524	1183	AG	548	600	548	9	26
Contig20545	20544	1184	AC	454	492	454	5	19
Contig20564	20563	1185	AG	23	45	23	614	11
Contig20573	20572	1186	AG	531	549	531	26	9
Contig20573	20572	1187	AG	551	575	551	0	12
Contig20603	20602	1188	AG	901	947	901	425	23
Contig20633	20632	1189	AG	483	501	483	4	9
Contig20634	20633	1190	AGG	188	212	188	377	8
Contig20662	20661	1191	AC	80	102	80	311	11
Contig20662	20661	1192	AG	103	125	103	288	11
Contig20687	20686	1193	AG	1018	1042	1018	123	12
Contig20706	20705	1194	AC	72	98	72	9	13
Contig20706	20705	1195	AG	35	53	35	54	9
Contig20725	20724	1196	AG	752	776	752	15	12
Contig20735	20734	1197	ATC	209	239	209	194	10
Contig20740	20739	1198	AC	166	188	166	28	11
Contig20740	20739	1199	AG	189	213	189	3	12
Contig20763	20762	1200	AG	476	496	476	0	10
Contig20781	20780	1201	ATC	164	194	164	98	10
Contig20782	20781	1202	AG	919	949	919	0	15
Contig20784	20783	1203	AG	405	433	405	110	14
Contig20807	20806	1204	AC	140	160	140	888	10
Contig20853	20852	1205	AG	64	88	64	584	12
Contig20853	20852	1206	AG	199	237	199	435	19
Contig20855	20854	1207	AG	880	908	880	0	14
Contig20892	20891	1208	AG	65	99	65	28	17
Contig20902	20901	1209	AC	1044	1062	1044	3	9
Contig20932	20931	1210	AG	1051	1071	1051	82	10
Contig20979	20978	1211	ATC	548	572	548	123	8
Contig21015	21014	1212	ATC	113	143	113	112	10
Contig21028	21027	1213	AG	1188	1206	1188	62	9
Contig21142	21141	1214	AC	226	250	226	503	12
Contig21150	21149	1215	AG	639	661	639	40	11
Contig21189	21188	1216	AG	43	69	43	963	13
Contig21206	21205	1217	AG	1400	1442	1400	380	21
Contig21232	21231	1218	AG	529	619	529	361	45
Contig21288	21287	1219	ATC	87	117	87	81	10
Contig21298	21297	1220	AG	759	779	759	0	10
Contig21433	21432	1221	AG	380	414	380	0	17
Contig21459	21458	1222	AG	129	153	129	463	12
Contig21460	21459	1223	AG	649	697	649	1	24
Contig21464	21463	1224	ATC	562	586	562	191	8
Contig21478	21477	1225	AC	713	735	713	1	11
Contig21493	21492	1226	ATC	465	489	465	20	8
Contig21511	21510	1227	AG	381	399	381	96	9
Contig21511	21510	1228	AG	456	474	456	21	9
Contig21535	21534	1229	AGG	261	288	261	585	9
Contig21544	21543	1230	AG	868	896	868	1	14
Contig21567	21566	1231	AC	320	344	320	15	12
Contig21567	21566	1232	AAG	186	210	186	149	8
Contig21578	21577	1233	AG	953	979	953	0	13
Contig21582	21581	1234	AG	15	37	15	1708	11
Contig21589	21588	1235	AG	475	517	475	109	21
Contig21594	21593	1236	AG	670	696	670	0	13
Contig21599	21598	1237	AG	91	131	91	372	20
Contig21607	21606	1238	AG	492	514	492	14	11
Contig21613	21612	1239	AG	696	728	696	1	16
Contig21632	21631	1240	AG	500	518	500	63	9
Contig21635	21634	1241	AG	468	490	468	6	11
Contig21642	21641	1242	AC	586	604	586	64	9
Contig21658	21657	1243	AC	483	501	483	25	9
Contig21695	21694	1244	AG	241	267	241	1	13
Contig21712	21711	1245	AC	106	144	106	20	19
Contig21712	21711	1246	AG	145	163	145	1	9
PtaqEST_c683	21787	1247	AG	652	676	652	36	12
PtaqEST_c2334	21811	1248	ACAG	641	669	641	85	7
PtaqEST_c2799	21816	1249	AG	599	625	599	34	13
PtaqEST_c3278	21827	1250	AG	590	624	590	1	17
PtaqEST_c4645	21853	1251	AC	465	483	465	43	9
PtaqEST_c5047	21860	1252	AG	384	436	384	1	26
PtaqEST_c5119	21862	1253	AG	511	533	511	40	11
PtaqEST_c5805	21876	1254	AC	511	531	511	4	10
PtaqEST_c6278	21887	1255	AG	529	563	529	8	17
PtaqEST_c6652	21904	1256	AG	644	662	644	0	9
PtaqEST_c6783	21910	1257	AC	464	484	464	41	10
PtaqEST_c7352	21928	1258	AC	533	557	533	1	12
PtaqEST_c7930	21956	1259	AG	555	575	555	47	10
PtaqEST_c8310	21969	1260	ACG	413	437	413	89	8
PtaqEST_c8965	22012	1261	AG	483	505	483	8	11
PtaqEST_c9138	22017	1262	AC	326	354	326	93	14
PtaqEST_c9138	22017	1263	AG	307	325	307	122	9
PtaqEST_c9138	22017	1264	AG	383	401	383	46	9
PtaqEST_c9690	22051	1265	AG	565	585	565	38	10
PtaqEST_c9881	22065	1266	AAG	318	342	318	160	8
PtaqEST_c10475	22112	1267	AAG	529	559	529	11	10
PtaqEST_c10526	22117	1268	AG	419	437	419	58	9
PtaqEST_c10526	22117	1269	AG	453	495	453	0	21
PtaqEST_c10627	22122	1270	AG	385	405	385	68	10
PtaqEST_c10695	22129	1271	AG	492	510	492	24	9
PtaqEST_c10867	22141	1272	AG	448	470	448	59	11
PtaqEST_c10867	22141	1273	AG	488	520	488	9	16
PtaqEST_c11004	22147	1274	AC	614	640	614	13	13
PtaqEST_c11633	22193	1275	AGC	462	486	462	3	8
PtaqEST_c11674	22198	1276	AC	391	413	391	28	11
PtaqEST_c11674	22198	1277	AC	414	436	414	5	11
PtaqEST_c11859	22209	1278	AG	405	431	405	25	13
PtaqEST_c12434	22252	1279	AC	213	231	213	0	9
PtaqEST_c12434	22252	1280	AG	177	213	177	18	18
PtaqEST_c12567	22262	1281	AG	361	385	361	3	12
PtaqEST_c12641	22271	1282	AG	541	565	541	4	12
PtaqEST_c12827	22291	1283	AG	455	485	455	5	15
PtaqEST_c13004	22312	1284	AC	436	454	436	28	9
PtaqEST_c13224	22332	1285	AC	437	455	437	44	9
PtaqEST_c14180	22430	1286	AG	325	361	325	1	18
PtaqEST_c14890	22493	1287	AAG	188	212	188	190	8
PtaqEST_c14919	22499	1288	AC	264	282	264	169	9
PtaqEST_c14940	22501	1289	AC	361	389	361	20	14
PtaqEST_c15283	22530	1290	AC	496	516	496	19	10
PtaqEST_c15785	22599	1291	AAG	294	318	294	42	8
PtaqEST_c15904	22617	1292	AG	441	459	441	2	9
PtaqEST_c16333	22679	1293	AG	369	399	369	12	15
PtaqEST_c16413	22688	1294	AC	302	326	302	51	12
PtaqEST_c16413	22688	1295	AC	353	377	353	0	12
PtaqEST_c16413	22688	1296	AAG	168	192	168	185	8
PtaqEST_c16487	22700	1297	AG	290	316	290	4	13
PtaqEST_c16624	22717	1298	AG	443	465	443	31	11
PtaqEST_c16716	22733	1299	AC	457	483	457	1	13
PtaqEST_c16806	22744	1300	AG	304	344	304	0	20
PtaqEST_c17137	22782	1301	AC	212	232	212	100	10
PtaqEST_c17137	22782	1302	AG	233	261	233	71	14
PtaqEST_c17137	22782	1303	AG	277	319	277	13	21
PtaqEST_c17246	22799	1304	AG	456	484	456	19	14
PtaqEST_c17257	22801	1305	AG	281	305	281	23	12
PtaqEST_c18206	22916	1306	AG	356	380	356	21	12
PtaqEST_c18348	22930	1307	AG	722	742	722	0	10
PtaqEST_c18488	22955	1308	AG	4	30	4	410	13
PtaqEST_c18520	22960	1309	AC	38	58	38	354	10
PtaqEST_c18872	23015	1310	AG	410	440	410	2	15
PtaqEST_c18884	23019	1311	AG	457	479	457	1	11
PtaqEST_c19007	23042	1312	AG	414	448	414	0	17
PtaqEST_c19122	23063	1313	ACAG	431	455	431	26	6
PtaqEST_c19122	23063	1314	ACAG	457	481	457	0	6
PtaqEST_s19245	23086	1315	AAG	170	197	170	51	9
PtaqEST_c19387	23107	1316	AG	552	578	552	5	13
PtaqEST_c19456	23123	1317	AG	410	430	410	24	10
PtaqEST_c19456	23123	1318	AG	432	454	432	0	11
PtaqEST_c19508	23132	1319	AG	135	159	135	348	12
PtaqEST_c19745	23169	1320	AG	394	416	394	4	11
PtaqEST_c20094	23223	1321	AG	454	472	454	20	9
PtaqEST_c20112	23225	1322	AG	375	393	375	25	9
PtaqEST_s20233	23247	1323	AG	355	375	355	109	10
PtaqEST_c20242	23249	1324	AC	382	404	382	29	11
PtaqEST_c20369	23270	1325	AC	412	450	412	12	19
PtaqEST_c21161	23393	1326	AG	285	311	285	85	13
PtaqEST_c21228	23406	1327	AG	100	152	100	22	26
PtaqEST_c21260	23413	1328	AG	381	401	381	31	10
PtaqEST_c22050	23551	1329	AC	10	28	10	221	9
PtaqEST_c22050	23551	1330	AG	218	238	218	11	10
PtaqEST_c22164	23566	1331	AG	303	331	303	10	14
PtaqEST_c22374	23605	1332	AG	291	311	291	81	10
PtaqEST_c22374	23605	1333	AG	373	391	373	1	9
PtaqEST_c22752	23681	1334	AG	516	536	516	30	10
PtaqEST_c22832	23691	1335	AG	559	581	559	0	11
PtaqEST_c23239	23780	1336	AC	401	427	401	1	13
PtaqEST_c23240	23781	1337	AC	244	282	244	85	19
PtaqEST_c23437	23820	1338	AG	460	488	460	43	14
PtaqEST_c23487	23831	1339	AC	256	280	256	37	12
PtaqEST_s23738	23872	1340	AC	232	254	232	79	11
PtaqEST_s23738	23872	1341	AG	255	283	255	50	14
PtaqEST_s23738	23872	1342	AG	313	333	313	0	10
PtaqEST_c24236	23986	1343	AG	438	476	438	23	19
PtaqEST_c24279	23997	1344	AG	497	525	497	7	14
PtaqEST_c24584	24061	1345	AGC	382	412	382	150	10
PtaqEST_c24819	24116	1346	AG	422	444	422	33	11
PtaqEST_c25070	24166	1347	AGGC	279	303	279	84	6
PtaqEST_c25158	24187	1348	AC	388	408	388	25	10
PtaqEST_c25260	24207	1349	AG	487	511	487	1	12
PtaqEST_c25669	24298	1350	AAG	358	382	358	121	8
PtaqEST_c26233	24404	1351	AC	155	175	155	172	10
PtaqEST_c26629	24464	1352	AGGC	32	56	32	220	6
PtaqEST_c26702	24479	1353	AG	174	200	174	27	13
PtaqEST_c26988	24515	1354	AG	292	318	292	74	13
PtaqEST_c27099	24530	1355	AAATG	108	133	108	26	5
PtaqEST_c27099	24530	1356	AG	133	159	133	0	13
PtaqEST_c27315	24565	1357	AG	54	78	54	115	12
PtaqEST_c27356	24575	1358	AC	643	663	643	8	10
PtaqEST_s27455	24591	1359	AG	81	101	81	36	10
PtaqEST_c27480	24594	1360	AG	117	145	117	26	14
PtaqEST_c27612	24612	1361	AG	164	186	164	156	11
PtaqEST_c27764	24635	1362	ACCGT	358	383	358	26	5
PtaqEST_c27792	24642	1363	AC	412	448	412	17	18
PtaqEST_s27845	24650	1364	AG	130	154	130	87	12
PtaqEST_c27919	24663	1365	AC	38	64	38	301	13
PtaqEST_lrc28770	24720	1366	AC	0	20	0	984	10
PtaqEST_lrc28770	24720	1367	AC	96	114	96	890	9
PtaqEST_lrc28770	24720	1368	AG	72	90	72	914	9
PtaqEST_lrc28816	24723	1369	AG	473	579	473	117	53
PtaqEST_lrc28850	24725	1370	AG	549	567	549	0	9
PtaqEST_lrc29125	24732	1371	AG	256	278	256	451	11
PtaqEST_lrc29125	24732	1372	AG	280	344	280	385	32
PtaqEST_lrc29183	24739	1373	AC	226	246	226	221	10
PtaqEST_lrc29183	24739	1374	AG	281	343	281	124	31
PtaqEST_lrc29246	24743	1375	AG	318	372	318	280	27
PtaqEST_lrc29257	24745	1376	AC	356	376	356	448	10
PtaqEST_lrc29257	24745	1377	AC	400	432	400	392	16
PtaqEST_lrc29257	24745	1378	AG	375	399	375	425	12
PtaqEST_lrc29277	24749	1379	AC	85	137	85	302	26
PtaqEST_lrc29300	24751	1380	AG	315	381	315	248	33
PtaqEST_c29345	24753	1381	AC	484	502	484	350	9
PtaqEST_c29345	24753	1382	AG	518	558	518	294	20
PtaqEST_lrc29430	24761	1383	AC	251	283	251	216	16
PtaqEST_lrc29430	24761	1384	AG	220	250	220	249	15
PtaqEST_lrc29573	24770	1385	AC	283	315	283	235	16
PtaqEST_lrc29573	24770	1386	AG	252	282	252	268	15
PtaqEST_lrc29747	24780	1387	AG	433	455	433	190	11
PtaqEST_lrc29747	24780	1388	AG	457	505	457	140	24
PtaqEST_lrc29773	24781	1389	AG	383	427	383	26	22
PtaqEST_lrc29925	24794	1390	AC	378	400	378	78	11
PtaqEST_lrc29925	24794	1391	AG	355	377	355	101	11
PtaqEST_lrc30013	24806	1392	AG	405	423	405	272	9
PtaqEST_lrc30013	24806	1393	AG	431	471	431	224	20
PtaqEST_lrc30030	24808	1394	AC	304	328	304	242	12
PtaqEST_lrc30030	24808	1395	AG	271	303	271	267	16
PtaqEST_lrc30074	24811	1396	AC	225	283	225	21	29
PtaqEST_s30385	24826	1397	AC	261	307	261	5	23
PtaqEST_lrc30520	24837	1398	AG	355	375	355	73	10
PtaqEST_lrc30578	24846	1399	ATC	178	208	178	116	10
PtaqEST_lrc30657	24855	1400	AG	350	398	350	363	24
PtaqEST_s30735	24863	1401	AC	405	425	405	35	10
PtaqEST_s30735	24863	1402	AC	426	454	426	6	14
PtaqEST_lrc30737	24864	1403	AC	119	137	119	78	9
PtaqEST_lrc30737	24864	1404	AC	139	163	139	52	12
PtaqEST_lrc30737	24864	1405	AC	193	215	193	0	11
PtaqEST_lrc30737	24864	1406	AG	164	190	164	25	13
PtaqEST_lrc30971	24886	1407	AC	134	164	134	285	15
PtaqEST_lrc30971	24886	1408	AG	107	133	107	316	13
PtaqEST_lrc30999	24890	1409	AG	314	360	314	409	23
PtaqEST_lrc31041	24893	1410	AG	236	290	236	21	27
PtaqEST_lrc31178	24911	1411	AG	416	462	416	336	23
PtaqEST_lrc31218	24914	1412	AC	222	244	222	236	11
PtaqEST_lrc31218	24914	1413	AG	195	221	195	259	13
PtaqEST_s31328	24921	1414	AG	80	124	80	5	22
PtaqEST_lrc31411	24928	1415	AC	355	387	355	268	16
PtaqEST_lrc31411	24928	1416	AG	324	354	324	301	15
PtaqEST_s31424	24930	1417	AG	336	364	336	62	14
PtaqEST_s31424	24930	1418	AG	367	425	367	1	29
PtaqEST_lrc31513	24937	1419	AC	265	293	265	175	14
PtaqEST_lrc31513	24937	1420	AG	214	264	214	204	25
PtaqEST_lrc31813	24965	1421	AG	103	155	103	215	26
PtaqEST_s32202	25015	1422	AC	137	169	137	4	16
PtaqEST_s32202	25015	1423	AG	72	90	72	83	9
PtaqEST_lrc32219	25019	1424	AG	301	345	301	9	22
PtaqEST_lrc32283	25025	1425	AG	320	354	320	381	17
PtaqEST_lrc32302	25027	1426	AG	486	510	486	1	12
PtaqEST_s32332	25031	1427	AG	245	309	245	1	32
PtaqEST_lrc32420	25042	1428	AG	413	457	413	248	22
PtaqEST_lrc32573	25059	1429	AG	422	466	422	12	22
PtaqEST_lrc32622	25068	1430	AG	118	162	118	417	22
PtaqEST_lrc32686	25078	1431	AC	98	132	98	160	17
PtaqEST_lrc32686	25078	1432	AG	73	97	73	195	12
PtaqEST_lrc32730	25083	1433	ATC	181	208	181	1	9
PtaqEST_lrc32819	25095	1434	AG	114	168	114	240	27
PtaqEST_lrc32831	25099	1435	AAG	138	174	138	274	12
PtaqEST_lrc32831	25099	1436	AG	422	440	422	8	9
PtaqEST_lrc32929	25109	1437	AC	197	229	197	101	16
PtaqEST_lrc32929	25109	1438	AG	174	196	174	134	11
PtaqEST_lrc33177	25134	1439	ATC	386	413	386	108	9
PtaqEST_lrc33321	25146	1440	AG	601	655	601	229	27
PtaqEST_lrc33532	25172	1441	AC	141	165	141	180	12
PtaqEST_lrc33532	25172	1442	AG	112	140	112	205	14
PtaqEST_lrc33558	25174	1443	AC	477	495	477	3	9
PtaqEST_lrc33764	25203	1444	AC	26	46	26	292	10
PtaqEST_lrc33764	25203	1445	AG	112	156	112	182	22
PtaqEST_lrc33943	25241	1446	AC	444	474	444	56	15
PtaqEST_lrc33943	25241	1447	AC	511	529	511	1	9
PtaqEST_lrc33953	25244	1448	AG	415	433	415	34	9
PtaqEST_lrc33955	25245	1449	AG	1	19	1	471	9
PtaqEST_lrc34348	25301	1450	AG	556	576	556	24	10
PtaqEST_s34350	25303	1451	AC	225	267	225	10	21
PtaqEST_lrc34593	25333	1452	AG	135	181	135	325	23
PtaqEST_lrc35069	25411	1453	AC	414	432	414	126	9
PtaqEST_lrc35069	25411	1454	CG	451	469	451	89	9
PtaqEST_lrc35069	25411	1455	AG	383	413	383	145	15
PtaqEST_lrc35396	25471	1456	AC	282	306	282	412	12
PtaqEST_lrc35396	25471	1457	AG	245	271	245	447	13
PtaqEST_lrc35588	25504	1458	AG	469	501	469	24	16
PtaqEST_lrc35604	25507	1459	AG	301	343	301	422	21
PtaqEST_lrc35729	25525	1460	AAC	234	261	234	551	9
PtaqEST_lrc35778	25538	1461	AC	401	425	401	0	12
PtaqEST_lrc35778	25538	1462	AG	372	402	372	23	15
PtaqEST_lrc35841	25543	1463	AG	225	265	225	14	20
PtaqEST_lrc35879	25546	1464	AC	256	278	256	80	11
PtaqEST_lrc35879	25546	1465	AG	232	256	232	102	12
PtaqEST_lrc35920	25554	1466	ATC	209	239	209	109	10
PtaqEST_lrc36055	25572	1467	AG	96	116	96	46	10
PtaqEST_lrc36129	25582	1468	AG	487	517	487	0	15
PtaqEST_lrc36161	25589	1469	AG	612	630	612	56	9
PtaqEST_lrc36364	25631	1470	AG	419	459	419	4	20
PtaqEST_s36476	25646	1471	ATC	92	119	92	119	9
PtaqEST_lrc36603	25661	1472	AG	322	350	322	17	14
PtaqEST_lrc37039	25745	1473	AG	500	532	500	10	16
PtaqEST_lrc37646	25862	1474	AG	369	391	369	5	11
PtaqEST_s37746	25882	1475	AG	148	188	148	10	20
PtaqEST_lrc37756	25884	1476	AC	405	431	405	1	13
PtaqEST_lrc37756	25884	1477	AG	354	376	354	56	11
PtaqEST_lrc37756	25884	1478	AG	386	406	386	26	10
PtaqEST_s38097	25943	1479	AG	333	375	333	12	21
PtaqEST_s38277	25975	1480	AG	414	456	414	6	21
PtaqEST_lrc38725	26074	1481	AG	461	485	461	20	12
PtaqEST_lrc39173	26159	1482	AG	388	414	388	1	13
PtaqEST_s39207	26170	1483	AC	57	79	57	28	11
PtaqEST_s39207	26170	1484	AG	7	45	7	62	19
PtaqEST_lrc39380	26214	1485	AC	346	386	346	97	20
PtaqEST_lrc39405	26219	1486	AC	357	375	357	31	9
PtaqEST_lrc39434	26226	1487	AG	437	465	437	5	14
PtaqEST_s39615	26265	1488	AG	170	272	170	0	51
PtaqEST_lrc39623	26268	1489	AG	428	456	428	136	14
PtaqEST_lrc39655	26273	1490	AG	502	534	502	26	16
PtaqEST_s39667	26276	1491	AC	256	294	256	54	19
PtaqEST_s39667	26276	1492	AG	295	323	295	25	14
PtaqEST_lrc40273	26404	1493	AAG	241	265	241	198	8
PtaqEST_c40374	26436	1494	AG	551	569	551	18	9
PtaqEST_lrc40490	26457	1495	AC	210	236	210	371	13
PtaqEST_lrc40490	26457	1496	AG	129	175	129	432	23
PtaqEST_lrc40508	26461	1497	AG	66	90	66	67	12
PtaqEST_lrc40508	26461	1498	AG	110	128	110	29	9
PtaqEST_lrc40508	26461	1499	AG	138	156	138	1	9
PtaqEST_lrc40586	26478	1500	AC	100	118	100	473	9
PtaqEST_lrc40930	26550	1501	AG	342	372	342	3	15
PtaqEST_lrc41008	26572	1502	AC	300	342	300	24	21
PtaqEST_lrc41138	26601	1503	AC	390	408	390	154	9
PtaqEST_lrc41138	26601	1504	AG	409	439	409	123	15
PtaqEST_lrc41164	26605	1505	AG	466	488	466	95	11
PtaqEST_c41237	26623	1506	AG	484	510	484	71	13
PtaqEST_c41310	26641	1507	AG	558	582	558	0	12
PtaqEST_c41450	26676	1508	AC	446	468	446	6	11
PtaqEST_c41686	26740	1509	AG	505	527	505	24	11
PtaqEST_lrc41706	26745	1510	AC	553	577	553	44	12
PtaqEST_lrc41714	26748	1511	ATC	211	241	211	127	10
PtaqEST_lrc42060	26832	1512	AC	731	749	731	25	9
PtaqEST_c42143	26859	1513	AG	399	423	399	37	12
PtaqEST_lrc42148	26860	1514	AG	146	188	146	36	21
PtaqEST_lrc42218	26880	1515	AG	331	367	331	0	18
PtaqEST_c42233	26885	1516	AC	497	525	497	48	14
PtaqEST_lrc42381	26919	1517	AG	240	284	240	16	22
PtaqEST_lrc42389	26920	1518	ATC	151	178	151	62	9
PtaqEST_s42451	26934	1519	AG	283	319	283	21	18
PtaqEST_s42451	26934	1520	AG	321	339	321	1	9
PtaqEST_lrc42484	26944	1521	AAG	553	577	553	0	8
PtaqEST_lrc42677	26992	1522	AC	140	158	140	7	9
PtaqEST_lrc42677	26992	1523	AG	107	139	107	26	16
PtaqEST_s42816	27028	1524	AG	98	140	98	9	21
PtaqEST_lrc42910	27064	1525	AG	341	359	341	19	9
PtaqEST_lrc43088	27108	1526	AG	173	201	173	120	14
PtaqEST_lrc43181	27133	1527	AG	56	74	56	345	9
PtaqEST_lrc43281	27153	1528	AC	407	433	407	25	13
PtaqEST_lrc43281	27153	1529	AG	433	455	433	3	11
PtaqEST_s43373	27182	1530	AG	127	153	127	40	13
PtaqEST_s43373	27182	1531	AG	171	191	171	2	10
PtaqEST_lrc43438	27200	1532	AG	464	504	464	304	20
PtaqEST_lrc43801	27287	1533	AG	370	392	370	51	11
PtaqEST_lrc43844	27301	1534	AC	348	368	348	171	10
PtaqEST_lrc43855	27306	1535	ATC	264	294	264	107	10
PtaqEST_lrc43910	27319	1536	AC	293	317	293	4	12
PtaqEST_lrc43910	27319	1537	AG	268	292	268	29	12
PtaqEST_lrc43939	27324	1538	ATC	472	496	472	2	8
PtaqEST_lrc44048	27348	1539	AC	464	490	464	23	13
PtaqEST_lrc44083	27358	1540	AG	364	382	364	108	9
PtaqEST_lrc44620	27488	1541	AG	52	72	52	513	10
PtaqEST_lrc44738	27524	1542	ATC	107	131	107	237	8
PtaqEST_lrc44773	27536	1543	AG	498	530	498	4	16
PtaqEST_lrc44980	27591	1544	AC	343	365	343	57	11
PtaqEST_lrc45325	27679	1545	AG	520	542	520	21	11
PtaqEST_lrc45563	27747	1546	AG	102	122	102	72	10
PtaqEST_lrc45652	27775	1547	AC	434	462	434	1	14
PtaqEST_lrc45736	27798	1548	AG	453	475	453	40	11
PtaqEST_lrc45736	27798	1549	AG	494	514	494	1	10
PtaqEST_lrc45904	27852	1550	AG	173	213	173	18	20
PtaqEST_lrc45919	27857	1551	AG	335	353	335	110	9
PtaqEST_lrc45919	27857	1552	AG	437	457	437	6	10
PtaqEST_lrc45990	27885	1553	AG	126	170	126	186	22
PtaqEST_lrc46026	27900	1554	ACAG	283	307	283	113	6
PtaqEST_lrc46031	27901	1555	AAG	299	335	299	33	12
PtaqEST_lrc46031	27901	1556	AG	258	290	258	78	16
PtaqEST_lrc46070	27913	1557	AG	324	362	324	0	19
PtaqEST_c46131	27934	1558	AGAT	540	564	540	0	6
PtaqEST_lrc46459	28045	1559	AC	221	239	221	99	9
PtaqEST_lrc46499	28061	1560	AG	405	427	405	16	11
PtaqEST_lrc46511	28065	1561	AG	399	437	399	0	19
PtaqEST_lrc46818	28170	1562	AC	196	218	196	210	11
PtaqEST_lrc46920	28199	1563	AC	446	464	446	23	9
PtaqEST_lrc46928	28204	1564	AG	387	417	387	1	15
PtaqEST_c46951	28213	1565	AC	542	570	542	1	14
PtaqEST_lrc47035	28243	1566	AC	355	373	355	19	9
PtaqEST_lrc47234	28305	1567	ATC	401	425	401	124	8
PtaqEST_lrc47299	28326	1568	AC	259	283	259	70	12
PtaqEST_lrc47299	28326	1569	AG	284	324	284	29	20
PtaqEST_lrc47353	28341	1570	AG	366	384	366	0	9
PtaqEST_lrc47424	28358	1571	AG	374	396	374	19	11
PtaqEST_c47429	28360	1572	AG	672	690	672	1	9
PtaqEST_c47450	28369	1573	AAG	423	450	423	2	9
PtaqEST_lrc47510	28394	1574	AG	394	432	394	3	19
PtaqEST_lrc47716	28465	1575	ATC	379	403	379	76	8
PtaqEST_s48301	28665	1576	AC	475	509	475	2	17
PtaqEST_s48301	28665	1577	AG	450	474	450	37	12
PtaqEST_lrc48607	28775	1578	AG	390	432	390	339	21
PtaqEST_lrc48831	28866	1579	AC	161	191	161	10	15
PtaqEST_lrc48843	28872	1580	AC	476	502	476	3	13
PtaqEST_c48880	28888	1581	AG	465	491	465	0	13
PtaqEST_lrc48990	28922	1582	AG	400	426	400	0	13
PtaqEST_lrc49522	29124	1583	AC	345	369	345	106	12
PtaqEST_lrc49600	29155	1584	AC	257	283	257	25	13
PtaqEST_lrc49765	29204	1585	ATC	141	168	141	283	9
PtaqEST_lrc49893	29245	1586	AC	118	142	118	207	12
PtaqEST_s49913	29251	1587	AG	63	81	63	31	9
PtaqEST_s49913	29251	1588	AG	85	107	85	5	11
PtaqEST_lrc50026	29297	1589	AC	378	402	378	89	12
PtaqEST_c50129	29336	1590	AGAGG	369	394	369	66	5
PtaqEST_lrc50738	29533	1591	AG	172	212	172	26	20
PtaqEST_lrc50821	29561	1592	AC	353	371	353	68	9
PtaqEST_lrc50821	29561	1593	AC	381	399	381	40	9
PtaqEST_lrc50823	29563	1594	AC	272	298	272	113	13
PtaqEST_lrc50872	29577	1595	AC	219	239	219	186	10
PtaqEST_lrc51090	29658	1596	AG	20	42	20	339	11
PtaqEST_lrc51114	29666	1597	AG	340	362	340	9	11
PtaqEST_lrc51302	29720	1598	AG	436	456	436	31	10
PtaqEST_lrc51302	29720	1599	AG	463	487	463	0	12
PtaqEST_lrc51328	29731	1600	AC	295	313	295	22	9
PtaqEST_lrc51328	29731	1601	AG	314	334	314	1	10
PtaqEST_lrc51432	29770	1602	AC	219	243	219	173	12
PtaqEST_lrc51432	29770	1603	AAG	15	39	15	377	8
PtaqEST_s51639	29850	1604	AG	193	233	193	1	20
PtaqEST_lrc51736	29878	1605	AC	447	477	447	49	15
PtaqEST_lrc51839	29917	1606	AC	306	334	306	15	14
PtaqEST_lrc52070	29995	1607	AC	550	574	550	3	12
PtaqEST_lrc52438	30108	1608	AC	15	35	15	338	10
PtaqEST_lrc52438	30108	1609	ACAT	256	280	256	93	6
PtaqEST_lrc52648	30175	1610	AG	297	327	297	2	15
PtaqEST_lrc53100	30348	1611	AG	335	353	335	4	9
PtaqEST_lrc53494	30468	1612	AG	78	122	78	417	22
PtaqEST_lrc53582	30498	1613	ATC	419	446	419	15	9
PtaqEST_lrc53648	30520	1614	AG	288	316	288	10	14
PtaqEST_lrc53692	30533	1615	AC	315	337	315	17	11
PtaqEST_lrc53779	30564	1616	AG	344	370	344	78	13
PtaqEST_lrc53877	30594	1617	AGG	92	116	92	241	8
PtaqEST_lrc53877	30594	1618	AAG	63	87	63	270	8
PtaqEST_lrc53922	30606	1619	AG	82	104	82	31	11
PtaqEST_lrc54052	30654	1620	AC	256	294	256	1	19
PtaqEST_lrc54227	30721	1621	AC	527	559	527	20	16
PtaqEST_lrc54604	30864	1622	AC	210	232	210	133	11
PtaqEST_lrc55014	30999	1623	AG	393	429	393	0	18
PtaqEST_lrc55044	31007	1624	AC	229	249	229	98	10
PtaqEST_lrc55097	31029	1625	AG	380	416	380	1	18
PtaqEST_lrc55118	31033	1626	AG	397	427	397	1	15
PtaqEST_lrc55284	31092	1627	AG	333	369	333	17	18
PtaqEST_lrc55468	31149	1628	AC	358	382	358	3	12
PtaqEST_lrc55479	31155	1629	ATC	121	151	121	293	10
PtaqEST_lrc55609	31204	1630	AAG	76	100	76	414	8
PtaqEST_lrc55767	31265	1631	AC	277	301	277	8	12
PtaqEST_lrc55781	31268	1632	AC	389	407	389	23	9
PtaqEST_s56189	31393	1633	AG	222	268	222	12	23
PtaqEST_lrc56251	31415	1634	AG	334	358	334	90	12
PtaqEST_s56301	31434	1635	AG	243	313	243	5	35
PtaqEST_lrc56334	31451	1636	AG	159	181	159	41	11
PtaqEST_lrc56402	31477	1637	AG	447	469	447	14	11
PtaqEST_lrc56541	31519	1638	AG	291	309	291	13	9
PtaqEST_lrc56672	31567	1639	AG	432	458	432	0	13
PtaqEST_lrc56679	31571	1640	AG	449	467	449	44	9
PtaqEST_s56911	31645	1641	AC	104	134	104	45	15
PtaqEST_s56911	31645	1642	AG	138	176	138	3	19
PtaqEST_lrc57117	31713	1643	AG	188	222	188	1	17
PtaqEST_lrc57126	31716	1644	AC	418	448	418	7	15
PtaqEST_s57241	31759	1645	AG	274	302	274	0	14
PtaqEST_lrc57449	31825	1646	ATC	181	211	181	167	10
PtaqEST_lrc57605	31879	1647	AG	288	308	288	5	10
PtaqEST_s57643	31894	1648	AC	326	344	326	6	9
PtaqEST_s57643	31894	1649	AG	305	325	305	25	10
PtaqEST_c57743	31931	1650	AG	281	299	281	0	9
PtaqEST_s57748	31933	1651	ATC	69	93	69	173	8
PtaqEST_lrc57887	31977	1652	AG	100	120	100	113	10
PtaqEST_lrc57887	31977	1653	AG	206	228	206	5	11
PtaqEST_lrc57933	31991	1654	AC	139	157	139	209	9
PtaqEST_lrc57933	31991	1655	AG	116	138	116	228	11
PtaqEST_lrc57973	32001	1656	AG	273	311	273	19	19
PtaqEST_lrc58150	32058	1657	AG	426	446	426	24	10
PtaqEST_lrc58340	32128	1658	AC	165	195	165	51	15
PtaqEST_lrc58630	32229	1659	AG	155	173	155	327	9
PtaqEST_lrc58784	32282	1660	AC	91	119	91	53	14
PtaqEST_lrc58864	32313	1661	AG	365	389	365	1	12
PtaqEST_lrc58990	32360	1662	AC	205	227	205	1	11
PtaqEST_lrc59044	32377	1663	AG	355	391	355	14	18
PtaqEST_lrc59059	32380	1664	AC	309	329	309	99	10
PtaqEST_lrc59059	32380	1665	AC	382	404	382	24	11
PtaqEST_lrc59091	32399	1666	AG	179	203	179	64	12
PtaqEST_lrc59254	32459	1667	AG	415	439	415	0	12
PtaqEST_lrc59377	32510	1668	AG	427	445	427	10	9
PtaqEST_lrc59400	32516	1669	AC	106	128	106	38	11
PtaqEST_lrc59400	32516	1670	AG	129	155	129	11	13
PtaqEST_lrc59401	32517	1671	AC	161	195	161	12	17
PtaqEST_lrc59404	32518	1672	AG	159	177	159	20	9
PtaqEST_lrc59450	32539	1673	AC	485	503	485	2	9
PtaqEST_lrc59562	32584	1674	AG	114	140	114	44	13
PtaqEST_lrc59567	32587	1675	AC	478	506	478	6	14
PtaqEST_lrc59580	32594	1676	AC	127	155	127	0	14
PtaqEST_lrc59591	32597	1677	AG	209	239	209	12	15
PtaqEST_lrc59797	32688	1678	AC	422	440	422	50	9
PtaqEST_lrc59797	32688	1679	AG	445	463	445	27	9
PtaqEST_lrc60046	32791	1680	AC	476	500	476	173	12
PtaqEST_s60435	32961	1681	AG	4	26	4	77	11
PtaqEST_s60435	32961	1682	AG	59	79	59	24	10
PtaqEST_lrc60438	32963	1683	AG	433	451	433	0	9
PtaqEST_lrc60524	33003	1684	AC	434	452	434	3	9
PtaqEST_lrc60579	33031	1685	AC	386	416	386	29	15
PtaqEST_lrc60727	33093	1686	ATC	114	144	114	236	10
PtaqEST_s60851	33147	1687	ATC	263	311	263	9	16
PtaqEST_c60996	33205	1688	AG	223	243	223	1	10
PtaqEST_lrc61077	33249	1689	AG	301	323	301	0	11
PtaqEST_lrc61126	33277	1690	ATC	97	127	97	235	10
PtaqEST_lrc61274	33345	1691	AG	439	457	439	19	9
PtaqEST_lrc61345	33380	1692	AG	410	428	410	4	9
PtaqEST_lrc61415	33411	1693	AG	412	448	412	1	18
PtaqEST_s61627	33520	1694	AG	138	178	138	13	20
PtaqEST_c61723	33568	1695	AG	423	441	423	3	9
PtaqEST_lrc61852	33625	1696	AC	381	401	381	34	10
PtaqEST_lrc61852	33625	1697	AG	402	422	402	13	10
PtaqEST_lrc61879	33643	1698	AC	429	457	429	1	14
PtaqEST_lrc61978	33691	1699	AG	441	459	441	3	9
PtaqEST_lrc62039	33717	1700	AC	120	148	120	16	14
PtaqEST_lrc62039	33717	1701	AG	64	86	64	78	11
PtaqEST_lrc62082	33745	1702	AG	25	45	25	180	10
PtaqEST_lrc62134	33768	1703	AG	405	431	405	14	13
PtaqEST_lrc62322	33872	1704	AG	66	98	66	16	16
PtaqEST_lrc62388	33904	1705	AC	137	155	137	78	9
PtaqEST_lrc62388	33904	1706	AG	181	205	181	28	12
PtaqEST_lrc62460	33943	1707	ATC	229	253	229	161	8
PtaqEST_s62789	34103	1708	AG	388	406	388	0	9
PtaqEST_lrc62854	34139	1709	AG	93	129	93	0	18
PtaqEST_lrc62862	34144	1710	AC	329	361	329	7	16
PtaqEST_lrc63015	34215	1711	AG	84	112	84	8	14
PtaqEST_lrc63341	34376	1712	AG	377	411	377	2	17
PtaqEST_lrc63365	34386	1713	AC	378	398	378	51	10
PtaqEST_lrc63365	34386	1714	AG	422	440	422	9	9
PtaqEST_lrc63468	34435	1715	AG	429	451	429	17	11
PtaqEST_lrc63499	34454	1716	AG	174	198	174	35	12
PtaqEST_lrc63639	34525	1717	AG	460	482	460	0	11
PtaqEST_c63687	34555	1718	AC	244	262	244	146	9
PtaqEST_s63784	34606	1719	AC	113	131	113	38	9
PtaqEST_s63784	34606	1720	AG	131	153	131	16	11
PtaqEST_lrc64330	34900	1721	AC	363	391	363	17	14
PtaqEST_lrc64342	34907	1722	AG	436	454	436	18	9
PtaqEST_lrc64612	35041	1723	AG	366	396	366	1	15
PtaqEST_lrc64644	35054	1724	ATC	434	461	434	21	9
PtaqEST_lrc64749	35110	1725	AG	324	348	324	4	12
PtaqEST_lrc64784	35123	1726	AC	156	176	156	24	10
PtaqEST_lrc64784	35123	1727	AG	12	36	12	164	12
PtaqEST_lrc64784	35123	1728	AG	177	197	177	3	10
PtaqEST_lrc64794	35127	1729	AG	338	364	338	71	13
PtaqEST_lrc64818	35140	1730	AC	333	353	333	39	10
PtaqEST_lrc64895	35181	1731	AAG	104	128	104	112	8
PtaqEST_lrc65158	35309	1732	AG	159	191	159	0	16
PtaqEST_lrc65189	35319	1733	AG	42	72	42	66	15
PtaqEST_lrc65201	35326	1734	AC	154	180	154	21	13
PtaqEST_lrc65222	35340	1735	AC	338	356	338	9	9
PtaqEST_lrc65260	35356	1736	ATC	199	229	199	116	10
PtaqEST_lrc65277	35364	1737	AC	202	222	202	192	10
PtaqEST_lrc65277	35364	1738	AG	179	201	179	213	11
PtaqEST_lrc65335	35392	1739	AG	348	374	348	3	13
PtaqEST_lrc65447	35443	1740	AG	154	184	154	19	15
PtaqEST_lrc65607	35527	1741	AG	13	33	13	246	10
PtaqEST_lrc65920	35691	1742	AC	254	274	254	214	10
PtaqEST_lrc66052	35759	1743	AG	165	185	165	1	10
PtaqEST_lrc66319	35895	1744	AC	349	369	349	0	10
PtaqEST_lrc66338	35905	1745	AG	149	187	149	41	19
PtaqEST_lrc66353	35914	1746	ATC	81	108	81	306	9
PtaqEST_lrc66634	36056	1747	AC	119	139	119	5	10
PtaqEST_c66642	36059	1748	AC	56	76	56	379	10
PtaqEST_lrc66649	36063	1749	AG	388	428	388	19	20
PtaqEST_lrc66674	36076	1750	AC	372	396	372	20	12
PtaqEST_lrc66716	36102	1751	AG	343	363	343	5	10
PtaqEST_lrc66818	36147	1752	AG	417	447	417	1	15
PtaqEST_lrc66920	36203	1753	AG	281	319	281	6	19
PtaqEST_lrc66922	36205	1754	ACAG	95	119	95	448	6
PtaqEST_lrc66922	36205	1755	AC	134	156	134	411	11
PtaqEST_lrc67048	36275	1756	AC	296	318	296	103	11
PtaqEST_lrc67415	36463	1757	AG	196	214	196	2	9
PtaqEST_lrc67547	36532	1758	ATC	26	50	26	404	8
PtaqEST_s67613	36563	1759	AG	342	364	342	51	11
PtaqEST_s67613	36563	1760	AG	384	414	384	1	15
PtaqEST_lrc67693	36602	1761	AGC	346	370	346	24	8
PtaqEST_lrc67840	36680	1762	AC	337	363	337	3	13
PtaqEST_lrc67908	36709	1763	AG	323	353	323	16	15
PtaqEST_s67915	36713	1764	AC	246	274	246	6	14
PtaqEST_lrc67919	36716	1765	AG	326	352	326	19	13
PtaqEST_lrc67977	36749	1766	AC	311	329	311	42	9
PtaqEST_lrc67990	36758	1767	AG	82	100	82	65	9
PtaqEST_lrc68053	36798	1768	AC	330	356	330	0	13
PtaqEST_s68164	36855	1769	AG	295	317	295	76	11
PtaqEST_s68164	36855	1770	AG	374	392	374	1	9
PtaqEST_lrc68267	36910	1771	AC	253	273	253	35	10
PtaqEST_lrc68267	36910	1772	AG	182	200	182	108	9
PtaqEST_lrc68267	36910	1773	AG	278	304	278	4	13
PtaqEST_lrc68268	36911	1774	AG	321	339	321	36	9
PtaqEST_lrc68319	36938	1775	AG	358	378	358	32	10
PtaqEST_lrc68372	36967	1776	AG	327	345	327	9	9
PtaqEST_lrc68477	37019	1777	AG	325	345	325	6	10
PtaqEST_lrc68517	37048	1778	AAG	32	56	32	369	8
PtaqEST_lrc68523	37053	1779	AG	375	405	375	9	15
PtaqEST_lrc68762	37176	1780	AC	147	169	147	58	11
PtaqEST_s68897	37247	1781	AC	280	302	280	31	11
PtaqEST_s68897	37247	1782	AG	303	333	303	0	15
PtaqEST_lrc68935	37271	1783	AGC	400	424	400	32	8
PtaqEST_lrc68935	37271	1784	AG	432	454	432	2	11
PtaqEST_lrc68997	37307	1785	AC	472	494	472	3	11
PtaqEST_s69012	37316	1786	AG	194	234	194	11	20
PtaqEST_lrc69017	37320	1787	ATC	344	368	344	58	8
PtaqEST_lrc69027	37328	1788	AG	361	383	361	5	11
PtaqEST_lrc69246	37433	1789	AG	326	356	326	3	15
PtaqEST_lrc69633	37633	1790	ATC	65	95	65	119	10
PtaqEST_lrc69767	37696	1791	AG	289	321	289	13	16
PtaqEST_s70067	37843	1792	AG	310	328	310	32	9
PtaqEST_lrc70116	37867	1793	AG	150	168	150	10	9
PtaqEST_s70299	37972	1794	AG	131	175	131	17	22
PtaqEST_lrc70339	37993	1795	AC	284	302	284	61	9
PtaqEST_lrc70362	38004	1796	AG	427	449	427	0	11
PtaqEST_lrc70381	38016	1797	AC	174	202	174	0	14
PtaqEST_lrc70690	38178	1798	ATC	113	143	113	306	10
PtaqEST_s70881	38275	1799	AG	115	155	115	3	20
PtaqEST_lrc70895	38283	1800	AG	315	339	315	20	12
PtaqEST_lrc70905	38290	1801	AG	330	352	330	5	11
PtaqEST_s70985	38331	1802	AG	255	279	255	0	12
PtaqEST_lrc71131	38403	1803	AC	48	70	48	93	11
PtaqEST_lrc71131	38403	1804	AG	129	153	129	10	12
PtaqEST_lrc71160	38413	1805	AG	297	319	297	10	11
PtaqEST_lrc71210	38440	1806	ACAT	36	60	36	283	6
PtaqEST_lrc71308	38489	1807	AC	413	445	413	1	16
PtaqEST_lrc71501	38580	1808	AG	85	105	85	325	10
PtaqEST_s71538	38605	1809	AG	350	388	350	4	19
PtaqEST_lrc71640	38662	1810	AC	133	151	133	9	9
PtaqEST_c71656	38668	1811	AAG	360	384	360	20	8
PtaqEST_c71717	38694	1812	AG	546	570	546	1	12
PtaqEST_lrc71727	38702	1813	AG	171	189	171	183	9
PtaqEST_lrc71916	38785	1814	AC	220	246	220	112	13
PtaqEST_lrc71970	38812	1815	AG	296	314	296	4	9
PtaqEST_c71982	38817	1816	AG	446	468	446	20	11
PtaqEST_lrc72110	38875	1817	AGC	20	47	20	375	9
PtaqEST_lrc72155	38900	1818	AG	298	334	298	48	18
PtaqEST_c72224	38926	1819	AGGG	311	335	311	46	6
PtaqEST_lrc72342	38988	1820	AG	336	356	336	13	10
PtaqEST_lrc72366	38995	1821	AG	450	468	450	41	9
PtaqEST_lrc72465	39051	1822	AG	283	311	283	19	14
PtaqEST_lrc72626	39140	1823	AG	294	322	294	24	14
PtaqEST_lrc72719	39185	1824	AGC	365	392	365	0	9
PtaqEST_lrc72719	39185	1825	AAC	139	163	139	229	8
PtaqEST_lrc72753	39204	1826	AC	86	104	86	73	9
PtaqEST_lrc72788	39220	1827	AG	369	387	369	5	9
PtaqEST_lrc72792	39222	1828	AC	17	35	17	176	9
PtaqEST_lrc72792	39222	1829	AC	147	165	147	46	9
PtaqEST_lrc73075	39365	1830	AG	394	428	394	1	17
PtaqEST_lrc73173	39421	1831	AG	305	343	305	0	19
PtaqEST_lrc73214	39446	1832	ACG	273	297	273	42	8
PtaqEST_lrc73214	39446	1833	AG	255	273	255	66	9
PtaqEST_lrc73285	39473	1834	AG	281	305	281	111	12
PtaqEST_lrc73298	39479	1835	AG	265	301	265	1	18
PtaqEST_lrc73412	39532	1836	AG	276	302	276	38	13
PtaqEST_lrc73517	39580	1837	AG	288	312	288	20	12
PtaqEST_lrc73682	39662	1838	AG	285	315	285	10	15
PtaqEST_lrc73983	39827	1839	AG	377	399	377	3	11
PtaqEST_s73997	39835	1840	AG	135	157	135	0	11
PtaqEST_lrc74071	39872	1841	AG	152	172	152	208	10
PtaqEST_c74164	39921	1842	AG	438	462	438	15	12
PtaqEST_s74222	39949	1843	AG	389	427	389	0	19
PtaqEST_lrc74255	39962	1844	AC	389	411	389	27	11
PtaqEST_lrc74314	39994	1845	AG	271	291	271	52	10
PtaqEST_lrc74410	40035	1846	AC	284	306	284	34	11
PtaqEST_lrc74447	40054	1847	AG	282	312	282	38	15
PtaqEST_lrc74800	40238	1848	AC	261	289	261	43	14
PtaqEST_lrc74800	40238	1849	AG	290	316	290	16	13
PtaqEST_lrc74824	40253	1850	ATC	68	95	68	216	9
PtaqEST_lrc74835	40261	1851	AG	360	378	360	101	9
PtaqEST_lrc75030	40358	1852	AG	66	84	66	258	9
PtaqEST_lrc75056	40371	1853	AG	273	295	273	15	11
PtaqEST_lrc75122	40411	1854	AG	126	150	126	19	12
PtaqEST_c75371	40537	1855	AT	91	109	91	220	9
PtaqEST_lrc75424	40562	1856	AC	117	137	117	41	10
PtaqEST_lrc75424	40562	1857	AG	141	173	141	5	16
PtaqEST_lrc75555	40626	1858	AG	260	296	260	3	18
PtaqEST_lrc75648	40671	1859	AC	212	244	212	144	16
PtaqEST_lrc75852	40776	1860	AG	256	284	256	13	14
PtaqEST_lrc75877	40784	1861	AC	255	277	255	9	11
PtaqEST_lrc76095	40894	1862	AG	269	297	269	1	14
PtaqEST_s76194	40940	1863	AG	240	278	240	5	19
PtaqEST_lrc76253	40966	1864	AG	199	223	199	29	12
PtaqEST_s76411	41045	1865	AC	81	103	81	68	11
PtaqEST_s76411	41045	1866	AG	152	170	152	1	9
PtaqEST_lrc76420	41048	1867	AG	206	224	206	132	9
PtaqEST_lrc76420	41048	1868	AG	317	339	317	17	11
PtaqEST_lrc76460	41070	1869	AC	303	325	303	5	11
PtaqEST_lrc76501	41086	1870	AG	322	342	322	57	10
PtaqEST_lrc76591	41127	1871	AG	172	196	172	160	12
PtaqEST_lrc76671	41165	1872	AC	233	265	233	35	16
PtaqEST_lrc76851	41247	1873	AG	141	163	141	0	11
PtaqEST_lrc77028	41332	1874	ACT	398	425	398	143	9
PtaqEST_lrc77190	41418	1875	AG	199	225	199	134	13
PtaqEST_lrc77221	41431	1876	AG	252	274	252	5	11
PtaqEST_c77265	41451	1877	AC	251	269	251	41	9
PtaqEST_lrc77535	41579	1878	AC	131	155	131	220	12
PtaqEST_lrc77540	41581	1879	AC	93	123	93	117	15
PtaqEST_lrc77541	41582	1880	AG	233	265	233	0	16
PtaqEST_s77720	41673	1881	AC	100	122	100	231	11
PtaqEST_lrc77751	41695	1882	AG	248	266	248	18	9
PtaqEST_lrc77761	41701	1883	AG	393	429	393	19	18
PtaqEST_lrc77790	41716	1884	AC	293	323	293	6	15
PtaqEST_c77809	41727	1885	AC	257	283	257	57	13
PtaqEST_c77843	41742	1886	AG	435	459	435	0	12
PtaqEST_lrc77909	41765	1887	AC	83	109	83	47	13
PtaqEST_lrc77909	41765	1888	AC	110	128	110	28	9
PtaqEST_lrc77930	41772	1889	AC	98	124	98	132	13
PtaqEST_lrc77942	41776	1890	ATC	426	453	426	74	9
PtaqEST_lrc78085	41842	1891	AG	85	117	85	28	16
PtaqEST_c78123	41857	1892	AC	539	567	539	3	14
PtaqEST_s78179	41883	1893	AG	354	396	354	2	21
PtaqEST_lrc78187	41889	1894	AC	75	97	75	157	11
PtaqEST_lrc78245	41912	1895	AC	241	259	241	40	9
PtaqEST_s78284	41933	1896	AG	105	129	105	4	12
PtaqEST_lrc78288	41935	1897	AC	123	147	123	37	12
PtaqEST_lrc78288	41935	1898	AG	148	172	148	12	12
PtaqEST_lrc78451	42006	1899	AG	54	80	54	41	13
PtaqEST_lrc78451	42006	1900	AG	99	121	99	0	11
PtaqEST_lrc78453	42008	1901	AG	101	139	101	31	19
PtaqEST_lrc78466	42015	1902	AC	416	434	416	0	9
PtaqEST_lrc78488	42022	1903	AC	166	186	166	92	10
PtaqEST_lrc78488	42022	1904	AG	203	239	203	39	18
PtaqEST_lrc78520	42036	1905	ATC	152	179	152	210	9
PtaqEST_lrc78567	42061	1906	ATC	198	228	198	46	10
PtaqEST_lrc78648	42099	1907	AG	206	240	206	22	17
PtaqEST_lrc78712	42135	1908	AC	195	219	195	59	12
PtaqEST_lrc78806	42187	1909	AC	220	242	220	33	11
PtaqEST_lrc78847	42204	1910	AC	241	265	241	9	12
PtaqEST_lrc78890	42220	1911	AG	222	242	222	13	10
PtaqEST_lrc79012	42277	1912	AG	276	304	276	35	14
PtaqEST_lrc79187	42351	1913	ATC	202	229	202	94	9
PtaqEST_lrc79321	42411	1914	AC	117	147	117	12	15
PtaqEST_s79382	42440	1915	AG	260	296	260	2	18
PtaqEST_lrc79461	42476	1916	AC	229	247	229	78	9
PtaqEST_c79501	42495	1917	AC	511	529	511	0	9
PtaqEST_lrc79616	42557	1918	AG	225	243	225	142	9
PtaqEST_lrc79695	42596	1919	AC	36	54	36	230	9
PtaqEST_lrc79817	42652	1920	AGG	83	107	83	183	8
PtaqEST_s79884	42679	1921	AC	312	332	312	24	10
PtaqEST_s79884	42679	1922	AG	333	355	333	1	11
PtaqEST_lrc79898	42684	1923	AG	460	490	460	3	15
PtaqEST_s79959	42710	1924	AC	81	99	81	45	9
PtaqEST_s79959	42710	1925	AG	107	139	107	5	16
PtaqEST_lrc79985	42721	1926	AG	233	267	233	17	17
PtaqEST_lrc80060	42761	1927	AG	408	428	408	88	10
PtaqEST_c80143	42797	1928	AG	450	468	450	0	9
PtaqEST_lrc80230	42834	1929	AG	69	87	69	82	9
PtaqEST_lrc80363	42900	1930	AC	118	154	118	33	18
PtaqEST_lrc80363	42900	1931	AG	163	185	163	2	11
PtaqEST_lrc80392	42914	1932	AC	185	209	185	99	12
PtaqEST_c80441	42936	1933	AT	231	251	231	16	10
PtaqEST_lrc80544	42988	1934	AC	208	226	208	33	9
PtaqEST_lrc80544	42988	1935	AG	239	259	239	0	10
PtaqEST_lrc80778	43092	1936	AG	193	221	193	35	14
PtaqEST_c80861	43133	1937	AC	237	259	237	4	11
PtaqEST_lrc80944	43166	1938	AG	50	76	50	411	13
PtaqEST_lrc81005	43199	1939	AC	215	233	215	9	9
PtaqEST_lrc81024	43211	1940	AC	196	216	196	39	10
PtaqEST_lrc81183	43280	1941	AC	117	137	117	43	10
PtaqEST_lrc81183	43280	1942	AG	138	174	138	6	18
PtaqEST_lrc81306	43335	1943	AC	49	73	49	105	12
PtaqEST_lrc81306	43335	1944	AG	134	156	134	22	11
PtaqEST_lrc81390	43362	1945	AG	428	452	428	83	12
PtaqEST_lrc81511	43420	1946	AC	274	298	274	99	12
PtaqEST_lrc81537	43430	1947	AAG	311	335	311	137	8
PtaqEST_lrc81589	43454	1948	AG	86	106	86	11	10
PtaqEST_lrc81670	43494	1949	AG	177	195	177	30	9
PtaqEST_lrc81721	43520	1950	ATC	178	202	178	107	8
PtaqEST_c81805	43559	1951	AG	226	246	226	78	10
PtaqEST_lrc81864	43584	1952	AC	125	143	125	256	9
PtaqEST_lrc81878	43591	1953	AC	69	93	69	25	12
PtaqEST_lrc81894	43599	1954	AG	113	135	113	238	11
PtaqEST_lrc81922	43611	1955	AG	172	202	172	23	15
PtaqEST_lrc81927	43615	1956	AGC	323	350	323	2	9
PtaqEST_lrc82016	43648	1957	AC	18	44	18	213	13
PtaqEST_lrc82050	43668	1958	AC	19	37	19	256	9
PtaqEST_lrc82069	43676	1959	AC	83	105	83	10	11
PtaqEST_lrc82090	43682	1960	AG	264	290	264	4	13
PtaqEST_lrc82126	43702	1961	AG	304	326	304	15	11
PtaqEST_lrc82177	43727	1962	AC	417	449	417	0	16
PtaqEST_lrc82234	43752	1963	AG	173	199	173	5	13
PtaqEST_lrc82235	43753	1964	ATC	132	162	132	108	10
PtaqEST_lrc82306	43788	1965	AC	94	120	94	16	13
PtaqEST_lrc82306	43788	1966	AG	18	40	18	96	11
PtaqEST_lrc82324	43797	1967	AG	170	202	170	8	16
PtaqEST_c82348	43809	1968	AAG	419	443	419	44	8
PtaqEST_lrc82421	43834	1969	AG	10	34	10	215	12
PtaqEST_lrc82425	43837	1970	ATC	305	329	305	193	8
PtaqEST_lrc82433	43843	1971	AG	158	176	158	56	9
PtaqEST_c82438	43847	1972	AC	577	595	577	65	9
PtaqEST_lrc82468	43862	1973	AG	0	20	0	330	10
PtaqEST_lrc82623	43925	1974	AC	133	157	133	79	12
PtaqEST_lrc82701	43966	1975	AG	118	156	118	7	19
PtaqEST_lrc82739	43983	1976	AC	324	344	324	50	10
PtaqEST_lrc82739	43983	1977	AG	345	369	345	25	12
PtaqEST_lrc82805	44011	1978	AC	202	220	202	7	9
PtaqEST_c82854	44026	1979	AG	75	99	75	333	12
PtaqEST_lrc82857	44027	1980	AG	4	26	4	645	11
PtaqEST_lrc82877	44036	1981	AC	147	171	147	47	12
PtaqEST_lrc82891	44042	1982	ACAG	80	108	80	111	7
PtaqEST_lrc82891	44042	1983	AG	56	76	56	143	10
PtaqEST_s82953	44067	1984	AC	74	108	74	6	17
PtaqEST_s82953	44067	1985	AG	51	73	51	41	11
PtaqEST_lrc82972	44074	1986	AG	155	179	155	121	12
PtaqEST_lrc82977	44075	1987	AG	141	171	141	18	15
PtaqEST_lrc82978	44076	1988	AC	255	275	255	7	10
PtaqEST_lrc83162	44156	1989	AC	111	141	111	58	15
PtaqEST_lrc83162	44156	1990	AG	142	162	142	37	10
PtaqEST_lrc83226	44184	1991	AG	131	151	131	62	10
PtaqEST_lrc83266	44203	1992	AG	178	204	178	76	13
PtaqEST_c83404	44256	1993	AGG	351	378	351	92	9
PtaqEST_s83476	44292	1994	AG	295	323	295	10	14
PtaqEST_lrc83477	44293	1995	AG	128	160	128	6	16
PtaqEST_lrc83535	44314	1996	AG	122	144	122	2	11
PtaqEST_lrc83632	44359	1997	AC	88	108	88	39	10
PtaqEST_lrc83632	44359	1998	AG	114	142	114	5	14
[truncated: 680 more rows]
