# Supplementary material for: De novo characterization of the gametophyte transcriptome in bracken fern, Pteridium aquilinum
Source: BMC Genomics. 2011 Feb 8;12:99. doi: 10.1186/1471-2164-12-99 (PMC3042945; doi:10.1186/1471-2164-12-99)
Supplement: Additional file 6 — Primer sequences and details for SSR loci. Primer sequences for potentially amplifiable SSR loci selected using msatCOMMANDER. [file 1471-2164-12-99-S6.CSV]

name	records_id	combined_id	primer	left	left_sequence	left_tm	left_gc	left_self_end	left_self_any	left_hairpin	left_end_stability	left_penalty	right	right_sequence	right_tm	right_gc	right_self_end	right_self_any	right_hairpin	right_end_stability	right_penalty	pair_product_size	pair_compl_end	pair_compl_any	pair_penalty
Contig20	19	0	0	434,19	CTTGTGGGACTCCTCTCTG	60.016	57.895	0	0	0	6.7	1.0156	805,20	TTCGCTTGTAATGCTTGTAG	59.811	40	0	0	0	5.7	0.188836	372	0	0	1.204436
Contig66	65	5	0	356,20	CGCTGTACAGAGACTTCACC	60.18	55	0	7.64	0	7.9	0.179643	627,18	AAGGGTACGGAAGGGTAG	60.719	55.556	0	0	0	6.9	2.718526	272	0	0	2.898169
Contig81	80	8	0	312,20	ACTGAATCCAACTGCTTGAG	59.867	45	0	0	0	7	0.132562	519,21	CATATAAATGCAGGACAGGTG	60.397	42.857	0	0	0	7.9	1.39716	208	0	3.05	1.529722
Contig134	133	14	0	674,20	AGAATTTGGTCGAAATCATG	60.255	35	0	0	27.21	6.9	0.254776	940,20	GGTGATGATGATACCCATTG	60.258	45	0	0	30.99	7.2	0.258316	267	0	0	0.513091
Contig178	177	21	0	768,20	TTCTCTTGTGGGAAATTAGG	59.96	40	0	0	0	7.5	0.040109	1111,22	GGACAGAAGTGACGTGTTAAAC	60.393	45.455	0	0	0	6	2.392907	344	0	0	2.433015
Contig236	235	24	0	695,20	AACATAGCCCATCTTGAGTG	60.027	45	0	0	0	6.4	0.026898	1121,20	AGAACCTCACAGGCTTACAC	59.019	50	0	0	40.48	5.4	0.980896	427	0	0	1.007794
Contig237	236	25	0	642,20	TGATGACGAGATACCCATTC	60.101	45	0	0	0	6.9	0.100874	843,19	TCCTCTCACCTCCACTAGC	59.937	57.895	0	0	0	7.2	1.063228	202	0	0	1.164103
Contig348	347	34	0	320,20	CGAGGAGGTACTTGAAGTTG	59.952	50	0	0	36.65	6.7	0.047893	604,20	GTGGTAGTCAACGACGAGAG	59.941	55	0	0	33.98	6.4	0.058636	285	0	0	0.106528
Contig406	405	42	0	291,20	TCCAAAGACCCTTTGTAAAC	59.887	40	0	12.06	41.4	6	0.113188	632,21	AGACGGGTTAAACAAGTAAAG	58.875	38.095	0	0	0	6.3	2.125208	342	0	0	2.238396
Contig470	469	47	0	1033,20	GCTTTCTCTACGGATTTGAG	59.812	45	0	0	0	7	0.18785	1247,20	GGCAAGCTTTACAAGAGATC	59.737	45	0	0	0	6.3	0.263075	215	0	0	0.450925
Contig514	513	51	0	700,20	TGTACTTCTGATGGGCTCTC	59.628	50	0	0	0	6.4	0.371822	865,18	GTGAACGAGGTCCGAGAG	61.54	61.111	0	0	39.34	6.4	3.539889	166	0	0	3.911711
Contig520	519	52	0	1050,20	TTCACACCTGATGAGAGCTC	59.851	50	1.86	1.86	0	7.9	0.148901	1365,20	CCACAATTCTCCTACACCTG	60.102	50	0	0	0	7.9	0.102084	316	0	0	0.250985
Contig558	557	56	0	310,20	ATGACACCATTCCACATGTC	59.849	45	0	0	38.81	6.3	0.150629	738,21	CAGCAGAAACGATAGGTTAAG	59.897	42.857	0	0	46.96	6.3	1.102705	429	0	0	1.253334
Contig571	570	59	0	533,20	TATCCCAGTCAACCTTCAAG	60.027	45	0	0	0	7	0.027113	969,19	ACGTAACGACCGTAAGAGG	61.166	52.632	0	0	43.02	7.9	2.165812	437	0	0	2.192925
Contig655	654	65	0	50,20	CATAACCATTAATCCGGATC	60.18	40	0	15	0	7.8	0.179956	289,20	AGGAAGAACAATTCGACATG	59.95	40	0	0	33.35	6.6	0.050125	240	0	0	0.230081
Contig723	722	72	0	476,20	ATCAGGCCTTGTGTATTCTG	60.027	45	0	0	0	7	0.026898	860,20	CAGATCAGATCCTTGCAGAG	59.939	50	0	0	0	6.7	0.060729	385	0	0	0.087627
Contig746	745	74	0	337,20	TCCTTCACCTCTGACTGATG	59.687	50	0	0	0	6.9	0.313225	737,19	GGACTTTGGCGTCTTATTG	61.62	47.368	0	0	31.36	6.2	2.620046	401	0	0	2.933271
Contig766	765	79	0	0,19	CTGTCAACAGGCCAACTAC	58.712	52.632	0	0	36.96	5.1	2.287993	329,20	ATGGAAAGCATTCACAAGTC	59.872	40	0	0	33.68	6.4	0.127969	330	0	0	2.415962
Contig769	768	81	0	371,20	GCTCGACTAACCATCATCAC	59.944	50	0	0	0	6.3	0.056238	714,22	AGCTTCCCAAAGAGTACTATTC	59.101	40.909	0	0	30.17	5.9	2.898971	344	0	0	2.955209
Contig1083	1082	98	0	461,20	TTTCCACTTATCTCCACCAG	60.027	45	0	0	0	7.9	0.027113	840,20	ACTTAATATCTCCGCCTTTC	59.124	40	0	0	0	7	0.876131	380	0	0	0.903244
Contig1170	1169	103	0	594,20	TGTCACCCACTTGTAAGACC	60.021	50	0	0	0	7.6	0.02063	867,20	AGGCCTTCTCTCTGAGGTAG	60.479	55	0	0	0	6.9	0.479394	274	0	0	0.500024
Contig1205	1204	105	0	158,20	TCACCCATTACATCCATTTC	60.41	40	0	0	0	6.9	0.40964	534,20	GTGAGAGACAGGCCAGAAAC	61.596	55	0	0	0	6.7	1.596076	377	0	0	2.005716
Contig1331	1330	113	0	543,20	ACATCAAGCTCAAGGTCTTG	59.867	45	1	1	40.08	7	0.132562	860,19	CCAACTAGCCTCTCCTGTC	59.943	57.895	0	0	0	6.4	1.057051	318	0	0	1.189613
Contig1338	1337	115	0	391,20	ATCTGCCACATAGTCCACAG	60.1	50	0	0	0	6.7	0.099928	657,20	ACGACATCCACACTAACGTC	60.02	50	0	0	0	7.8	0.020397	267	0	0	0.120325
Contig1374	1373	117	0	537,20	ATGGAATTTGAGCTGATAGC	59.884	40	0	0	45.79	7.1	0.11635	788,21	TCACAACATGATGCTCTTAGG	60.254	42.857	0	0	25.14	7.5	1.254197	252	0	0	1.370547
Contig1421	1420	119	0	117,20	TCACCCATTACATCCATTTC	60.41	40	0	0	0	6.9	0.40964	492,20	GTGAGAGACAGGCCAGAAAC	61.596	55	0	0	0	6.7	1.596076	376	0	0	2.005716
Contig1491	1490	122	0	487,20	ATAGGTGCTCATGAAACCAG	60.027	45	0	9.78	0	7.9	0.026898	707,18	CGCAGGTTGTCTGTTGTC	60.531	55.556	0	0	41.94	6.7	2.530542	221	0	0	2.55744
Contig1519	1518	124	0	271,20	TCACACCATCTTGTCCAGAC	60.012	50	0	0	27.89	6.4	0.012052	691,20	CTCCATTCCAACAAGTTGAC	59.945	45	0	10.65	39.41	6.7	0.054722	421	0	0	0.066774
Contig1534	1533	126	0	418,20	TCCATCTCCATAAGCAGTTC	59.949	45	0	0	0	6.4	0.051258	729,19	CACCAGGAACCAAGCTATC	60.888	52.632	0	0	0	5.6	1.887789	312	0	0	1.939047
Contig1534	1533	126	0	210,20	TGGGTGTAGAACTCGGTATC	59.796	50	0	0	22.79	5.3	0.204003	659,20	AAATCCACTGCTGACTATGG	60.027	45	0	0	0	7.4	0.026898	450	0	0	0.230901
Contig1534	1533	127	0	418,20	TCCATCTCCATAAGCAGTTC	59.949	45	0	0	0	6.4	0.051258	729,19	CACCAGGAACCAAGCTATC	60.888	52.632	0	0	0	5.6	1.887789	312	0	0	1.939047
Contig1534	1533	127	0	210,20	TGGGTGTAGAACTCGGTATC	59.796	50	0	0	22.79	5.3	0.204003	659,20	AAATCCACTGCTGACTATGG	60.027	45	0	0	0	7.4	0.026898	450	0	0	0.230901
Contig1600	1599	131	0	1051,20	GCAGGATTTCTGTCTTTGTG	60.412	45	0	0	41.94	7	0.412165	1284,20	ACTCTACCAGATTGGCTGTG	59.711	50	0	0	39.66	6.7	0.289463	234	0	0	0.701629
Contig1698	1697	138	0	729,20	AGCTACTTCTGCGATGACAG	60.411	50	0	0	33.39	6.4	0.41137	997,20	CAATGACGCTACTGTTATGG	59.189	45	0	0	0	7.4	0.81137	269	0	0	1.22274
Contig1783	1782	141	0	566,20	CCAATCGATATTCAGGTTTC	60.032	40	0	0	0	6.7	0.0322	827,20	TCAGAGCTTGGATCAGACAC	59.851	50	0	0	0	6.1	0.148901	262	0	0	0.181102
Contig1785	1784	142	0	218,20	CTGCAGTTAATGGTGGAATC	60.559	45	0	1.97	0	6.6	0.55918	581,20	ATGACAGGCTTCACAAGATG	60.259	45	0	0	0	6.6	0.259175	364	0	0	0.818355
Contig1854	1853	146	0	490,20	TTGTCAGCTTCTTCCTTCAC	60.024	45	0	0	0	6.7	0.023826	823,18	CGTGGAGGTCCTCTACTG	58.822	61.111	14.14	22.73	33.97	5.7	3.178437	334	0	0	3.202263
Contig1896	1895	150	0	1607,20	ACACGTCCTTCCTTACAAAG	59.657	45	0	0	0	7.3	0.343082	1873,20	GTTCAGTGTGTGCTCACCTC	59.845	55	2.35	7.71	40.12	7.6	0.154645	267	0	0	0.497727
Contig1898	1897	151	0	381,20	GTGCAATACTTCCCTACCTG	60.031	50	0	0	0	7.9	0.030576	551,19	ACCACTAGCCAGACAGAGG	60.02	57.895	0	0	0	7.9	1.019633	171	0	0	1.050209
Contig1985	1984	157	0	220,20	TCACCCATTACATCCATTTC	60.41	40	0	0	0	6.9	0.40964	651,20	GGTTATCACAGCGTTCTAGG	60.254	50	0	0	0	7.2	0.254202	432	0	0	0.663842
Contig1985	1984	158	0	220,20	TCACCCATTACATCCATTTC	60.41	40	0	0	0	6.9	0.40964	651,20	GGTTATCACAGCGTTCTAGG	60.254	50	0	0	0	7.2	0.254202	432	0	0	0.663842
Contig2016	2015	161	0	871,20	TTTCCCAATGTTTCTACGTC	60.477	40	0	0	0	7.8	0.477018	1261,20	AGGCTTCTAGAGGGATCATC	60.254	50	0	0	0	6.6	0.254345	391	0	0	0.731363
Contig2019	2018	162	0	48,20	TCTCCATCAGTTGTCACTGG	60.345	50	0	0.13	44.89	7.9	0.34538	462,20	GTATGTGGGTGAAGGTATGG	59.95	50	0	0	0	7.4	0.050125	415	0	0	0.395505
Contig2029	2028	164	0	574,20	TTGTGCACAATAAACGTACC	59.65	40	0	23.58	0	6.6	0.34953	819,20	TCATTGTCTCAAGGCATCTC	60.18	45	0	0	0	6.3	0.179592	246	0	0	0.529123
Contig2043	2042	165	0	4,20	GCAGGTTGAACAGAAGAAAG	60.028	45	0	0	0	7	0.027648	389,20	GGTTATCACAGCGTTCTAGG	60.254	50	0	0	0	7.2	0.254202	386	0	0	0.28185
Contig2043	2042	166	0	4,20	GCAGGTTGAACAGAAGAAAG	60.028	45	0	0	0	7	0.027648	389,20	GGTTATCACAGCGTTCTAGG	60.254	50	0	0	0	7.2	0.254202	386	0	0	0.28185
Contig2059	2058	168	0	656,20	TGATGGCTATGAAAGTCCTC	59.949	45	0	0	0	7.9	0.051258	1010,21	GCTCTCTCTCGTAGGCATATC	60.685	52.381	0	0	0	5.5	1.685321	355	0	0	1.736578
Contig2261	2260	179	0	5,20	AGCTCAAACACGATTCAATC	60.103	40	0	0	0	6.9	0.103148	197,20	CAAGGCTACCTGCTAGAGTG	60.48	55	0	0	40.47	6.4	0.480194	193	0	0	0.583342
Contig2358	2357	185	0	158,20	CCAATCTCAGCTTGATAACC	59.954	45	0	0	0	7.2	0.045702	363,21	TTGTGATCTCTTGTCGTCATC	59.302	42.857	0	0	0	6.6	1.698027	206	0	0	1.74373
Contig2425	2424	191	0	384,20	CTTGACAGCTTTCAAAGACC	60.028	45	0	0	30.15	7.6	0.027648	815,20	ATGCAAGCTCTCACATCTTC	59.786	45	0	0	0	6.7	0.214163	432	0	0	0.24181
Contig2449	2448	193	0	169,20	CTCTCTGCCACTGAGTTCAC	59.524	55	0	0	28.87	6.7	0.476168	599,19	AGGGACGAGGGATTTATAC	59.287	47.368	0	0	0	4.6	1.712584	431	0	0	2.188751
Contig2484	2483	196	0	388,20	ACCAATCGTCGTCATCTAAG	60.027	45	0	0	0	6	0.026898	599,20	GCTTCTTGCTAAGACAGAGG	59.731	50	0	6.03	33.01	7.9	0.269392	212	0	0	0.29629
Contig2498	2497	198	0	131,20	GCTCACTCAGCAAATCACTC	60.02	50	0	0	45.08	6.4	0.019576	510,20	TGCAGTAAGTGAAGGACCTC	59.867	50	0	0	0	7.6	0.132562	380	0	0	0.152138
Contig2625	2624	206	0	205,20	TGGGTGTAGAACTCGGTATC	59.796	50	0	0	22.79	5.3	0.204003	551,20	CGATTAGAGAAGCTGGACTG	60.18	50	0	0	0	6.4	0.179789	347	0	0	0.383793
Contig3039	3038	235	0	994,20	CTCTCTGCCACTGAGTTCAC	59.524	55	0	0	28.87	6.7	0.476168	1351,20	AAACCTAAGCTGCTTGAATC	59.747	40	0	3.67	0	6.6	0.25293	358	0	0	0.729097
Contig3169	3168	240	0	313,20	CCATGAATCTTGATTTGGTC	60.026	40	0	1.35	0	7.9	0.025596	745,20	AGGTAGCTCTTGTGCTTCAG	59.799	50	0	0.15	40.68	7	0.200819	433	0	0	0.226415
Contig3201	3200	241	0	401,20	ATCACAGTGGCTATGGTGAC	59.778	50	0	3.28	0	6.1	0.222212	716,20	GCAGTCTCAAACTTGTCACC	59.78	50	0	0	30.37	7.9	0.220169	316	3.7	3.7	0.442381
Contig3338	3337	249	0	469,20	GTCATTGTAGGCAGGGATAG	59.803	50	0	0	0	5.6	0.196654	661,22	CACACACACTTCTAACCCTACC	60.32	50	0	0	0	6.9	2.320461	193	0	0	2.517115
Contig3377	3376	256	0	406,20	CTTCCAAGTCATCAGGACAG	59.699	50	0	0	45.84	6.4	0.300704	759,18	TCTTCACAGCCACACGTC	60.54	55.556	0	0	0	7.8	2.540298	354	0	0	2.841002
Contig3426	3425	259	0	731,20	TTCTTCTCATCATCGAGCTC	59.784	45	0	0	29.32	7.9	0.215577	901,18	ACCAACCGAACCACCTAC	61.318	55.556	0	0	0	6.9	3.317828	171	0	0	3.533404
Contig3458	3457	263	0	323,20	AGAGGCTAGTTGGGAAGAAG	60.979	50	0	0	0	6.7	0.979121	616,20	GGAGCAGCACAGGTATACAC	60.257	55	0	0	0	5.4	0.257424	294	0	0	1.236545
Contig3458	3457	263	0	18,20	ACATCAAGCTCAAGGTCTTG	59.867	45	1	1	40.08	7	0.132562	335,19	CCAACTAGCCTCTCCTGTC	59.943	57.895	0	0	0	6.4	1.057051	318	0	0	1.189613
Contig3458	3457	264	0	323,20	AGAGGCTAGTTGGGAAGAAG	60.979	50	0	0	0	6.7	0.979121	616,20	GGAGCAGCACAGGTATACAC	60.257	55	0	0	0	5.4	0.257424	294	0	0	1.236545
Contig3458	3457	264	0	18,20	ACATCAAGCTCAAGGTCTTG	59.867	45	1	1	40.08	7	0.132562	335,19	CCAACTAGCCTCTCCTGTC	59.943	57.895	0	0	0	6.4	1.057051	318	0	0	1.189613
Contig3465	3464	265	0	1106,20	GCAACAAAGAAGGTCTTGTC	59.72	45	0	0	35.11	6.7	0.280327	1288,20	GACGAGTCTAACGACGAGAG	59.553	55	0	2.55	41.63	6.4	0.446881	183	0	0	0.727208
Contig3469	3468	266	0	661,20	ACAAAGAGCAAATGAAGAGC	59.955	40	0	0	0	7.9	0.04493	818,22	TGTGTAACATCATATCCGTAGC	59.533	40.909	0	0	0	6.9	2.466965	158	0	0	2.511895
Contig3583	3582	274	0	425,20	TTGGACCCTCTCAAGTTATG	60.027	45	0	0	0	6.2	0.027113	671,21	TCTAGATGGAGCACATACACC	59.186	47.619	0	0	36.3	7.6	1.813901	247	0	0	1.841014
Contig3597	3596	276	0	847,19	CCAGAGGAGACCCTGTTAG	59.784	57.895	0	2.79	40.12	5.7	1.216217	1052,21	TGCTGCAGAGTGTGTCTAGAG	60.099	52.381	0	0	27.84	5.7	1.09854	206	0	0	2.314757
Contig3612	3611	277	0	82,20	ATTCAGGTAGGGATCACCTC	60.407	50	0	0	45.23	7.6	0.40717	356,20	CTGAATTGAAGGTGAAGGAG	59.642	45	0	0	0	7.9	0.35763	275	0	0	0.7648
Contig3671	3670	282	0	202,20	ACGTTGAGCTCGATATTCAG	60.483	45	0	0	0	7	0.48303	454,18	CGAGGAAAGACCACAGTG	59.668	55.556	0	0	39.92	6.7	2.3317	253	0	0	2.81473
Contig3679	3678	283	0	78,21	CAGAGAAGGGTAGCTTCTTTC	60.32	47.619	0	0	36.37	7	1.31991	496,20	TACGTGGGAGAAGGTACAAC	60.028	50	0	0	0	6.4	0.027648	419	1.67	0.81	1.347558
Contig3679	3678	283	0	298,20	CAACCACATTTACGACAATG	59.482	40	5.49	5.49	36.9	7.2	0.517625	651,19	CAGCTAGCGAGGATATCTG	59.087	52.632	0	2.48	0	6.6	1.912587	354	0	0	2.430212
Contig3679	3678	284	0	78,21	CAGAGAAGGGTAGCTTCTTTC	60.32	47.619	0	0	36.37	7	1.31991	496,20	TACGTGGGAGAAGGTACAAC	60.028	50	0	0	0	6.4	0.027648	419	1.67	0.81	1.347558
Contig3679	3678	284	0	298,20	CAACCACATTTACGACAATG	59.482	40	5.49	5.49	36.9	7.2	0.517625	651,19	CAGCTAGCGAGGATATCTG	59.087	52.632	0	2.48	0	6.6	1.912587	354	0	0	2.430212
Contig3877	3876	294	0	96,20	CATTGCCAAATCCTAATACC	60.609	40	0	0	0	6.8	0.608993	235,20	ATTAGGGAGTATTGCCATTG	60.108	40	0	0	33.08	7.2	0.10798	140	6.38	0	0.716973
Contig3999	3998	301	0	207,20	CGTAGTTCCACCTTCATCTC	59.408	50	0	0	0	6.3	0.592223	539,20	AGCAGCAGTAGGTGTGATTC	59.867	50	0	0	41.74	6.6	0.133007	333	0	0	0.72523
Contig4036	4035	307	0	1044,20	TTCACACCTGATGAGAGCTC	59.851	50	1.86	1.86	0	7.9	0.148901	1208,20	TTGGTGATAATCCTCGGTAC	60.105	45	0	0	0	6.6	0.104773	165	0	0	0.253675
Contig4109	4108	317	0	125,20	AAGGAGCTGGCTTATACAAG	59.893	45	0	0	32.88	6.7	0.106872	337,20	GCAGCTATGACAAGCTCAAG	61.172	50	0	2.68	44.3	7	1.172052	213	0	0	1.278924
Contig4120	4119	320	0	395,20	CTTGAAAGAATCTGCCTGTC	59.796	45	0	0	0	6.4	0.204003	818,20	ACCATGACAGCCTTACAGAG	59.711	50	0	0	0	6.7	0.289463	424	2.73	2.73	0.493467
Contig4148	4147	321	0	105,20	CCTATTGTCTGCCATCTAGC	60.255	50	0	0	0	7.2	0.254535	430,20	TTTCCACCTGTTTCTTTACC	59.887	40	0	0	0	7.2	0.113188	326	0	0	0.367723
Contig4242	4241	326	0	909,20	AGCTTGTGGAACCTTGTATG	60.256	45	0	0	0	5.6	0.255555	1146,18	GAGACTGTGTGCGAGAGG	59.205	61.111	0	0	0	7.9	2.795318	238	0	0	3.050873
Contig4280	4279	329	0	366,20	CTGACTAGGGTGCTGCTAAC	60.18	55	0	0	0	5.7	0.179801	558,20	TTGTTCTGCGTCTGTACCTC	60.729	50	0	0	0	7.6	0.729072	193	0	0	0.908874
Contig4280	4279	330	0	366,20	CTGACTAGGGTGCTGCTAAC	60.18	55	0	0	0	5.7	0.179801	558,20	TTGTTCTGCGTCTGTACCTC	60.729	50	0	0	0	7.6	0.729072	193	0	0	0.908874
Contig4412	4411	339	0	52,20	CACGATCGTTCTGAGTTAGC	60.718	50	0	16.72	0	7.5	0.718488	190,20	GAATGAGATGTCTGGCAAAG	60.18	45	0	0	0	7.3	0.179685	139	0	0	0.898172
Contig4483	4482	346	0	296,20	CTTAACACCCAGCATGACTC	60.257	50	0	0	0	6.1	0.257321	583,20	ACACAACAACCTCCACTGAC	59.358	50	0	0	0	6.4	0.641506	288	0	0	0.898827
Contig4564	4563	352	0	348,20	TCGAGGATATATGGCATCTC	60.104	45	0	0	0	6.3	0.104023	728,20	CAATGTGCCTAGGTATCTCC	59.803	50	0	3.3	0	7.9	0.196654	381	0	0	0.300677
Contig4570	4569	354	0	9,21	TGCTGCAGAGTGTGTCTAGAG	60.099	52.381	0	0	27.84	5.7	1.09854	206,19	CCAGAGGAGACCCTGTTAG	59.784	57.895	0	2.79	40.12	5.7	1.216217	198	0	0	2.314757
Contig4635	4634	360	0	45,22	CTCATCAATATATTCCCTCTCC	59.349	40.909	0	0	0	7.9	2.651381	215,20	ACTAGCAGCTGAGGTTGTTG	60.41	50	0	1.18	0	7	0.410266	171	0	0	3.061647
Contig4665	4664	363	0	317,20	TGGGCTTCTCATACAGAATC	59.949	45	0	0	35.42	6.6	0.051258	632,20	ATGGCACAGTTATCCACAAC	60.335	45	0	0	43.73	6.4	0.335283	316	0	0	0.386541
Contig4693	4692	367	0	430,20	CCTCGTTCACACTCATGTTC	60.261	50	0	0	31.54	6.7	0.260726	741,21	GCAGGTCTAGAAAGGAATGTG	61.268	47.619	0	0	0	6.6	2.268197	312	0	0	2.528923
Contig4716	4715	370	0	2,19	GCGCAGGTAAGAGACACAC	61.635	57.895	0	0	0	6.4	2.635007	261,20	GTATGTGGGTGAAGGTATGG	59.95	50	0	0	0	7.4	0.050125	260	0	0	2.685133
Contig4727	4726	371	0	630,20	CTCAGTTGATGCAGAAGAGG	60.18	50	0	0	0	7.9	0.17963	870,20	GAGAGAATGGCACTGAAATG	60.18	45	0	0	0	7.2	0.179685	241	0	0	0.359314
Contig4732	4731	372	0	1299,20	CTAGGGTTTCTGCAGATGAG	59.951	50	0	3.72	0	6.6	0.049003	1465,21	GGCGTGTTACATTGATACAAG	60.541	42.857	1.42	1.42	0	6.7	1.541439	167	0	0	1.590442
Contig4780	4779	375	0	19,20	GATGATGATCTGGGATATGG	59.394	45	0	0	0	7.4	0.60649	278,20	ACATCCCGATGATTACAATC	59.569	40	0	8.02	37.62	6.9	0.430862	260	0	0	1.037353
Contig4786	4785	376	0	47,19	GATGAGGACGGTCTCTTTG	60.263	52.632	0	5.15	32.03	7.3	1.262815	268,20	ACATCCCGATGATTACAATC	59.569	40	0	8.02	37.62	6.9	0.430862	222	0	0	1.693677
Contig4792	4791	377	0	247,20	GCTACATGGTTCTGGTTGAG	60.257	50	0	0	0	7	0.257321	660,18	ATTGCAAGCCAGTGAGTG	60.523	50	0	1.73	0	6.4	2.523113	414	0	0	2.780434
Contig4878	4877	382	0	351,20	CTTCAGACCCAAGATGAAAG	59.642	45	0	0	0	7	0.35763	608,20	TGTTGTCTTTCTTGGAGCTC	60.024	45	1.33	1.33	0	7.9	0.023826	258	0	0	0.381456
Contig4932	4931	385	0	143,20	TTGAGTAGGAGTGGGCTATG	60.331	50	0	0	0	5.9	0.331446	575,20	GAGAAACCAAGAGCTTATGG	59.589	45	11.32	11.32	0	7.4	0.410861	433	0	0	0.742307
Contig4946	4945	386	0	167,20	TTGAACCTCTTCATTTGACC	59.872	40	0	0	31.3	7.9	0.127539	580,20	GTAATGAAGAGGCAAACCAG	60.18	45	0	0	36.34	7.9	0.179856	414	12.16	15.85	0.307395
Contig5003	5002	389	0	402,20	GGTCAGATTTCCAATGTTTC	59.341	40	0	0	0	6.7	0.659271	708,20	CTGTTGCTTCATCGTCTTTC	60.643	45	0	0	0	7	0.642691	307	0	0	1.301962
Contig5026	5025	392	0	26,20	GGATGGTGTTGAAAGAGATG	59.707	45	0	0	0	6.6	0.29349	254,20	GCAAGTAGCAGCTGATCATC	60.646	50	0	8.71	42.59	6.6	0.64558	229	0	0	0.93907
Contig5257	5256	406	0	654,20	TGTTAGTTGGAAAGCCTCTC	59.805	45	0	0	32.08	6.4	0.19486	882,18	ATTGTGTCGGGCAATATC	59.777	44.444	0	0	30.71	5.5	2.222717	229	0	0	2.417577
Contig5342	5341	408	0	1185,20	GCTGAAGATGTAACGTGACC	60.18	50	0	0	0	7.9	0.179697	1514,20	TAAGCACATGGGACTTCTTC	60.18	45	0	3.83	0	6.7	0.179772	330	4.29	9.56	0.35947
Contig5404	5403	412	0	382,20	CAGGCAGAATGACTTCTCTG	60.18	50	0	0	34.39	6.7	0.17963	620,19	TACGGCAGGTATTCGTAAG	60.032	47.368	0	0	0	5.7	1.031778	239	0	0	1.211407
Contig5460	5459	414	0	428,20	CACGTAAGGCTTTCCTGTAC	60.475	50	0	0	38.69	5.4	0.474681	567,20	TCTCTCCTTCAAACGAAGAG	59.488	45	0	0	37.58	6.7	0.512289	140	0	0	0.98697
Contig5557	5556	418	0	199,20	TGGAAGCTCTCTTGTTGAAC	60.024	45	0	0	27.38	6.7	0.023826	623,20	ATGAGCACCACTTTGAAGAG	59.867	45	0	0	0	6.7	0.132562	425	3.79	6.99	0.156388
Contig5560	5559	419	0	1003,20	ATGGTGAGCACAAGAGAAAG	59.867	45	0	0.09	0	7	0.132562	1174,21	TGTGTTGCCTTGAGTGTAGTC	59.866	47.619	0	0	0	5.4	1.134011	172	0	0	1.266573
Contig5560	5559	419	0	1003,20	ATGGTGAGCACAAGAGAAAG	59.867	45	0	0.09	0	7	0.132562	1174,21	TGTGTTGCCTTGAGTGTAGTC	59.866	47.619	0	0	0	5.4	1.134011	172	0	0	1.266573
Contig5560	5559	420	0	1003,20	ATGGTGAGCACAAGAGAAAG	59.867	45	0	0.09	0	7	0.132562	1174,21	TGTGTTGCCTTGAGTGTAGTC	59.866	47.619	0	0	0	5.4	1.134011	172	0	0	1.266573
Contig5560	5559	420	0	1003,20	ATGGTGAGCACAAGAGAAAG	59.867	45	0	0.09	0	7	0.132562	1174,21	TGTGTTGCCTTGAGTGTAGTC	59.866	47.619	0	0	0	5.4	1.134011	172	0	0	1.266573
Contig5584	5583	421	0	273,20	TTTCCCAATGTTTCTACGTC	60.477	40	0	0	0	7.8	0.477018	664,20	GGGATATGCTCTTCTTTGTG	59.954	45	0	0	0	7	0.045702	392	0	0	0.522721
Contig5832	5831	433	0	1172,20	CATCACCATCTCCAGAAGTG	60.098	50	0.26	0.26	32.15	6.7	0.097906	1520,20	AACATAAGGGCAACTACAGC	60.18	45	0	0	0	7.9	0.179931	349	0	0	0.277837
Contig5849	5848	434	0	9,20	TAATGAAGCATTTGCACAAG	60.105	35	0	2.36	42.98	6.7	0.104561	324,20	TTTGACCTCTGGAAATGATG	60.568	40	0	0	0	6.9	0.567845	316	0	0	0.672406
Contig6109	6108	436	0	665,20	AGCTTTGTGCAGAAGAAGAG	59.952	45	0	8.78	43.75	6.7	0.048209	833,20	TCCTTGTCCACTGAGAAGAG	59.294	50	0	0	26.53	6.7	0.706297	169	0	0	0.754506
Contig6142	6141	437	0	585,20	GCTAACTTCGGTGACTTGAG	60.104	50	0	0	0	7	0.103915	952,20	GTTTCTTCCGTGAACAACAG	60.411	45	0	0	0	6.7	0.411054	368	0	0	0.514969
Contig6147	6146	438	0	67,20	TTTAGCTCCTCCCATGATAG	60.033	45	0	0	0	5.6	0.0329	516,20	CAATTCCCACTGTGAGACTG	60.341	50	0	0	0	6.4	0.341253	450	0	0	0.374154
Contig6456	6455	444	0	356,20	TCTGCGAGTAGGGAATAATC	59.959	45	0	0	0	5.9	0.041444	522,20	TAAGCTTGCTATGTTTCCAC	58.701	40	0	6.64	0	7.9	1.298954	167	0	0	1.340398
Contig6586	6585	449	0	499,20	TTCACACCTGATGAGAGCTC	59.851	50	1.86	1.86	0	7.9	0.148901	939,20	TTTATCAACCTCGAGCTCTG	60.708	45	0	2.61	0	6.7	0.707593	441	0	0	0.856495
Contig6596	6595	451	0	363,20	CAGAATTCTCCAGTGGATTG	60.023	45	0	1.49	0	6.9	0.023264	554,18	GTATTGTTGCGCCATAGC	61.363	50	0	0	37.71	7.1	3.363009	192	0	0	3.386273
Contig6601	6600	453	0	873,20	GATGCACACTTTCCTTGAAC	60.102	45	0	0	0	6.7	0.10157	1151,20	AGACACAGGCGAACATCTAG	59.946	50	0	0	0	5.7	0.053888	279	0	0	0.155458
Contig6637	6636	455	0	1345,20	AACTCAAAGCAAAGCTCATC	59.955	40	0	0	32.78	6.6	0.04493	1488,19	AGGCAGCAGAGTTCAACAC	60.997	52.632	0	0	0	6.4	1.997497	144	1.2	1.34	2.042427
Contig6805	6804	461	0	760,20	GTGCAATACTTCCCTACCTG	60.031	50	0	0	0	7.9	0.030576	891,20	GTGCGGCTACTCAAGAGTAC	60.104	55	0	2.93	39.33	5.1	0.103806	132	0	0	0.134382
Contig7052	7051	469	0	245,20	CATCCTCCAGCAATGTCTAC	60.023	50	0	0	0	5.4	0.023039	527,20	GATTTCATCTCGTTGCTAGG	60.18	45	0	0	0	7.2	0.179839	283	0	3.75	0.202878
Contig7180	7179	474	0	4,19	GCAGGTTGACAATGACGAC	61.757	52.632	0	0	0	7.8	2.757317	166,20	ACATCCCGATGATTACAATC	59.569	40	0	8.02	37.62	6.9	0.430862	163	0	0	3.18818
Contig7319	7318	477	0	372,20	TCTTTCCTTCACGATCAATC	59.871	40	0	0	0	6.9	0.129051	562,18	AGATGAGGCCTCGCTAAC	61.377	55.556	10.19	20.26	0	5.7	3.377374	191	0	0	3.506425
Contig7424	7423	480	0	999,20	CAGCTCCAGTCAAGAGATTG	60.18	50	0	0	28.98	6.9	0.17963	1430,20	CGATGACGAAGTACCTGATC	60.023	50	0	0	42.29	6.6	0.023039	432	0	0	0.202669
Contig7635	7634	487	0	107,20	CTCATCTCCTGTTCCAGTTG	59.699	50	0	0	0	6.7	0.300704	431,22	CACGATCAGCATACTAGAGAAG	58.587	45.455	0	0	0	6.7	3.412535	325	0	0	3.713239
Contig7689	7688	490	0	13,20	GGATGGTGTTGAAAGAGATG	59.707	45	0	0	0	6.6	0.29349	297,20	ACATCCGATCGATTACAATC	59.8	40	0	0	0	6.9	0.200293	285	0	0	0.493784
Contig7725	7724	491	0	387,20	ATGGTCGAGCTTCTGATATG	60.026	45	0	13.85	0	5.8	0.026141	812,20	TATGACACCGGCTTCATATC	60.938	45	0	9.1	0	5.5	0.93788	426	0	0	0.964021
Contig7847	7846	496	0	375,20	GATCGCTGAAAGTAAAGAGC	59.959	45	0	0	0	7.9	0.0407	637,20	CCATCATTCTGTTCGAGAAG	60.258	45	0	0	39.01	6.7	0.25758	263	0	0	0.29828
Contig7866	7865	497	0	37,19	GATGAGGACGGTCTCTTTG	60.263	52.632	0	5.15	32.03	7.3	1.262815	256,20	ACATCCCGATGATTACAATC	59.569	40	0	8.02	37.62	6.9	0.430862	220	0	0	1.693677
Contig8192	8191	508	0	298,20	TTGTTCATACCCTGATCCAC	60.101	45	0	0	28.52	7.9	0.101282	672,20	CAGGATGAAATCGAACTTTC	59.878	40	0.01	0.01	33.35	7	0.121635	375	0	0	0.222916
Contig8299	8298	510	0	325,20	GTGCATGAATCACCTCTAGC	60.18	50	0	0	0	7.2	0.179679	691,19	GACGGCAGAGACACAGAAC	60.77	57.895	0	0	0	6.4	1.770376	367	0	0	1.950056
Contig8500	8499	518	0	945,20	CCTTCAAGTGTGCAGTCTTC	60.1	50	0	0	0	6.7	0.100345	1295,20	ACTAGCTGCACTGCTGTCTC	60.021	55	0	4.51	40.45	6.1	0.020979	351	0	8.63	0.121323
Contig8688	8687	520	0	397,20	GCTACATGGTGGGTTTAATC	60.033	45	0	0	0	5.9	0.032701	547,20	CCGATAGAAAGACTGACTGC	59.874	50	0	0	39.76	7.9	0.126468	151	0	0	0.159169
Contig8763	8762	522	0	52,20	AAACAAGTCCTGCTCAACTG	60.102	45	0	0	0	6.7	0.102367	498,20	AAGTCTGCGACACATAGGAG	59.946	50	0	7.59	30.7	7.9	0.053888	447	0	0	0.156255
Contig8878	8877	526	0	674,20	AAGGAGCTGGCTTATACAAG	59.893	45	0	0	32.88	6.7	0.106872	912,19	GTAGAAGGGTGGTGAGCAC	60.263	57.895	2	2	0	7.9	1.262525	239	0	0	1.369397
Contig9002	9001	529	0	374,20	TACTTCCTCCCTTCTTGATG	59.424	45	0	0	0	6.9	0.576388	753,20	CTGCCTACTTTCTCTGGATC	59.037	50	0	0	0	7.8	0.962543	380	0	0	1.538931
Contig9012	9011	531	0	444,20	CATCCATGATGAGGACTGAG	59.85	50	0	0	37.16	6.7	0.150133	643,20	AGAGAGAGAACGAGGGTTTC	60.104	50	0	0	31.9	6.7	0.104131	200	0	0	0.254265
Contig9173	9172	540	0	107,20	AACCAGCACTTGTGTGTCTC	59.854	50	0	0	42.4	6.1	0.145981	498,20	CAGCTTTCAGTTCCAGTTTC	60.028	45	0	0	0	6.7	0.027648	392	0	0	0.173629
Contig9580	9579	556	0	472,20	GCATTGATGTAGGTCCATTC	60.025	45	0	0	0	6.9	0.025377	841,20	CGATTACCATCTCTCACCTG	60.102	50	0	0	0	7.9	0.101685	370	0	0	0.127062
Contig9728	9727	560	0	156,20	GCTTCCTCTACAGTGCACAC	60.1	55	0	18.05	0	6.4	0.100226	543,20	AGTCAACCTTGCAAAGTCAG	60.102	45	0	0	0	6.4	0.102367	388	0	0	0.202593
Contig9735	9734	562	0	8,20	GAGAAAGAATCAAGGCAATG	60.105	40	0	0	0	7.2	0.104773	256,20	CTGGCATTGTCTATGAGCTC	60.49	50	3.53	3.53	32.33	7.9	0.490361	249	3.87	1.38	0.595135
Contig9762	9761	564	0	903,20	GCAAATTCCTTCTTGTTAGG	60.108	40	0	0	0	7.5	0.10832	1194,20	GAAGGAGGCTCAGAACAGAG	61.262	55	0	3.3	37.01	6.7	1.261965	292	0	0.5	1.370286
Contig9937	9936	567	0	233,20	GTCGACTCAAACTGCAGAAC	60.02	50	0	5.52	0	6.4	0.020397	620,20	AACCTAGCACCATCAAGATG	60.027	45	0	0	36.89	6.6	0.026898	388	0	0	0.047295
Contig10167	10166	577	0	56,20	AGCCTTTGTACGTGTACCAC	60.255	50	0	0	31.95	7.6	0.25531	339,20	ACATAAATGCATGCACATTG	60.025	35	9.64	13.01	35.43	7.2	0.024937	284	0	0	0.280246
Contig10285	10284	581	0	213,20	ACATCCCATCTTAGCAGTTG	60.027	45	0	0	0	6.7	0.026898	580,20	TCTTCCTTGCTCTTCAATTG	60.633	40	0	0	29.77	7.2	0.633316	368	0	0	0.660214
Contig10289	10288	582	0	229,20	GCAAGAGAATCGTGATCATC	59.863	45	0	0	0	6.6	0.137293	370,20	CAACAAGAAGTCCCAGGTAC	59.412	50	0	0	0	6.6	0.588469	142	0	0	0.725762
Contig10474	10473	590	0	49,20	GGATGGTGTTGAAAGAGATG	59.707	45	0	0	0	6.6	0.29349	372,20	CTATTACTGCCCGTGAACTC	60.254	50	0	0	0	6.4	0.254202	324	0	0	0.547692
Contig10539	10538	593	0	513,20	GCTTCCATTCTCACTCTGTG	59.859	50	0	0	32.48	6.7	0.140526	891,20	GTAATTGGACTGCAATCCAC	60.256	45	0	12.58	43.44	7.9	0.256251	379	0	0	0.396777
Contig10575	10574	596	0	963,20	TTCCTAGCACAGACAGGAAC	59.867	50	0	0	0	7.9	0.132562	1182,20	AGACAGTGCAGGTTTGAGAG	59.54	50	0	0	0	6.4	0.45957	220	0	0	0.592132
Contig10632	10631	598	0	254,20	GTGTCACAATTCCAGCTTTC	60.102	45	0	0	0	7	0.10157	464,20	TACTCAGATCGGGTGATTTC	59.716	45	0	0	29.6	6.9	0.284199	211	0	0	0.385769
Contig10695	10694	601	0	569,20	GACTTGCTTACATGGAGGAC	59.327	50	0	0	0	7.6	0.672789	1001,20	CATAGCCTTGACCATAGAGG	60.105	50	0	0	45.67	7.9	0.105143	433	0	0	0.777932
Contig10890	10889	606	0	275,20	AGGGAGATGGAGGACTAAAG	60.328	50	0	0	0	6.3	0.327607	443,20	TTGTGACGTCCTCTCCTTAC	59.631	50	0	8.03	0	5.7	0.36908	169	0	14.15	0.696687
Contig10937	10936	612	0	68,20	GTGCAGAGAGGGCTTATTAG	59.886	50	0	0	0	5.9	0.113579	261,22	GCTCTGCTAGCTAAGTAGTGTG	58.702	50	0.96	5.96	44.91	6.4	3.298253	194	0	0	3.411833
Contig10940	10939	613	0	26,20	GGTTGTGAGCTCAAATCAAG	60.412	45	0	8.26	0	7	0.412165	310,20	GTCCTGACAGATGCAGACTG	59.929	55	14.57	14.57	39.28	6.4	0.07138	285	0	0	0.483545
Contig10965	10964	614	0	110,20	AACTCAGCGGTTTAGAAATC	59.528	40	0	0	0	6.9	0.471931	480,20	ATTGAAGTCGTTCTCACTGG	59.631	45	0	0	29.9	7.9	0.36908	371	0	0	0.841011
Contig11286	11285	619	0	585,20	GTTACCAAACGACATGGATC	60.026	45	0	0	36.65	7.8	0.026141	859,20	GCGGAAAGACTGTGTTAAAC	60.328	45	0	0	0	6	0.328184	275	0	0	0.354325
Contig11470	11469	626	0	325,20	GCTGTCCCAGAACTCATATG	60.023	50	0	0	28.07	5.8	0.023039	621,20	CCTTTGGGATTATACGATTC	59.824	40	0	0	31.14	6.6	0.175729	297	0	0	0.198767
Contig11480	11479	627	0	67,20	ATTTGAGCATAAATGGAACC	59.963	35	0	0	0	7.9	0.037341	244,20	GTGGCATTTAGAATGGAATC	59.958	40	0	0	36.04	6.6	0.042494	178	0	0	0.079835
Contig11547	11546	630	0	305,20	TTGAGAAGAAGTTCCACCAC	59.551	45	0	0	28.43	7.6	0.44911	713,18	CGAGGAAAGACCACAGTG	59.668	55.556	0	0	39.92	6.7	2.3317	409	0	0	2.78081
Contig11734	11733	636	0	1843,20	CTTGGCTACCAGAACAACTC	59.875	50	0	0	29.17	6.4	0.124981	2129,19	GGGATGATGGCAGTAAGTG	61.301	52.632	0	0	0	6.7	2.30118	287	0	0	2.426161
Contig11817	11816	640	0	24,20	GCACTTGGACAGCTAGTACC	59.875	55	0	0	0	6.6	0.125404	284,20	GCAAGTAGCAGCTGATCATC	60.646	50	0	8.71	42.59	6.6	0.64558	261	0	5.5	0.770984
Contig12100	12099	645	0	1072,20	ATTTGTGAGTGTGCGAAGAC	60.417	45	0	0	0	6.4	0.417055	1429,20	GGTGCTTGCCTCTATAACAG	60.476	50	0	0	0	6.7	0.47604	358	0	0	0.893095
Contig12115	12114	646	0	32,20	GGATGGTGTTGAAAGAGATG	59.707	45	0	0	0	6.6	0.29349	351,20	CTATTACTGCCCGTGAACTC	60.254	50	0	0	0	6.4	0.254202	320	0	0	0.547692
Contig12132	12131	647	0	196,20	AACCATCTTTCAGCAGTAGC	59.805	45	0	0	42.56	6.9	0.195371	426,20	CTGTCTGAGGCATGATGAAG	60.584	50	0	0	0	7	0.584084	231	3.46	6.43	0.779455
Contig12173	12172	648	0	36,19	GATGAGGACGGTCTCTTTG	60.263	52.632	0	5.15	32.03	7.3	1.262815	264,20	ACATCCCGATGATTACAATC	59.569	40	0	8.02	37.62	6.9	0.430862	229	0	0	1.693677
Contig12259	12258	650	0	163,20	ACTTTGCATCTCTTCGAAAG	60.031	40	0	0	0	7	0.030576	398,20	GTAACGTAGCGTTTGGTTTC	60.898	45	0	0	42.39	6.7	0.897903	236	0	0	0.928479
Contig12362	12361	656	0	10,20	GCACTTGGACAGCTAGTACC	59.875	55	0	0	0	6.6	0.125404	273,20	GCAAGTAGCAGCTGATCATC	60.646	50	0	8.71	42.59	6.6	0.64558	264	0	5.5	0.770984
Contig12573	12572	662	0	241,20	CTTTGATGAGCTTCTTCCAC	59.796	45	0	0	0	7.9	0.204003	486,20	GGATGATTGGTTGTGTTCAC	60.019	45	0	0	0	6.7	0.018984	246	0	0	0.222987
Contig12844	12843	667	0	510,20	CTAAGCTGCCATCTTCTGTC	60.104	50	0	0	0	6.4	0.103534	902,20	TCCGACTTAGGAAGAATAGG	59.455	45	0	0	33.3	7.1	0.545154	393	0.47	0	0.648687
Contig12887	12886	669	0	223,20	AAACAACTCCAACACACGTC	60.18	45	0	0	0	7.8	0.179643	420,20	CAGGCATGGTGTTGATAGAG	60.964	50	0	0	0	5.7	0.963979	198	0	8.77	1.143622
Contig12990	12989	670	0	279,20	GATTGAGCTCATACCACCAG	60.023	50	0	0.43	0	7.9	0.023039	455,20	TGCTTCTGTGAGTTCGCTAC	61.191	50	0	0	0	6.9	1.191442	177	0	0	1.214481
Contig13020	13019	672	0	13,19	TCATTGATGCAATCGACAG	60.601	42.105	0	0	25.33	6.4	1.600637	130,22	TGAAAGTAGATGCTTGTTCTTC	58.396	36.364	0	0	0	6.7	3.60366	118	0	0	5.204297
Contig13021	13020	673	0	209,20	TCTGGGATGACTCGTATAGC	60.026	50	0	0	0	7.1	0.026141	477,20	CGTCAAACTAACCACCAATC	60.557	45	0	0	0	6.9	0.557392	269	0	0	0.583533
Contig13179	13178	679	0	76,21	GACTCAAGAGTCCCACACTTC	59.867	52.381	0	13.2	45.11	6.4	1.133123	347,20	TGGACTTCAAGAATCCAAAC	59.872	40	0	8.38	26.07	7	0.127539	272	0.34	0	1.260662
Contig13574	13573	689	0	19,20	TTCCAAAGAAACACCTCAAC	60.104	40	0	0	0	6.7	0.103643	354,22	AACCGAATACGAGTAAATTAAC	58.223	31.818	0	0	40.57	6	3.776722	336	0	0	3.880365
Contig13640	13639	693	0	88,20	ACTACTAGCCGCAATCAGAG	60.18	50	0	0	0	6.7	0.179867	231,20	TGTGGTCTACACCTTGGATC	59.778	50	0	0	46.2	7.8	0.221626	144	0	0	0.401494
Contig13645	13644	694	0	759,20	CCCTGCTTCAATGAATAGAC	59.954	45	0	4.11	0	5.4	0.045702	956,19	AGGTCGTTGGTTGGTAGTG	60.976	52.632	0	0	0	5.7	1.975959	198	0	0	2.021662
Contig13851	13850	697	0	427,20	CATGTCGTAATTGCAGAATG	59.714	40	0	0	0	6.9	0.285504	539,20	TACTCACTTCAACGCTCCTC	60.102	50	0	0	0	7.9	0.10197	113	0	0	0.387475
Contig14038	14037	705	0	61,18	CGGAAGGTGCAATAGAAG	60.263	50	0	0	0	6.7	2.263098	256,20	ACATCCCGATGATTACAATC	59.569	40	0	8.02	37.62	6.9	0.430862	196	0	0	2.693961
Contig14242	14241	710	0	139,20	CGCACATGATAAATGAATTG	60.028	35	0	0	34.57	7.2	0.028179	581,20	GCACAGCCTCTCTTACAAAC	60.027	50	0	0	0	7	0.027434	443	0	0	0.055613
Contig14247	14246	711	0	133,20	GAGAAACCAAGAGCTTATGG	59.589	45	11.32	11.32	0	7.4	0.410861	421,19	GTAGTCGGCCTTGGAGTAC	60.259	57.895	2.82	2.82	30.68	5.1	1.259048	289	0	0	1.669909
Contig14463	14462	718	0	329,20	CAAACCTTTCTTGAGAGGTG	59.875	45	0	0	0	7.9	0.124558	694,20	TCCGTACAGATGCTTCTCTG	60.808	50	5.64	5.64	0	6.7	0.808147	366	0	0	0.932705
Contig14614	14613	727	0	256,20	TCACCCATTACATCCATTTC	60.41	40	0	0	0	6.9	0.40964	629,20	GACAGGCCAGAACTAGTGTG	59.941	55	0	0	0	6.4	0.058636	374	0	0	0.468276
Contig14850	14849	738	0	24,20	GCACTTGGACAGCTAGTACC	59.875	55	0	0	0	6.6	0.125404	287,20	GCAAGTAGCAGCTGATCATC	60.646	50	0	8.71	42.59	6.6	0.64558	264	0	5.5	0.770984
Contig14910	14909	742	0	47,20	GGATGGTGTTGAAAGAGATG	59.707	45	0	0	0	6.6	0.29349	324,20	ACATCCCGATGATTACAATC	59.569	40	0	8.02	37.62	6.9	0.430862	278	0	0	0.724353
Contig14950	14949	744	0	598,20	GTGCATGAATCACCTCTAGC	60.18	50	0	0	0	7.2	0.179679	952,20	ACACAGAACCAACACGAGAG	59.936	50	0	0	0	6.4	0.063577	355	0	0	0.243257
Contig14957	14956	745	0	482,20	AAGACTGCGAATACGAGAAG	60.105	45	0	0	40.57	6.7	0.105405	672,18	TCCCACGAGTCCAATCTC	61.634	55.556	0	0	0	6.3	3.633886	191	0	0	3.739292
Contig14968	14967	746	0	9,20	TAGGGAGCTTCAAACACAAG	60.705	45	0	0	0	6.7	0.705115	337,20	CCACTCTTCGAATTCAAATC	59.878	40	0	0	0	6.9	0.121635	329	0	0	0.82675
Contig14968	14967	746	0	9,20	TAGGGAGCTTCAAACACAAG	60.705	45	0	0	0	6.7	0.705115	337,20	CCACTCTTCGAATTCAAATC	59.878	40	0	0	0	6.9	0.121635	329	0	0	0.82675
Contig14968	14967	747	0	9,20	TAGGGAGCTTCAAACACAAG	60.705	45	0	0	0	6.7	0.705115	337,20	CCACTCTTCGAATTCAAATC	59.878	40	0	0	0	6.9	0.121635	329	0	0	0.82675
Contig14968	14967	747	0	9,20	TAGGGAGCTTCAAACACAAG	60.705	45	0	0	0	6.7	0.705115	337,20	CCACTCTTCGAATTCAAATC	59.878	40	0	0	0	6.9	0.121635	329	0	0	0.82675
Contig15311	15310	757	0	519,20	AGAATTTGGTCGAAATCATG	60.255	35	0	0	27.21	6.9	0.254776	924,20	ATGTTCTCTGCCCATATCAG	59.794	45	0	0	0	6.6	0.205885	406	0	0	0.460661
Contig15493	15492	766	0	67,20	GAAAGGCTTAGGAGGTACAG	59.09	50	0	0	0	5.7	0.910084	506,20	GCTACATGGTTCTGGTTGAG	60.257	50	0	0	0	7	0.257321	440	0	0	1.167404
Contig15545	15544	767	0	613,20	AGCAACCCTGTAATCATCAG	60.027	45	0	0	0	6.6	0.026898	1042,20	AGGCGTCTGATATGTGAATC	59.715	45	0	0	0	6.6	0.284851	430	0	0	0.311749
Contig15668	15667	772	0	40,20	GTGTCTTCCAATTGAAGGAG	59.328	45	0	1.17	44.53	7.9	0.671596	417,20	ACTTGCTGATGGTGTTCAAC	60.18	45	0	0	0	6.7	0.179625	378	0	0	0.851221
Contig15839	15838	778	0	18,20	GATGATGATCTGGGATATGG	59.394	45	0	0	0	7.4	0.60649	227,20	GCAAGTAGCAGCTGATCATC	60.646	50	0	8.71	42.59	6.6	0.64558	210	0	11.33	1.25207
Contig15888	15887	779	0	40,20	GGATGGTGTTGAAAGAGATG	59.707	45	0	0	0	6.6	0.29349	287,19	TCTTTCTATGCAGCGCTAC	60.028	47.368	0	0.44	0	6.9	1.027899	248	0	1.54	1.321389
Contig16111	16110	792	0	53,21	CTCACATAATCTTCCCTCTCC	60.032	47.619	0	0	0	7.9	1.031717	329,20	TCAATTGGAAATCTGAGCTC	60.103	40	3.53	3.53	0	7.9	0.102871	277	0	0	1.134588
Contig16339	16338	797	0	38,19	CTTCTTCGCCACTCATCTC	60.746	52.632	0	0	0	6.3	1.74568	230,20	AAGGTAGGTTGCTGAGAAAC	58.991	45	0	0	0	6.7	1.009006	193	0	0	2.754685
Contig16455	16454	802	0	183,20	TTGAGTAGGAGTGGGCTATG	60.331	50	0	0	0	5.9	0.331446	617,20	GAGAAACCAAGAGCTTATGG	59.589	45	11.32	11.32	0	7.4	0.410861	435	0	0	0.742307
Contig16505	16504	803	0	3,20	CGCAGGTAAGGATGATAAAG	60.83	45	0	0	0	6.3	0.82973	187,20	ACATCCCGATGATTACAATC	59.569	40	0	8.02	37.62	6.9	0.430862	185	0	0	1.260593
Contig16649	16648	811	0	3,19	CGCAGGTATGGTATGAGAG	59.226	52.632	0	0	0	6.4	1.773552	388,20	GGAGATCGTCATCACATTTG	60.34	45	0	0	0	7.2	0.339661	386	0	0	2.113213
Contig16653	16652	812	0	702,20	CATCAAATGCATGAAATTTG	59.952	30	15.8	15.8	39.95	7.2	0.048209	1001,20	TTCAACCAGACTGGAATGAC	59.939	45	0	22.5	38.61	6.3	0.060729	300	0	0	0.108938
Contig16661	16660	813	0	28,20	CACAGAAACCAACACGAGAG	60.818	50	0	0	0	6.4	0.817564	252,20	CAAGTAGAGAGGACGGTCAG	59.396	55	0	7.96	0	6.4	0.603706	225	0	0	1.421269
Contig16683	16682	818	0	228,20	TGATAGACGGAAGACACACC	60.02	50	0	0	0	7.6	0.019811	485,20	TCCCATCTGTATCCAGTCAC	59.532	50	0	0	36.65	6.1	0.468475	258	0	0	0.488286
Contig16696	16695	819	0	575,20	CTCCATGAAGAAACCGATAG	60.03	45	0	0	0	5.6	0.030061	988,20	ACAAGATGGATATGGAGTGC	59.48	45	0	0	0	7.9	0.520077	414	0	0.61	0.550139
Contig16715	16714	820	0	894,20	TCCTTGGTAGACAACCTCAG	59.711	50	0	0	45.95	6.7	0.288799	1213,20	GTTGTAAACGGATTCCTGAG	59.955	45	0	0	0	6.7	0.044623	320	0	0	0.333422
Contig16737	16736	822	0	96,20	GCACCTGTTACTGGAAATTC	59.879	45	0	0	0	6.9	0.120604	527,20	GCAGTAGCTGACATGGAGTC	59.859	55	0	0	45.99	6.1	0.140993	432	0	0	0.261597
Contig16741	16740	823	0	206,20	GGGTTTATTCTTAGCCACTG	59.965	45	0	0	29.16	6.7	0.035346	394,20	TCAGGAATCAACAGGAGATG	60.019	45	0	0	0	6.6	0.019221	189	0	0	0.054567
Contig16756	16755	824	0	236,20	TTCACACCTGATGAGAGCTC	59.851	50	1.86	1.86	0	7.9	0.148901	413,20	TCCTCGGTACACACAGAGAG	60.017	55	0	0	41.14	6.4	0.017304	178	0	0	0.166206
Contig16802	16801	825	0	124,20	GCACTTGGGAATACTTGAAG	60.18	45	0	0	0	7	0.179856	404,20	GAGAGTTTGCATGCTCTCAC	60.02	50	16.95	24.21	45.93	6.4	0.019576	281	0	0	0.199432
Contig16949	16948	828	0	3,20	CGCAGGTCAGACAGAGATAC	59.94	55	0	0	0	5.3	0.059852	190,20	GTCGATGTCAATCTGAGTGG	60.016	50	0	1.39	0	7.9	0.01559	188	0	0	0.075442
Contig16989	16988	831	0	28,20	GGATGGTGTTGAAAGAGATG	59.707	45	0	0	0	6.6	0.29349	309,20	TCCCGACTGATTACAATACG	61.228	45	0	0	0	7.3	1.227812	282	0	0	1.521302
Contig17028	17027	836	0	11,20	TACGAGTGGTAATCGGAAAC	60.55	45	0	0.35	0	6.7	0.550406	262,20	GTTCATCGAAGACCTTCTTG	59.563	45	0.46	2.39	38.13	7	0.436827	252	1.86	3.24	0.987233
Contig17059	17058	838	0	331,20	TTTGAGGCTAGTTCCTTGAG	60.106	45	0	0	32.17	7	0.105509	646,20	TTAAGGGCAAATAGGGATAC	60.041	40	0	0	0	5.3	0.041442	316	0	0	0.146951
Contig17116	17115	843	0	527,20	TCTTCGTGGTTCATCTCATC	59.938	45	0	0	0	6.6	0.061967	918,20	GGGTGTTTATACAGGCATTC	60.033	45	0	0	29.95	6.9	0.032701	392	0	0	0.094668
Contig17168	17167	846	0	567,20	GCACTTGGACAGCTAGTACC	59.875	55	0	0	0	6.6	0.125404	884,20	ACATCCCGATGATTACAATC	59.569	40	0	8.02	37.62	6.9	0.430862	318	0	0	0.556267
Contig17375	17374	854	0	114,20	ATGCAATGATCTTCCTTGAG	59.949	40	0	0	0	7	0.051258	552,20	GCAAGTAGCAGCTGATCATC	60.646	50	0	8.71	42.59	6.6	0.64558	439	0	0	0.696837
Contig17377	17376	855	0	10,20	CCTTGGACAGCTAGTACCAC	59.722	55	0	3.64	26.09	7.6	0.278098	330,20	ACATCCCGATGATTACAATC	59.569	40	0	8.02	37.62	6.9	0.430862	321	0	0	0.708961
Contig17378	17377	856	0	154,20	GCACTTGGACAGCTAGTACC	59.875	55	0	0	0	6.6	0.125404	310,20	GCAAGTAGCAGCTGATCATC	60.646	50	0	8.71	42.59	6.6	0.64558	157	0	5.5	0.770984
Contig17476	17475	860	0	45,19	GATGAGGACGGTCTCTTTG	60.263	52.632	0	5.15	32.03	7.3	1.262815	213,20	GCAAGTAGCAGCTGATCATC	60.646	50	0	8.71	42.59	6.6	0.64558	169	0	0	1.908395
Contig17626	17625	862	0	4,18	GCAGGTCGCAGTAGTGTG	60.872	61.111	0.86	0.86	39.44	6.4	2.872383	129,20	TAAAGACAGAGGCCACTACC	59.654	50	0	0.06	0	6.9	0.345571	126	0	2.47	3.217953
Contig17668	17667	865	0	29,20	GTGGTTTGAACTCAGGAATG	59.945	45	0	0	0	6.9	0.054722	299,20	GAGCTTCTCAGCATGATCAC	59.776	50	0	0	46.13	6.3	0.224276	271	0	0	0.278998
Contig17711	17710	867	0	162,20	TGGATGAGCTTAGCAGATTC	60.409	45	0	0	0	6.6	0.408862	361,20	TCATCATCAAAGAGGACTGG	60.019	45	0	0	0	7.9	0.019221	200	0	0	0.428084
Contig17738	17737	868	0	161,20	TAATGCCAGCCTCTAAGTTC	60.399	45	0	0	0	6.4	0.39851	566,20	GCTGCTACACAGATGGGTAC	60.257	55	0	0	46.64	6.6	0.257424	406	0	0	0.655934
Contig17841	17840	873	0	457,20	CTCAGTTGATGCAGAAGAGG	60.18	50	0	0	0	7.9	0.17963	637,20	TAGGCAGCAGCTATAACAAG	59.305	45	0	0	39.62	6.7	0.694951	181	0	0	0.87458
Contig17949	17948	876	0	11,20	GGATGGTGTTGAAAGAGATG	59.707	45	0	0	0	6.6	0.29349	290,20	ACATCCCGATGATTACAATC	59.569	40	0	8.02	37.62	6.9	0.430862	280	0	0	0.724353
Contig18126	18125	881	0	7,20	CACCACATCCGACTGATTAC	60.418	50	0	0	0	5.6	0.41789	335,20	GCACTTGGACAGCTAGTACC	59.875	55	0	0	0	6.6	0.125404	329	0	0	0.543294
Contig18129	18128	883	0	514,20	TCATTCTGTGCCATCTCTTC	60.18	45	0	0	0	6.7	0.179592	843,20	TCATAAACGGTCCAGACTTC	59.95	45	0	0	0	6.4	0.050125	330	0	0	0.229717
Contig18266	18265	890	0	54,20	TCTTGAAGGGCAGTAGTAGG	59.956	50	0	0	0	6.9	0.043553	214,20	CTATCCTTCCCAAGTGTTTC	59.138	45	0	0	0	6.7	0.862261	161	3.24	0	0.905815
Contig18277	18276	891	0	9,20	AGTTTGAGCGATTGATTCAG	60.408	40	0	0	0	7	0.407783	457,20	GTCGATCTGATGTGCACTTC	60.18	50	18.36	18.36	0	6.4	0.17951	449	0	0	0.587292
Contig18294	18293	893	0	13,19	ATGGGAACGTAAGAAGAGC	60.182	47.368	0	0	43.62	7.9	1.18163	206,20	GAGCCTTAGTCTCGACTGTG	59.553	55	0	0	38.92	6.7	0.446881	194	0	0	1.628511
Contig18358	18357	895	0	385,20	CATTGTATGGGAGAGAGGTG	59.866	50	0	0	0	7.9	0.133676	799,20	GTGTGTGTAGGCAGGGATAG	60.102	55	0	0	0	5.6	0.10197	415	0	0	0.235646
Contig18370	18369	897	0	304,20	TGTCACCCACTTGTAAGACC	60.021	50	0	0	0	7.6	0.02063	577,20	AGGCCTTCTCTCTGAGGTAG	60.479	55	0	0	0	6.9	0.479394	274	0	0	0.500024
Contig18402	18401	898	0	380,20	CCACCTGAAATTCCAATATC	59.809	40	0	0	0	5.5	0.190822	651,19	GAAGACGGTGCAATTTCTC	60.968	47.368	0	0	0	6.7	1.968104	272	0	0	2.158927
Contig18414	18413	899	0	3,18	CGCAGGTAAATTGCTCTC	60.422	50	0	0	36.06	6.4	2.422264	264,20	TTAAGCTCAAGGTGGACTTC	59.805	45	0	0	32.55	6.4	0.19486	262	0	0	2.617124
Contig18415	18414	900	0	14,20	AGCTCAAACACGATTCAATC	60.103	40	0	0	0	6.9	0.103148	211,20	CAAGGCTACCTGCTAGAGTG	60.48	55	0	0	40.47	6.4	0.480194	198	0	0	0.583342
Contig18449	18448	902	0	11,20	GGATGGTGTTGAAAGAGATG	59.707	45	0	0	0	6.6	0.29349	327,20	CTATTACTGCCCGTGAACTC	60.254	50	0	0	0	6.4	0.254202	317	0	0	0.547692
Contig18556	18555	906	0	35,20	AAACAGCGCTTGTTATAGTG	59.01	40	0	8.45	43.89	5.7	0.990171	155,20	CTCTGTCACTGCAGAAGAGC	60.017	55	9.17	16.98	39.56	7.9	0.017061	121	0	0	1.007233
Contig18662	18661	912	0	17,20	TCATAAGCATGCACACAAAG	60.18	40	0	0	28.23	7.3	0.179674	437,20	CTAAGTCCAAACGACGAGTC	59.875	50	0	0	43.33	6.1	0.124981	421	0	0	0.304655
Contig18671	18670	913	0	18,20	GCTTCTAGGCATAACACACC	60.18	50	0	0	0	7.6	0.179851	160,18	GCTGGACAAAGGAAGGAG	61.4	55.556	0	0	0	7.9	3.400035	143	0	0	3.579886
Contig18674	18673	914	0	302,20	AATGAGCCAGACTCTGTGTG	59.935	50	0	0	42.92	6.4	0.064844	446,22	AAGTTGTAGGTGCAAACTACAC	58.266	40.909	11.84	15.13	42.4	5.4	3.734197	145	0	0	3.799042
Contig18750	18749	916	0	459,20	GAAGAAGAGCACGTGATGAG	60.1	50	0	19.01	0	6.6	0.099928	687,21	TGAACTTATTACCTGGAGAGC	58.809	42.857	0	0	0	7.9	2.190535	229	0	0	2.290463
Contig18757	18756	917	0	8,20	GTGAGTGCGTAACAAAGGAG	60.716	50	0	0	0	7.9	0.715905	340,20	GGTTATCACAGCGTTCTAGG	60.254	50	0	0	0	7.2	0.254202	333	0	0	0.970107
Contig18757	18756	918	0	8,20	GTGAGTGCGTAACAAAGGAG	60.716	50	0	0	0	7.9	0.715905	340,20	GGTTATCACAGCGTTCTAGG	60.254	50	0	0	0	7.2	0.254202	333	0	0	0.970107
Contig18780	18779	920	0	900,20	TTCATCGAAGCTTCTTTCTC	59.954	40	0	19.99	0	6.7	0.045702	1278,20	AGATGCATTGAGCTTCAAAC	60.332	40	0	2.91	42.84	7	0.332362	379	0	4.46	0.378064
Contig18813	18812	923	0	328,20	CATCTGCTATCCCAACAGAC	60.023	50	0	0	0	6.4	0.023039	552,19	CAGCTGCGAGAATAGTGTG	60.182	52.632	0	0	0	6.4	1.181511	225	0	0	1.20455
Contig18816	18815	924	0	3,22	CCACACAGTTTAACACACAGTG	59.72	45.455	2.86	2.86	37.92	6.7	2.279892	396,20	TGGATGTGGTCTATGCTCTC	60.019	50	0	0	0	6.4	0.018984	394	0	0	2.298876
Contig19067	19066	934	0	452,20	CCAATCCTGATCTTCTTGTG	60.023	45	0	0	0	7	0.023264	768,18	ATACACGTGCGCTCACAC	61.215	55.556	0	14.04	39.73	6.4	3.214693	317	0	0	3.237957
Contig19135	19134	939	0	16,20	GCACTTGGACAGCTAGTACC	59.875	55	0	0	0	6.6	0.125404	339,20	ACATCCCGATGATTACAATC	59.569	40	0	8.02	37.62	6.9	0.430862	324	0	0	0.556267
Contig19154	19153	940	0	105,20	ACAACCGAAAGCTCACTTAG	60.106	45	0	0	29.13	6	0.105769	539,20	CCCATTTCATAGCAATTCTC	60.253	40	0	0	0	6.7	0.253451	435	0	0	0.35922
Contig19186	19185	944	0	13,20	TCCCATGCTCAGATCTAGTG	60.339	50	0	0	0	5.7	0.338877	313,20	TGATAGACGGAAGACACACC	60.02	50	0	0	0	7.6	0.019811	301	0	0	0.358688
Contig19186	19185	944	0	293,20	TGGTGTGTCTTCCGTCTATC	60.02	50	0	0	0	5.6	0.019811	534,20	TTTAGTTGCCCTCTCTCTTG	60.106	45	0	0	0	7	0.105509	242	0	0	0.125321
Contig19186	19185	945	0	13,20	TCCCATGCTCAGATCTAGTG	60.339	50	0	0	0	5.7	0.338877	313,20	TGATAGACGGAAGACACACC	60.02	50	0	0	0	7.6	0.019811	301	0	0	0.358688
Contig19186	19185	945	0	293,20	TGGTGTGTCTTCCGTCTATC	60.02	50	0	0	0	5.6	0.019811	534,20	TTTAGTTGCCCTCTCTCTTG	60.106	45	0	0	0	7	0.105509	242	0	0	0.125321
Contig19216	19215	950	0	539,20	GATCACAAGCTTCTCCAGTG	59.859	50	2.65	2.65	0	6.7	0.140526	670,20	TGATGATGGTAATGAACAGC	58.506	40	0	0	0	7.9	1.494208	132	0	0	1.634733
Contig19247	19246	951	0	4,20	GCAGGTCTACCACACATGAG	60.341	55	0	0	36.59	6.6	0.341484	433,20	GATGATGATCTGGGATATGG	59.394	45	0	0	0	7.4	0.60649	430	0	0	0.947974
Contig19343	19342	954	0	111,20	GCAATCAATCGATTACACAG	58.786	40	0	0	34.49	6.7	1.213993	222,20	CCATAGACGCTAGGTAGCTC	59.96	55	0	0.68	43.51	7.9	0.039667	112	0	0	1.25366
Contig19349	19348	955	0	0,20	GGCAAGAGACACACAAGAAG	60.1	50	0	0	0	6.7	0.100345	155,20	CCACTCCCTTTGTATTTAGC	59.965	45	0	0	0	7.5	0.035346	156	0	0	0.13569
Contig19370	19369	957	0	126,20	GTGCATGAATCACCTCTAGC	60.18	50	0	0	0	7.2	0.179679	487,21	AGACACAGAACAACACGAGAG	58.67	47.619	0	0	0	6.4	2.329849	362	0	0	2.509528
Contig19436	19435	960	0	717,20	GGCCTTACAGCTGATTCTAG	59.886	50	0	0.37	0	5.7	0.113579	1095,20	TTCATTGTCCTCACCAACTC	59.939	45	0	0	0	6.4	0.060729	379	0	0	0.174308
Contig19448	19447	962	0	37,20	TCAGAGGGAACACTCGTTAG	59.946	50	0	0	30.17	5.7	0.053556	164,20	CTTGCTCCATAGGAAGGTAG	59.74	50	0	0	35.67	6.9	0.260421	128	0	0	0.313977
Contig19448	19447	963	0	37,20	TCAGAGGGAACACTCGTTAG	59.946	50	0	0	30.17	5.7	0.053556	164,20	CTTGCTCCATAGGAAGGTAG	59.74	50	0	0	35.67	6.9	0.260421	128	0	0	0.313977
Contig19512	19511	966	0	147,20	GCACTTGGACAGCTAGTACC	59.875	55	0	0	0	6.6	0.125404	462,20	ACATCCCGATGATTACAATC	59.569	40	0	8.02	37.62	6.9	0.430862	316	0	0	0.556267
Contig19525	19524	967	0	232,20	GCTTCATAACATCCATGTCC	60.025	45	0	0	36.45	7.9	0.025377	491,20	CATCTCTCTGCGTGTTAGTG	58.41	50	0	0	0	5.7	1.590027	260	0	0	1.615404
Contig19545	19544	968	0	728,20	TTCAAGCCAGGAAGAAATAC	60.107	40	0	0	0	5.6	0.106588	896,20	ACTACAGGCGTAGGGTCTAG	59.222	55	0	13.49	43.66	5.7	0.777737	169	0	0	0.884325
Contig19658	19657	974	0	240,20	ATGCAATGATCTTCCTTGAG	59.949	40	0	0	0	7	0.051258	674,20	CTGATCATCGAGCAGCTTAC	60.721	50	0	0	32.77	5.7	0.721095	435	0	10.55	0.772353
Contig19681	19680	975	0	431,20	CTATCAACGGTCTTGTCCAC	60.024	50	0	0	0	7.9	0.023826	746,19	GAGTTCCGTCCTTCTGATC	59.289	52.632	0	0	0	6.6	1.71148	316	0	0	1.735306
Contig19686	19685	977	0	73,20	ACATCCCGATGATTACAATC	59.569	40	0	8.02	37.62	6.9	0.430862	460,20	GCAAATGATCTTCCTTTGAG	60.105	40	0	8.22	31.68	7	0.104773	388	0	0	0.535636
Contig19728	19727	980	0	381,20	ATGGTGAGCACAAGAGAAAG	59.867	45	0	0.09	0	7	0.132562	549,21	TGTGTTGCCTTGAGTGTAGTC	59.866	47.619	0	0	0	5.4	1.134011	169	0	0	1.266573
Contig19728	19727	980	0	381,20	ATGGTGAGCACAAGAGAAAG	59.867	45	0	0.09	0	7	0.132562	549,21	TGTGTTGCCTTGAGTGTAGTC	59.866	47.619	0	0	0	5.4	1.134011	169	0	0	1.266573
Contig19728	19727	981	0	381,20	ATGGTGAGCACAAGAGAAAG	59.867	45	0	0.09	0	7	0.132562	549,21	TGTGTTGCCTTGAGTGTAGTC	59.866	47.619	0	0	0	5.4	1.134011	169	0	0	1.266573
Contig19728	19727	981	0	381,20	ATGGTGAGCACAAGAGAAAG	59.867	45	0	0.09	0	7	0.132562	549,21	TGTGTTGCCTTGAGTGTAGTC	59.866	47.619	0	0	0	5.4	1.134011	169	0	0	1.266573
Contig19781	19780	983	0	40,22	GTGCAATAGAAGGATGATAAAG	58.385	36.364	0	0	0	6.3	3.614568	227,20	ACATCCCGATGATTACAATC	59.569	40	0	8.02	37.62	6.9	0.430862	188	0	0	4.04543
Contig19857	19856	985	0	16,20	CAGCAGCAATAATAAAGCAC	59.523	40	0	0	0	7.9	0.476663	360,20	CCATGTTCAATGATGAGGAC	60.099	45	0	0	34.57	7.6	0.099204	345	0	0	0.575867
Contig19891	19890	991	0	419,20	GGCCATACTACATCCTTGAG	59.803	50	0	0	0	7	0.196654	792,19	TGTGCGTGTATGCATGAAG	61.847	47.368	0	0	44.38	7	2.846879	374	0	0	3.043533
Contig20301	20300	999	0	6,20	GAGGTAAGGCAAGTGGTAAG	59.667	50	0	0	0	5.7	0.333355	201,20	AGGTTGGGCTTTACATACAG	60.034	45	0	0	0	5.7	0.034085	196	0	0	0.36744
Contig20355	20354	1003	0	900,20	GAAGCTTGAACCAGTCAAAC	59.72	45	0	0	40.61	7	0.280327	1160,20	CCCTGTTTCTCACTTTCTTG	59.875	45	0	0	0	7	0.124558	261	0	0	0.404886
Contig20397	20396	1005	0	268,20	GAGTGGTGAAGAGCATCAAG	59.859	50	0	0	33.62	7	0.140526	594,20	AGATGGTTCCTCTCCAGATG	60.962	50	0	0	34.95	6.6	0.961781	327	0	5.91	1.102306
Contig20449	20448	1009	0	2,19	GTCAACGAAGGCACAACTC	61.32	52.632	0	0	0	6.4	2.319997	166,20	ATTTGAGACCATGAGCACTG	60.259	45	0	0	0	6.7	0.259175	165	0	0	2.579172
Contig20454	20453	1010	0	295,20	TTCTGAGCTCAAACCTCAAG	60.334	45	0	7.75	34.21	7	0.334332	478,20	AATGACCCTCCTCTTAGGTC	60.031	50	0	0	37.25	7.6	0.030985	184	0	0	0.365317
Contig20480	20479	1013	0	117,20	ATCAAATCTCCTCTGCTGTG	59.628	45	0	0	0	6.7	0.371822	344,20	CCATAGAGTCAGGCAGGTAG	59.798	55	0	0	0	6.9	0.20214	228	0	0	0.573962
Contig20564	20563	1016	0	2,20	GCGCAGGTATCAATATATTC	58.372	40	0	0	0	5.9	1.62808	358,20	CACTACATCCGATGAAGCTC	60.258	50	0	0	0	7.9	0.257684	357	0	0	1.885764
Contig20603	20602	1018	0	729,20	TCTTCAGGGCATGAGTAGAG	59.945	50	0	0	35.51	5.7	0.054722	1169,20	GGGTTCTGTTGTTTGAGATG	59.945	45	0	0	0	6.6	0.054722	441	0	0	0.109444
Contig20662	20661	1021	0	4,21	GCAGGTTCTCATCAGCTTATC	61.204	47.619	0	0	0	5.9	2.203984	176,20	CAACCACCAGATGTTCTTTC	59.945	45	0	0	0	7	0.054722	173	0	0	2.258706
Contig20735	20734	1025	0	16,20	ACTGGACAGCAGTACCACAC	59.69	55	0	0	0	6.4	0.309582	341,20	ACATCCCGATGATTACAATC	59.569	40	0	8.02	37.62	6.9	0.430862	326	0	0	0.740445
Contig20781	20780	1028	0	10,20	GGATGGTGTTGAAAGAGATG	59.707	45	0	0	0	6.6	0.29349	257,20	TTTCCTATTGCAGCGTCTAC	61.205	45	0	0	0	5.4	1.205096	248	0	0	1.498586
Contig20784	20783	1030	0	279,20	TAAGACGATCCCACTGGTAG	60.104	50	0	0	0	6.9	0.103643	491,21	TTGTTCAATATTCGTCCATTC	59.96	33.333	0	0	0	6.9	1.039536	213	0	0	1.143179
Contig20979	20978	1038	0	319,20	AGACTCCTTGTGCACATCAG	59.935	50	11.1	14.22	0	6.6	0.064844	615,20	TTGACTTGGATATGGGAGAG	59.795	45	0	0	0	6.4	0.205346	297	0	0	0.27019
Contig21015	21014	1039	0	10,20	ATGATGATGAGGACGGTCTC	61.3	50	0	1.39	0	6.1	1.300034	241,20	ACATCCCGATGATTACAATC	59.569	40	0	8.02	37.62	6.9	0.430862	232	0	0	1.730897
Contig21028	21027	1040	0	1023,20	GTGGGTTTGTACCTGTGAAG	60.025	50	0	0	41.06	7	0.024605	1225,20	TCCCTTCTCTTGATCAAGTG	59.629	45	13.35	15.4	36.47	6.7	0.371036	203	0	0	0.395641
Contig21142	21141	1041	0	193,20	GACCAAGGAGAGAGCTTCAC	60.959	55	0	0	0	6.7	0.95905	625,20	TCGAGGCAAACTCTGAGTAC	60.102	50	0	0	40.77	5.1	0.10197	433	0	0	1.061021
Contig21150	21149	1042	0	269,20	AAACCATGGATCTTGATTTG	60.029	35	0	0	0	7.2	0.029335	689,20	GCTTGTGTAAGGTTGAGGAG	59.875	50	0	0	31.09	7.9	0.124981	421	0	0	0.154315
Contig21189	21188	1043	0	14,19	TCATTGATGCAATCGACAG	60.601	42.105	0	0	25.33	6.4	1.600637	432,20	CATTGAAGGAGCAGTTATCC	59.954	45	0	0	35.21	7.1	0.045702	419	0	0	1.64634
Contig21206	21205	1044	0	1170,20	TGGTTAGATCCACGTGACTC	60.02	50	0	0.38	28.26	6.1	0.019811	1554,20	ATATGCTGAAGATGCAGTGC	61.029	45	5.32	5.32	40.52	7.9	1.02888	385	0	0	1.048692
Contig21232	21231	1045	0	498,20	CATGGTTAGGCATAGAGAGG	60.105	50	0	0	0	7.9	0.105143	841,20	GCCACTGAGAGTAGCATAGG	59.951	55	0	0	30.52	7.1	0.049323	344	0	0	0.154466
Contig21288	21287	1046	0	24,22	GTGCAATAGAAGGATGATAAAG	58.385	36.364	0	0	0	6.3	3.614568	158,20	GCAAGTAGCAGCTGATCATC	60.646	50	0	8.71	42.59	6.6	0.64558	135	0	0	4.260148
Contig21459	21458	1049	0	28,20	AAATTCACTTCCTGCACTTC	59.5	40	0	0	0	6.4	0.499994	219,20	AGCTCCTCTTGTTGTGGTAG	59.335	50	0	0	0	6.9	0.66451	192	0	0	1.164503
Contig21464	21463	1051	0	381,20	AAGAACAGTGGCAACTTCAG	60.102	45	0	0	27.89	7	0.102367	769,20	GAAGATGAAAGCCAGAAGTG	59.796	45	0	0	0	6.7	0.204003	389	0	0	0.30637
Contig21511	21510	1054	0	261,20	CTGAGTAGGGTGCTGCTAAC	60.18	55	0	0	0	5.7	0.179801	493,18	ACTAGCCGCACAGATACC	59.373	55.556	0	0	0	6.8	2.626753	233	4.29	4.79	2.806554
Contig21535	21534	1055	0	137,20	AGGAACCGCTAGTGTATAGG	59.531	50	0	0	28	7.1	0.468954	454,20	TCTCCGCCTACATCATCTAC	60.026	50	0	0	0	5.4	0.026141	318	0	0	0.495095
Contig21567	21566	1057	0	157,21	TGAAGCTAATTCCTGATTCTG	59.597	38.095	0	2.01	33.27	7	1.402912	326,21	CACACACAGGTGACAGATCTG	59.76	52.381	17.55	17.55	44.53	6.6	1.240086	170	0	0	2.642998
Contig21567	21566	1058	0	157,21	TGAAGCTAATTCCTGATTCTG	59.597	38.095	0	2.01	33.27	7	1.402912	326,21	CACACACAGGTGACAGATCTG	59.76	52.381	17.55	17.55	44.53	6.6	1.240086	170	0	0	2.642998
Contig21599	21598	1063	0	64,20	TCGGTGATGATGTCTTTAGG	60.644	45	0	0	0	7.5	0.644291	421,20	GATTTGCAGTGATCCCATAG	60.333	45	0	0	0	5.9	0.332875	358	0	0	0.977166
Contig21632	21631	1066	0	463,20	GAAAGAAGGCAAACAGAAAG	59.961	40	0	0	0	7	0.039374	580,21	GGTCACTCAGGAGAAGCTAAG	60.399	52.381	0	0	0	6	1.398859	118	0	0	1.438233
Contig21642	21641	1068	0	446,20	GCAGTGAAGGTATGGATGAG	60.023	50	0	0	0	6.6	0.023039	667,20	GCCATATGAAGGTCCTCTAG	59.21	50	0	0	0	5.7	0.789998	222	0	0	0.813036
PtaqEST_c6783	21910	1082	0	288,20	CTGGCCTCATTGAAGTAGAC	59.642	50	0	0	0	5.4	0.358379	524,19	ACGGCCAGACTGTAGGTAG	60.65	57.895	0	0	30.72	6.9	1.650406	237	0	12.76	2.008785
PtaqEST_c7930	21956	1084	0	199,20	ATGCCTATGAACTTGACGAC	59.95	45	0	0	0	7.8	0.050448	609,18	GCACGATAGAGGAAGAGG	58.704	55.556	0	0	41.38	7.9	3.295799	411	0	0	3.346247
PtaqEST_c8310	21969	1085	0	214,20	GAGTGGTGAAGAGCATCAAG	59.859	50	0	0	33.62	7	0.140526	508,18	CGATGTCGACGAAGAGTG	60.618	55.556	0	0	40.7	6.4	2.617755	295	0	0	2.75828
PtaqEST_c9881	22065	1089	0	193,20	GATGGCCTCCAATTCTATAG	59.523	45	0	0	32.19	4.9	0.477097	379,20	GCTGGAGATACAAAGCAGAC	59.795	50	0	0	29.19	6.4	0.204539	187	0	0	0.681636
PtaqEST_c10627	22122	1092	0	192,20	ACACGCCTTCCTATGATAAC	59.737	45	0	0	0	5.6	0.263075	468,20	AAATTGCGATAGAAGCAGAG	60.615	40	0	0	42.53	6.7	0.615388	277	0	0	0.878463
PtaqEST_c14890	22493	1106	0	28,20	GCTGTACAGGAAAGGATGTG	60.257	50	0	20.37	0	6.6	0.257321	250,20	CTTGCTCTGTGGAGAAGAAG	59.79	50	0	0	38.38	6.7	0.209705	223	0	0	0.467025
PtaqEST_c14919	22499	1107	0	101,20	CTCAAAGCATCTCCCATAAC	59.954	45	0	0	0	5.6	0.045702	380,20	ATGAGCTCATGCATGCTAAC	61.029	45	3.51	23.32	40.6	5.7	1.02888	280	0	0	1.074583
PtaqEST_s19245	23086	1130	0	46,19	CCAACTAGCCTCTCCTGTC	59.943	57.895	0	0	0	6.4	1.057051	231,20	GAGGAATGGTTACCTGTTTG	59.729	45	0	0	0	7	0.270923	186	0	0	1.327974
PtaqEST_c19508	23132	1133	0	34,20	AAATTCACTTCCTGCACTTC	59.5	40	0	0	0	6.4	0.499994	259,20	ACAAATGCTTGCAATAACTG	59.284	35	0	0	31.95	6.7	0.715595	226	0	0	1.215589
PtaqEST_s20233	23247	1137	0	298,20	AAGACTGCGAATACGAGAAG	60.105	45	0	0	40.57	6.7	0.105405	397,20	CTTCCGACGATCTAACAAAG	60.476	45	0	0	0	7.3	0.47565	100	0	0	0.581055
PtaqEST_c22374	23605	1146	0	172,20	CTGACTAGGGTGCTGCTAAC	60.18	55	0	0	0	5.7	0.179801	363,20	GTTCTGCGTCTGTACCTCTC	59.232	55	0	0	0	6.4	0.767984	192	0	0	0.947785
PtaqEST_c22374	23605	1147	0	172,20	CTGACTAGGGTGCTGCTAAC	60.18	55	0	0	0	5.7	0.179801	363,20	GTTCTGCGTCTGTACCTCTC	59.232	55	0	0	0	6.4	0.767984	192	0	0	0.947785
PtaqEST_c23437	23820	1152	0	383,20	GGTTAATCATGGTGGTTAGG	59.885	45	0	0	0	7.5	0.114563	527,20	GGGTGGAATATGCAATAGAC	59.809	45	0	0	0	5.4	0.191322	145	0	0	0.305885
PtaqEST_c26233	24404	1163	0	114,20	CATTGCCAAATCCTAATACC	60.609	40	0	0	0	6.8	0.608993	253,20	ATTAGGGAGTATTGCCATTG	60.108	40	0	0	33.08	7.2	0.10798	140	6.38	0	0.716973
PtaqEST_c27612	24612	1172	0	137,20	ATTCAGGTAGGGATCACCTC	60.407	50	0	0	45.23	7.6	0.40717	300,20	TGCTGACCCTACCTGTTAAC	60.256	50	0	0	0	6	0.255555	164	11.98	21.5	0.662725
PtaqEST_s27845	24650	1175	0	35,20	CACATACAGGCTTCTTCTCC	59.642	50	0	0	0	7.9	0.358379	222,21	CTTGATCATTTGTCCAACTTG	59.953	38.095	0	0	0	6.7	1.046904	188	0	0	1.405283
PtaqEST_lrc29183	24739	1182	0	107,20	ACGTAAGCTCGCAAACTATC	60.614	45	0	0	45.62	5.6	0.613981	387,20	TCTTGTAACGCTGGAAGAAG	60.927	45	0	0	0	6.7	0.927222	281	0	0	1.541203
PtaqEST_lrc29257	24745	1184	0	174,20	AAGTCCTTTATGTGCACTGC	60.407	45	0	0	0	7.9	0.407018	509,20	GTCGGATCTGCTACTGTCTG	59.94	55	0	0	0	6.4	0.059852	336	0	0	0.46687
PtaqEST_lrc29277	24749	1185	0	17,22	CTTGAAATTGTGATACAAGTGG	59.176	36.364	0	0	38.47	7.9	2.824026	231,20	CTGCTATCAAGGCCTTAGAG	60.18	50	11.98	14.79	0	5.7	0.179936	215	0	0	3.003961
PtaqEST_lrc29300	24751	1186	0	271,20	TAGATCACCTTGGCCTTTAG	60.253	45	0	0	0	6.3	0.252808	508,19	TACGTTCTCGCAATGAAAC	60.103	42.105	0	0	39.15	6.7	1.103129	238	0	0	1.355937
PtaqEST_lrc29430	24761	1188	0	109,19	GCACCTTCTCATGAAGAGG	60.505	52.632	8.48	8.48	45.34	7.9	1.505303	382,20	GGCCTTACAGCTGATTCTAG	59.886	50	0	0.37	0	5.7	0.113579	274	0	0	1.618882
PtaqEST_lrc30030	24808	1194	0	228,20	TCCTTGGTAGACAACCTCAG	59.711	50	0	0	45.95	6.7	0.288799	481,20	TCTCCATTTCTTTGCTGAAC	60.332	40	0	0	0	6.7	0.332157	254	0	0	0.620956
PtaqEST_lrc30520	24837	1197	0	43,20	GTGCATGAATCACCTCTAGC	60.18	50	0	0	0	7.2	0.179679	397,20	ACGACAGAACAACACGAGAG	60.18	50	0	0	0	6.4	0.179568	355	0	0	0.359247
PtaqEST_lrc30578	24846	1198	0	40,20	GATGATGATCTGGGATATGG	59.394	45	0	0	0	7.4	0.60649	249,20	GCAAGTAGCAGCTGATCATC	60.646	50	0	8.71	42.59	6.6	0.64558	210	0	11.33	1.25207
PtaqEST_lrc30657	24855	1199	0	274,20	TTGTGAGGTCTTGAGACAGC	60.098	50	0	0	43.14	7.9	0.098219	527,20	GAAACTAAGGAAGCTGGAAC	58.937	45	0	0	0	7.9	1.063028	254	0	0	1.161247
PtaqEST_lrc30971	24886	1202	0	56,20	CCCTGTCTTAAAGCATGATC	59.954	45	0	0	0	6.6	0.045702	230,20	GTAATGAAGAGGCAAACCAG	60.18	45	0	0	36.34	7.9	0.179856	175	0	0	0.225558
PtaqEST_lrc30999	24890	1203	0	282,20	AAATCCTGTTGCAGATCTTG	60.18	40	0	0	28.07	7	0.179772	547,20	TTGAGCTTCTTCTGGACAAC	60.024	45	0	0	0	6.4	0.023826	266	0	0	0.203598
PtaqEST_lrc31411	24928	1208	0	262,20	TATCCAGACCCACTGTCAAG	60.1	50	0	0	43.35	7	0.100048	538,20	TAAGCACATGGGACTTCTTC	60.18	45	0	3.83	0	6.7	0.179772	277	0	0	0.27982
PtaqEST_lrc31513	24937	1210	0	98,20	CCCTTCTCTGCTATGTTGAG	59.951	50	0	0	0	7	0.049003	321,20	AGCCTCTTGTAAGCTCTGTG	59.799	50	0	0	0	6.7	0.200819	224	0	0	0.249823
PtaqEST_lrc32420	25042	1217	0	64,20	ATCTGGCTGTGCTATGAGTC	59.627	50	0	0	0	6.1	0.37261	510,20	AAGCCTTACTCATGAAGGTG	59.654	45	0	7.56	0	7.9	0.345571	447	0	0	0.718181
PtaqEST_lrc32819	25095	1222	0	51,20	GTCATCGAAGTAGGCAAGAG	59.874	50	0	0	0	6.7	0.126468	297,20	CTTCTGTGGCTGATCACATC	60.261	50	0	3.18	41.06	6.3	0.261124	247	0	0	0.387592
PtaqEST_lrc32831	25099	1223	0	54,20	GCTTGAACACCTCCATAATC	59.649	45	0	0	0	5.9	0.350621	422,20	TCAGCTTCAGATTGGAGAAC	59.786	45	0	0	0	6.4	0.2136	369	0	0	0.56422
PtaqEST_lrc32831	25099	1224	0	54,20	GCTTGAACACCTCCATAATC	59.649	45	0	0	0	5.9	0.350621	422,20	TCAGCTTCAGATTGGAGAAC	59.786	45	0	0	0	6.4	0.2136	369	0	0	0.56422
PtaqEST_lrc32929	25109	1225	0	24,20	TGCTACTCCGTCTGTCCTAC	59.946	55	0	0	0	6.9	0.053888	309,18	AGTGAGTGTGCGCATAGG	60.607	55.556	0	0	0	7.1	2.606831	286	0	0	2.660719
PtaqEST_lrc33177	25134	1226	0	128,20	ACATCCCATCTTAGCAGTTG	60.027	45	0	0	0	6.7	0.026898	497,20	TCTTCCTTGCTCTTCAATTG	60.633	40	0	0	29.77	7.2	0.633316	370	0	0	0.660214
PtaqEST_lrc33321	25146	1227	0	461,20	GAGATCGTCGCTTCTGATAG	59.872	50	0	0	0	5.6	0.127969	787,21	TCTGTGCTTATAGGCATATCC	59.75	42.857	0	5.09	41.02	7.1	1.24962	327	0	0	1.377589
PtaqEST_lrc33532	25172	1228	0	41,20	TACAACCCTTTCTTGCTCTG	60.705	45	0	0	0	6.7	0.705115	253,20	TGCAGGACAGAGAGTTTGTC	60.098	50	0	0	0	6.7	0.098219	213	0	0	0.803334
PtaqEST_lrc34348	25301	1235	0	244,20	GTGCATGAATCACCTCTAGC	60.18	50	0	0	0	7.2	0.179679	599,21	AGACACAGAACAACACGAGAG	58.67	47.619	0	0	0	6.4	2.329849	356	0	0	2.509528
PtaqEST_lrc34593	25333	1237	0	91,20	CATGTAACGGGCACTACAAC	61.467	50	0	0	0	6.4	1.46708	246,20	CAAGATAAGGAAGCCAGAAG	59.887	45	0	0	0	6.7	0.113188	156	0	0	1.580268
PtaqEST_lrc35069	25411	1238	0	129,20	TCCTTTGAGGAGCTATTGTG	60.483	45	0	0	38.64	7	0.482621	516,18	GGATCGTGCTTCTGTTCC	61.762	55.556	0	0	0	7.9	3.761698	388	0	0	4.244319
PtaqEST_lrc35396	25471	1239	0	218,20	GCCACACAGCTTCTAACTTC	60.027	50	0	0	0	6.4	0.027434	362,20	GAGCAGTCACAAGGTTGAAG	60.1	50	0	0	0	7	0.100345	145	0	0	0.127779
PtaqEST_lrc35920	25554	1246	0	7,20	GGTATGACTTGCACTTGGAC	59.945	50	0	0	0	7.9	0.055057	280,20	GCAAGTAGCAGCTGATCATC	60.646	50	0	8.71	42.59	6.6	0.64558	274	5.1	5.1	0.700637
PtaqEST_lrc36161	25589	1249	0	366,20	GCAGCAAGCTTCTCTACATC	60.256	50	0	0	38.93	6.3	0.256001	666,20	TTCATCGACAAGAAGAGAGC	60.023	45	0	0	0	7.9	0.023039	301	0	0	0.27904
PtaqEST_s36476	25646	1251	0	29,22	GTGCAATAGAAGGATGATAAAG	58.385	36.364	0	0	0	6.3	3.614568	160,20	GCAAGTAGCAGCTGATCATC	60.646	50	0	8.71	42.59	6.6	0.64558	132	0	0	4.260148
PtaqEST_lrc39380	26214	1262	0	33,20	TCTTGAGGTCCTTGTGAAAC	59.551	45	0	0	0	6.7	0.44911	436,20	ATCATCAGTGCCCAATAGTG	60.413	45	0	0	0	5.7	0.413288	404	0	0	0.862398
PtaqEST_lrc39405	26219	1263	0	49,20	ACAAATACCAGGCCTATAGC	59.755	45	0	0	42.6	7.1	0.245139	395,20	GGAAAGCAAGGTAGAAAGTG	59.814	45	0	0	0	6.7	0.186138	347	0	0	0.431278
PtaqEST_lrc39623	26268	1266	0	64,20	TCCTCTTCTCTTGCTCATTG	60.102	45	0	0	0	7.2	0.101685	507,20	CGTCTAGCCCACTATCTGAC	59.72	55	0	0	0	6.4	0.280327	444	0	0	0.382012
PtaqEST_lrc40273	26404	1269	0	132,20	CCCTCAATATCCACATGATC	59.634	45	0	0	31.25	6.6	0.365595	396,20	CTTCTCGCTCTACTCAGCAC	60.024	55	0	0	35.59	7.9	0.024383	265	0	0	0.389978
PtaqEST_lrc40490	26457	1271	0	19,20	AATGAAATTGAGGCTTGTTC	59.81	35	0	0	0	6.7	0.189578	381,20	AGAATTTGGTCGAAATCATG	60.255	35	0	0	27.21	6.9	0.254776	363	0	0	0.444354
PtaqEST_lrc40586	26478	1273	0	15,20	TGGAGACTTGATCACGTGTC	60.263	50	10.26	10.26	0	6.1	0.262757	139,20	GCAACCAAGTTTACAACTCC	60.105	45	0	0	37.36	7.6	0.105405	125	0	3.92	0.368162
PtaqEST_lrc41138	26601	1276	0	255,20	AACCTAGCACCATCAAGATG	60.027	45	0	0	36.89	6.6	0.026898	475,20	ATTGTGTTTGCACTTGAGTG	58.658	40	3.22	3.22	46.55	6.4	1.342091	221	0	0	1.368989
PtaqEST_c41237	26623	1278	0	212,19	CCAAGGTGTACCCTTCTTC	60.026	52.632	0	5.2	45.66	6.7	1.026269	580,20	AAGGTAGGAGGACGAACTAC	58.033	50	0	0	0	5.1	1.967293	369	0	0	2.993562
PtaqEST_lrc41714	26748	1283	0	76,20	TCTATTACTGCCCGTGAATC	60.552	45	0	0	0	6.6	0.552128	275,20	TGGTGATGACAATGAACGAC	61.247	45	0	0	0	7.8	1.247337	200	0	0	1.799466
PtaqEST_c42143	26859	1285	0	236,20	TGCTTGCAGAGTATTTGATG	59.558	40	0	0	0	6.9	0.441595	456,21	TCAGCAGATCAAGACACTAGC	59.482	47.619	0	0	0	7.2	1.517548	221	0	0.14	1.959143
PtaqEST_lrc43088	27108	1296	0	115,20	GAAACTTTCAGCAGGGTAAG	59.814	45	0	0	0	5.7	0.186138	286,20	TTCACACGCACACAGTTTAG	59.86	45	0	0	0	6.3	0.139827	172	0	0	0.325966
PtaqEST_lrc43844	27301	1302	0	198,20	GCCATGATAGCTTGACAGTC	60.18	50	0	0	0	6.4	0.179679	534,19	GAGACACAGAGGGCGTAAC	60.504	57.895	0	0	0	5.4	1.504134	337	0	0	1.683814
PtaqEST_lrc44083	27358	1307	0	264,20	ACAACATCCACGATGTCATC	60.097	45	0	3.21	44.29	6.6	0.097338	487,20	GTCCTCTTACTGCTGCAAAC	60.027	50	0	0	0	7	0.027434	224	0	0	0.124772
PtaqEST_lrc44980	27591	1311	0	104,20	GACATGAAGACAGCAAGCTC	60.02	50	0	0	0	7.9	0.019576	392,19	ATCCACTCACCCTCCTCAC	61.666	57.895	0	0	0	6.4	2.666261	289	0	0	2.685837
PtaqEST_lrc45563	27747	1313	0	14,18	ATTGCAAGCCAGTGAGTG	60.523	50	0	1.73	0	6.4	2.523113	147,18	CACACACCTTCCCACTTG	60.096	55.556	0	0	0	6.7	2.09631	134	0	0	4.619423
PtaqEST_lrc45919	27857	1317	0	182,20	GCTTGTAAAGAATGGTGGTC	59.879	45	0	0	0	7.9	0.120604	414,21	GAGTGAGAGCAGATCAGATCC	59.864	52.381	0	2.96	0	7.8	1.136253	233	0	0	1.256857
PtaqEST_lrc45919	27857	1318	0	182,20	GCTTGTAAAGAATGGTGGTC	59.879	45	0	0	0	7.9	0.120604	414,21	GAGTGAGAGCAGATCAGATCC	59.864	52.381	0	2.96	0	7.8	1.136253	233	0	0	1.256857
PtaqEST_lrc45990	27885	1319	0	61,21	TTTGACGCTATTCTACGAGTC	59.818	42.857	0	0	0	6.1	1.182373	211,20	TTGAAACCCATAGCTCAATC	60.478	40	0	0	0	6.9	0.478399	151	0	0	1.660772
PtaqEST_lrc46026	27900	1320	0	174,20	TGATGAAGAAGACGGAAATC	59.871	40	0	0	0	6.9	0.129051	333,21	GGAATCCTAAGTATTGGAACC	60.04	42.857	0	0	0	7.9	1.040294	160	0	0	1.169344
PtaqEST_lrc46459	28045	1324	0	60,20	GTTCAAAGAAGCAGGTAAGC	59.96	45	0	0	0	7.5	0.039667	333,20	GTGCCAAGCTCTACTGTGTG	61.054	55	0	0	0	6.4	1.054295	274	0	0	1.093962
PtaqEST_lrc46818	28170	1327	0	61,20	TCTTCCGAGCAGTCTTTAAG	60.328	45	0	0	0	6.3	0.327991	401,20	CAGGCTGTTAATCTGAGGTG	60.565	50	0	3.11	0	7.9	0.564648	341	0	0	0.89264
PtaqEST_lrc47234	28305	1332	0	87,20	AAGGTGAACAAGCATGAAAG	60.407	40	0	0	0	7	0.406713	515,19	AAGTCATGGAGGGCTACAG	60.34	52.632	0	0	0	5.7	1.339692	429	0	0	1.746405
PtaqEST_lrc47716	28465	1339	0	234,20	GGCCGATCAGTTAATTAGAG	59.964	45	0	0	0	5.7	0.036339	470,20	CACTGCACTTTGGTCTATGG	61.19	50	0	0	0	7.4	1.190032	237	0	0	1.226371
PtaqEST_lrc48607	28775	1341	0	209,20	TATCGTCGAAGAAGGTCATC	59.949	45	0	0	35.43	6.6	0.051258	600,20	ACATTCAGGGCATTCTGTAG	60.027	45	0	0	33.44	5.7	0.026898	392	0	0	0.078156
PtaqEST_lrc49522	29124	1346	0	47,20	ATCTGCTCCTGAATGTCATG	60.019	45	0	0	0	6.9	0.018984	459,20	CCCTCTCTGAGAAACTCCAC	60.803	55	0	5.14	0	7.9	0.803325	413	0	0	0.822309
PtaqEST_lrc49893	29245	1349	0	77,22	AGAGAAGCATAGGACCATATTC	59.212	40.909	0	0	0	5.9	2.787796	180,20	GAATATCACCGCCTTTCTAC	59.671	45	0	0	0	5.4	0.328625	104	0	0	3.116421
PtaqEST_c50129	29336	1352	0	248,20	TTCTCATGTTTCCAGAGAGC	59.786	45	0	0	26.75	7.9	0.2136	426,19	GGGTACAACCTCCAGACTG	60.1	57.895	0	0	36.89	6.4	1.100497	179	0	0	1.314097
PtaqEST_lrc50823	29563	1355	0	6,20	AGGTTGTTCAATGGTTTGAG	59.951	40	0	0	38.01	7	0.049003	375,20	ATGTGAGCTGCTTGAGAAAG	60.335	45	0	0	0	7	0.334542	370	0	0	0.383545
PtaqEST_lrc50872	29577	1356	0	37,20	AGAGACTTCGTGTTGCAAAG	60.334	45	0	0	0	7.3	0.333808	363,21	TTCTTGAATGAAGCCTTAATG	60.108	33.333	0	0	0	6.2	1.107798	327	0	0	1.441606
PtaqEST_lrc51736	29878	1364	0	317,20	GCGAGCTTGATAAAGTCTTC	59.959	45	0	0	0	6.7	0.0407	525,20	ACTCTGTAGCTCGCACGTAC	60.411	55	0	0	0	7.1	0.41058	209	14.56	21.89	0.451281
PtaqEST_lrc52438	30108	1367	0	205,20	ATGATGTGAATGGCTCATTC	60.021	40	12.51	12.51	43.54	6.9	0.021441	365,20	CGAAAGTGGGTGTTACAGTG	61.185	50	0	0	0	6.7	1.185127	161	0	0	1.206568
PtaqEST_lrc52438	30108	1368	0	205,20	ATGATGTGAATGGCTCATTC	60.021	40	12.51	12.51	43.54	6.9	0.021441	365,20	CGAAAGTGGGTGTTACAGTG	61.185	50	0	0	0	6.7	1.185127	161	0	0	1.206568
PtaqEST_lrc53779	30564	1375	0	121,20	GCCACTGTTGTCTCAAACTC	59.78	50	0	0	0	6.4	0.220169	416,20	CGTCCTGTGTAAGCTTCTTC	60.104	50	0	0	0	6.7	0.103915	296	0	0	0.324084
PtaqEST_lrc53877	30594	1376	0	3,19	CGCAGGTAAGGTAATGATG	59.796	47.368	0	0	0	6.9	1.203745	180,20	TAGCTTCCTCACAGCATCTC	60.102	50	0	0	0	6.3	0.10157	178	0	0	1.305315
PtaqEST_lrc53922	30606	1377	0	3,19	CGCAGGTATGACTCATGAG	59.435	52.632	17.55	17.55	0	6.6	1.565345	130,18	GATGTCGCATGTGTCATG	58.34	50	2.29	16.09	40.94	6.9	3.659638	128	15.85	19.65	5.224983
PtaqEST_lrc54604	30864	1380	0	57,21	CATACATGCCCTTGTATTGAC	60.105	42.857	0	0	34.62	6.7	1.104547	312,20	TGAAGTCTCTCCATGAGTGG	59.687	50	0	0	45.65	7.9	0.313225	256	0	0	1.417772
PtaqEST_lrc55044	31007	1382	0	25,20	AAAGCAATTAGTGTGGGTTC	59.886	40	0	0	0	7.9	0.113579	286,20	CCTTGAATGGCCTAACTAAG	60.251	45	0	0	0	6	0.251249	262	0	0	0.364828
PtaqEST_lrc55479	31155	1387	0	24,19	GATGAGGACGGTCTCTTTG	60.263	52.632	0	5.15	32.03	7.3	1.262815	247,20	ACATCCCGATGATTACAATC	59.569	40	0	8.02	37.62	6.9	0.430862	224	0	0	1.693677
PtaqEST_lrc55609	31204	1388	0	35,18	TGGTTGGACCATTTCTCC	61.922	50	0	0	40.87	7.9	3.922192	253,20	AAGCTTCAACTCTGGCTATG	60.105	45	0	0	0	5.9	0.105405	219	0	0	4.027597
PtaqEST_lrc56334	31451	1394	0	89,20	TTGCCTGAGAAAGCTTAAAG	61.039	40	0	0	0	6.3	1.03909	208,20	CGTCTATGGCGAGATAAGAC	60.255	50	0	0	0	6.4	0.254535	120	0	0	1.293626
PtaqEST_lrc56679	31571	1398	0	109,20	TTCGAAAGCTCCATCTATTC	60.106	40	0	0	0	5.9	0.106232	494,22	GAAGGAAAGTACATGAAACTGG	60.177	40.909	0	1.7	0	7.9	2.176685	386	0	0	2.282917
PtaqEST_lrc57887	31977	1408	0	71,21	CTCTCTACGGAGGTCAGAGAG	59.951	57.143	7.71	7.71	36.17	6.4	1.048784	170,20	CTCTGCAAGGATCTGATCTG	59.939	50	0	0	0	6.6	0.060729	100	0	0	1.109513
PtaqEST_lrc57887	31977	1409	0	71,21	CTCTCTACGGAGGTCAGAGAG	59.951	57.143	7.71	7.71	36.17	6.4	1.048784	170,20	CTCTGCAAGGATCTGATCTG	59.939	50	0	0	0	6.6	0.060729	100	0	0	1.109513
PtaqEST_lrc57933	31991	1410	0	39,21	CCAACTCTTTCCAAGTATAGG	58.699	42.857	0	0	0	7.1	2.301247	243,20	GAGTGCTTCGTGAGATTGAG	60.1	50	0	0	38.83	7	0.099928	205	0	0	2.401175
PtaqEST_lrc58630	32229	1414	0	89,20	GATCCCTTGTTTGTAAGTGG	59.729	45	0	0	0	7.9	0.270923	420,20	GGATGCACGAGTCTTAGATG	60.258	50	0	0	0	6.6	0.257684	332	0	0	0.528607
PtaqEST_lrc58784	32282	1415	0	32,20	AAGTTCAAGGTGTGTTGTCC	59.314	45	0	0	0	7.9	0.685515	160,20	ACACCTACCCAACCAACTAC	58.968	50	0	0	0	5.1	1.031758	129	0	0.56	1.717273
PtaqEST_lrc59059	32380	1419	0	207,20	TCACTTTGATAGGCCTTGTC	60.18	45	6.3	7.07	0	6.7	0.179772	380,21	AGAGAGAGATACCGCTTGATC	59.884	47.619	0	0	0	6.6	1.115558	174	0	0	1.29533
PtaqEST_lrc59059	32380	1420	0	207,20	TCACTTTGATAGGCCTTGTC	60.18	45	6.3	7.07	0	6.7	0.179772	380,21	AGAGAGAGATACCGCTTGATC	59.884	47.619	0	0	0	6.6	1.115558	174	0	0	1.29533
PtaqEST_lrc59091	32399	1421	0	48,20	CATAGCAATGAGCACACATG	60.019	45	0	0	46.61	6.6	0.018508	260,20	TGTGCGCATTACTATCAATC	59.645	40	0	0.36	0	6.9	0.354656	213	20.38	17.06	0.373164
PtaqEST_lrc60046	32791	1433	0	239,20	TGGTAAAGGAGGTAGGAGTG	59.504	50	0	0	0	6.4	0.495839	667,20	CAGGTGATGATCAGGACTTG	60.098	50	0	0	0	6.7	0.097906	429	0	0	0.593745
PtaqEST_lrc60727	33093	1438	0	53,20	GCAGGTGAAGGATGATAAAG	59.954	45	0	0	0	6.3	0.045702	236,20	ACATCCCGATGATTACAATC	59.569	40	0	8.02	37.62	6.9	0.430862	184	0	0	0.476565
PtaqEST_lrc62460	33943	1456	0	90,20	CCTCATCACGATGATCAGAG	60.097	50	3.09	3.09	41.36	6.7	0.097465	376,20	ACATTCGATGATCGTTTCTC	59.636	40	0	0	41.64	6.7	0.363677	287	0	2.9	0.461142
PtaqEST_lrc64794	35127	1475	0	12,20	AACTATAATGGGCAGCTTTC	59.897	40	0	0	0	7	0.102991	424,22	GGGAGGTGAATATTCAATAGAC	59.28	40.909	0	2.17	36.61	5.4	2.719645	413	0	0	2.822636
PtaqEST_lrc64895	35181	1477	0	58,20	GACAAAGTTCTGAGGCTTTG	60.028	45	19.08	19.08	31.42	7.3	0.027648	224,20	ATGACGATGATGGAGGAATC	61.587	45	0	0	0	6.6	1.587129	167	0	0	1.614776
PtaqEST_lrc65189	35319	1479	0	19,18	TCCTGCGCTTACAAATTC	60.973	44.444	0	7.66	0	6.9	2.973375	130,20	GTACAACCACGGAAGACATG	60.652	50	0	0	0	6.6	0.6518	112	0	0	3.625175
PtaqEST_lrc65260	35356	1482	0	45,20	GGATGGTGTTGAAAGAGATG	59.707	45	0	0	0	6.6	0.29349	323,20	ACATCCCGATGATTACAATC	59.569	40	0	8.02	37.62	6.9	0.430862	279	0	0	0.724353
PtaqEST_lrc65277	35364	1483	0	94,20	AGCTATTTCGTGAGCAGATC	59.803	45	0	1.3	0	6.3	0.19717	247,20	CTTGCTTGAGGATGAAAGAC	59.796	45	0	0	0	6.4	0.204003	154	0	0	0.401173
PtaqEST_lrc65920	35691	1487	0	100,20	ATACCGCAAGTTACAACCTC	59.96	45	0	0	0	7.6	0.039667	462,20	TGCAAATCTCACATTTGTTG	59.864	35	0	4.76	44.48	7	0.136153	363	0	0	0.175821
PtaqEST_lrc66353	35914	1491	0	22,20	CATATGAACCGCTAACTTTC	58.278	40	0	0	0	7	1.722315	295,20	CTTTATCTTCTTCGCAGAGC	60.253	45	0	0	34.69	7.9	0.252899	274	0	0	1.975214
PtaqEST_c66642	36059	1493	0	16,22	CCAATAATGGGTGTAGAACTTG	61.137	40.909	0	0	39.83	6.7	3.136805	135,20	ATTCTAGGCCTTCACAAATG	59.96	40	0	0	0	7.2	0.040404	120	0	0	3.177209
PtaqEST_lrc66922	36205	1499	0	25,21	CATAGCGCAGAGAAGATAATC	59.607	42.857	0	0	0	5.9	1.393114	422,20	ATCTCGCAAGTTTCTTGAAG	60.031	40	2.52	5.55	38.51	7	0.030576	398	0	0	1.42369
PtaqEST_lrc67048	36275	1500	0	102,20	AGAATTAAGCCCAAATTCAC	59.61	35	0	10.88	38.45	6.7	0.38954	388,20	CTCGCATCTCTGGTAGTTTG	60.793	50	0	0	0	7	0.793058	287	0	0	1.182599
PtaqEST_lrc67547	36532	1502	0	8,18	GTTTGCAACACCCTTCTC	59.185	50	0	0	0	6.7	2.814511	168,20	CCTCCTTTGACACATGTTTC	59.945	45	0	0	0	6.7	0.054722	161	0	0	2.869233
PtaqEST_lrc67693	36602	1504	0	17,20	GACCAAACGTCATAGACCAG	60.024	50	0	0	38.07	7.9	0.023826	390,20	GGAAGACAGGATAGCATTTC	59.054	45	0	0	0	6.9	0.946284	374	0	0	0.97011
PtaqEST_lrc68762	37176	1522	0	2,20	GCGCAGGTAAGAGACTAAAC	60.034	50	0	0	0	6	0.033889	203,22	TGTGTACGTTATTTCGTCCTAC	59.197	40.909	0	0	39.88	6.9	2.803088	202	0	0	2.836977
PtaqEST_lrc69017	37320	1527	0	82,20	ACATCCCATCTTAGCAGTTG	60.027	45	0	0	0	6.7	0.026898	395,20	CGTGCGTATTTCTTCATTAG	59.377	40	0	0	0	5.9	0.622749	314	0	0	0.649647
PtaqEST_s70067	37843	1532	0	209,20	CTGAAATTGGACCTCAATTC	59.65	40	0	0	45.39	6.9	0.349893	356,20	TCTAGCGGTCTTGTTCTACC	59.881	50	0	0	0	6.9	0.119173	148	0	0	0.469066
PtaqEST_lrc70339	37993	1535	0	153,20	TGAAGCTATTGCATCATGTG	59.942	40	0	3.98	35.6	6.6	0.057774	358,18	GATCCCAATTGCAATCAC	59.682	44.444	0	7.38	0	6.3	2.318136	206	0	5.17	2.37591
PtaqEST_lrc71501	38580	1548	0	40,19	TTTGTCTCATAGGCCAATG	59.706	42.105	0	0	0	7.2	1.293608	353,20	CCGATATTCATTGGAGTTTC	60.032	40	0	0	32.9	6.7	0.0322	314	0	0	1.325808
PtaqEST_lrc71727	38702	1553	0	2,20	GCGCAGGTATGTATTCTGAG	61.081	50	0	0	0	6.7	1.080721	224,19	TCGTATCTTGTTGCACCAC	59.935	47.368	0	0	0	7.6	1.065236	223	0	0	2.145957
PtaqEST_lrc71916	38785	1554	0	109,20	ACGGCTTTCTGTACCTGTAG	59.957	50	0	0	0	5.7	0.042795	351,20	CACTTCGACAGTACCCTCAG	60.021	55	0	0	28.03	6.7	0.021441	243	0	0	0.064237
PtaqEST_c72224	38926	1559	0	114,20	TCCTTTCCAAGCATGTAAAG	60.988	40	0	0	0	6.3	0.987535	360,21	CTCAAATTTGTGCTCTTTGAG	60.032	38.095	6.76	6.76	0	7	1.032016	247	0	0	2.019551
PtaqEST_lrc72753	39204	1566	0	18,20	GCTTCTAGGCATAACACACC	60.18	50	0	0	0	7.6	0.179851	160,18	GCTGGACAAAGGAAGGAG	61.4	55.556	0	0	0	7.9	3.400035	143	0	0	3.579886
PtaqEST_lrc73214	39446	1571	0	22,20	AGTAAGTGCTCCATCGTGAG	59.946	50	0	0	0	6.4	0.053888	336,20	ACGTACGTTCGGTTAGTTTC	60.18	45	0	17.73	33.11	6.7	0.179947	315	0	0	0.233835
PtaqEST_lrc73285	39473	1572	0	211,20	GCACAACAGTCGAGTCTAGG	60.18	55	0	0	0	7.2	0.179643	344,20	TATAGCCCTGGTTGACTACC	59.812	50	0	0	46.1	6.9	0.18785	134	0	0	0.367493
PtaqEST_lrc73412	39532	1574	0	14,20	GTTGATGCATCTGCGATTAG	61.63	45	0	12.53	43.58	5.9	1.630027	333,20	CGTCGTCTCTCGTTAGTACC	59.952	55	0	0	39.11	6.6	0.048209	320	0	0	1.678236
PtaqEST_lrc74824	40253	1587	0	23,20	TACCCATCAGTGTTCTCCAC	59.778	50	0	0	43.02	7.9	0.221626	206,20	GCTGGAGTTCCTTAGTGAAG	59.274	50	0	0	34.74	7	0.725977	184	0	0	0.947603
PtaqEST_lrc75030	40358	1589	0	43,20	TAATCGAATCTTAGCACAGG	58.545	40	0	0	0	7.9	1.454832	307,20	AGCAATCGGTTCTGTATCAC	59.95	45	0	0	0	6.3	0.050448	265	0	0	1.50528
PtaqEST_c75371	40537	1592	0	4,20	GCAGGTAAGGCATAATATCG	61.1	45	0	0	0	7.6	1.100245	254,20	CACACAAGTGCTGGTTATTG	59.39	45	0	0	35.27	6.2	0.609857	251	0	0	1.710102
PtaqEST_lrc77190	41418	1610	0	68,21	TGCTCTCAGGTAAGTTACAGG	59.367	47.619	0	0	0	7.9	1.632555	298,20	ATGCCATTGGTTGTGAGTAG	60.643	45	0	0	0	5.4	0.642691	231	0	0	2.275245
PtaqEST_c77265	41451	1612	0	79,20	AAGCAATCCAAACTTGAAAC	60.033	35	0	0	0	6.7	0.033396	304,20	TTTAGTTCGTCCTTTCGTAG	58.218	40	0	0	0	7.4	1.782104	226	0	0	1.815501
PtaqEST_lrc77540	41581	1614	0	5,20	CAGGTTGTGAGTCAAACAAG	58.084	45	3.4	11.75	40.72	6.7	1.915826	237,20	ACAAGACGAAGAAGCAACTG	60.334	45	0	0	0	6.7	0.333808	233	0	0	2.249634
PtaqEST_s77720	41673	1616	0	45,20	CTACTCCAATCTCGCAGAAC	59.874	50	0	0	29.86	6.4	0.126468	239,20	GAGAGGAGAGACAGCCACTC	60.421	60	0	0	33.46	6.4	0.421119	195	0	0	0.547587
PtaqEST_lrc77930	41772	1623	0	49,20	CATCATCAATGCCAATAGTG	59.237	40	0	0	0	5.7	0.763275	253,20	AATGAAAGTAGGGAGGTGTG	59.196	45	0	0	0	6.4	0.803918	205	0	0	1.567193
PtaqEST_lrc78187	41889	1628	0	44,19	ATGGGAACGTAAGAAGAGC	60.182	47.368	0	0	43.62	7.9	1.18163	170,20	TATCAGCACTCATGGAGACC	60.019	50	0	0	29.94	7.6	0.018984	127	0	0	1.200614
PtaqEST_lrc78488	42022	1635	0	130,21	AAAGGAGGTGATTGAGAGAAC	59.59	42.857	0	0	0	6.4	1.410285	270,20	CTAGGTTGGTTAGGGTAAGG	59.332	50	0	0	0	7.5	0.668133	141	0	0	2.078418
PtaqEST_lrc78567	42061	1637	0	44,20	GGATGGTGTTGAAAGAGATG	59.707	45	0	0	0	6.6	0.29349	256,18	GATCGATCGAGCAGCTAC	59.516	55.556	0	10.27	0	6.9	2.484007	213	0	0	2.777498
PtaqEST_lrc78712	42135	1639	0	83,20	CATGTTTGGAAGGATGATTC	60.026	40	0	0	0	6.6	0.025596	249,20	GGAGTGCTAGTACGAAGAGG	59.352	55	0	1.49	0	7.9	0.648422	167	0	0	0.674018
PtaqEST_lrc78806	42187	1640	0	82,20	AGGTATATCCTTGCCTCCTC	60.614	50	0	0	40.84	7.9	0.614262	267,20	CGCAAGACAAGTAACACATG	59.629	45	0	0	43.02	6.6	0.370644	186	0	0	0.984905
PtaqEST_lrc79461	42476	1647	0	83,20	CTTCATGGTAGTCCAACCAC	59.788	50	0	0	46.77	7.6	0.211643	291,20	CAGAAACTCAGTTCGCAGAC	60.338	50	0	0	29.75	6.4	0.33755	209	0	0	0.549193
PtaqEST_lrc79695	42596	1650	0	12,20	AATTGAGCCTCCATATGTTG	60.329	40	0	0	0	7	0.329354	140,20	TCTTCTCATTTGGGTCCTAG	59.424	45	0	0	0	7.2	0.576388	129	0	0	0.905742
PtaqEST_lrc79817	42652	1651	0	8,20	GTGATCTCCAAACCACTCTG	59.372	50	0	0	0	6.7	0.627723	162,20	ACTGCAGAGAGCACAATCTG	60.422	50	0.23	20.13	43.73	6.6	0.421811	155	0	4.15	1.049533
PtaqEST_lrc80230	42834	1658	0	14,19	CTCATGGGTCATTCTGGTC	60.431	52.632	0	0	0	7.9	1.431344	132,20	TGCGTTTCTACAATTTGTTG	60.105	35	0	0	0	7	0.104932	119	0	0	1.536276
PtaqEST_lrc80778	43092	1663	0	118,20	GAGCTTGCTATACGGACAAC	60.403	50	0	0	0	6.4	0.402828	253,22	AAGAACGTTACGTACTTCTACG	58.623	40.909	5.75	14.69	37.39	7.4	3.376916	136	0	0	3.779744
PtaqEST_lrc80944	43166	1665	0	28,18	TTGCAGCCAGAGCATAAG	61.649	50	0	0	38.56	5.9	3.648692	283,20	CAGCATACTTCCCACAGAAC	60.257	50	0	0	0	6.4	0.257321	256	0	0	3.906013
PtaqEST_lrc81024	43211	1667	0	33,20	AAGCCAAATAGCAATTTCTC	60.039	35	0	0	27.56	6.7	0.038735	238,20	CACACCACCTTTCTCAACAC	60.26	50	0	0	0	6.4	0.260332	206	0	0	0.299067
PtaqEST_lrc81537	43430	1673	0	288,20	TTTGGATGAAGAGAGGAATG	59.949	40	0	0	0	6.9	0.050933	418,20	CCATCGACTCCTATGTTGAG	60.102	50	0	0	29.95	7	0.101685	131	0	0	0.152618
PtaqEST_lrc81721	43520	1676	0	98,20	TCAAATGGCAGATGACTAGG	60.874	45	0	1.26	0	7.2	0.87369	233,20	GGCTCAAGGATCATCATAAG	59.725	45	0	0	0	5.9	0.275264	136	0	0	1.148954
PtaqEST_lrc81864	43584	1678	0	89,21	CACAGTAGACTCCTGCATGTG	60.019	52.381	0	0	28.74	6.6	1.018935	375,20	GTTCACAGAATCTGGCACTG	60.503	50	0	0	31.58	6.7	0.502869	287	0.39	0.39	1.521804
PtaqEST_lrc81894	43599	1680	0	49,20	CCGAAGAAATCTGTGATCTG	60.258	45	0	0	0	6.6	0.25758	270,20	AAGCAGTTGGCAAGATATTC	60.106	40	0	0	45.76	5.9	0.106487	222	0	0	0.364066
PtaqEST_lrc82235	43753	1690	0	36,19	GATGAGGACGGTCTCTTTG	60.263	52.632	0	5.15	32.03	7.3	1.262815	258,20	ACATCCCGATGATTACAATC	59.569	40	0	8.02	37.62	6.9	0.430862	223	0	0	1.693677
PtaqEST_c82348	43809	1694	0	168,20	TGGCCTTCTGGATATATTTC	60.035	40	0	1.15	32.04	6.9	0.034961	479,18	TCAATGGCGAGCACTATC	60.85	50	0	0	0	5.6	2.849661	312	0	0	2.884622
PtaqEST_lrc82433	43843	1697	0	21,21	TGCTAGAAGAAGGACGTGTAG	59.591	47.619	0	0	0	5.7	1.409108	199,20	TCCTCCTAACCTCACCTCTC	60.564	55	0	0	0	6.4	0.563595	179	0	0	1.972703
PtaqEST_lrc82623	43925	1700	0	68,20	CTCTGATGGAGAAAGAGCAC	59.229	50	0	0	40.92	7.9	0.771377	213,20	CGTCCTCTCTGTGTTGACTG	60.262	55	0	0	0	6.4	0.261932	146	0	0	1.033309
PtaqEST_lrc82891	44042	1707	0	29,21	TTGGTCTGACTCACATGTACC	59.146	47.619	0.08	0.08	0	6.6	1.85378	218,20	GTTAGTACGTGCGGAGTGTC	60.488	55	0	0	0	6.1	0.487808	190	3.56	0.2	2.341587
PtaqEST_lrc82972	44074	1709	0	76,19	GCAAACCCTAGGAAATCTC	59.881	47.368	0	0	0	6.3	1.11919	218,20	AAACAGGCATAGGCGTATAG	60.816	45	0	0	40.01	4.9	0.816161	143	0	0	1.935351
PtaqEST_lrc83226	44184	1713	0	29,20	GACGTGGAATGAACAAAGTC	59.866	45	0	0	0	6.4	0.134123	207,19	TGCAGGGAATTCAGAGATC	60.83	47.368	0	0	0	6.3	1.830182	179	0	0	1.964306
PtaqEST_lrc84008	44523	1726	0	352,20	GAGGATGATCACGTCTCATG	59.766	50	0	8.69	30.3	6.9	0.234294	557,20	CCAGACCCAGAAACAATATC	59.498	45	0	0	0	5.5	0.502324	206	0	0	0.736618
PtaqEST_lrc84208	44603	1731	0	6,20	AGGTCACACAAGGTTAGAGG	58.864	50	0	0	0	7.9	1.135952	180,20	GGCAGATAGAGAAGGATTTG	59.36	45	0	0	0	7.2	0.639501	175	0	0	1.775452
PtaqEST_lrc84719	44815	1736	0	259,20	GCTTCCTTAATGGATCAAAG	59.891	40	0	0	41.78	7.3	0.109137	409,20	CACGTTTATTCCTCCATCTC	59.727	45	0	0	0	6.3	0.273083	151	0	0	0.38222
PtaqEST_lrc85161	44983	1739	0	6,20	AGGTCTCAGGTTCACATGTG	59.44	50	16.23	16.23	0	6.6	0.560138	212,20	CACATGTGAACAATGCACAG	60.012	45	0	17.41	0	6.7	0.011534	207	25.28	25.28	0.571673
PtaqEST_lrc85179	44991	1740	0	7,20	ACCGGTTTCTCTCTCTAAGC	60.909	50	0	3.84	0	7.5	0.909158	150,20	CCGGTGTAGCAACTTTAGAG	60.765	50	0	0	0	5.7	0.764967	144	0	0	1.674125
PtaqEST_lrc85890	45258	1746	0	70,20	GTGCCTATATGTGGGTGAAG	60.408	50	0	0	0	7	0.407783	261,20	GCGTTCTATGTCTTCCTACG	60.476	50	0	0	0	7.4	0.47604	192	0	0	0.883823
PtaqEST_lrc86218	45386	1753	0	21,20	GAAATTTCACAATGCAAATG	59.277	30	0	9.69	0	7.2	0.722898	195,20	CCTCGTACCTACCTTTCTTC	58.867	50	0	0	0	6.7	1.133255	175	0	0	1.856154
PtaqEST_lrc86378	45448	1756	0	42,22	CACAGAAGTACATTTCCAGAAG	58.295	40.909	0	0	0	6.7	3.704715	157,19	GAACTACCCACCGAGCTAG	60.566	57.895	0	0	0	7.2	1.565726	116	0	0	5.270441
PtaqEST_lrc86522	45509	1760	0	60,20	AGCTGCGAGAATAAAGTGTG	60.928	45	0	0	0	6.4	0.928224	159,20	GGCAAACTTACAAGCTTGTC	60.549	45	11.84	26.94	38.71	6.7	0.549186	100	0	0	1.477411
PtaqEST_lrc86766	45619	1766	0	3,22	GGCCTCACAATGTAGAAATAAG	60.721	40.909	0	0	0	5.9	2.720732	192,20	CCCTGTCTTGTTCACAATTC	59.945	45	0	0	31.38	6.9	0.054722	190	0	0	2.775454
PtaqEST_lrc87139	45761	1776	0	4,20	GCGGGTCTAAATATCAACTG	60.544	45	0	0	0	6.7	0.543677	154,20	CATTTGGTCCTTCTGAAGAC	59.328	45	6.04	9.72	0	6.4	0.671596	151	0	0	1.215273
PtaqEST_lrc87473	45909	1785	0	5,20	CAGGTTCGCACTTATTATTC	58.278	40	0	0	0	5.9	1.722315	110,20	TACTTCAAATTGTGGCTGTG	59.326	40	0	0	0	6.7	0.673985	106	0	0	2.3963
PtaqEST_lrc87715	46008	1790	0	18,20	CCACCGAACTATGATACAAG	58.124	45	0	0	0	6.7	1.876401	134,20	CCTCGGAGGATGTTAATAAC	59.526	45	0	15.39	38.61	5.6	0.474073	117	0	0	2.350475
PtaqEST_lrc88146	46191	1795	0	5,20	CAGGTCTTGCAAATAGATCC	59.954	45	0	0	0	7.8	0.045702	161,20	CTGCCTGAAGGATCTAGTTC	59.037	50	0	0	34.79	6.4	0.962543	157	0.6	0.6	1.008245
PtaqEST_lrc88394	46301	1797	0	0,22	GGAGGAAATGATAATGAATGAG	60.038	36.364	0	0	0	6.6	2.037711	126,20	GTATATGGACGCATGCTCAC	61.182	50	0	4.8	0	6.4	1.181653	127	0	0	3.219364
PtaqEST_s88747	46453	1804	0	7,20	AGAACCTCACAGGCTTACAC	59.019	50	0	0	40.48	5.4	0.980896	126,20	GAGAAGAAGCAGAGGTCATG	59.229	50	0	0	0	6.9	0.771377	120	1.18	4.84	1.752273
PtaqEST_lrc88820	46475	1805	0	31,22	TGGGTATGAAGAAAGGAAATAC	60.244	36.364	0	0	0	5.6	2.244381	132,19	CTTTCCTCGTGTCTTCTCC	59.863	52.632	0	0	0	7.9	1.137428	102	10.59	10.59	3.381809
PtaqEST_c89578	46729	1821	0	187,20	GTGTCTGGACAAGAGGCTAG	59.314	55	0	2.26	39.94	7.2	0.685515	631,20	AATTCTGTTGCTCACCTGAG	59.867	45	0	0	43.13	6.7	0.132562	445	0	0	0.818078
PtaqEST_s89637	46747	1823	0	43,20	TCTGGAAATCTTACCAGCTC	59.575	45	0	0	28.76	7.9	0.425012	180,19	CGGATGTCAATCTGAGTGG	61.676	52.632	0	1.39	36.36	7.9	2.676236	138	0	0	3.101247
PtaqEST_s91011	46955	1845	0	36,20	CGGAGATCATAACCTCACAG	60.102	50	0	0	0	6.7	0.101685	153,20	GAGAAGAAGCAGAGGTCATG	59.229	50	0	0	0	6.9	0.771377	118	0	0	0.873061
PtaqEST_s92483	47115	1864	0	254,20	GAAGCTCATGAAGGAGAACC	61.246	50	0	0	33.28	7.9	1.246433	364,19	CCCTTACCCTTACCTTACC	59.606	52.632	0	0	0	7.2	1.39373	111	0	0	2.640163
PtaqEST_s92716	47144	1868	0	21,20	GCTGGAGGAGTACAATCATG	60.023	50	0	0	0	6.9	0.023039	123,20	ATTATTCCATGAGCGTTAGC	60.467	40	0	0	45.58	7.5	0.466785	103	0	0	0.489823
PtaqEST_s92856	47153	1870	0	259,20	CATCGCTGTAGCTCCTACTG	61.094	55	1.74	1.74	33.54	5.7	1.093638	378,19	ATCAGCTTGTGCAGGAAAG	61.604	47.368	0	0	40.6	7	2.604033	120	0	0	3.697671
PtaqEST_s94773	47360	1891	0	201,20	CCTAGTCCTGCACTCAACAC	59.941	55	0	0	32.6	6.4	0.058636	455,19	CTTCTCCTTCTCCCATCAC	59.373	52.632	0	0	0	6.3	1.626944	255	0	0	1.685579
PtaqEST_s95249	47410	1896	0	43,20	CCTTTGGGATTATACGATTC	59.824	40	0	0	31.14	6.6	0.175729	336,20	GCTGTCCCAGAACTCATATG	60.023	50	0	0	28.07	5.8	0.023039	294	0	0	0.198767
PtaqEST_s95488	47438	1899	0	3,18	CGCAGGTGAGATCAGAAG	59.926	55.556	0	0	0	6.7	2.0743	224,20	CTCTAATGGTTGCTCCACTC	59.642	50	0	0	46.38	6.4	0.358379	222	0	0	2.432678
PtaqEST_s95576	47455	1901	0	169,20	CTCAGTTGATGCAGAAGAGG	60.18	50	0	0	0	7.9	0.17963	410,20	GAGAGAATGGCACTGAAATG	60.18	45	0	0	0	7.2	0.179685	242	0	0	0.359314
PtaqEST_s95678	47470	1902	0	27,20	GGATGGTGTTGAAAGAGATG	59.707	45	0	0	0	6.6	0.29349	276,19	TCTTTCATGCAGCGTCTAC	59.778	47.368	0	0	0	5.4	1.222021	250	4.65	19.57	1.515511
PtaqEST_s97109	47622	1921	0	6,19	AGGTTGATCTGGGATATGG	59.946	47.368	0	0	0	7.4	1.054329	270,20	CATCCCGATGATTACAATTC	60.405	40	0	0	37.62	6.9	0.405353	265	0	3.46	1.459682
PtaqEST_s101191	48145	1958	0	46,20	ACATCAAGCTCAAGGTCTTG	59.867	45	1	1	40.08	7	0.132562	366,20	CTTCTCCAACTAGCCTCTCC	60.998	55	0	0	0	7.9	0.99776	321	0	0	1.130322
PtaqEST_s101324	48163	1959	0	42,20	CAGATCAGATCCTTGCAGAG	59.939	50	0	0	0	6.7	0.060729	197,20	AACAGCTTCGTGAAAGACAG	60.334	45	0	0	33.07	6.4	0.333808	156	0	0	0.394537
PtaqEST_s101751	48219	1964	0	110,20	CGACCGATCTATGTTGTATG	58.712	45	0	0	0	5.6	1.288004	356,20	ACAAGATGGATATGGAGTGG	59.324	45	0	0	0	7.9	0.675785	247	0	0.23	1.963789
PtaqEST_s104264	48505	1977	0	5,20	AGGTGGGATATGGAGATTTC	60.699	45	0	0	0	6.9	0.698848	258,20	CACATCCCGATGATTACATC	60.493	45	0	8.02	44.03	6.3	0.492958	254	0	0	1.191806
PtaqEST_s104445	48521	1979	0	18,20	ATCTGTGGGAAAGGTTTAAG	59.162	40	0	0	0	6.3	0.838306	169,20	GTACCACAGCAAGCTCTCTG	60.416	55	1.06	1.06	0	6.7	0.415895	152	0	0	1.254201
PtaqEST_s106246	48759	1995	0	60,20	GTTCAAAGAAGCAGGTAAGC	59.96	45	0	0	0	7.5	0.039667	294,20	GTTCGCAATTTCTCTCAATC	60.029	40	0	0	0	6.9	0.029126	235	0	0	0.068793
PtaqEST_s106545	48811	1997	0	5,19	CAGGTCAAAGGGTGATGAG	60.999	52.632	0	0	34.69	6.6	1.999295	254,20	AATCTGCTGTGGTTTGCTAC	60.407	45	0	0	0	6.9	0.407018	250	0	0	2.406312
PtaqEST_s108303	49032	2010	0	52,20	ATTCAGGTAGGGATCACCTC	60.407	50	0	0	45.23	7.6	0.40717	178,18	CTACGCCACCAACTTCAC	60.267	55.556	0	0	0	6.7	2.266557	127	0	0	2.673727
PtaqEST_s109088	49115	2016	0	36,18	AAGCAAGGGAGACGAAAC	61.295	50	0	0	0	6.7	3.295127	136,18	CCACATGCTGCTTTCTTG	61.436	50	0	0	0	7	3.435686	101	0	0	6.730813
PtaqEST_s110904	49338	2029	0	54,20	AATAACCATGCACCTCTGAG	60.027	45	0	0	0	6.7	0.026898	180,20	CACACACAAAGGTCATCTTG	58.454	45	0	0	31.74	7	1.54632	127	0	0	1.573218
PtaqEST_s110904	49338	2030	0	54,20	AATAACCATGCACCTCTGAG	60.027	45	0	0	0	6.7	0.026898	180,20	CACACACAAAGGTCATCTTG	58.454	45	0	0	31.74	7	1.54632	127	0	0	1.573218
PtaqEST_s112376	49523	2036	0	4,20	GCAGGTTGAAAGAGATGATG	60.18	45	0	0	0	6.9	0.179685	226,20	CCAAGTAGCAGCTGATCATC	60.49	50	0	8.71	0	6.6	0.490361	223	0	0	0.670046
PtaqEST_s112402	49529	2037	0	29,22	TGCAATAGAAGGATGATTAAAG	59.158	31.818	0	0	0	6.3	2.842488	167,20	GCAAGTAGCAGCTGATCATC	60.646	50	0	8.71	42.59	6.6	0.64558	139	0	0	3.488068
PtaqEST_s113269	49641	2038	0	7,20	GGTAGATTTCGATGGTGATG	60.103	45	0	0	0	6.9	0.102871	199,20	GCAAGTAGCAGCTGATCATC	60.646	50	0	8.71	42.59	6.6	0.64558	193	0	0	0.748451
PtaqEST_s115426	49918	2044	0	32,20	GGATGGTGTTGAAAGAGATG	59.707	45	0	0	0	6.6	0.29349	258,20	GCAAGTAGCAGCTGATCATC	60.646	50	0	8.71	42.59	6.6	0.64558	227	0	0	0.93907
PtaqEST_s117401	50146	2055	0	35,20	CCAACCCTTCTCTTACTCAG	59.123	50	0	0	0	6.7	0.877181	134,20	CGAGAGGTACAGAGAAGCAC	59.553	55	0	0	0	7.9	0.446881	100	3.22	10.34	1.324062
PtaqEST_s117480	50157	2057	0	157,20	CCAATCTCAGCTTGATAACC	59.954	45	0	0	0	7.2	0.045702	335,20	CTTAATCTGGAGGGTCAGTG	59.488	50	0	0	33.44	6.7	0.512289	179	0	0	0.557991
PtaqEST_s120005	50412	2075	0	3,20	CGCAGGTCAGAATAAAGATC	60.18	45	0	0	0	6.3	0.179839	284,19	ATACGCAGAGGACGAGAAG	60.809	52.632	0	0	0	6.7	1.808732	282	0	0	1.988572
PtaqEST_s121014	50533	2080	0	21,19	GATGAGGACGGTCTCTTTG	60.263	52.632	0	5.15	32.03	7.3	1.262815	240,20	CATCCCGATCGATTATAATC	60.18	40	10.24	10.24	0	5.9	0.17994	220	0	0	1.442755
PtaqEST_s121234	50553	2083	0	35,20	TTACAGGAGTCCCAGACATG	60.1	50	0	0	30.7	6.6	0.100048	360,20	GAGAGCTGCGTAGTTGTTTG	61.167	50	0	0	0	7	1.16732	326	0	0	1.267367
PtaqEST_s121568	50589	2085	0	3,20	CGCAGGTAAACCTCATATTG	61.418	45	0	0	42.02	6.2	1.418267	102,20	GAGGGAGGTTTGAGAGTACG	61.385	55	0	0	0	7.1	1.38535	100	4.96	0	2.803617
PtaqEST_s121688	50598	2087	0	91,20	ACCTTGTAGAACTGGAGCAC	59.019	50	0	0	0	7.9	0.980896	403,20	TTCTCCAACCTGTGAAGATG	60.259	45	0	0	0	6.6	0.259066	313	0	0	1.239962
PtaqEST_s123621	50833	2099	0	29,20	GGATGGTGTTGAAAGAGATG	59.707	45	0	0	0	6.6	0.29349	245,18	GATCATCGAGCGAGCTAC	59.516	55.556	0	0	0	6.9	2.484007	217	0	0	2.777498
PtaqEST_s125503	51042	2115	0	35,19	GATGAGGACGGTCTCTTTG	60.263	52.632	0	5.15	32.03	7.3	1.262815	250,20	ACATCCCGATGATTACAATC	59.569	40	0	8.02	37.62	6.9	0.430862	216	0	0	1.693677
PtaqEST_s126182	51129	2120	0	193,20	TCCAGAACGAGTGCTTAAAC	60.632	45	0	0	0	6	0.631791	316,21	ACTACCCACGGAAGTATTAAG	58.516	42.857	0	0	43.7	6.3	2.484068	124	0	0	3.115859
PtaqEST_s126863	51207	2127	0	65,20	GGGAAGTGAGAGTTTACTGC	58.962	50	0	0	0	7.9	1.037582	175,20	CATACACACTGTTGCACAGG	59.438	50	1	6.91	46.92	7.9	0.562344	111	0	0	1.599926
PtaqEST_s128250	51389	2139	0	13,20	CTTCCATGCTTTCAAAGAAG	60.623	40	0	0	28.9	6.7	0.622852	180,21	AAGGAAGTAAAGGACGTAGTG	58.343	42.857	0	0	42.29	5.7	2.657418	168	0	0	3.28027
PtaqEST_s128409	51410	2140	0	26,20	CGAGTGCAATAGAAGGATTG	61.08	45	0	0	36.65	6.9	1.07951	216,20	ACATCCCGATGATTACAATC	59.569	40	0	8.02	37.62	6.9	0.430862	191	0	0	1.510373
PtaqEST_s129697	51561	2147	0	55,20	TCCATAAGGGTGCTTAACTC	59.96	45	0	0	35.93	6.4	0.040404	437,20	GAATTTAGGGCTCTCTTCAG	59.009	45	0	0	0	7	0.990944	383	0	0	1.031348
PtaqEST_s130057	51599	2148	0	20,20	GCACTTGGACAGCTAGTACC	59.875	55	0	0	0	6.6	0.125404	277,20	GCAAGTAGCAGCTGATCATC	60.646	50	0	8.71	42.59	6.6	0.64558	258	0	5.5	0.770984
PtaqEST_s130731	51691	2155	0	3,20	CGCAGGTAAGGATGATAAAG	60.83	45	0	0	0	6.3	0.82973	126,20	TGATCATCGGATCAGCTTAC	60.57	45	0	1.96	46.05	5.7	0.570278	124	0	3.03	1.400009
PtaqEST_s135465	52305	2173	0	42,20	ACAAGGTGAATGTGCATATG	58.598	40	0	0	0	5.8	1.402369	153,20	CCCTCCCTAGTGACGAGTAC	61.236	60	0	0	0	5.1	1.236325	112	0	0	2.638693
PtaqEST_s136944	52480	2182	0	30,22	TGCAATAGAAGGATGATTAAAG	59.158	31.818	0	0	0	6.3	2.842488	214,20	ACATCCCGATGATTACAATC	59.569	40	0	8.02	37.62	6.9	0.430862	185	0.03	0	3.27335
PtaqEST_s139132	52772	2189	0	9,20	TCAGGATGGTGTTGAAAGAG	60.259	45	0	0	0	6.7	0.259066	286,20	GATGATTACAATCGGTCCTC	59.182	45	0	0	34.8	7.9	0.818242	278	0	0	1.077308
PtaqEST_s143827	53363	2204	0	13,20	TCCCATTGAAGTTGACAGAG	60.259	45	0	0	0	6.7	0.259066	256,20	CCAGAAATTCCACATCAAAC	60.256	40	0	0	0	7	0.256151	244	0	0	0.515217
PtaqEST_s144017	53390	2206	0	225,20	TTTCATCGAAGACCTTCTTG	60.407	40	0.46	2.39	38.13	7	0.407476	404,21	TGCGAGAGAGACTTATTAAGG	59.324	42.857	0	4.91	0	7.5	1.676409	180	0	0	2.083885
PtaqEST_s144464	53446	2210	0	253,20	CTGAGTAGGGTGCTGCTAAC	60.18	55	0	0	0	5.7	0.179801	444,20	CGTTCTGTCGTCTGTACCTC	59.941	55	0	0	0	7.6	0.058636	192	0	0	0.238437
PtaqEST_s145214	53532	2216	0	13,18	CCAGGAACCGAAGCTATC	61.764	55.556	0	0	0	5.6	3.763639	131,20	CTCCAGCATCGACTAAGTTC	59.874	50	0	0	0	6.4	0.126468	119	0	0	3.890107
PtaqEST_s145579	53574	2219	0	53,21	TTCAAGTACAGGATCAAGTGG	59.423	42.857	0	0	0	7.9	1.577186	162,20	CGAGTCTCTAGCACTTGGTC	59.553	55	0	0	0	7.9	0.446881	110	9.16	0	2.024067
PtaqEST_s146213	53646	2228	0	24,20	GGATGGTGTTGAAAGAGATG	59.707	45	0	0	0	6.6	0.29349	253,19	CGTCAAGTAGCAGCTGATC	59.205	52.632	0	3.38	0	6.6	1.794567	230	0	0	2.088057
PtaqEST_s147093	53756	2242	0	96,20	TGGCATCATAGTTGCATATG	60.102	40	0	0	26.34	5.8	0.102254	248,19	GGTCAAGCTAGGCCTACAC	60.49	57.895	3.59	10.9	0	5.4	1.490106	153	0	0	1.59236
PtaqEST_s147093	53756	2243	0	96,20	TGGCATCATAGTTGCATATG	60.102	40	0	0	26.34	5.8	0.102254	248,19	GGTCAAGCTAGGCCTACAC	60.49	57.895	3.59	10.9	0	5.4	1.490106	153	0	0	1.59236
PtaqEST_s148863	53989	2262	0	284,20	TGAATTAGCAAGCACAACAG	59.795	40	0	0	0	6.7	0.205077	446,20	TAAGGCTCTGTTGCTGTGAC	60.961	50	0	0	0	6.1	0.961233	163	0	0	1.16631
PtaqEST_s149244	54036	2268	0	33,20	AGCAATTATTGGAAAGAACC	59.61	35	0	3.42	0	7.9	0.38954	266,20	CTCGAGTCACACATGGTGTC	60.349	55	0	1.16	37.03	6.1	0.349093	234	0	0	0.738633
PtaqEST_s149244	54036	2269	0	33,20	AGCAATTATTGGAAAGAACC	59.61	35	0	3.42	0	7.9	0.38954	266,20	CTCGAGTCACACATGGTGTC	60.349	55	0	1.16	37.03	6.1	0.349093	234	0	0	0.738633
PtaqEST_s149704	54102	2274	0	74,21	CAGCAGAAACGATAGGTTAAG	59.897	42.857	0	0	46.96	6.3	1.102705	186,20	GCCTGCACACTTAAGAGATC	59.795	50	0	0	0	6.3	0.204539	113	0	0	1.307244
PtaqEST_s149704	54102	2275	0	74,21	CAGCAGAAACGATAGGTTAAG	59.897	42.857	0	0	46.96	6.3	1.102705	186,20	GCCTGCACACTTAAGAGATC	59.795	50	0	0	0	6.3	0.204539	113	0	0	1.307244
PtaqEST_s150912	54236	2282	0	24,20	GGATGGTGTTGAAAGAGATG	59.707	45	0	0	0	6.6	0.29349	268,19	TCTTTCATGCAGCGTCTAC	59.778	47.368	0	0	0	5.4	1.222021	245	4.65	19.57	1.515511
PtaqEST_s151475	54306	2283	0	88,20	TGCTTCTGTGAGTTCGCTAC	61.191	50	0	0	0	6.9	1.191442	267,20	GAGCTCATACCACCAGTAGG	59.487	55	0	6.18	42.21	6.9	0.513253	180	0	0	1.704695
PtaqEST_s151556	54321	2286	0	287,20	CTGAACTAGCTGCTCCTCTG	60.102	55	0	3.91	0	6.7	0.102367	436,20	GACCCAGAGATGTCTTGGAC	60.901	55	0	0.52	0	7.9	0.900568	150	0	0	1.002934
PtaqEST_s152505	54431	2289	0	21,20	ACTTGCACTTGGACAGCTAG	60.41	50	0	0	0	7.2	0.410266	283,20	GCAAGTAGCAGCTGATCATC	60.646	50	0	8.71	42.59	6.6	0.64558	263	3.89	6.65	1.055846
PtaqEST_s153280	54517	2292	0	262,20	TGAATTAGCAAGCACAACAG	59.795	40	0	0	0	6.7	0.205077	436,20	AAAGTTTGTTAAGGCGTCTG	60.611	40	0	0	0	6.4	0.611473	175	0	0	0.816549
PtaqEST_s153456	54541	2294	0	35,20	CCATTGTGTCAGGATCTGTC	59.768	50	0	0	29.2	6.4	0.232128	455,20	ACCCTACGATCATCAGGTAC	58.721	50	0	0.51	0	6.6	1.278855	421	0	0	1.510982
PtaqEST_s153523	54549	2295	0	22,21	TCCTGTGTACTATCCGTTCAC	59.191	47.619	0	0	38.74	6.7	1.80913	186,19	ATCTCCACTCGTTCCTCAG	59.69	52.632	0	0	0	6.7	1.310139	165	0	0	3.119269
PtaqEST_s153566	54555	2296	0	5,21	CAGGTACCTGTTGAGAAGATG	58.885	47.619	0	26.17	36.05	6.6	2.115212	330,22	GAAGGACAAGCAAAGAGTAGAG	59.756	45.455	0	0	0	5.7	2.243945	326	0	0	4.359158
PtaqEST_s153591	54556	2297	0	3,20	CGCAGGTAGAGATGATGATC	60.022	50	0	0	0	6.6	0.022244	255,20	TACGGCTCCTTTCTTTCTAC	59.821	45	0	0	0	5.4	0.179445	253	0	0	0.201689
PtaqEST_s155060	54746	2306	0	2,20	TAGTCAAACGGCAGAGTACG	61.609	50	0	0	0	7.1	1.609453	153,18	CGACCTTGGAAGCTAGAG	59.296	55.556	0	0	0	5.7	2.704324	152	0	0	4.313778
PtaqEST_s163141	55746	2328	0	43,19	GATGAGGACGGTCTCTTTG	60.263	52.632	0	5.15	32.03	7.3	1.262815	210,20	GCAAGTAGCAGCTGATCATC	60.646	50	0	8.71	42.59	6.6	0.64558	168	0	0	1.908395
PtaqEST_s164692	55945	2331	0	28,22	GTGCAATAGAAGGATGATAAAG	58.385	36.364	0	0	0	6.3	3.614568	182,19	TTTCTATGCAGCGTCTACG	60.723	47.368	0	0	43.27	7.4	1.722602	155	0	0	5.33717
PtaqEST_s166278	56167	2336	0	38,20	GGATGGTGTTGAAAGAGATG	59.707	45	0	0	0	6.6	0.29349	250,19	CTGATCATCGAGCAGCTAC	58.95	52.632	0	0	32.77	6.9	2.050327	213	0	0	2.343818
